# Supplementary material for: Comparative Analysis of Italian Lettuce (Lactuca sativa L. var. ramose) Transcriptome Profiles Reveals the Molecular Mechanism on Exogenous Melatonin Preventing Cadmium Toxicity
Source: Genes (Basel). 2022 May 26;13(6):955. doi: 10.3390/genes13060955 (PMC9223142; doi:10.3390/genes13060955)
Supplement: Supplementary file 1 [file genes-13-00955-s001.zip]

Archive with 19 entries (18 files):
- Supplementary Files/
- Supplementary Files/Figure S1_Pearson's correlation coefficient for correlation analysis for all samples.pdf
- Supplementary Files/Table S10_Leaf and root.plek.xls
- Supplementary Files/Table S11_Enrichment-GO-KEGG.xlsx
- Supplementary Files/Table S12_Enrichment for Group1.xlsx
- Supplementary Files/Table S13_Enrichment for Group4.xlsx
- Supplementary Files/Table S14_Enrichment for Group2.xlsx
- Supplementary Files/Table S15_Enrichment for Group5.xlsx
- Supplementary Files/Table S16_Enrichment for Group3.xlsx
- Supplementary Files/Table S17_Enrichment for Group6.xlsx
- Supplementary Files/Table S1_Sample information.xlsx
- Supplementary Files/Table S2_Sequencing information.xlsx
- Supplementary Files/Table S3_Leaf and root new gene and annotation.xls
- Supplementary Files/Table S4_Leaf and root new isoform.xls
- Supplementary Files/Table S5_Leaf and root AS total.xls
- Supplementary Files/Table S6_Fusion genes.xls
- Supplementary Files/Table S7_Leaf and root.cpc.xls
- Supplementary Files/Table S8_Leaf and root.cnci.xls
- Supplementary Files/Table S9_Leaf and root.pfam.xls
