# Supplementary material for: Comparative Analysis of Italian Lettuce (Lactuca sativa L. var. ramose) Transcriptome Profiles Reveals the Molecular Mechanism on Exogenous Melatonin Preventing Cadmium Toxicity
Source: Genes (Basel). 2022 May 26;13(6):955. doi: 10.3390/genes13060955 (PMC9223142; doi:10.3390/genes13060955)
Supplement: Supplementary file 1 [file genes-13-00955-s001.zip › Supplementary Files/Table S10_Leaf and root.plek.xls]

#transcript_id	score	type
LSAT_1_V5_GN_5_150741_novel02	-1.617070	Non-coding
LSAT_1_V5_GN_0_37240_novel02	-1.051200	Non-coding
LSAT_1_V5_GN_8_137601_novel01	-0.085267	Non-coding
LSAT_1_V5_GN_8_137601_novel02	-1.959430	Non-coding
LSAT_1_V5_GN_8_137601_novel04	-1.288950	Non-coding
LSAT_1_V5_GN_2_119240.MRNA1-	-1.129350	Non-coding
LSAT_1_V5_GN_2_119240_novel02	-1.108440	Non-coding
LSAT_1_V5_GN_2_119240_novel03	-2.355260	Non-coding
LSAT_1_V5_GN_2_119240_novel04	-0.009193	Non-coding
LSAT_1_V5_GN_2_119240_novel05	-1.718230	Non-coding
LSAT_1_V5_GN_2_119240_novel06	-0.260454	Non-coding
LSAT_1_V5_GN_5_163620.MRNA1-	-1.121170	Non-coding
LSAT_1_V5_GN_7_51121_novel01	-0.079239	Non-coding
LSAT_1_V5_GN_5_33860_novel01	-0.855062	Non-coding
LSAT_1_V5_GN_5_33860_novel03	-1.595120	Non-coding
LSAT_1_V5_GN_1_55640_novel01	-2.213430	Non-coding
LSAT_1_V5_GN_1_10420_novel01	-2.249410	Non-coding
LSAT_1_V5_GN_1_10420_novel02	-2.106450	Non-coding
LSAT_1_V5_GN_7_95060_novel01	-0.211776	Non-coding
LSAT_1_V5_GN_3_57701.MRNA1-	-0.436682	Non-coding
LSAT_1_V5_GN_8_18320_novel01	-2.215910	Non-coding
LSAT_1_V5_GN_8_60761_novel01	-2.110610	Non-coding
LSAT_1_V5_GN_8_137440_novel73	-1.069550	Non-coding
LSAT_1_V5_GN_8_137440_novel74	-0.287262	Non-coding
LSAT_1_V5_GN_1_74220_novel05	-0.818720	Non-coding
LSAT_1_V5_GN_1_74220_novel06	-0.813642	Non-coding
LSAT_1_V5_GN_1_74220_novel07	-1.355700	Non-coding
LSAT_1_V5_GN_1_74220_novel08	-2.181890	Non-coding
LSAT_1_V5_GN_2_54241_novel02	-0.070705	Non-coding
LSAT_1_V5_GN_7_1541.MRNA1-	-0.762256	Non-coding
LSAT_1_V5_GN_5_135581.MRNA1-	-0.434040	Non-coding
LSAT_1_V5_GN_5_135581_novel02	-1.103270	Non-coding
LSAT_1_V5_GN_4_186380_novel02	-2.207220	Non-coding
LSAT_1_V5_GN_7_88860.MRNA1-	-1.974870	Non-coding
LSAT_1_V5_GN_8_74361.MRNA1-	-0.619528	Non-coding
LSAT_1_V5_GN_8_74361_novel02	-1.474090	Non-coding
LSAT_1_V5_GN_4_39701_novel01	-0.339284	Non-coding
LSAT_1_V5_GN_4_39701_novel02	-1.922340	Non-coding
LSAT_1_V5_GN_1_35300_novel03	-1.810850	Non-coding
LSAT_1_V5_GN_5_36660.MRNA1-	-0.524833	Non-coding
LSAT_1_V5_GN_5_2560.MRNA1-	-0.462304	Non-coding
LSAT_1_V5_GN_5_2560_novel01	-2.166170	Non-coding
LSAT_1_V5_GN_5_2560_novel02	-1.065310	Non-coding
LSAT_1_V5_GN_5_2560_novel03	-2.660890	Non-coding
LSAT_1_V5_GN_2_94641_novel02	-0.663210	Non-coding
LSAT_1_V5_GN_2_94641_novel03	-1.281630	Non-coding
LSAT_1_V5_GN_1_32120_novel01	-0.145196	Non-coding
LSAT_1_V5_GN_1_32120_novel02	-1.621060	Non-coding
LSAT_1_V5_GN_1_32120_novel03	-2.248460	Non-coding
LSAT_1_V5_GN_8_131640_novel01	-1.337400	Non-coding
LSAT_1_V5_GN_8_131640_novel02	-0.629592	Non-coding
LSAT_1_V5_GN_1_90680_novel04	-2.337000	Non-coding
LSAT_1_V5_GN_5_91841_novel03	-0.276883	Non-coding
LSAT_1_V5_GN_6_63381_novel01	-1.858150	Non-coding
LSAT_1_V5_GN_4_73540.MRNA1-	-1.217020	Non-coding
LSAT_1_V5_GN_4_73540_novel01	-0.661766	Non-coding
LSAT_1_V5_GN_8_116220_novel08	-0.830995	Non-coding
LSAT_1_V5_GN_5_25761.MRNA1-	-1.054110	Non-coding
LSAT_1_V5_GN_5_25761_novel01	-1.998590	Non-coding
LSAT_1_V5_GN_5_25761_novel02	-1.913120	Non-coding
LSAT_1_V5_GN_1_7161.MRNA1-	-1.106430	Non-coding
LSAT_1_V5_GN_1_7161_novel01	-2.181340	Non-coding
LSAT_1_V5_GN_1_7161_novel02	-2.276700	Non-coding
LSAT_1_V5_GN_9_39501_novel01	-1.741720	Non-coding
LSAT_1_V5_GN_1_28980_novel01	-2.056390	Non-coding
LSAT_1_V5_GN_1_28980_novel02	-0.105946	Non-coding
LSAT_1_V5_GN_7_113600_novel02	-2.179000	Non-coding
LSAT_1_V5_GN_7_113600_novel03	-2.120060	Non-coding
LSAT_1_V5_GN_5_188500_novel02	-2.431170	Non-coding
LSAT_1_V5_GN_3_127861_novel01	-2.368560	Non-coding
LSAT_1_V5_GN_3_127861_novel02	-0.739774	Non-coding
LSAT_1_V5_GN_2_87680_novel02	-0.871536	Non-coding
LSAT_1_V5_GN_2_11881_novel12	-0.441410	Non-coding
LSAT_1_V5_GN_2_11881_novel13	-1.785380	Non-coding
LSAT_1_V5_GN_2_11881_novel14	-0.871841	Non-coding
LSAT_1_V5_GN_2_11881_novel15	-1.723360	Non-coding
LSAT_1_V5_GN_2_11881_novel16	-2.377440	Non-coding
LSAT_1_V5_GN_9_48821.MRNA1-	-1.201980	Non-coding
LSAT_1_V5_GN_9_48821_novel01	-1.462720	Non-coding
LSAT_1_V5_GN_9_48821_novel02	-2.259760	Non-coding
LSAT_1_V5_GN_9_48821_novel03	-1.426360	Non-coding
LSAT_1_V5_GN_7_1020_novel02	-0.184916	Non-coding
LSAT_1_V5_GN_9_118681_novel01	-0.104689	Non-coding
LSAT_1_V5_GN_9_118681_novel02	-0.194705	Non-coding
LSAT_1_V5_GN_9_118681_novel03	-0.276667	Non-coding
LSAT_1_V5_GN_9_118681_novel06	-0.039243	Non-coding
LSAT_1_V5_GN_9_118681_novel07	-0.180000	Non-coding
LSAT_1_V5_GN_9_118681_novel08	-0.547377	Non-coding
LSAT_1_V5_GN_5_30860_novel01	-2.369140	Non-coding
LSAT_1_V5_GN_5_30860_novel02	-0.931674	Non-coding
LSAT_1_V5_GN_7_26960.MRNA1-	-1.712020	Non-coding
LSAT_1_V5_GN_5_16880_novel01	-1.957510	Non-coding
LSAT_1_V5_GN_6_15161.MRNA1-	-0.149785	Non-coding
LSAT_1_V5_GN_6_15161_novel01	-1.360440	Non-coding
LSAT_1_V5_GN_6_15161_novel03	-0.820182	Non-coding
LSAT_1_V5_GN_3_37701.MRNA1-	-1.985190	Non-coding
LSAT_1_V5_GN_3_37701_novel01	-1.091190	Non-coding
LSAT_1_V5_GN_5_98560.MRNA1-	-0.112349	Non-coding
LSAT_1_V5_GN_6_59181_novel01	-0.570309	Non-coding
LSAT_1_V5_GN_6_59181_novel02	-0.353991	Non-coding
LSAT_1_V5_GN_6_59181_novel03	-1.668650	Non-coding
LSAT_1_V5_GN_9_119641_novel04	-0.185498	Non-coding
LSAT_1_V5_GN_9_119641_novel05	-0.952398	Non-coding
LSAT_1_V5_GN_9_119641_novel06	-2.045470	Non-coding
LSAT_1_V5_GN_1_109500.MRNA1-	-1.201650	Non-coding
LSAT_1_V5_GN_1_109500_novel01	-2.018550	Non-coding
LSAT_1_V5_GN_1_110041.MRNA1-	-0.607903	Non-coding
LSAT_1_V5_GN_1_110041_novel03	-2.540430	Non-coding
LSAT_1_V5_GN_7_13481_novel03	-1.360950	Non-coding
LSAT_1_V5_GN_5_167360_novel01	-1.992190	Non-coding
LSAT_1_V5_GN_8_81241_novel09	-0.108823	Non-coding
LSAT_1_V5_GN_8_81241_novel16	-0.947296	Non-coding
LSAT_1_V5_GN_8_81241_novel17	-2.139010	Non-coding
LSAT_1_V5_GN_9_44300.MRNA1-	-0.267189	Non-coding
LSAT_1_V5_GN_9_66040_novel01	-1.099020	Non-coding
LSAT_1_V5_GN_2_129680.MRNA1-	-0.427577	Non-coding
LSAT_1_V5_GN_2_129680_novel01	-0.649153	Non-coding
LSAT_1_V5_GN_2_129680_novel02	-0.825025	Non-coding
LSAT_1_V5_GN_3_11900_novel04	-0.610503	Non-coding
LSAT_1_V5_GN_5_182801_novel02	-1.664410	Non-coding
LSAT_1_V5_GN_1_12301.MRNA1-	-0.870805	Non-coding
LSAT_1_V5_GN_1_12301_novel01	-2.151220	Non-coding
LSAT_1_V5_GN_1_55900.MRNA1-	-0.468638	Non-coding
LSAT_1_V5_GN_1_14981_novel01	-1.061150	Non-coding
LSAT_1_V5_GN_1_14981_novel02	-0.276274	Non-coding
LSAT_1_V5_GN_1_14981_novel03	-1.343700	Non-coding
LSAT_1_V5_GN_1_71460.MRNA1-	-0.026208	Non-coding
LSAT_1_V5_GN_1_71460_novel02	-0.263691	Non-coding
LSAT_1_V5_GN_1_71460_novel03	-2.332220	Non-coding
LSAT_1_V5_GN_8_42821_novel02	-1.053860	Non-coding
LSAT_1_V5_GN_3_139040_novel02	-1.065620	Non-coding
LSAT_1_V5_GN_8_12140.MRNA1-	-0.361912	Non-coding
LSAT_1_V5_GN_5_153201_novel01	-1.474960	Non-coding
LSAT_1_V5_GN_5_153201_novel02	-2.414050	Non-coding
LSAT_1_V5_GN_5_181161.MRNA1-	-0.686751	Non-coding
LSAT_1_V5_GN_5_181161_novel01	-2.218920	Non-coding
LSAT_1_V5_GN_3_7561_novel01	-0.374152	Non-coding
LSAT_1_V5_GN_3_7561_novel02	-2.336980	Non-coding
LSAT_1_V5_GN_3_7561_novel03	-1.403080	Non-coding
LSAT_1_V5_GN_3_7561_novel04	-2.087500	Non-coding
LSAT_1_V5_GN_3_7561_novel05	-2.418400	Non-coding
LSAT_1_V5_GN_3_7561_novel06	-1.657530	Non-coding
LSAT_1_V5_GN_4_112541_novel01	-1.765670	Non-coding
LSAT_1_V5_GN_6_82540_novel02	-0.635097	Non-coding
LSAT_1_V5_GN_5_176380_novel01	-0.242803	Non-coding
LSAT_1_V5_GN_8_85681_novel01	-1.506650	Non-coding
LSAT_1_V5_GN_8_67840_novel01	-0.379299	Non-coding
LSAT_1_V5_GN_8_67840_novel02	-2.233100	Non-coding
LSAT_1_V5_GN_6_18041_novel01	-0.128254	Non-coding
LSAT_1_V5_GN_9_20441.MRNA1-	-1.346230	Non-coding
LSAT_1_V5_GN_9_20441_novel18	-0.142689	Non-coding
LSAT_1_V5_GN_9_20441_novel23	-2.241040	Non-coding
LSAT_1_V5_GN_9_20441_novel24	-1.534380	Non-coding
LSAT_1_V5_GN_9_20441_novel25	-0.502111	Non-coding
LSAT_1_V5_GN_9_20441_novel26	-2.397870	Non-coding
LSAT_1_V5_GN_2_78341.MRNA1-	-0.038965	Non-coding
LSAT_1_V5_GN_8_28640_novel01	-0.183735	Non-coding
LSAT_1_V5_GN_8_28640_novel02	-1.097350	Non-coding
LSAT_1_V5_GN_8_8000_novel01	-1.483140	Non-coding
LSAT_1_V5_GN_8_8000_novel02	-2.335610	Non-coding
LSAT_1_V5_GN_5_54040_novel01	-0.044407	Non-coding
LSAT_1_V5_GN_5_54040_novel02	-1.846100	Non-coding
LSAT_1_V5_GN_4_12481.MRNA1-	-1.004570	Non-coding
LSAT_1_V5_GN_8_16461_novel01	-1.831320	Non-coding
LSAT_1_V5_GN_8_16461_novel02	-1.416520	Non-coding
LSAT_1_V5_GN_8_16461_novel04	-1.640970	Non-coding
LSAT_1_V5_GN_1_7381_novel01	-1.008680	Non-coding
LSAT_1_V5_GN_5_101580_novel01	-2.247090	Non-coding
LSAT_1_V5_GN_2_114260_novel01	-0.855092	Non-coding
LSAT_1_V5_GN_4_177640.MRNA1-	-0.165644	Non-coding
LSAT_1_V5_GN_4_177640_novel01	-0.469529	Non-coding
LSAT_1_V5_GN_4_177640_novel02	-0.451184	Non-coding
LSAT_1_V5_GN_4_177640_novel03	-1.364060	Non-coding
LSAT_1_V5_GN_1_23801_novel02	-1.902540	Non-coding
LSAT_1_V5_GN_1_9200_novel01	-0.320791	Non-coding
LSAT_1_V5_GN_8_9340.MRNA1-	-1.301980	Non-coding
LSAT_1_V5_GN_1_59561.MRNA1-	-0.005423	Non-coding
LSAT_1_V5_GN_2_78040_novel01	-2.278740	Non-coding
LSAT_1_V5_GN_2_104281.MRNA1-	-0.954383	Non-coding
LSAT_1_V5_GN_8_150760.MRNA1-	-0.070834	Non-coding
LSAT_1_V5_GN_8_150760_novel04	-0.201483	Non-coding
LSAT_1_V5_GN_8_150760_novel05	-0.190886	Non-coding
LSAT_1_V5_GN_8_150760_novel06	-0.333561	Non-coding
LSAT_1_V5_GN_8_150760_novel07	-0.252506	Non-coding
LSAT_1_V5_GN_8_150760_novel08	-0.212214	Non-coding
LSAT_1_V5_GN_8_150760_novel09	-0.018835	Non-coding
LSAT_1_V5_GN_8_150760_novel10	-0.549752	Non-coding
LSAT_1_V5_GN_8_150760_novel11	-0.797167	Non-coding
LSAT_1_V5_GN_8_150760_novel12	-1.590650	Non-coding
LSAT_1_V5_GN_8_150760_novel13	-1.949450	Non-coding
LSAT_1_V5_GN_8_150760_novel14	-2.217080	Non-coding
LSAT_1_V5_GN_8_150760_novel15	-2.343580	Non-coding
LSAT_1_V5_GN_8_150760_novel16	-2.422840	Non-coding
LSAT_1_V5_GN_8_87681_novel01	-2.367470	Non-coding
LSAT_1_V5_GN_7_85621.MRNA1-	-1.313400	Non-coding
LSAT_1_V5_GN_7_85621_novel01	-0.743414	Non-coding
LSAT_1_V5_GN_7_85621_novel02	-0.733256	Non-coding
LSAT_1_V5_GN_4_66301_novel02	-2.105370	Non-coding
LSAT_1_V5_GN_5_149341_novel01	-0.641297	Non-coding
LSAT_1_V5_GN_5_149341_novel02	-1.665870	Non-coding
LSAT_1_V5_GN_9_104700.MRNA1-	-0.596153	Non-coding
LSAT_1_V5_GN_9_104700_novel01	-1.355320	Non-coding
LSAT_1_V5_GN_9_104700_novel02	-1.320820	Non-coding
LSAT_1_V5_GN_1_55740.MRNA1-	-1.558940	Non-coding
LSAT_1_V5_GN_5_1800_novel01	-0.516205	Non-coding
LSAT_1_V5_GN_5_1800_novel02	-2.269020	Non-coding
LSAT_1_V5_GN_5_164821_novel01	-0.281834	Non-coding
LSAT_1_V5_GN_5_164821_novel02	-1.938600	Non-coding
LSAT_1_V5_GN_9_10001_novel01	-2.112760	Non-coding
LSAT_1_V5_GN_9_10001_novel02	-0.987197	Non-coding
LSAT_1_V5_GN_9_10001_novel03	-1.532990	Non-coding
LSAT_1_V5_GN_8_113121_novel02	-0.124228	Non-coding
LSAT_1_V5_GN_7_59201.MRNA1-	-0.055567	Non-coding
LSAT_1_V5_GN_7_59201_novel01	-0.726057	Non-coding
LSAT_1_V5_GN_7_43260.MRNA1-	-0.149281	Non-coding
LSAT_1_V5_GN_8_71240_novel01	-0.523751	Non-coding
LSAT_1_V5_GN_8_71240_novel02	-1.521050	Non-coding
LSAT_1_V5_GN_2_32760_novel01	-0.440464	Non-coding
LSAT_1_V5_GN_4_74380_novel01	-0.865347	Non-coding
LSAT_1_V5_GN_3_20881_novel01	-2.187450	Non-coding
LSAT_1_V5_GN_2_136240.MRNA1-	-0.274233	Non-coding
LSAT_1_V5_GN_2_136240_novel01	-2.082400	Non-coding
LSAT_1_V5_GN_2_136240_novel02	-1.747700	Non-coding
LSAT_1_V5_GN_8_2121.MRNA1-	-0.445283	Non-coding
LSAT_1_V5_GN_8_2121_novel01	-1.883180	Non-coding
LSAT_1_V5_GN_8_2121_novel02	-2.170190	Non-coding
LSAT_1_V5_GN_8_2121_novel03	-2.391240	Non-coding
LSAT_1_V5_GN_1_34841_novel01	-0.535021	Non-coding
LSAT_1_V5_GN_1_34841_novel02	-2.294430	Non-coding
LSAT_1_V5_GN_1_34841_novel03	-0.483845	Non-coding
LSAT_1_V5_GN_1_54041_novel01	-0.534954	Non-coding
LSAT_1_V5_GN_8_138400_novel01	-0.224906	Non-coding
LSAT_1_V5_GN_8_138400_novel02	-2.194590	Non-coding
LSAT_1_V5_GN_8_120320_novel01	-2.152240	Non-coding
LSAT_1_V5_GN_8_120320_novel05	-0.846572	Non-coding
LSAT_1_V5_GN_8_120320_novel06	-1.554930	Non-coding
LSAT_1_V5_GN_2_104861_novel30	-1.442970	Non-coding
LSAT_1_V5_GN_2_50601_novel02	-0.679912	Non-coding
LSAT_1_V5_GN_2_50601_novel05	-1.591420	Non-coding
LSAT_1_V5_GN_3_71080_novel01	-0.963009	Non-coding
LSAT_1_V5_GN_5_166481.MRNA1-	-0.211951	Non-coding
LSAT_1_V5_GN_5_166481_novel01	-0.307035	Non-coding
LSAT_1_V5_GN_5_166481_novel03	-0.638791	Non-coding
LSAT_1_V5_GN_9_6080_novel01	-0.060945	Non-coding
LSAT_1_V5_GN_6_93360.MRNA1-	-0.218644	Non-coding
LSAT_1_V5_GN_6_93360_novel01	-1.966970	Non-coding
LSAT_1_V5_GN_2_118280_novel01	-0.884054	Non-coding
LSAT_1_V5_GN_9_50361_novel01	-2.522550	Non-coding
LSAT_1_V5_GN_9_50361_novel02	-0.971806	Non-coding
LSAT_1_V5_GN_9_24940_novel04	-1.550770	Non-coding
LSAT_1_V5_GN_8_99200_novel01	-2.186900	Non-coding
LSAT_1_V5_GN_8_99200_novel02	-0.210872	Non-coding
LSAT_1_V5_GN_4_181581_novel06	-2.280750	Non-coding
LSAT_1_V5_GN_2_54320.MRNA1-	-0.888531	Non-coding
LSAT_1_V5_GN_2_54320_novel01	-1.427330	Non-coding
LSAT_1_V5_GN_2_54320_novel02	-2.319540	Non-coding
LSAT_1_V5_GN_2_51040_novel02	-0.965906	Non-coding
LSAT_1_V5_GN_7_45841_novel02	-0.389432	Non-coding
LSAT_1_V5_GN_7_45841_novel03	-0.616237	Non-coding
LSAT_1_V5_GN_8_140600_novel02	-0.054809	Non-coding
LSAT_1_V5_GN_8_140600_novel03	-0.860765	Non-coding
LSAT_1_V5_GN_4_9740.MRNA1-	-0.552459	Non-coding
LSAT_1_V5_GN_4_9740_novel01	-0.536198	Non-coding
LSAT_1_V5_GN_8_72241_novel01	-2.296320	Non-coding
LSAT_1_V5_GN_6_59160.MRNA1-	-0.584657	Non-coding
LSAT_1_V5_GN_6_59160_novel01	-0.827508	Non-coding
LSAT_1_V5_GN_6_59160_novel02	-0.630245	Non-coding
LSAT_1_V5_GN_3_12220_novel06	-1.915570	Non-coding
LSAT_1_V5_GN_5_105541_novel01	-0.621814	Non-coding
LSAT_1_V5_GN_5_105541_novel02	-2.013790	Non-coding
LSAT_1_V5_GN_5_105541_novel06	-0.461195	Non-coding
LSAT_1_V5_GN_5_105541_novel07	-0.838740	Non-coding
LSAT_1_V5_GN_4_173361_novel01	-0.007382	Non-coding
LSAT_1_V5_GN_2_19760_novel09	-0.211106	Non-coding
LSAT_1_V5_GN_2_19760_novel10	-1.257800	Non-coding
LSAT_1_V5_GN_2_19760_novel11	-2.208630	Non-coding
LSAT_1_V5_GN_1_75540_novel01	-1.950860	Non-coding
LSAT_1_V5_GN_1_75540_novel04	-1.617240	Non-coding
LSAT_1_V5_GN_2_7621.MRNA1-	-0.879263	Non-coding
LSAT_1_V5_GN_9_3041.MRNA1-	-0.143595	Non-coding
LSAT_1_V5_GN_8_40760_novel04	-2.340990	Non-coding
LSAT_1_V5_GN_8_40760_novel06	-1.585650	Non-coding
LSAT_1_V5_GN_3_100380.MRNA1-	-1.401160	Non-coding
LSAT_1_V5_GN_7_51160_novel01	-2.115310	Non-coding
LSAT_1_V5_GN_5_13881_novel03	-0.258992	Non-coding
LSAT_1_V5_GN_5_13881_novel04	-2.339900	Non-coding
LSAT_1_V5_GN_3_83620.MRNA1-	-1.267410	Non-coding
LSAT_1_V5_GN_3_83620_novel01	-1.295300	Non-coding
LSAT_1_V5_GN_5_166280_novel07	-0.987924	Non-coding
LSAT_1_V5_GN_5_30360_novel01	-1.280850	Non-coding
LSAT_1_V5_GN_2_116080_novel02	-1.151160	Non-coding
LSAT_1_V5_GN_2_116080_novel03	-1.475620	Non-coding
LSAT_1_V5_GN_8_42680.MRNA1-	-1.676010	Non-coding
LSAT_1_V5_GN_8_8241_novel01	-0.428838	Non-coding
LSAT_1_V5_GN_8_8241_novel02	-0.153997	Non-coding
LSAT_1_V5_GN_9_37500_novel02	-0.324494	Non-coding
LSAT_1_V5_GN_7_116180_novel02	-1.992630	Non-coding
LSAT_1_V5_GN_4_59120.MRNA1-	-1.031360	Non-coding
LSAT_1_V5_GN_4_59120_novel01	-1.918040	Non-coding
LSAT_1_V5_GN_8_80000_novel01	-1.921870	Non-coding
LSAT_1_V5_GN_4_33660.MRNA1-	-0.377610	Non-coding
LSAT_1_V5_GN_4_33660_novel01	-2.126310	Non-coding
LSAT_1_V5_GN_3_46100.MRNA1-	-0.112990	Non-coding
LSAT_1_V5_GN_3_46100_novel01	-2.400550	Non-coding
LSAT_1_V5_GN_9_94900_novel01	-0.501801	Non-coding
LSAT_1_V5_GN_9_94900_novel02	-1.974510	Non-coding
LSAT_1_V5_GN_1_77620.MRNA1-	-0.638574	Non-coding
LSAT_1_V5_GN_9_96160_novel01	-1.893130	Non-coding
LSAT_1_V5_GN_9_73980.MRNA1-	-2.035450	Non-coding
LSAT_1_V5_GN_9_73980_novel02	-2.110180	Non-coding
LSAT_1_V5_GN_4_154680_novel06	-1.987280	Non-coding
LSAT_1_V5_GN_4_154680_novel09	-0.141391	Non-coding
LSAT_1_V5_GN_5_124680_novel02	-1.806280	Non-coding
LSAT_1_V5_GN_2_87200.MRNA1-	-0.013128	Non-coding
LSAT_1_V5_GN_2_87200_novel01	-2.534650	Non-coding
LSAT_1_V5_GN_1_99961_novel02	-2.192770	Non-coding
LSAT_1_V5_GN_9_46261.MRNA1-	-0.344352	Non-coding
LSAT_1_V5_GN_9_46261_novel05	-2.039790	Non-coding
LSAT_1_V5_GN_4_53440_novel01	-1.083330	Non-coding
LSAT_1_V5_GN_5_153420_novel01	-1.365220	Non-coding
LSAT_1_V5_GN_4_150441_novel04	-0.323408	Non-coding
LSAT_1_V5_GN_9_56980.MRNA1-	-0.753051	Non-coding
LSAT_1_V5_GN_9_56980_novel01	-2.318940	Non-coding
LSAT_1_V5_GN_0_5240_novel01	-2.267780	Non-coding
LSAT_1_V5_GN_8_103360_novel01	-2.395910	Non-coding
LSAT_1_V5_GN_6_11441_novel03	-1.819780	Non-coding
LSAT_1_V5_GN_5_118821_novel01	-1.278030	Non-coding
LSAT_1_V5_GN_6_117800_novel01	-0.140880	Non-coding
LSAT_1_V5_GN_6_117800_novel02	-2.052550	Non-coding
LSAT_1_V5_GN_6_117800_novel03	-0.435190	Non-coding
LSAT_1_V5_GN_6_117800_novel04	-0.709127	Non-coding
LSAT_1_V5_GN_3_115221_novel01	-1.651710	Non-coding
LSAT_1_V5_GN_5_101461_novel01	-1.752160	Non-coding
LSAT_1_V5_GN_5_101461_novel03	-1.217120	Non-coding
LSAT_1_V5_GN_5_101461_novel04	-1.958450	Non-coding
LSAT_1_V5_GN_8_6120.MRNA1-	-0.898354	Non-coding
LSAT_1_V5_GN_6_21660.MRNA1-	-1.142670	Non-coding
LSAT_1_V5_GN_4_183240_novel01	-0.629297	Non-coding
LSAT_1_V5_GN_9_89140_novel02	-0.125011	Non-coding
LSAT_1_V5_GN_9_89140_novel03	-2.063660	Non-coding
LSAT_1_V5_GN_9_89140_novel04	-1.453620	Non-coding
LSAT_1_V5_GN_9_88221.MRNA1-	-0.698947	Non-coding
LSAT_1_V5_GN_9_88221_novel01	-1.460050	Non-coding
LSAT_1_V5_GN_7_31721.MRNA1-	-0.203226	Non-coding
LSAT_1_V5_GN_7_31721_novel01	-0.588983	Non-coding
LSAT_1_V5_GN_7_31721_novel02	-1.064110	Non-coding
LSAT_1_V5_GN_7_31721_novel03	-1.699960	Non-coding
LSAT_1_V5_GN_7_31721_novel04	-0.695628	Non-coding
LSAT_1_V5_GN_7_31721_novel05	-1.600560	Non-coding
LSAT_1_V5_GN_7_31721_novel06	-2.345480	Non-coding
LSAT_1_V5_GN_5_74780_novel02	-0.552974	Non-coding
LSAT_1_V5_GN_5_74780_novel03	-1.708140	Non-coding
LSAT_1_V5_GN_2_37340.MRNA1-	-0.404190	Non-coding
LSAT_1_V5_GN_2_94241.MRNA1-	-0.707063	Non-coding
LSAT_1_V5_GN_5_90860.MRNA1-	-0.058003	Non-coding
LSAT_1_V5_GN_2_59580_novel02	-0.181174	Non-coding
LSAT_1_V5_GN_2_59580_novel03	-1.956880	Non-coding
LSAT_1_V5_GN_9_20520_novel01	-2.225870	Non-coding
LSAT_1_V5_GN_9_20520_novel02	-0.082122	Non-coding
LSAT_1_V5_GN_3_63200_novel01	-1.836670	Non-coding
LSAT_1_V5_GN_3_63200_novel02	-2.252340	Non-coding
LSAT_1_V5_GN_1_75161_novel01	-0.459329	Non-coding
LSAT_1_V5_GN_1_75161_novel02	-1.573380	Non-coding
LSAT_1_V5_GN_1_75161_novel03	-2.010070	Non-coding
LSAT_1_V5_GN_3_111920.MRNA1-	-0.392917	Non-coding
LSAT_1_V5_GN_3_111920_novel01	-1.222750	Non-coding
LSAT_1_V5_GN_3_111920_novel02	-2.332230	Non-coding
LSAT_1_V5_GN_4_28301_novel01	-1.004230	Non-coding
LSAT_1_V5_GN_7_68120_novel13	-0.103824	Non-coding
LSAT_1_V5_GN_7_85921.MRNA1-	-0.841348	Non-coding
LSAT_1_V5_GN_7_85921_novel01	-2.123060	Non-coding
LSAT_1_V5_GN_7_85921_novel02	-2.349630	Non-coding
LSAT_1_V5_GN_1_59200.MRNA1-	-1.346180	Non-coding
LSAT_1_V5_GN_8_145640_novel01	-0.626767	Non-coding
LSAT_1_V5_GN_8_145640_novel04	-0.365842	Non-coding
LSAT_1_V5_GN_8_22381.MRNA1-	-1.649570	Non-coding
LSAT_1_V5_GN_8_90261_novel17	-2.231690	Non-coding
LSAT_1_V5_GN_3_111441_novel03	-0.462299	Non-coding
LSAT_1_V5_GN_3_28001_novel01	-1.056320	Non-coding
LSAT_1_V5_GN_2_108781_novel01	-1.131630	Non-coding
LSAT_1_V5_GN_8_15340_novel01	-0.209745	Non-coding
LSAT_1_V5_GN_8_15340_novel02	-2.207890	Non-coding
LSAT_1_V5_GN_8_15340_novel03	-1.451020	Non-coding
LSAT_1_V5_GN_5_76861_novel01	-0.076018	Non-coding
LSAT_1_V5_GN_3_134400_novel02	-1.322840	Non-coding
LSAT_1_V5_GN_8_81460.MRNA1-	-0.313104	Non-coding
LSAT_1_V5_GN_8_81460_novel01	-0.661894	Non-coding
LSAT_1_V5_GN_8_81460_novel02	-0.597798	Non-coding
LSAT_1_V5_GN_3_85700_novel05	-0.586612	Non-coding
LSAT_1_V5_GN_7_84560_novel01	-1.625360	Non-coding
LSAT_1_V5_GN_9_86780_novel02	-0.970354	Non-coding
LSAT_1_V5_GN_9_86780_novel03	-2.347660	Non-coding
LSAT_1_V5_GN_9_86780_novel06	-0.192756	Non-coding
LSAT_1_V5_GN_1_123940_novel01	-2.177430	Non-coding
LSAT_1_V5_GN_1_35621_novel01	-0.306205	Non-coding
LSAT_1_V5_GN_1_35621_novel02	-0.013234	Non-coding
LSAT_1_V5_GN_1_35621_novel03	-1.456770	Non-coding
LSAT_1_V5_GN_1_35621_novel04	-2.083190	Non-coding
LSAT_1_V5_GN_6_32141_novel02	-2.422550	Non-coding
LSAT_1_V5_GN_6_32141_novel03	-1.893170	Non-coding
LSAT_1_V5_GN_6_32141_novel04	-2.116920	Non-coding
LSAT_1_V5_GN_6_32141_novel05	-0.851669	Non-coding
LSAT_1_V5_GN_6_32141_novel06	-1.181820	Non-coding
LSAT_1_V5_GN_6_32141_novel07	-2.296920	Non-coding
LSAT_1_V5_GN_7_103561_novel02	-0.867074	Non-coding
LSAT_1_V5_GN_7_103561_novel03	-2.007580	Non-coding
LSAT_1_V5_GN_9_86300_novel01	-0.342328	Non-coding
LSAT_1_V5_GN_9_86300_novel04	-2.022580	Non-coding
LSAT_1_V5_GN_5_105820_novel01	-1.398980	Non-coding
LSAT_1_V5_GN_5_105820_novel02	-1.376820	Non-coding
LSAT_1_V5_GN_8_23601.MRNA1-	-1.858450	Non-coding
LSAT_1_V5_GN_8_23601_novel01	-2.348530	Non-coding
LSAT_1_V5_GN_3_90141_novel01	-0.875569	Non-coding
LSAT_1_V5_GN_3_90141_novel02	-1.083200	Non-coding
LSAT_1_V5_GN_3_90141_novel03	-1.736540	Non-coding
LSAT_1_V5_GN_9_82461_novel01	-1.547500	Non-coding
LSAT_1_V5_GN_6_55840_novel01	-2.208270	Non-coding
LSAT_1_V5_GN_6_55840_novel02	-0.976524	Non-coding
LSAT_1_V5_GN_8_138940.MRNA1-	-0.782981	Non-coding
LSAT_1_V5_GN_6_95660.MRNA1-	-1.080270	Non-coding
LSAT_1_V5_GN_2_101440_novel01	-0.954964	Non-coding
LSAT_1_V5_GN_2_101440_novel02	-1.644480	Non-coding
LSAT_1_V5_GN_2_112360.MRNA1-	-1.672970	Non-coding
LSAT_1_V5_GN_2_112360_novel01	-0.360008	Non-coding
LSAT_1_V5_GN_2_112360_novel02	-1.978300	Non-coding
LSAT_1_V5_GN_2_112360_novel03	-0.761706	Non-coding
LSAT_1_V5_GN_2_112360_novel04	-1.137230	Non-coding
LSAT_1_V5_GN_4_180280_novel03	-1.190970	Non-coding
LSAT_1_V5_GN_4_124920_novel01	-2.338160	Non-coding
LSAT_1_V5_GN_5_32121_novel01	-0.955153	Non-coding
LSAT_1_V5_GN_2_108280_novel02	-1.815620	Non-coding
LSAT_1_V5_GN_8_164660.MRNA1-	-0.238867	Non-coding
LSAT_1_V5_GN_4_1720.MRNA1-	-0.396082	Non-coding
LSAT_1_V5_GN_8_80560_novel02	-1.499440	Non-coding
LSAT_1_V5_GN_9_38901_novel02	-2.135000	Non-coding
LSAT_1_V5_GN_2_110080_novel01	-0.282210	Non-coding
LSAT_1_V5_GN_4_153060_novel01	-1.293160	Non-coding
LSAT_1_V5_GN_4_153060_novel02	-0.399806	Non-coding
LSAT_1_V5_GN_4_153060_novel03	-1.096030	Non-coding
LSAT_1_V5_GN_2_127360_novel01	-0.210069	Non-coding
LSAT_1_V5_GN_2_127360_novel02	-0.380616	Non-coding
LSAT_1_V5_GN_2_127360_novel03	-0.786997	Non-coding
LSAT_1_V5_GN_5_175961.MRNA1-	-0.411381	Non-coding
LSAT_1_V5_GN_5_175961_novel01	-1.646110	Non-coding
LSAT_1_V5_GN_3_109121_novel02	-2.280190	Non-coding
LSAT_1_V5_GN_8_153920_novel01	-0.489331	Non-coding
LSAT_1_V5_GN_8_153920_novel03	-1.714620	Non-coding
LSAT_1_V5_GN_3_71001.MRNA1-	-1.411120	Non-coding
LSAT_1_V5_GN_4_68860_novel02	-0.731779	Non-coding
LSAT_1_V5_GN_3_49441_novel01	-2.072960	Non-coding
LSAT_1_V5_GN_9_38921_novel03	-2.190010	Non-coding
LSAT_1_V5_GN_2_45361.MRNA1-	-1.073430	Non-coding
LSAT_1_V5_GN_9_50120_novel03	-1.310460	Non-coding
LSAT_1_V5_GN_9_101220_novel01	-1.886300	Non-coding
LSAT_1_V5_GN_9_101220_novel02	-0.849377	Non-coding
LSAT_1_V5_GN_9_61461.MRNA1-	-0.306246	Non-coding
LSAT_1_V5_GN_9_61461_novel01	-2.251840	Non-coding
LSAT_1_V5_GN_6_15340_novel01	-1.133210	Non-coding
LSAT_1_V5_GN_9_34801_novel02	-0.195121	Non-coding
LSAT_1_V5_GN_4_83361.MRNA1-	-1.725200	Non-coding
LSAT_1_V5_GN_6_8840.MRNA1-	-1.238130	Non-coding
LSAT_1_V5_GN_2_58261_novel01	-2.006700	Non-coding
LSAT_1_V5_GN_4_34900_novel01	-0.528376	Non-coding
LSAT_1_V5_GN_4_34900_novel02	-2.019280	Non-coding
LSAT_1_V5_GN_7_100781_novel01	-0.858774	Non-coding
LSAT_1_V5_GN_0_5300_novel01	-2.473430	Non-coding
LSAT_1_V5_GN_1_34721_novel01	-1.798380	Non-coding
LSAT_1_V5_GN_8_2701_novel01	-1.529620	Non-coding
LSAT_1_V5_GN_9_59621.MRNA1-	-0.304229	Non-coding
LSAT_1_V5_GN_8_93101.MRNA1-	-2.128990	Non-coding
LSAT_1_V5_GN_9_70200_novel02	-1.158520	Non-coding
LSAT_1_V5_GN_1_22801.MRNA1-	-2.021490	Non-coding
LSAT_1_V5_GN_1_22801_novel01	-1.458230	Non-coding
LSAT_1_V5_GN_4_46440.MRNA1-	-0.040952	Non-coding
LSAT_1_V5_GN_8_27820.MRNA1-	-0.630950	Non-coding
LSAT_1_V5_GN_8_27820_novel01	-1.425930	Non-coding
LSAT_1_V5_GN_8_27820_novel02	-2.250640	Non-coding
LSAT_1_V5_GN_8_27820_novel03	-2.029210	Non-coding
LSAT_1_V5_GN_7_34001_novel01	-0.804028	Non-coding
LSAT_1_V5_GN_7_34001_novel02	-0.835154	Non-coding
LSAT_1_V5_GN_7_34001_novel03	-1.225240	Non-coding
LSAT_1_V5_GN_8_98561_novel01	-2.178140	Non-coding
LSAT_1_V5_GN_8_98561_novel02	-1.630500	Non-coding
LSAT_1_V5_GN_8_98561_novel03	-0.960716	Non-coding
LSAT_1_V5_GN_8_98561_novel05	-0.662116	Non-coding
LSAT_1_V5_GN_8_98561_novel06	-0.444580	Non-coding
LSAT_1_V5_GN_2_85720_novel01	-0.112297	Non-coding
LSAT_1_V5_GN_2_60540.MRNA1-	-0.780514	Non-coding
LSAT_1_V5_GN_7_33721_novel01	-1.578710	Non-coding
LSAT_1_V5_GN_7_33721_novel02	-0.268267	Non-coding
LSAT_1_V5_GN_1_5380_novel02	-2.075280	Non-coding
LSAT_1_V5_GN_4_94741_novel04	-0.178506	Non-coding
LSAT_1_V5_GN_4_94741_novel05	-1.042260	Non-coding
LSAT_1_V5_GN_8_109721_novel01	-2.053090	Non-coding
LSAT_1_V5_GN_4_104621.MRNA1-	-0.362441	Non-coding
LSAT_1_V5_GN_3_126420_novel05	-2.370600	Non-coding
LSAT_1_V5_GN_3_126420_novel06	-2.338760	Non-coding
LSAT_1_V5_GN_6_22840_novel06	-0.271154	Non-coding
LSAT_1_V5_GN_3_84401_novel01	-0.091527	Non-coding
LSAT_1_V5_GN_3_84401_novel02	-0.021119	Non-coding
LSAT_1_V5_GN_3_84401_novel03	-1.700870	Non-coding
LSAT_1_V5_GN_3_84401_novel04	-2.276700	Non-coding
LSAT_1_V5_GN_5_183820.MRNA1-	-0.742862	Non-coding
LSAT_1_V5_GN_5_183820_novel01	-0.699434	Non-coding
LSAT_1_V5_GN_5_183820_novel02	-2.504110	Non-coding
LSAT_1_V5_GN_6_112880_novel01	-0.622733	Non-coding
LSAT_1_V5_GN_9_100441.MRNA1-	-0.818209	Non-coding
LSAT_1_V5_GN_9_100441_novel02	-0.379650	Non-coding
LSAT_1_V5_GN_2_9501.MRNA1-	-0.435047	Non-coding
LSAT_1_V5_GN_2_9501_novel01	-1.003360	Non-coding
LSAT_1_V5_GN_2_9501_novel02	-0.262456	Non-coding
LSAT_1_V5_GN_4_75321_novel01	-0.233934	Non-coding
LSAT_1_V5_GN_8_127060_novel01	-0.209976	Non-coding
LSAT_1_V5_GN_8_127060_novel02	-2.406570	Non-coding
LSAT_1_V5_GN_4_135880_novel01	-1.285730	Non-coding
LSAT_1_V5_GN_9_18560_novel05	-1.779340	Non-coding
LSAT_1_V5_GN_8_160040.MRNA1-	-1.026160	Non-coding
LSAT_1_V5_GN_7_81900_novel01	-0.686552	Non-coding
LSAT_1_V5_GN_2_36200_novel01	-0.484428	Non-coding
LSAT_1_V5_GN_2_36200_novel02	-2.052770	Non-coding
LSAT_1_V5_GN_2_36200_novel03	-2.426180	Non-coding
LSAT_1_V5_GN_7_103000_novel01	-1.301570	Non-coding
LSAT_1_V5_GN_7_103000_novel02	-2.269370	Non-coding
LSAT_1_V5_GN_7_103000_novel03	-2.374200	Non-coding
LSAT_1_V5_GN_8_55640_novel03	-0.458760	Non-coding
LSAT_1_V5_GN_8_55640_novel08	-0.283529	Non-coding
LSAT_1_V5_GN_1_9780.MRNA1-	-0.530703	Non-coding
LSAT_1_V5_GN_3_13280_novel01	-1.350190	Non-coding
LSAT_1_V5_GN_3_13280_novel02	-2.175920	Non-coding
LSAT_1_V5_GN_3_13280_novel03	-1.560950	Non-coding
LSAT_1_V5_GN_3_13280_novel04	-1.536700	Non-coding
LSAT_1_V5_GN_9_19960_novel13	-0.030078	Non-coding
LSAT_1_V5_GN_9_19960_novel14	-0.829489	Non-coding
LSAT_1_V5_GN_9_19960_novel15	-1.812380	Non-coding
LSAT_1_V5_GN_6_40960_novel01	-0.978526	Non-coding
LSAT_1_V5_GN_4_10281_novel01	-0.745222	Non-coding
LSAT_1_V5_GN_4_10281_novel02	-0.092671	Non-coding
LSAT_1_V5_GN_4_10281_novel03	-2.232310	Non-coding
LSAT_1_V5_GN_3_22761_novel03	-0.468116	Non-coding
LSAT_1_V5_GN_3_22761_novel05	-2.050820	Non-coding
LSAT_1_V5_GN_3_22761_novel06	-2.232040	Non-coding
LSAT_1_V5_GN_9_39741_novel01	-0.312766	Non-coding
LSAT_1_V5_GN_9_114661_novel01	-1.075540	Non-coding
LSAT_1_V5_GN_5_108120_novel02	-0.982293	Non-coding
LSAT_1_V5_GN_5_108120_novel03	-1.214660	Non-coding
LSAT_1_V5_GN_8_90301.MRNA1-	-0.359074	Non-coding
LSAT_1_V5_GN_3_68340_novel01	-1.792360	Non-coding
LSAT_1_V5_GN_3_44620_novel01	-0.613901	Non-coding
LSAT_1_V5_GN_6_78320_novel01	-0.046952	Non-coding
LSAT_1_V5_GN_5_120460_novel01	-1.166480	Non-coding
LSAT_1_V5_GN_5_120460_novel02	-0.087999	Non-coding
LSAT_1_V5_GN_5_120460_novel03	-0.966112	Non-coding
LSAT_1_V5_GN_5_120460_novel04	-2.292010	Non-coding
LSAT_1_V5_GN_5_120460_novel05	-2.028170	Non-coding
LSAT_1_V5_GN_3_140700_novel45	-0.387843	Non-coding
LSAT_1_V5_GN_2_95861_novel02	-0.523990	Non-coding
LSAT_1_V5_GN_9_113760_novel06	-2.017430	Non-coding
LSAT_1_V5_GN_6_96640_novel01	-2.236190	Non-coding
LSAT_1_V5_GN_2_45860.MRNA1-	-1.828330	Non-coding
LSAT_1_V5_GN_3_96341_novel01	-1.947590	Non-coding
LSAT_1_V5_GN_8_125021_novel01	-0.316747	Non-coding
LSAT_1_V5_GN_8_23621_novel01	-2.190970	Non-coding
LSAT_1_V5_GN_5_102040_novel01	-2.290530	Non-coding
LSAT_1_V5_GN_1_69381_novel01	-0.943800	Non-coding
LSAT_1_V5_GN_8_112321_novel01	-1.447450	Non-coding
LSAT_1_V5_GN_8_112321_novel02	-2.017020	Non-coding
LSAT_1_V5_GN_4_41960_novel01	-2.346170	Non-coding
LSAT_1_V5_GN_4_41960_novel03	-1.798470	Non-coding
LSAT_1_V5_GN_2_118860_novel01	-0.807402	Non-coding
LSAT_1_V5_GN_8_33620_novel03	-0.072191	Non-coding
LSAT_1_V5_GN_2_86121_novel03	-2.296780	Non-coding
LSAT_1_V5_GN_5_173181_novel01	-0.756214	Non-coding
LSAT_1_V5_GN_5_156980.MRNA1-	-0.842833	Non-coding
LSAT_1_V5_GN_3_38341.MRNA1-	-0.012554	Non-coding
LSAT_1_V5_GN_3_38341_novel01	-2.176260	Non-coding
LSAT_1_V5_GN_2_67941_novel02	-1.143970	Non-coding
LSAT_1_V5_GN_2_107041_novel02	-1.512480	Non-coding
LSAT_1_V5_GN_2_107041_novel03	-2.290240	Non-coding
LSAT_1_V5_GN_2_107041_novel04	-0.825113	Non-coding
LSAT_1_V5_GN_4_1980_novel01	-2.327220	Non-coding
LSAT_1_V5_GN_2_89101_novel04	-1.091260	Non-coding
LSAT_1_V5_GN_2_89101_novel05	-0.889427	Non-coding
LSAT_1_V5_GN_4_68600.MRNA1-	-0.677332	Non-coding
LSAT_1_V5_GN_4_83181_novel01	-0.460593	Non-coding
LSAT_1_V5_GN_4_83181_novel02	-1.785830	Non-coding
LSAT_1_V5_GN_7_111120_novel01	-1.020490	Non-coding
LSAT_1_V5_GN_9_54361_novel02	-0.954760	Non-coding
LSAT_1_V5_GN_1_13760_novel09	-0.408741	Non-coding
LSAT_1_V5_GN_3_123400.MRNA1-	-1.892430	Non-coding
LSAT_1_V5_GN_3_123400_novel01	-2.349830	Non-coding
LSAT_1_V5_GN_2_78261.MRNA1-	-0.477475	Non-coding
LSAT_1_V5_GN_8_152881_novel01	-0.436496	Non-coding
LSAT_1_V5_GN_8_152881_novel02	-1.625400	Non-coding
LSAT_1_V5_GN_3_53701_novel01	-0.143262	Non-coding
LSAT_1_V5_GN_3_53701_novel02	-0.104002	Non-coding
LSAT_1_V5_GN_2_66321.MRNA1-	-0.974136	Non-coding
LSAT_1_V5_GN_2_66321_novel01	-0.315826	Non-coding
LSAT_1_V5_GN_2_66321_novel02	-2.234070	Non-coding
LSAT_1_V5_GN_2_66321_novel03	-2.216240	Non-coding
LSAT_1_V5_GN_2_66321_novel04	-2.215080	Non-coding
LSAT_1_V5_GN_2_66321_novel05	-1.736440	Non-coding
LSAT_1_V5_GN_2_66321_novel06	-1.822130	Non-coding
LSAT_1_V5_GN_8_133721_novel01	-1.972430	Non-coding
LSAT_1_V5_GN_8_152321_novel01	-1.487140	Non-coding
LSAT_1_V5_GN_8_152321_novel02	-1.357900	Non-coding
LSAT_1_V5_GN_8_152321_novel03	-1.837730	Non-coding
LSAT_1_V5_GN_4_39281.MRNA1-	-0.141157	Non-coding
LSAT_1_V5_GN_7_55620_novel01	-2.514490	Non-coding
LSAT_1_V5_GN_7_55620_novel02	-0.330681	Non-coding
LSAT_1_V5_GN_7_55620_novel03	-2.429680	Non-coding
LSAT_1_V5_GN_4_64620_novel01	-0.592829	Non-coding
LSAT_1_V5_GN_4_64620_novel02	-0.449726	Non-coding
LSAT_1_V5_GN_2_41221_novel08	-0.536644	Non-coding
LSAT_1_V5_GN_2_41221_novel10	-1.792190	Non-coding
LSAT_1_V5_GN_5_104100_novel01	-2.250690	Non-coding
LSAT_1_V5_GN_8_71001_novel01	-0.016443	Non-coding
LSAT_1_V5_GN_8_71001_novel03	-1.758330	Non-coding
LSAT_1_V5_GN_3_35920_novel02	-1.411840	Non-coding
LSAT_1_V5_GN_3_33800.MRNA1-	-2.010460	Non-coding
LSAT_1_V5_GN_3_33800_novel01	-0.222793	Non-coding
LSAT_1_V5_GN_2_56801.MRNA1-	-0.001145	Non-coding
LSAT_1_V5_GN_2_56801_novel01	-1.662130	Non-coding
LSAT_1_V5_GN_8_25701.MRNA1-	-0.047664	Non-coding
LSAT_1_V5_GN_8_25701_novel01	-1.174320	Non-coding
LSAT_1_V5_GN_8_32121_novel05	-0.837513	Non-coding
LSAT_1_V5_GN_3_79640_novel01	-0.084285	Non-coding
LSAT_1_V5_GN_4_171761.MRNA1-	-1.084240	Non-coding
LSAT_1_V5_GN_6_52180.MRNA1-	-0.547646	Non-coding
LSAT_1_V5_GN_6_52180_novel01	-0.425689	Non-coding
LSAT_1_V5_GN_9_97101_novel02	-1.941520	Non-coding
LSAT_1_V5_GN_3_18460.MRNA1-	-1.430040	Non-coding
LSAT_1_V5_GN_3_18460_novel01	-1.882380	Non-coding
LSAT_1_V5_GN_7_107461.MRNA1-	-1.304930	Non-coding
LSAT_1_V5_GN_7_107461_novel01	-2.129370	Non-coding
LSAT_1_V5_GN_2_112001_novel01	-1.901460	Non-coding
LSAT_1_V5_GN_5_90781.MRNA1-	-0.058245	Non-coding
LSAT_1_V5_GN_1_54400.MRNA1-	-0.622315	Non-coding
LSAT_1_V5_GN_1_54400_novel01	-1.894590	Non-coding
LSAT_1_V5_GN_4_15520_novel01	-0.802570	Non-coding
LSAT_1_V5_GN_2_44900.MRNA1-	-2.011270	Non-coding
LSAT_1_V5_GN_2_44900_novel01	-2.440060	Non-coding
LSAT_1_V5_GN_6_110001_novel01	-0.170094	Non-coding
LSAT_1_V5_GN_6_110001_novel02	-1.875780	Non-coding
LSAT_1_V5_GN_1_48880.MRNA1-	-0.689075	Non-coding
LSAT_1_V5_GN_1_48880_novel01	-0.997696	Non-coding
LSAT_1_V5_GN_1_48880_novel02	-2.165660	Non-coding
LSAT_1_V5_GN_1_48880_novel03	-0.784542	Non-coding
LSAT_1_V5_GN_1_48880_novel04	-1.001970	Non-coding
LSAT_1_V5_GN_5_75300_novel02	-0.789426	Non-coding
LSAT_1_V5_GN_2_100281_novel01	-2.399900	Non-coding
LSAT_1_V5_GN_6_27941_novel01	-2.115130	Non-coding
LSAT_1_V5_GN_6_27941_novel02	-1.540230	Non-coding
LSAT_1_V5_GN_6_27941_novel03	-0.734011	Non-coding
LSAT_1_V5_GN_3_132101_novel01	-1.138800	Non-coding
LSAT_1_V5_GN_8_23321.MRNA1-	-1.725400	Non-coding
LSAT_1_V5_GN_4_60040_novel01	-2.297990	Non-coding
LSAT_1_V5_GN_6_7421_novel01	-1.928160	Non-coding
LSAT_1_V5_GN_6_7421_novel02	-2.222400	Non-coding
LSAT_1_V5_GN_5_68881_novel01	-0.154114	Non-coding
LSAT_1_V5_GN_5_68881_novel02	-0.157598	Non-coding
LSAT_1_V5_GN_5_68881_novel03	-2.024810	Non-coding
LSAT_1_V5_GN_5_68881_novel04	-0.819167	Non-coding
LSAT_1_V5_GN_1_29701_novel01	-0.073311	Non-coding
LSAT_1_V5_GN_8_99320_novel01	-1.092840	Non-coding
LSAT_1_V5_GN_9_109081.MRNA1-	-0.658962	Non-coding
LSAT_1_V5_GN_9_109081_novel01	-2.062330	Non-coding
LSAT_1_V5_GN_9_109081_novel02	-0.741581	Non-coding
LSAT_1_V5_GN_6_43221_novel01	-1.086180	Non-coding
LSAT_1_V5_GN_9_960_novel01	-1.710980	Non-coding
LSAT_1_V5_GN_9_960_novel05	-1.103740	Non-coding
LSAT_1_V5_GN_9_960_novel06	-0.032381	Non-coding
LSAT_1_V5_GN_9_960_novel07	-1.983800	Non-coding
LSAT_1_V5_GN_4_45540_novel01	-0.540864	Non-coding
LSAT_1_V5_GN_4_45540_novel02	-2.042270	Non-coding
LSAT_1_V5_GN_4_45540_novel03	-2.266450	Non-coding
LSAT_1_V5_GN_8_106801_novel04	-1.508870	Non-coding
LSAT_1_V5_GN_8_106801_novel05	-2.324820	Non-coding
LSAT_1_V5_GN_2_101000_novel02	-1.766050	Non-coding
LSAT_1_V5_GN_3_138621.MRNA1-	-0.496901	Non-coding
LSAT_1_V5_GN_3_138621_novel01	-2.077190	Non-coding
LSAT_1_V5_GN_8_15101_novel01	-0.418467	Non-coding
LSAT_1_V5_GN_8_15101_novel02	-0.728919	Non-coding
LSAT_1_V5_GN_2_37481_novel01	-1.907300	Non-coding
LSAT_1_V5_GN_1_49720_novel01	-1.442860	Non-coding
LSAT_1_V5_GN_1_49720_novel02	-1.054070	Non-coding
LSAT_1_V5_GN_1_59781_novel02	-0.782262	Non-coding
LSAT_1_V5_GN_1_59781_novel05	-1.520280	Non-coding
LSAT_1_V5_GN_7_79100_novel01	-1.973750	Non-coding
LSAT_1_V5_GN_5_6221.MRNA1-	-0.288386	Non-coding
LSAT_1_V5_GN_5_6221_novel01	-1.107570	Non-coding
LSAT_1_V5_GN_2_131100.MRNA1-	-0.995793	Non-coding
LSAT_1_V5_GN_2_131100_novel01	-2.159910	Non-coding
LSAT_1_V5_GN_5_122581_novel01	-2.641910	Non-coding
LSAT_1_V5_GN_6_58161.MRNA1-	-0.962322	Non-coding
LSAT_1_V5_GN_6_1340_novel01	-1.941030	Non-coding
LSAT_1_V5_GN_8_8600.MRNA1-	-0.715163	Non-coding
LSAT_1_V5_GN_9_63261_novel01	-2.335320	Non-coding
LSAT_1_V5_GN_5_102341_novel01	-1.071160	Non-coding
LSAT_1_V5_GN_5_102341_novel02	-1.076850	Non-coding
LSAT_1_V5_GN_6_22420_novel01	-2.170830	Non-coding
LSAT_1_V5_GN_3_36241_novel01	-0.276830	Non-coding
LSAT_1_V5_GN_3_36241_novel02	-1.768090	Non-coding
LSAT_1_V5_GN_5_93640_novel01	-0.226933	Non-coding
LSAT_1_V5_GN_5_93640_novel02	-0.604014	Non-coding
LSAT_1_V5_GN_5_93640_novel03	-1.599370	Non-coding
LSAT_1_V5_GN_5_93640_novel04	-2.445820	Non-coding
LSAT_1_V5_GN_9_56840.MRNA1-	-0.607658	Non-coding
LSAT_1_V5_GN_9_56840_novel01	-1.225320	Non-coding
LSAT_1_V5_GN_9_56840_novel02	-2.156380	Non-coding
LSAT_1_V5_GN_9_56840_novel03	-2.247480	Non-coding
LSAT_1_V5_GN_5_142541.MRNA1-	-0.164341	Non-coding
LSAT_1_V5_GN_5_142541_novel01	-0.152996	Non-coding
LSAT_1_V5_GN_5_142541_novel02	-1.820220	Non-coding
LSAT_1_V5_GN_9_92180.MRNA1-	-0.830989	Non-coding
LSAT_1_V5_GN_3_75100.MRNA1-	-0.117948	Non-coding
LSAT_1_V5_GN_3_75100_novel01	-2.586250	Non-coding
LSAT_1_V5_GN_8_89600_novel01	-2.292470	Non-coding
LSAT_1_V5_GN_5_154840.MRNA1-	-1.830100	Non-coding
LSAT_1_V5_GN_5_154840_novel01	-2.278520	Non-coding
LSAT_1_V5_GN_5_154840_novel02	-2.218470	Non-coding
LSAT_1_V5_GN_5_30740_novel04	-0.121307	Non-coding
LSAT_1_V5_GN_5_30740_novel05	-1.072310	Non-coding
LSAT_1_V5_GN_9_30321_novel01	-1.295600	Non-coding
LSAT_1_V5_GN_9_30321_novel02	-2.099780	Non-coding
LSAT_1_V5_GN_9_901_novel02	-2.196440	Non-coding
LSAT_1_V5_GN_3_7240_novel01	-1.635660	Non-coding
LSAT_1_V5_GN_6_59140_novel09	-1.185100	Non-coding
LSAT_1_V5_GN_7_14141.MRNA1-	-0.502461	Non-coding
LSAT_1_V5_GN_7_14141_novel01	-1.568330	Non-coding
LSAT_1_V5_GN_9_21141.MRNA1-	-0.036881	Non-coding
LSAT_1_V5_GN_5_143121_novel02	-0.511786	Non-coding
LSAT_1_V5_GN_5_143121_novel03	-0.379859	Non-coding
LSAT_1_V5_GN_5_143121_novel04	-0.487477	Non-coding
LSAT_1_V5_GN_5_143121_novel05	-1.631810	Non-coding
LSAT_1_V5_GN_5_143121_novel06	-2.330300	Non-coding
LSAT_1_V5_GN_1_41680.MRNA1-	-1.998000	Non-coding
LSAT_1_V5_GN_7_35921_novel03	-1.637970	Non-coding
LSAT_1_V5_GN_7_35921_novel04	-0.653470	Non-coding
LSAT_1_V5_GN_3_78100_novel01	-1.996740	Non-coding
LSAT_1_V5_GN_5_54661_novel05	-1.792600	Non-coding
LSAT_1_V5_GN_4_91400_novel01	-1.955860	Non-coding
LSAT_1_V5_GN_5_154000_novel01	-0.546498	Non-coding
LSAT_1_V5_GN_7_29160_novel03	-0.905154	Non-coding
LSAT_1_V5_GN_7_29160_novel06	-0.770507	Non-coding
LSAT_1_V5_GN_7_29160_novel07	-1.898910	Non-coding
LSAT_1_V5_GN_7_29160_novel08	-2.338160	Non-coding
LSAT_1_V5_GN_7_17461_novel02	-0.834334	Non-coding
LSAT_1_V5_GN_7_17461_novel03	-2.404810	Non-coding
LSAT_1_V5_GN_7_17461_novel04	-1.953500	Non-coding
LSAT_1_V5_GN_5_147300_novel01	-0.276061	Non-coding
LSAT_1_V5_GN_5_147300_novel02	-1.929960	Non-coding
LSAT_1_V5_GN_5_147300_novel03	-0.554327	Non-coding
LSAT_1_V5_GN_5_147300_novel04	-2.204030	Non-coding
LSAT_1_V5_GN_4_87701_novel01	-0.165753	Non-coding
LSAT_1_V5_GN_4_87701_novel02	-0.221656	Non-coding
LSAT_1_V5_GN_4_87701_novel04	-1.082940	Non-coding
LSAT_1_V5_GN_4_87701_novel05	-1.267830	Non-coding
LSAT_1_V5_GN_4_87701_novel06	-2.425800	Non-coding
LSAT_1_V5_GN_8_34120_novel03	-0.963099	Non-coding
LSAT_1_V5_GN_3_97081.MRNA1-	-0.697320	Non-coding
LSAT_1_V5_GN_8_3801_novel01	-1.568340	Non-coding
LSAT_1_V5_GN_8_3801_novel02	-2.199190	Non-coding
LSAT_1_V5_GN_8_3801_novel03	-0.127167	Non-coding
LSAT_1_V5_GN_1_64840.MRNA1-	-1.443670	Non-coding
LSAT_1_V5_GN_1_64840_novel01	-2.280740	Non-coding
LSAT_1_V5_GN_5_174161_novel01	-1.439820	Non-coding
LSAT_1_V5_GN_5_174161_novel02	-2.112570	Non-coding
LSAT_1_V5_GN_6_103700.MRNA1-	-0.677709	Non-coding
LSAT_1_V5_GN_6_103700_novel02	-1.631230	Non-coding
LSAT_1_V5_GN_1_12380_novel01	-0.220818	Non-coding
LSAT_1_V5_GN_1_12380_novel02	-1.687600	Non-coding
LSAT_1_V5_GN_5_84821.MRNA1-	-0.008772	Non-coding
LSAT_1_V5_GN_3_12861_novel01	-2.295510	Non-coding
LSAT_1_V5_GN_3_12861_novel03	-1.851940	Non-coding
LSAT_1_V5_GN_4_109340_novel02	-0.116606	Non-coding
LSAT_1_V5_GN_4_109340_novel03	-1.984840	Non-coding
LSAT_1_V5_GN_7_67341_novel02	-1.758260	Non-coding
LSAT_1_V5_GN_7_3821_novel03	-1.033600	Non-coding
LSAT_1_V5_GN_7_3821_novel04	-1.607530	Non-coding
LSAT_1_V5_GN_6_6580.MRNA1-	-1.322560	Non-coding
LSAT_1_V5_GN_8_80661_novel02	-0.746314	Non-coding
LSAT_1_V5_GN_8_80661_novel03	-1.446420	Non-coding
LSAT_1_V5_GN_3_109820.MRNA1-	-0.278418	Non-coding
LSAT_1_V5_GN_3_109820_novel01	-0.735852	Non-coding
LSAT_1_V5_GN_3_102821_novel02	-1.610010	Non-coding
LSAT_1_V5_GN_4_92061_novel02	-0.356207	Non-coding
LSAT_1_V5_GN_2_95881_novel01	-1.210400	Non-coding
LSAT_1_V5_GN_2_95881_novel02	-1.968110	Non-coding
LSAT_1_V5_GN_2_95881_novel03	-1.661050	Non-coding
LSAT_1_V5_GN_2_95881_novel04	-1.749970	Non-coding
LSAT_1_V5_GN_2_95881_novel05	-2.365060	Non-coding
LSAT_1_V5_GN_4_74540_novel01	-1.388350	Non-coding
LSAT_1_V5_GN_4_74540_novel02	-1.244650	Non-coding
LSAT_1_V5_GN_1_2501_novel01	-2.093130	Non-coding
LSAT_1_V5_GN_1_2501_novel02	-2.355610	Non-coding
LSAT_1_V5_GN_1_2501_novel04	-0.982748	Non-coding
LSAT_1_V5_GN_8_18261_novel02	-0.405383	Non-coding
LSAT_1_V5_GN_7_26420_novel02	-0.983763	Non-coding
LSAT_1_V5_GN_2_132441_novel01	-1.473320	Non-coding
LSAT_1_V5_GN_2_65020_novel01	-1.979120	Non-coding
LSAT_1_V5_GN_5_24121_novel01	-1.960470	Non-coding
LSAT_1_V5_GN_5_24121_novel02	-0.711853	Non-coding
LSAT_1_V5_GN_5_24121_novel03	-1.792710	Non-coding
LSAT_1_V5_GN_7_73220.MRNA1-	-0.289029	Non-coding
LSAT_1_V5_GN_7_73220_novel01	-2.195480	Non-coding
LSAT_1_V5_GN_5_88241_novel01	-0.034368	Non-coding
LSAT_1_V5_GN_5_88241_novel03	-1.940120	Non-coding
LSAT_1_V5_GN_2_2080.MRNA1-	-1.182370	Non-coding
LSAT_1_V5_GN_2_2080_novel01	-2.319140	Non-coding
LSAT_1_V5_GN_6_41001_novel02	-1.564310	Non-coding
LSAT_1_V5_GN_3_54000_novel01	-1.191750	Non-coding
LSAT_1_V5_GN_3_54000_novel02	-0.785428	Non-coding
LSAT_1_V5_GN_8_41620_novel01	-1.972190	Non-coding
LSAT_1_V5_GN_1_47261_novel01	-1.039150	Non-coding
LSAT_1_V5_GN_2_100901.MRNA1-	-0.905806	Non-coding
LSAT_1_V5_GN_2_100901_novel01	-1.926180	Non-coding
LSAT_1_V5_GN_3_30300_novel02	-1.991770	Non-coding
LSAT_1_V5_GN_3_30300_novel04	-1.984960	Non-coding
LSAT_1_V5_GN_3_7681_novel03	-1.780090	Non-coding
LSAT_1_V5_GN_8_95720.MRNA1-	-1.572220	Non-coding
LSAT_1_V5_GN_8_95720_novel01	-2.334720	Non-coding
LSAT_1_V5_GN_8_95720_novel02	-0.110469	Non-coding
LSAT_1_V5_GN_8_95720_novel03	-2.423590	Non-coding
LSAT_1_V5_GN_2_30700_novel04	-0.829532	Non-coding
LSAT_1_V5_GN_8_4961_novel01	-1.489200	Non-coding
LSAT_1_V5_GN_6_98960_novel01	-1.568700	Non-coding
LSAT_1_V5_GN_6_98960_novel03	-2.202180	Non-coding
LSAT_1_V5_GN_1_28080_novel01	-2.413180	Non-coding
LSAT_1_V5_GN_2_84180_novel17	-0.645442	Non-coding
LSAT_1_V5_GN_2_84180_novel25	-1.441010	Non-coding
LSAT_1_V5_GN_2_84180_novel29	-0.158179	Non-coding
LSAT_1_V5_GN_2_84180_novel30	-2.206690	Non-coding
LSAT_1_V5_GN_5_63100_novel01	-0.164274	Non-coding
LSAT_1_V5_GN_5_63100_novel02	-0.204715	Non-coding
LSAT_1_V5_GN_3_123940_novel01	-2.281290	Non-coding
LSAT_1_V5_GN_3_123940_novel02	-1.145130	Non-coding
LSAT_1_V5_GN_7_22781_novel06	-0.781152	Non-coding
LSAT_1_V5_GN_7_22781_novel07	-2.031820	Non-coding
LSAT_1_V5_GN_6_43541.MRNA1-	-1.143370	Non-coding
LSAT_1_V5_GN_6_43541_novel01	-1.071600	Non-coding
LSAT_1_V5_GN_6_43541_novel02	-2.266790	Non-coding
LSAT_1_V5_GN_9_16520_novel01	-0.609649	Non-coding
LSAT_1_V5_GN_1_44000_novel10	-2.076460	Non-coding
LSAT_1_V5_GN_6_85860.MRNA1-	-1.114460	Non-coding
LSAT_1_V5_GN_6_85860_novel01	-2.002470	Non-coding
LSAT_1_V5_GN_6_85860_novel02	-2.138800	Non-coding
LSAT_1_V5_GN_6_85860_novel03	-2.564990	Non-coding
LSAT_1_V5_GN_2_83581_novel10	-0.978836	Non-coding
LSAT_1_V5_GN_2_83581_novel11	-2.237400	Non-coding
LSAT_1_V5_GN_9_40280.MRNA1-	-0.994391	Non-coding
LSAT_1_V5_GN_9_40280_novel01	-1.012090	Non-coding
LSAT_1_V5_GN_9_40280_novel02	-0.681604	Non-coding
LSAT_1_V5_GN_9_40280_novel03	-2.452540	Non-coding
LSAT_1_V5_GN_3_97401_novel01	-2.084630	Non-coding
LSAT_1_V5_GN_9_87701_novel01	-1.601400	Non-coding
LSAT_1_V5_GN_9_87701_novel02	-2.448180	Non-coding
LSAT_1_V5_GN_9_87701_novel03	-2.461760	Non-coding
LSAT_1_V5_GN_5_117740.MRNA1-	-0.494484	Non-coding
LSAT_1_V5_GN_2_109500_novel03	-2.356930	Non-coding
LSAT_1_V5_GN_9_123161_novel01	-2.028200	Non-coding
LSAT_1_V5_GN_1_64561_novel03	-0.501033	Non-coding
LSAT_1_V5_GN_9_57180_novel28	-1.035020	Non-coding
LSAT_1_V5_GN_9_57180_novel40	-0.538523	Non-coding
LSAT_1_V5_GN_7_46901_novel01	-1.036460	Non-coding
LSAT_1_V5_GN_9_83520_novel09	-2.451010	Non-coding
LSAT_1_V5_GN_9_83520_novel10	-2.069120	Non-coding
LSAT_1_V5_GN_2_115960_novel16	-0.929907	Non-coding
LSAT_1_V5_GN_2_115960_novel17	-2.169820	Non-coding
LSAT_1_V5_GN_2_115960_novel18	-0.809805	Non-coding
LSAT_1_V5_GN_5_118140_novel01	-1.939200	Non-coding
LSAT_1_V5_GN_8_163421_novel03	-0.081597	Non-coding
LSAT_1_V5_GN_3_21680_novel01	-1.808610	Non-coding
LSAT_1_V5_GN_5_127821_novel01	-1.251550	Non-coding
LSAT_1_V5_GN_3_115940_novel01	-2.292440	Non-coding
LSAT_1_V5_GN_3_115940_novel02	-2.348540	Non-coding
LSAT_1_V5_GN_9_119700_novel03	-2.093050	Non-coding
LSAT_1_V5_GN_9_119700_novel04	-0.424313	Non-coding
LSAT_1_V5_GN_2_70580.MRNA1-	-0.964084	Non-coding
LSAT_1_V5_GN_2_70580_novel01	-2.145860	Non-coding
LSAT_1_V5_GN_1_29241_novel03	-0.559791	Non-coding
LSAT_1_V5_GN_1_29241_novel04	-0.594900	Non-coding
LSAT_1_V5_GN_1_29241_novel05	-0.795201	Non-coding
LSAT_1_V5_GN_1_29241_novel06	-2.004960	Non-coding
LSAT_1_V5_GN_7_114920_novel02	-1.364770	Non-coding
LSAT_1_V5_GN_7_114920_novel21	-0.296350	Non-coding
LSAT_1_V5_GN_7_114920_novel23	-2.332450	Non-coding
LSAT_1_V5_GN_7_114920_novel26	-0.768782	Non-coding
LSAT_1_V5_GN_1_45081_novel19	-1.047400	Non-coding
LSAT_1_V5_GN_1_45081_novel20	-1.721450	Non-coding
LSAT_1_V5_GN_1_117981_novel01	-1.377860	Non-coding
LSAT_1_V5_GN_8_81481_novel01	-1.394060	Non-coding
LSAT_1_V5_GN_3_1001_novel01	-0.747026	Non-coding
LSAT_1_V5_GN_3_1001_novel02	-0.696650	Non-coding
LSAT_1_V5_GN_3_1001_novel06	-0.118337	Non-coding
LSAT_1_V5_GN_3_1001_novel07	-0.087445	Non-coding
LSAT_1_V5_GN_3_1001_novel08	-2.469940	Non-coding
LSAT_1_V5_GN_3_1001_novel10	-0.647462	Non-coding
LSAT_1_V5_GN_3_1001_novel12	-2.424110	Non-coding
LSAT_1_V5_GN_3_1001_novel14	-1.295770	Non-coding
LSAT_1_V5_GN_3_1001_novel15	-2.451890	Non-coding
LSAT_1_V5_GN_6_16821.MRNA1-	-0.548452	Non-coding
LSAT_1_V5_GN_6_16821_novel01	-1.198040	Non-coding
LSAT_1_V5_GN_4_28000_novel01	-0.455850	Non-coding
LSAT_1_V5_GN_7_45281.MRNA1-	-1.054250	Non-coding
LSAT_1_V5_GN_7_45281_novel01	-2.315910	Non-coding
LSAT_1_V5_GN_7_51941_novel01	-0.571469	Non-coding
LSAT_1_V5_GN_1_56540.MRNA1-	-0.201818	Non-coding
LSAT_1_V5_GN_1_4600_novel01	-1.280190	Non-coding
LSAT_1_V5_GN_9_103361_novel05	-0.507880	Non-coding
LSAT_1_V5_GN_9_103361_novel06	-2.335080	Non-coding
LSAT_1_V5_GN_3_20560_novel01	-0.576002	Non-coding
LSAT_1_V5_GN_5_154220_novel01	-2.368600	Non-coding
LSAT_1_V5_GN_9_44640_novel01	-2.265920	Non-coding
LSAT_1_V5_GN_9_44640_novel03	-1.892030	Non-coding
LSAT_1_V5_GN_9_87241.MRNA1-	-0.695227	Non-coding
LSAT_1_V5_GN_2_128021.MRNA1-	-0.704673	Non-coding
LSAT_1_V5_GN_2_128021_novel01	-2.086080	Non-coding
LSAT_1_V5_GN_2_128021_novel02	-2.023770	Non-coding
LSAT_1_V5_GN_9_70320.MRNA1-	-0.525038	Non-coding
LSAT_1_V5_GN_9_70320_novel01	-1.580360	Non-coding
LSAT_1_V5_GN_9_70320_novel02	-1.107040	Non-coding
LSAT_1_V5_GN_9_70320_novel03	-0.803224	Non-coding
LSAT_1_V5_GN_9_58281.MRNA1-	-1.386550	Non-coding
LSAT_1_V5_GN_3_25341_novel01	-0.005817	Non-coding
LSAT_1_V5_GN_3_25341_novel03	-0.948357	Non-coding
LSAT_1_V5_GN_3_25341_novel04	-1.991790	Non-coding
LSAT_1_V5_GN_5_62340_novel01	-0.663053	Non-coding
LSAT_1_V5_GN_5_62340_novel02	-1.629840	Non-coding
LSAT_1_V5_GN_5_51720_novel01	-1.070760	Non-coding
LSAT_1_V5_GN_5_103581_novel02	-2.203510	Non-coding
LSAT_1_V5_GN_2_56480_novel01	-2.176610	Non-coding
LSAT_1_V5_GN_2_56480_novel02	-2.206870	Non-coding
LSAT_1_V5_GN_2_121681_novel01	-0.288698	Non-coding
LSAT_1_V5_GN_2_121681_novel02	-2.278330	Non-coding
LSAT_1_V5_GN_2_121681_novel03	-1.174350	Non-coding
LSAT_1_V5_GN_8_38020.MRNA1-	-2.062680	Non-coding
LSAT_1_V5_GN_7_5021_novel02	-1.393150	Non-coding
LSAT_1_V5_GN_7_5021_novel03	-1.095180	Non-coding
LSAT_1_V5_GN_7_5021_novel05	-1.691250	Non-coding
LSAT_1_V5_GN_5_69140_novel03	-0.773237	Non-coding
LSAT_1_V5_GN_5_69140_novel04	-1.165520	Non-coding
LSAT_1_V5_GN_7_110220_novel01	-0.300883	Non-coding
LSAT_1_V5_GN_4_31741_novel01	-1.710330	Non-coding
LSAT_1_V5_GN_4_31741_novel02	-0.717172	Non-coding
LSAT_1_V5_GN_2_112901_novel06	-1.995970	Non-coding
LSAT_1_V5_GN_2_112901_novel07	-1.959470	Non-coding
LSAT_1_V5_GN_5_164581_novel02	-2.311220	Non-coding
LSAT_1_V5_GN_6_24241_novel01	-0.889942	Non-coding
LSAT_1_V5_GN_3_80881.MRNA1-	-1.184270	Non-coding
LSAT_1_V5_GN_3_80881_novel01	-2.161820	Non-coding
LSAT_1_V5_GN_1_112720_novel01	-1.827630	Non-coding
LSAT_1_V5_GN_1_112720_novel02	-1.771940	Non-coding
LSAT_1_V5_GN_4_73321_novel01	-1.393400	Non-coding
LSAT_1_V5_GN_0_34641_novel01	-0.841728	Non-coding
LSAT_1_V5_GN_3_6620_novel03	-0.720217	Non-coding
LSAT_1_V5_GN_3_6620_novel04	-1.235610	Non-coding
LSAT_1_V5_GN_1_127920_novel02	-1.195600	Non-coding
LSAT_1_V5_GN_4_175061_novel01	-2.130100	Non-coding
LSAT_1_V5_GN_4_175061_novel02	-0.745269	Non-coding
LSAT_1_V5_GN_9_7541_novel01	-2.260670	Non-coding
LSAT_1_V5_GN_3_15780.MRNA1-	-0.477487	Non-coding
LSAT_1_V5_GN_8_43001.MRNA1-	-0.317392	Non-coding
LSAT_1_V5_GN_8_43001_novel01	-1.017300	Non-coding
LSAT_1_V5_GN_6_16040_novel01	-1.723810	Non-coding
LSAT_1_V5_GN_3_38841_novel01	-1.733660	Non-coding
LSAT_1_V5_GN_3_30561_novel01	-0.040782	Non-coding
LSAT_1_V5_GN_3_30561_novel02	-2.439370	Non-coding
LSAT_1_V5_GN_3_35820_novel01	-0.970701	Non-coding
LSAT_1_V5_GN_3_35820_novel02	-1.193340	Non-coding
LSAT_1_V5_GN_3_35820_novel03	-0.558504	Non-coding
LSAT_1_V5_GN_3_35820_novel05	-2.428360	Non-coding
LSAT_1_V5_GN_3_35820_novel06	-0.717856	Non-coding
LSAT_1_V5_GN_3_35820_novel07	-2.186320	Non-coding
LSAT_1_V5_GN_3_35820_novel08	-2.012260	Non-coding
LSAT_1_V5_GN_2_75740_novel01	-0.053196	Non-coding
LSAT_1_V5_GN_2_75740_novel02	-2.146880	Non-coding
LSAT_1_V5_GN_6_48681.MRNA1-	-0.568185	Non-coding
LSAT_1_V5_GN_1_46420_novel01	-1.294980	Non-coding
LSAT_1_V5_GN_1_46420_novel02	-0.851002	Non-coding
LSAT_1_V5_GN_8_89961_novel02	-0.602915	Non-coding
LSAT_1_V5_GN_2_54741.MRNA1-	-0.751030	Non-coding
LSAT_1_V5_GN_2_54741_novel01	-1.582860	Non-coding
LSAT_1_V5_GN_2_54741_novel02	-0.984341	Non-coding
LSAT_1_V5_GN_2_54741_novel03	-1.219560	Non-coding
LSAT_1_V5_GN_5_71300.MRNA1-	-0.437517	Non-coding
LSAT_1_V5_GN_5_71300_novel02	-2.225560	Non-coding
LSAT_1_V5_GN_5_137241_novel01	-0.425963	Non-coding
LSAT_1_V5_GN_5_137241_novel02	-1.297240	Non-coding
LSAT_1_V5_GN_4_95200_novel01	-1.173360	Non-coding
LSAT_1_V5_GN_5_171201_novel02	-0.792561	Non-coding
LSAT_1_V5_GN_5_50541_novel05	-1.524780	Non-coding
LSAT_1_V5_GN_5_50541_novel06	-2.310790	Non-coding
LSAT_1_V5_GN_1_76140_novel01	-0.755063	Non-coding
LSAT_1_V5_GN_5_18560_novel06	-1.787550	Non-coding
LSAT_1_V5_GN_8_54041.MRNA1-	-0.177687	Non-coding
LSAT_1_V5_GN_8_54041_novel01	-0.355800	Non-coding
LSAT_1_V5_GN_8_54041_novel03	-0.250993	Non-coding
LSAT_1_V5_GN_8_54041_novel04	-1.426920	Non-coding
LSAT_1_V5_GN_8_54041_novel05	-1.513760	Non-coding
LSAT_1_V5_GN_2_67061_novel03	-0.760598	Non-coding
LSAT_1_V5_GN_1_60941_novel01	-0.222413	Non-coding
LSAT_1_V5_GN_1_60941_novel02	-0.368344	Non-coding
LSAT_1_V5_GN_6_97661_novel05	-0.198754	Non-coding
LSAT_1_V5_GN_6_97661_novel06	-0.464721	Non-coding
LSAT_1_V5_GN_6_97661_novel07	-2.159180	Non-coding
LSAT_1_V5_GN_6_97661_novel08	-2.275460	Non-coding
LSAT_1_V5_GN_1_69340_novel01	-0.324546	Non-coding
LSAT_1_V5_GN_1_69340_novel02	-0.053778	Non-coding
LSAT_1_V5_GN_7_72040_novel02	-1.911170	Non-coding
LSAT_1_V5_GN_7_72040_novel03	-2.059570	Non-coding
LSAT_1_V5_GN_8_135240_novel02	-1.571900	Non-coding
LSAT_1_V5_GN_8_135240_novel03	-0.245895	Non-coding
LSAT_1_V5_GN_8_158941_novel01	-2.326070	Non-coding
LSAT_1_V5_GN_3_57780_novel03	-1.794410	Non-coding
LSAT_1_V5_GN_8_164161.MRNA1-	-0.591321	Non-coding
LSAT_1_V5_GN_8_164161_novel01	-1.093630	Non-coding
LSAT_1_V5_GN_8_164161_novel02	-1.876830	Non-coding
LSAT_1_V5_GN_9_29760_novel01	-1.136900	Non-coding
LSAT_1_V5_GN_2_80160_novel01	-2.154350	Non-coding
LSAT_1_V5_GN_4_105560_novel02	-1.753460	Non-coding
LSAT_1_V5_GN_7_114400_novel01	-2.555430	Non-coding
LSAT_1_V5_GN_7_114400_novel03	-1.581770	Non-coding
LSAT_1_V5_GN_7_114400_novel06	-0.613850	Non-coding
LSAT_1_V5_GN_7_114400_novel07	-2.396580	Non-coding
LSAT_1_V5_GN_7_114400_novel08	-2.086910	Non-coding
LSAT_1_V5_GN_4_12341_novel01	-1.711110	Non-coding
LSAT_1_V5_GN_4_12341_novel02	-2.287330	Non-coding
LSAT_1_V5_GN_8_37520.MRNA1-	-0.816291	Non-coding
LSAT_1_V5_GN_8_66480.MRNA1-	-1.208650	Non-coding
LSAT_1_V5_GN_8_66480_novel01	-1.136620	Non-coding
LSAT_1_V5_GN_8_66480_novel02	-1.558430	Non-coding
LSAT_1_V5_GN_9_3961_novel01	-0.421993	Non-coding
LSAT_1_V5_GN_7_42621.MRNA1-	-1.766560	Non-coding
LSAT_1_V5_GN_7_42621_novel01	-2.329500	Non-coding
LSAT_1_V5_GN_7_42621_novel02	-2.162870	Non-coding
LSAT_1_V5_GN_5_171060.MRNA1-	-0.166242	Non-coding
LSAT_1_V5_GN_5_171060_novel01	-0.999095	Non-coding
LSAT_1_V5_GN_5_171060_novel02	-1.828050	Non-coding
LSAT_1_V5_GN_5_171060_novel03	-2.386270	Non-coding
LSAT_1_V5_GN_5_171060_novel04	-2.324000	Non-coding
LSAT_1_V5_GN_3_100900.MRNA1-	-0.905242	Non-coding
LSAT_1_V5_GN_3_35601_novel05	-0.417634	Non-coding
LSAT_1_V5_GN_3_35601_novel06	-1.475860	Non-coding
LSAT_1_V5_GN_3_35601_novel07	-1.684220	Non-coding
LSAT_1_V5_GN_3_35601_novel08	-2.317030	Non-coding
LSAT_1_V5_GN_4_143680_novel31	-2.362700	Non-coding
LSAT_1_V5_GN_5_171121.MRNA1-	-0.881428	Non-coding
LSAT_1_V5_GN_5_171121_novel01	-2.384120	Non-coding
LSAT_1_V5_GN_8_86200_novel02	-2.030780	Non-coding
LSAT_1_V5_GN_1_33221_novel02	-2.224650	Non-coding
LSAT_1_V5_GN_1_50200.MRNA1-	-0.204889	Non-coding
LSAT_1_V5_GN_1_50200_novel02	-0.877975	Non-coding
LSAT_1_V5_GN_1_50200_novel03	-2.197680	Non-coding
LSAT_1_V5_GN_1_50200_novel04	-2.353830	Non-coding
LSAT_1_V5_GN_3_72581_novel01	-2.212790	Non-coding
LSAT_1_V5_GN_3_4780.MRNA1-	-0.260548	Non-coding
LSAT_1_V5_GN_3_56721_novel04	-0.375091	Non-coding
LSAT_1_V5_GN_3_56721_novel05	-0.101226	Non-coding
LSAT_1_V5_GN_5_22901_novel01	-2.299610	Non-coding
LSAT_1_V5_GN_2_96881_novel02	-1.753890	Non-coding
LSAT_1_V5_GN_2_96881_novel03	-0.604771	Non-coding
LSAT_1_V5_GN_5_84581.MRNA1-	-0.045199	Non-coding
LSAT_1_V5_GN_8_51601.MRNA1-	-0.390111	Non-coding
LSAT_1_V5_GN_6_107121_novel01	-0.282723	Non-coding
LSAT_1_V5_GN_6_107121_novel04	-1.151920	Non-coding
LSAT_1_V5_GN_6_107121_novel05	-1.685980	Non-coding
LSAT_1_V5_GN_6_107121_novel06	-2.278970	Non-coding
LSAT_1_V5_GN_3_11340.MRNA1-	-0.099196	Non-coding
LSAT_1_V5_GN_3_11340_novel01	-1.901730	Non-coding
LSAT_1_V5_GN_3_11340_novel02	-0.401057	Non-coding
LSAT_1_V5_GN_3_11340_novel03	-1.306860	Non-coding
LSAT_1_V5_GN_3_11340_novel04	-2.140710	Non-coding
LSAT_1_V5_GN_3_11340_novel05	-2.332450	Non-coding
LSAT_1_V5_GN_0_7041.MRNA1-	-0.913463	Non-coding
LSAT_1_V5_GN_9_1680_novel02	-0.212806	Non-coding
LSAT_1_V5_GN_9_1680_novel04	-0.738786	Non-coding
LSAT_1_V5_GN_9_1680_novel05	-1.999060	Non-coding
LSAT_1_V5_GN_9_14500_novel01	-0.448009	Non-coding
LSAT_1_V5_GN_1_80721_novel04	-2.461870	Non-coding
LSAT_1_V5_GN_1_80721_novel05	-0.057671	Non-coding
LSAT_1_V5_GN_1_80721_novel07	-1.618530	Non-coding
LSAT_1_V5_GN_1_80721_novel08	-1.594710	Non-coding
LSAT_1_V5_GN_7_29360_novel04	-0.327633	Non-coding
LSAT_1_V5_GN_7_29360_novel05	-1.568510	Non-coding
LSAT_1_V5_GN_7_29360_novel06	-2.157520	Non-coding
LSAT_1_V5_GN_3_19161.MRNA1-	-0.101732	Non-coding
LSAT_1_V5_GN_3_19161_novel04	-1.254260	Non-coding
LSAT_1_V5_GN_3_19161_novel05	-2.134040	Non-coding
LSAT_1_V5_GN_3_19161_novel06	-2.371840	Non-coding
LSAT_1_V5_GN_9_22360_novel01	-2.334320	Non-coding
LSAT_1_V5_GN_9_22360_novel03	-0.368317	Non-coding
LSAT_1_V5_GN_6_15401.MRNA1-	-0.111421	Non-coding
LSAT_1_V5_GN_4_55321_novel01	-1.173170	Non-coding
LSAT_1_V5_GN_1_25420_novel01	-0.821090	Non-coding
LSAT_1_V5_GN_4_126120_novel02	-1.705250	Non-coding
LSAT_1_V5_GN_4_126120_novel03	-0.341199	Non-coding
LSAT_1_V5_GN_4_126120_novel04	-0.072607	Non-coding
LSAT_1_V5_GN_6_79080_novel02	-2.294190	Non-coding
LSAT_1_V5_GN_2_106480_novel02	-1.821100	Non-coding
LSAT_1_V5_GN_2_106480_novel10	-2.329260	Non-coding
LSAT_1_V5_GN_5_131321_novel01	-0.064477	Non-coding
LSAT_1_V5_GN_5_131321_novel02	-0.121051	Non-coding
LSAT_1_V5_GN_5_131321_novel03	-2.058640	Non-coding
LSAT_1_V5_GN_3_78340_novel01	-2.075510	Non-coding
LSAT_1_V5_GN_1_37181_novel01	-1.874490	Non-coding
LSAT_1_V5_GN_3_137080_novel01	-2.269890	Non-coding
LSAT_1_V5_GN_8_17681_novel02	-1.473360	Non-coding
LSAT_1_V5_GN_1_39941_novel01	-2.272660	Non-coding
LSAT_1_V5_GN_5_105880.MRNA1-	-0.842263	Non-coding
LSAT_1_V5_GN_5_105880_novel01	-2.126250	Non-coding
LSAT_1_V5_GN_5_105880_novel02	-1.153380	Non-coding
LSAT_1_V5_GN_5_105880_novel04	-1.549590	Non-coding
LSAT_1_V5_GN_4_42200.MRNA1-	-0.069512	Non-coding
LSAT_1_V5_GN_4_42200_novel01	-1.857840	Non-coding
LSAT_1_V5_GN_6_71681_novel01	-1.229610	Non-coding
LSAT_1_V5_GN_1_60741_novel01	-1.205960	Non-coding
LSAT_1_V5_GN_4_2480_novel01	-2.240960	Non-coding
LSAT_1_V5_GN_8_98681_novel01	-2.343440	Non-coding
LSAT_1_V5_GN_8_62401_novel01	-0.062920	Non-coding
LSAT_1_V5_GN_9_88241.MRNA1-	-0.334710	Non-coding
LSAT_1_V5_GN_7_79440_novel01	-1.137470	Non-coding
LSAT_1_V5_GN_6_17400_novel01	-2.063510	Non-coding
LSAT_1_V5_GN_3_136860.MRNA1-	-1.100810	Non-coding
LSAT_1_V5_GN_3_136860_novel01	-0.990231	Non-coding
LSAT_1_V5_GN_5_44641_novel01	-1.503300	Non-coding
LSAT_1_V5_GN_8_166460.MRNA1-	-0.137684	Non-coding
LSAT_1_V5_GN_8_166460_novel01	-1.640220	Non-coding
LSAT_1_V5_GN_4_26380.MRNA1-	-0.656873	Non-coding
LSAT_1_V5_GN_4_26380_novel01	-2.327230	Non-coding
LSAT_1_V5_GN_4_26380_novel02	-2.036110	Non-coding
LSAT_1_V5_GN_7_27300_novel01	-1.123840	Non-coding
LSAT_1_V5_GN_7_27300_novel02	-2.170750	Non-coding
LSAT_1_V5_GN_4_30740_novel01	-1.617930	Non-coding
LSAT_1_V5_GN_8_37961_novel07	-1.748070	Non-coding
LSAT_1_V5_GN_4_27800_novel04	-1.111800	Non-coding
LSAT_1_V5_GN_3_35260_novel01	-1.990510	Non-coding
LSAT_1_V5_GN_6_30921_novel01	-0.850332	Non-coding
LSAT_1_V5_GN_3_16181_novel01	-0.373241	Non-coding
LSAT_1_V5_GN_3_16181_novel02	-2.321900	Non-coding
LSAT_1_V5_GN_3_16181_novel03	-2.002900	Non-coding
LSAT_1_V5_GN_7_47340_novel01	-1.004990	Non-coding
LSAT_1_V5_GN_2_71421_novel01	-2.193480	Non-coding
LSAT_1_V5_GN_2_71421_novel02	-0.424709	Non-coding
LSAT_1_V5_GN_2_71421_novel03	-0.511962	Non-coding
LSAT_1_V5_GN_2_71421_novel04	-0.381226	Non-coding
LSAT_1_V5_GN_2_57080.MRNA1-	-0.710533	Non-coding
LSAT_1_V5_GN_1_6540_novel09	-0.252024	Non-coding
LSAT_1_V5_GN_1_6540_novel10	-1.416340	Non-coding
LSAT_1_V5_GN_5_190980_novel02	-0.858458	Non-coding
LSAT_1_V5_GN_7_89320_novel01	-2.005950	Non-coding
LSAT_1_V5_GN_7_89320_novel02	-1.075810	Non-coding
LSAT_1_V5_GN_4_49001_novel01	-0.027705	Non-coding
LSAT_1_V5_GN_4_49001_novel02	-0.177649	Non-coding
LSAT_1_V5_GN_4_49001_novel03	-1.742550	Non-coding
LSAT_1_V5_GN_9_58201_novel289	-2.304500	Non-coding
LSAT_1_V5_GN_9_58201_novel290	-0.824883	Non-coding
LSAT_1_V5_GN_9_58201_novel291	-2.158160	Non-coding
LSAT_1_V5_GN_1_18980.MRNA1-	-0.351277	Non-coding
LSAT_1_V5_GN_1_18980_novel01	-0.187372	Non-coding
LSAT_1_V5_GN_6_22121_novel02	-1.445470	Non-coding
LSAT_1_V5_GN_6_22121_novel03	-2.279580	Non-coding
LSAT_1_V5_GN_5_186200_novel01	-0.794394	Non-coding
LSAT_1_V5_GN_5_186200_novel02	-1.575580	Non-coding
LSAT_1_V5_GN_2_115180_novel01	-0.104146	Non-coding
LSAT_1_V5_GN_2_115180_novel02	-0.277948	Non-coding
LSAT_1_V5_GN_7_59241_novel01	-0.417864	Non-coding
LSAT_1_V5_GN_7_59241_novel02	-2.234530	Non-coding
LSAT_1_V5_GN_8_24121_novel01	-1.747590	Non-coding
LSAT_1_V5_GN_9_45381_novel01	-0.054725	Non-coding
LSAT_1_V5_GN_9_45381_novel02	-1.741750	Non-coding
LSAT_1_V5_GN_6_90680_novel01	-1.882480	Non-coding
LSAT_1_V5_GN_6_90680_novel02	-2.196580	Non-coding
LSAT_1_V5_GN_2_60281.MRNA1-	-0.507226	Non-coding
LSAT_1_V5_GN_1_40720_novel01	-2.512730	Non-coding
LSAT_1_V5_GN_1_40720_novel02	-2.431790	Non-coding
LSAT_1_V5_GN_1_40720_novel04	-1.305270	Non-coding
LSAT_1_V5_GN_3_102761.MRNA1-	-1.127460	Non-coding
LSAT_1_V5_GN_3_102761_novel01	-2.110380	Non-coding
LSAT_1_V5_GN_5_5301_novel02	-2.096970	Non-coding
LSAT_1_V5_GN_5_5301_novel03	-1.858320	Non-coding
LSAT_1_V5_GN_3_59260_novel01	-1.335580	Non-coding
LSAT_1_V5_GN_3_59260_novel02	-1.939310	Non-coding
LSAT_1_V5_GN_6_12221_novel02	-2.226970	Non-coding
LSAT_1_V5_GN_6_12221_novel03	-0.240789	Non-coding
LSAT_1_V5_GN_2_108860.MRNA1-	-0.692332	Non-coding
LSAT_1_V5_GN_4_9840.MRNA1-	-0.554785	Non-coding
LSAT_1_V5_GN_4_9840_novel01	-2.218910	Non-coding
LSAT_1_V5_GN_8_145260_novel01	-1.729580	Non-coding
LSAT_1_V5_GN_8_111160_novel01	-1.240110	Non-coding
LSAT_1_V5_GN_3_36620_novel01	-2.025990	Non-coding
LSAT_1_V5_GN_3_36620_novel02	-2.150120	Non-coding
LSAT_1_V5_GN_4_59601_novel01	-2.139230	Non-coding
LSAT_1_V5_GN_3_137161_novel18	-1.661220	Non-coding
LSAT_1_V5_GN_8_98880_novel01	-1.691890	Non-coding
LSAT_1_V5_GN_4_100980.MRNA1-	-1.043640	Non-coding
LSAT_1_V5_GN_4_92601.MRNA1-	-1.179110	Non-coding
LSAT_1_V5_GN_4_92601_novel01	-2.482310	Non-coding
LSAT_1_V5_GN_3_1420_novel07	-1.721700	Non-coding
LSAT_1_V5_GN_8_64621.MRNA1-	-0.652963	Non-coding
LSAT_1_V5_GN_8_64621_novel01	-2.135380	Non-coding
LSAT_1_V5_GN_8_142361_novel01	-2.241260	Non-coding
LSAT_1_V5_GN_8_142361_novel06	-0.305319	Non-coding
LSAT_1_V5_GN_7_101281_novel01	-1.645560	Non-coding
LSAT_1_V5_GN_9_50860.MRNA1-	-0.839981	Non-coding
LSAT_1_V5_GN_8_57280_novel01	-1.410860	Non-coding
LSAT_1_V5_GN_5_132400_novel01	-0.095100	Non-coding
LSAT_1_V5_GN_2_41261.MRNA1-	-0.006245	Non-coding
LSAT_1_V5_GN_2_41261_novel01	-2.277910	Non-coding
LSAT_1_V5_GN_1_11280.MRNA1-	-1.543290	Non-coding
LSAT_1_V5_GN_7_33820_novel01	-0.308381	Non-coding
LSAT_1_V5_GN_7_33820_novel02	-2.003920	Non-coding
LSAT_1_V5_GN_7_33820_novel03	-0.314391	Non-coding
LSAT_1_V5_GN_7_33820_novel06	-1.176890	Non-coding
LSAT_1_V5_GN_8_86760_novel01	-0.944167	Non-coding
LSAT_1_V5_GN_8_86760_novel02	-0.207458	Non-coding
LSAT_1_V5_GN_8_86760_novel04	-1.699020	Non-coding
LSAT_1_V5_GN_8_86760_novel05	-2.076350	Non-coding
LSAT_1_V5_GN_8_86760_novel06	-1.637640	Non-coding
LSAT_1_V5_GN_8_86760_novel07	-0.252325	Non-coding
LSAT_1_V5_GN_8_86760_novel08	-1.012750	Non-coding
LSAT_1_V5_GN_8_88241_novel02	-1.946490	Non-coding
LSAT_1_V5_GN_8_88241_novel03	-0.943235	Non-coding
LSAT_1_V5_GN_8_88241_novel05	-2.019860	Non-coding
LSAT_1_V5_GN_8_88241_novel06	-1.152770	Non-coding
LSAT_1_V5_GN_2_46461_novel01	-1.457780	Non-coding
LSAT_1_V5_GN_9_98081_novel04	-0.205184	Non-coding
LSAT_1_V5_GN_9_98081_novel16	-2.484480	Non-coding
LSAT_1_V5_GN_9_98081_novel18	-1.694390	Non-coding
LSAT_1_V5_GN_1_57020.MRNA1-	-0.572448	Non-coding
LSAT_1_V5_GN_5_190500.MRNA1-	-1.328980	Non-coding
LSAT_1_V5_GN_8_97621.MRNA1-	-1.085830	Non-coding
LSAT_1_V5_GN_8_97621_novel01	-2.008430	Non-coding
LSAT_1_V5_GN_8_143940_novel02	-0.461145	Non-coding
LSAT_1_V5_GN_8_143940_novel04	-0.897623	Non-coding
LSAT_1_V5_GN_8_143940_novel05	-2.285730	Non-coding
LSAT_1_V5_GN_2_65861.MRNA1-	-0.974946	Non-coding
LSAT_1_V5_GN_5_156300_novel02	-1.645390	Non-coding
LSAT_1_V5_GN_5_156300_novel03	-1.846920	Non-coding
LSAT_1_V5_GN_5_38660_novel01	-1.302050	Non-coding
LSAT_1_V5_GN_5_38660_novel02	-1.148720	Non-coding
LSAT_1_V5_GN_5_38660_novel03	-1.616680	Non-coding
LSAT_1_V5_GN_5_38660_novel04	-2.208370	Non-coding
LSAT_1_V5_GN_5_97480_novel01	-2.220070	Non-coding
LSAT_1_V5_GN_3_31061.MRNA1-	-0.570352	Non-coding
LSAT_1_V5_GN_3_31061_novel01	-0.263711	Non-coding
LSAT_1_V5_GN_3_31061_novel02	-0.435889	Non-coding
LSAT_1_V5_GN_3_31061_novel03	-1.441820	Non-coding
LSAT_1_V5_GN_3_31061_novel04	-2.448940	Non-coding
LSAT_1_V5_GN_9_49760_novel02	-1.435680	Non-coding
LSAT_1_V5_GN_9_84201.MRNA1-	-0.255269	Non-coding
LSAT_1_V5_GN_2_85500_novel01	-2.081130	Non-coding
LSAT_1_V5_GN_2_85500_novel03	-1.904520	Non-coding
LSAT_1_V5_GN_4_70101_novel03	-1.254940	Non-coding
LSAT_1_V5_GN_4_70101_novel06	-0.436743	Non-coding
LSAT_1_V5_GN_3_108980.MRNA1-	-0.028560	Non-coding
LSAT_1_V5_GN_1_7420_novel01	-0.942838	Non-coding
LSAT_1_V5_GN_1_7420_novel02	-1.609080	Non-coding
LSAT_1_V5_GN_4_162120.MRNA1-	-0.944489	Non-coding
LSAT_1_V5_GN_4_162120_novel01	-2.386780	Non-coding
LSAT_1_V5_GN_1_8940.MRNA1-	-0.383514	Non-coding
LSAT_1_V5_GN_1_8940_novel02	-0.348275	Non-coding
LSAT_1_V5_GN_9_94960.MRNA1-	-0.122138	Non-coding
LSAT_1_V5_GN_4_59981_novel02	-1.734590	Non-coding
LSAT_1_V5_GN_4_59981_novel03	-2.349300	Non-coding
LSAT_1_V5_GN_8_4301.MRNA1-	-0.737386	Non-coding
LSAT_1_V5_GN_5_93040_novel01	-1.288230	Non-coding
LSAT_1_V5_GN_5_1760_novel01	-1.323850	Non-coding
LSAT_1_V5_GN_3_75520_novel01	-2.084950	Non-coding
LSAT_1_V5_GN_3_75520_novel02	-2.014930	Non-coding
LSAT_1_V5_GN_3_116420_novel04	-1.273890	Non-coding
LSAT_1_V5_GN_3_116420_novel06	-0.361993	Non-coding
LSAT_1_V5_GN_3_84881.MRNA1-	-0.588218	Non-coding
LSAT_1_V5_GN_3_84881_novel01	-2.531920	Non-coding
LSAT_1_V5_GN_3_84881_novel02	-0.363239	Non-coding
LSAT_1_V5_GN_3_84881_novel03	-0.054340	Non-coding
LSAT_1_V5_GN_5_126680.MRNA1-	-0.461875	Non-coding
LSAT_1_V5_GN_5_126680_novel01	-1.286670	Non-coding
LSAT_1_V5_GN_5_126680_novel02	-2.286230	Non-coding
LSAT_1_V5_GN_9_117460_novel02	-0.015176	Non-coding
LSAT_1_V5_GN_9_90080_novel01	-0.063699	Non-coding
LSAT_1_V5_GN_9_90080_novel02	-1.101810	Non-coding
LSAT_1_V5_GN_9_90080_novel03	-2.790180	Non-coding
LSAT_1_V5_GN_9_90080_novel05	-0.303488	Non-coding
LSAT_1_V5_GN_9_90080_novel06	-1.307650	Non-coding
LSAT_1_V5_GN_9_90080_novel07	-1.921030	Non-coding
LSAT_1_V5_GN_9_90080_novel08	-1.807160	Non-coding
LSAT_1_V5_GN_9_90080_novel09	-1.142070	Non-coding
LSAT_1_V5_GN_5_148320_novel01	-2.103670	Non-coding
LSAT_1_V5_GN_5_148320_novel02	-0.371494	Non-coding
LSAT_1_V5_GN_5_148320_novel03	-2.310480	Non-coding
LSAT_1_V5_GN_4_87620_novel01	-2.151570	Non-coding
LSAT_1_V5_GN_8_137160_novel01	-1.007880	Non-coding
LSAT_1_V5_GN_8_137160_novel02	-2.337830	Non-coding
LSAT_1_V5_GN_8_147700_novel01	-1.665470	Non-coding
LSAT_1_V5_GN_8_147700_novel02	-0.923606	Non-coding
LSAT_1_V5_GN_8_147700_novel03	-2.260970	Non-coding
LSAT_1_V5_GN_8_147700_novel04	-0.455329	Non-coding
LSAT_1_V5_GN_1_89100_novel03	-0.239275	Non-coding
LSAT_1_V5_GN_1_89100_novel04	-0.603117	Non-coding
LSAT_1_V5_GN_1_89100_novel05	-0.554767	Non-coding
LSAT_1_V5_GN_1_89100_novel06	-0.226358	Non-coding
LSAT_1_V5_GN_1_89100_novel07	-0.239298	Non-coding
LSAT_1_V5_GN_7_103661_novel01	-2.172660	Non-coding
LSAT_1_V5_GN_7_79281.MRNA1-	-0.246825	Non-coding
LSAT_1_V5_GN_7_79281_novel01	-1.883400	Non-coding
LSAT_1_V5_GN_7_79281_novel02	-1.721260	Non-coding
LSAT_1_V5_GN_2_18740.MRNA1-	-0.419307	Non-coding
LSAT_1_V5_GN_2_18740_novel01	-1.201330	Non-coding
LSAT_1_V5_GN_7_95461_novel01	-0.693339	Non-coding
LSAT_1_V5_GN_3_12101_novel01	-1.041370	Non-coding
LSAT_1_V5_GN_1_40580_novel03	-2.269680	Non-coding
LSAT_1_V5_GN_8_981_novel05	-1.102600	Non-coding
LSAT_1_V5_GN_5_146100.MRNA1-	-1.054240	Non-coding
LSAT_1_V5_GN_9_94880.MRNA1-	-0.489473	Non-coding
LSAT_1_V5_GN_9_94880_novel01	-1.431550	Non-coding
LSAT_1_V5_GN_9_94880_novel02	-2.330040	Non-coding
LSAT_1_V5_GN_2_132921.MRNA1-	-1.163200	Non-coding
LSAT_1_V5_GN_2_132921_novel01	-0.801540	Non-coding
LSAT_1_V5_GN_4_138460_novel03	-0.450127	Non-coding
LSAT_1_V5_GN_4_138460_novel04	-2.019640	Non-coding
LSAT_1_V5_GN_4_19920_novel01	-0.366262	Non-coding
LSAT_1_V5_GN_2_123580_novel01	-0.112444	Non-coding
LSAT_1_V5_GN_5_164841.MRNA1-	-0.334509	Non-coding
LSAT_1_V5_GN_7_18160.MRNA1-	-0.044035	Non-coding
LSAT_1_V5_GN_4_54780_novel01	-0.495172	Non-coding
LSAT_1_V5_GN_3_137280_novel02	-0.800010	Non-coding
LSAT_1_V5_GN_5_23801.MRNA1-	-0.227344	Non-coding
LSAT_1_V5_GN_2_101300_novel39	-1.846420	Non-coding
LSAT_1_V5_GN_5_52601.MRNA1-	-0.839085	Non-coding
LSAT_1_V5_GN_1_64420_novel01	-2.051810	Non-coding
LSAT_1_V5_GN_9_124880.MRNA1-	-1.727950	Non-coding
LSAT_1_V5_GN_9_124880_novel01	-0.864290	Non-coding
LSAT_1_V5_GN_5_67280_novel01	-1.916000	Non-coding
LSAT_1_V5_GN_5_67280_novel02	-2.321270	Non-coding
LSAT_1_V5_GN_5_67280_novel03	-0.727636	Non-coding
LSAT_1_V5_GN_6_6461_novel01	-1.853450	Non-coding
LSAT_1_V5_GN_8_127440.MRNA1-	-0.845996	Non-coding
LSAT_1_V5_GN_9_48121_novel01	-1.573230	Non-coding
LSAT_1_V5_GN_9_48121_novel06	-0.743689	Non-coding
LSAT_1_V5_GN_9_48121_novel07	-2.434530	Non-coding
LSAT_1_V5_GN_9_48121_novel08	-2.347790	Non-coding
LSAT_1_V5_GN_9_48121_novel14	-2.240240	Non-coding
LSAT_1_V5_GN_4_8180_novel01	-0.128955	Non-coding
LSAT_1_V5_GN_7_12841_novel01	-0.113998	Non-coding
LSAT_1_V5_GN_5_18120.MRNA1-	-0.861500	Non-coding
LSAT_1_V5_GN_5_18120_novel01	-2.036740	Non-coding
LSAT_1_V5_GN_4_147680_novel01	-1.794450	Non-coding
LSAT_1_V5_GN_4_147680_novel02	-2.310350	Non-coding
LSAT_1_V5_GN_4_147680_novel04	-2.268510	Non-coding
LSAT_1_V5_GN_4_147680_novel05	-2.224020	Non-coding
LSAT_1_V5_GN_4_90280.MRNA1-	-0.062119	Non-coding
LSAT_1_V5_GN_4_90280_novel01	-0.980341	Non-coding
LSAT_1_V5_GN_4_90280_novel02	-2.320330	Non-coding
LSAT_1_V5_GN_9_93860_novel08	-0.343288	Non-coding
LSAT_1_V5_GN_9_93860_novel09	-0.730358	Non-coding
LSAT_1_V5_GN_9_93860_novel10	-2.085400	Non-coding
LSAT_1_V5_GN_9_93860_novel11	-2.359900	Non-coding
LSAT_1_V5_GN_7_30140_novel01	-0.170393	Non-coding
LSAT_1_V5_GN_7_30140_novel02	-1.480330	Non-coding
LSAT_1_V5_GN_7_30140_novel03	-0.026403	Non-coding
LSAT_1_V5_GN_7_30140_novel04	-1.762370	Non-coding
LSAT_1_V5_GN_4_154640_novel01	-1.670270	Non-coding
LSAT_1_V5_GN_8_68860.MRNA1-	-0.566454	Non-coding
LSAT_1_V5_GN_8_68860_novel01	-1.970700	Non-coding
LSAT_1_V5_GN_7_59680.MRNA1-	-1.504140	Non-coding
LSAT_1_V5_GN_9_28881.MRNA1-	-2.238110	Non-coding
LSAT_1_V5_GN_9_28881_novel01	-1.957060	Non-coding
LSAT_1_V5_GN_5_106240_novel01	-1.055970	Non-coding
LSAT_1_V5_GN_5_106240_novel02	-0.065140	Non-coding
LSAT_1_V5_GN_7_107941.MRNA1-	-0.116291	Non-coding
LSAT_1_V5_GN_7_107941_novel02	-2.391320	Non-coding
LSAT_1_V5_GN_7_107941_novel03	-2.538860	Non-coding
LSAT_1_V5_GN_8_25721_novel02	-1.866570	Non-coding
LSAT_1_V5_GN_8_25721_novel03	-0.506718	Non-coding
LSAT_1_V5_GN_8_25721_novel04	-2.323230	Non-coding
LSAT_1_V5_GN_4_31680_novel01	-0.790632	Non-coding
LSAT_1_V5_GN_4_31680_novel02	-2.331180	Non-coding
LSAT_1_V5_GN_5_137500_novel03	-0.688519	Non-coding
LSAT_1_V5_GN_9_4161.MRNA1-	-0.771624	Non-coding
LSAT_1_V5_GN_6_66101.MRNA1-	-0.118439	Non-coding
LSAT_1_V5_GN_8_54020_novel02	-2.450940	Non-coding
LSAT_1_V5_GN_8_54020_novel03	-1.362300	Non-coding
LSAT_1_V5_GN_9_64101_novel01	-2.447030	Non-coding
LSAT_1_V5_GN_9_1840.MRNA1-	-0.037700	Non-coding
LSAT_1_V5_GN_9_1840_novel01	-2.430030	Non-coding
LSAT_1_V5_GN_6_117840_novel04	-1.039790	Non-coding
LSAT_1_V5_GN_6_117840_novel05	-2.291200	Non-coding
LSAT_1_V5_GN_6_102161.MRNA1-	-1.190090	Non-coding
LSAT_1_V5_GN_8_24621_novel01	-1.494220	Non-coding
LSAT_1_V5_GN_8_24621_novel03	-2.597020	Non-coding
LSAT_1_V5_GN_3_4041.MRNA1-	-0.172009	Non-coding
LSAT_1_V5_GN_3_4041_novel01	-2.410820	Non-coding
LSAT_1_V5_GN_3_4041_novel02	-2.310110	Non-coding
LSAT_1_V5_GN_6_82240_novel02	-0.838523	Non-coding
LSAT_1_V5_GN_3_83381.MRNA1-	-1.940140	Non-coding
LSAT_1_V5_GN_9_14740_novel02	-1.502930	Non-coding
LSAT_1_V5_GN_9_117420.MRNA1-	-0.488751	Non-coding
LSAT_1_V5_GN_9_117420_novel01	-2.042940	Non-coding
LSAT_1_V5_GN_6_8481.MRNA1-	-0.858676	Non-coding
LSAT_1_V5_GN_6_8481_novel01	-2.119530	Non-coding
LSAT_1_V5_GN_3_95961.MRNA1-	-1.412440	Non-coding
LSAT_1_V5_GN_8_13781_novel01	-0.181676	Non-coding
LSAT_1_V5_GN_8_156380.MRNA1-	-0.512239	Non-coding
LSAT_1_V5_GN_5_185401_novel01	-0.400673	Non-coding
LSAT_1_V5_GN_5_185401_novel02	-0.696989	Non-coding
LSAT_1_V5_GN_5_185401_novel03	-0.366058	Non-coding
LSAT_1_V5_GN_4_18741_novel01	-1.963170	Non-coding
LSAT_1_V5_GN_7_100481.MRNA1-	-0.788414	Non-coding
LSAT_1_V5_GN_7_100481_novel01	-0.907823	Non-coding
LSAT_1_V5_GN_7_100481_novel02	-1.422340	Non-coding
LSAT_1_V5_GN_4_183140_novel06	-0.270592	Non-coding
LSAT_1_V5_GN_4_183140_novel07	-1.175190	Non-coding
LSAT_1_V5_GN_4_183140_novel08	-1.190140	Non-coding
LSAT_1_V5_GN_4_183140_novel09	-1.572090	Non-coding
LSAT_1_V5_GN_4_183140_novel10	-2.228910	Non-coding
LSAT_1_V5_GN_3_64581.MRNA1-	-1.173850	Non-coding
LSAT_1_V5_GN_7_51361_novel04	-1.981330	Non-coding
LSAT_1_V5_GN_7_51361_novel05	-0.108369	Non-coding
LSAT_1_V5_GN_7_51361_novel06	-0.050346	Non-coding
LSAT_1_V5_GN_2_31341_novel02	-1.976750	Non-coding
LSAT_1_V5_GN_5_186800_novel01	-2.496430	Non-coding
LSAT_1_V5_GN_3_86160_novel02	-1.716240	Non-coding
LSAT_1_V5_GN_3_86160_novel03	-2.174270	Non-coding
LSAT_1_V5_GN_1_37980_novel01	-2.249210	Non-coding
LSAT_1_V5_GN_1_37980_novel02	-0.825673	Non-coding
LSAT_1_V5_GN_1_37980_novel03	-2.197210	Non-coding
LSAT_1_V5_GN_1_37980_novel04	-1.745060	Non-coding
LSAT_1_V5_GN_1_37980_novel05	-0.899174	Non-coding
LSAT_1_V5_GN_7_67361_novel03	-1.059360	Non-coding
LSAT_1_V5_GN_5_44521_novel01	-0.416859	Non-coding
LSAT_1_V5_GN_5_44521_novel02	-2.252630	Non-coding
LSAT_1_V5_GN_5_44521_novel04	-0.572211	Non-coding
LSAT_1_V5_GN_4_177261.MRNA1-	-1.852600	Non-coding
LSAT_1_V5_GN_4_177261_novel01	-2.082970	Non-coding
LSAT_1_V5_GN_8_92300_novel05	-1.359690	Non-coding
LSAT_1_V5_GN_8_92300_novel06	-2.301790	Non-coding
LSAT_1_V5_GN_8_46300_novel01	-1.276670	Non-coding
LSAT_1_V5_GN_4_28361.MRNA1-	-1.671630	Non-coding
LSAT_1_V5_GN_4_28361_novel01	-0.150106	Non-coding
LSAT_1_V5_GN_1_15541_novel01	-1.020250	Non-coding
LSAT_1_V5_GN_1_19340_novel01	-1.717460	Non-coding
LSAT_1_V5_GN_5_48820.MRNA1-	-0.366062	Non-coding
LSAT_1_V5_GN_5_48820_novel01	-2.401830	Non-coding
LSAT_1_V5_GN_5_48820_novel02	-1.421730	Non-coding
LSAT_1_V5_GN_6_28461_novel07	-1.258780	Non-coding
LSAT_1_V5_GN_2_37381_novel01	-0.106748	Non-coding
LSAT_1_V5_GN_5_187701_novel01	-0.164405	Non-coding
LSAT_1_V5_GN_5_187701_novel02	-1.172560	Non-coding
LSAT_1_V5_GN_5_21521_novel01	-2.635400	Non-coding
LSAT_1_V5_GN_3_40720_novel01	-1.534400	Non-coding
LSAT_1_V5_GN_3_40720_novel02	-2.223790	Non-coding
LSAT_1_V5_GN_3_40720_novel04	-0.388318	Non-coding
LSAT_1_V5_GN_3_40720_novel05	-0.218392	Non-coding
LSAT_1_V5_GN_3_40720_novel06	-0.713976	Non-coding
LSAT_1_V5_GN_8_161920.MRNA1-	-0.690532	Non-coding
LSAT_1_V5_GN_4_73100.MRNA1-	-0.261520	Non-coding
LSAT_1_V5_GN_1_32141.MRNA1-	-0.149490	Non-coding
LSAT_1_V5_GN_7_113461.MRNA1-	-1.149400	Non-coding
LSAT_1_V5_GN_7_113461_novel01	-2.043740	Non-coding
LSAT_1_V5_GN_7_113461_novel02	-1.673680	Non-coding
LSAT_1_V5_GN_1_52320_novel02	-2.239920	Non-coding
LSAT_1_V5_GN_6_54621_novel01	-0.539007	Non-coding
LSAT_1_V5_GN_1_59961_novel01	-2.172430	Non-coding
LSAT_1_V5_GN_4_87180_novel01	-1.999750	Non-coding
LSAT_1_V5_GN_4_87180_novel02	-0.526207	Non-coding
LSAT_1_V5_GN_5_81680_novel01	-0.575912	Non-coding
LSAT_1_V5_GN_4_46160_novel02	-2.225210	Non-coding
LSAT_1_V5_GN_4_46160_novel03	-1.938680	Non-coding
LSAT_1_V5_GN_1_76380_novel01	-0.462411	Non-coding
LSAT_1_V5_GN_1_76380_novel02	-2.319310	Non-coding
LSAT_1_V5_GN_4_14820_novel01	-1.056850	Non-coding
LSAT_1_V5_GN_6_1880_novel04	-2.194790	Non-coding
LSAT_1_V5_GN_1_87261.MRNA1-	-0.362974	Non-coding
LSAT_1_V5_GN_9_35941.MRNA1-	-1.472550	Non-coding
LSAT_1_V5_GN_5_21660.MRNA1-	-0.593289	Non-coding
LSAT_1_V5_GN_7_13760.MRNA1-	-1.692080	Non-coding
LSAT_1_V5_GN_4_94821_novel01	-0.450735	Non-coding
LSAT_1_V5_GN_5_176500_novel02	-0.424790	Non-coding
LSAT_1_V5_GN_5_97381.MRNA1-	-1.827770	Non-coding
LSAT_1_V5_GN_5_7280_novel01	-0.316667	Non-coding
LSAT_1_V5_GN_5_7280_novel02	-0.762955	Non-coding
LSAT_1_V5_GN_5_7280_novel03	-1.660510	Non-coding
LSAT_1_V5_GN_5_41341_novel04	-0.082322	Non-coding
LSAT_1_V5_GN_9_35161_novel02	-1.719730	Non-coding
LSAT_1_V5_GN_9_35161_novel03	-2.341370	Non-coding
LSAT_1_V5_GN_2_74261_novel01	-1.777230	Non-coding
LSAT_1_V5_GN_2_74261_novel03	-0.454336	Non-coding
LSAT_1_V5_GN_1_5460_novel01	-1.573120	Non-coding
LSAT_1_V5_GN_1_5460_novel02	-1.937530	Non-coding
LSAT_1_V5_GN_1_127981.MRNA1-	-1.759550	Non-coding
LSAT_1_V5_GN_2_106361_novel01	-2.326780	Non-coding
LSAT_1_V5_GN_2_106361_novel02	-2.366520	Non-coding
LSAT_1_V5_GN_2_106361_novel03	-1.762190	Non-coding
LSAT_1_V5_GN_2_106361_novel04	-0.497119	Non-coding
LSAT_1_V5_GN_7_92181_novel03	-2.363700	Non-coding
LSAT_1_V5_GN_7_92181_novel05	-0.398479	Non-coding
LSAT_1_V5_GN_7_92181_novel06	-0.262099	Non-coding
LSAT_1_V5_GN_3_99221_novel01	-1.494820	Non-coding
LSAT_1_V5_GN_2_119680_novel02	-1.842390	Non-coding
LSAT_1_V5_GN_4_82580_novel03	-1.613120	Non-coding
LSAT_1_V5_GN_6_83821_novel02	-1.225600	Non-coding
LSAT_1_V5_GN_6_83821_novel03	-2.252130	Non-coding
LSAT_1_V5_GN_3_24981.MRNA1-	-0.935050	Non-coding
LSAT_1_V5_GN_2_81120.MRNA1-	-1.247960	Non-coding
LSAT_1_V5_GN_8_89141_novel01	-2.288060	Non-coding
LSAT_1_V5_GN_1_29780.MRNA1-	-1.481080	Non-coding
LSAT_1_V5_GN_5_40001_novel06	-0.724761	Non-coding
LSAT_1_V5_GN_5_40001_novel11	-0.815034	Non-coding
LSAT_1_V5_GN_5_40001_novel12	-1.196130	Non-coding
LSAT_1_V5_GN_5_40001_novel13	-0.661328	Non-coding
LSAT_1_V5_GN_5_40001_novel14	-1.421630	Non-coding
LSAT_1_V5_GN_5_40001_novel15	-1.390630	Non-coding
LSAT_1_V5_GN_5_40001_novel16	-1.201870	Non-coding
LSAT_1_V5_GN_5_40001_novel17	-2.294460	Non-coding
LSAT_1_V5_GN_5_40001_novel18	-1.871380	Non-coding
LSAT_1_V5_GN_5_40001_novel19	-2.256990	Non-coding
LSAT_1_V5_GN_9_89600_novel04	-2.326380	Non-coding
LSAT_1_V5_GN_9_120880_novel02	-1.905840	Non-coding
LSAT_1_V5_GN_9_120880_novel04	-1.728190	Non-coding
LSAT_1_V5_GN_5_153061.MRNA1-	-0.851522	Non-coding
LSAT_1_V5_GN_5_153061_novel01	-0.854779	Non-coding
LSAT_1_V5_GN_5_153061_novel02	-0.695921	Non-coding
LSAT_1_V5_GN_5_153061_novel03	-2.009040	Non-coding
LSAT_1_V5_GN_5_153061_novel04	-2.133920	Non-coding
LSAT_1_V5_GN_4_30260_novel01	-0.935155	Non-coding
LSAT_1_V5_GN_4_30260_novel02	-2.177170	Non-coding
LSAT_1_V5_GN_9_13401.MRNA1-	-0.682497	Non-coding
LSAT_1_V5_GN_9_13401_novel01	-0.430360	Non-coding
LSAT_1_V5_GN_9_13401_novel02	-0.534919	Non-coding
LSAT_1_V5_GN_9_13401_novel03	-2.115780	Non-coding
LSAT_1_V5_GN_9_13401_novel04	-0.765647	Non-coding
LSAT_1_V5_GN_9_13401_novel05	-0.578727	Non-coding
LSAT_1_V5_GN_5_95081.MRNA1-	-0.098504	Non-coding
LSAT_1_V5_GN_5_95081_novel01	-1.324570	Non-coding
LSAT_1_V5_GN_4_29901_novel01	-0.901345	Non-coding
LSAT_1_V5_GN_5_147860_novel01	-0.440824	Non-coding
LSAT_1_V5_GN_5_147860_novel02	-1.046030	Non-coding
LSAT_1_V5_GN_3_75360_novel01	-1.904630	Non-coding
LSAT_1_V5_GN_8_64701_novel01	-0.791989	Non-coding
LSAT_1_V5_GN_9_15801.MRNA1-	-0.038058	Non-coding
LSAT_1_V5_GN_9_15801_novel01	-1.176010	Non-coding
LSAT_1_V5_GN_8_85820.MRNA1-	-0.766658	Non-coding
LSAT_1_V5_GN_8_85820_novel01	-2.270920	Non-coding
LSAT_1_V5_GN_3_64300_novel01	-2.034000	Non-coding
LSAT_1_V5_GN_8_2261_novel12	-0.963751	Non-coding
LSAT_1_V5_GN_8_2261_novel13	-1.928990	Non-coding
LSAT_1_V5_GN_6_32480_novel01	-0.314882	Non-coding
LSAT_1_V5_GN_6_32480_novel02	-2.065320	Non-coding
LSAT_1_V5_GN_8_16180.MRNA1-	-0.616414	Non-coding
LSAT_1_V5_GN_8_16180_novel01	-1.980540	Non-coding
LSAT_1_V5_GN_8_16180_novel02	-2.245820	Non-coding
LSAT_1_V5_GN_8_16180_novel03	-2.254130	Non-coding
LSAT_1_V5_GN_1_24320.MRNA1-	-0.915347	Non-coding
LSAT_1_V5_GN_6_35480.MRNA1-	-0.028462	Non-coding
LSAT_1_V5_GN_6_35480_novel01	-0.509897	Non-coding
LSAT_1_V5_GN_6_35480_novel02	-1.928200	Non-coding
LSAT_1_V5_GN_6_35480_novel03	-2.212700	Non-coding
LSAT_1_V5_GN_6_35480_novel04	-1.092160	Non-coding
LSAT_1_V5_GN_6_35480_novel06	-0.557716	Non-coding
LSAT_1_V5_GN_7_21560_novel01	-0.208263	Non-coding
LSAT_1_V5_GN_7_21560_novel02	-2.100200	Non-coding
LSAT_1_V5_GN_9_10100_novel03	-0.931085	Non-coding
LSAT_1_V5_GN_6_117480_novel01	-2.148190	Non-coding
LSAT_1_V5_GN_6_117480_novel02	-1.118740	Non-coding
LSAT_1_V5_GN_6_117480_novel03	-1.365430	Non-coding
LSAT_1_V5_GN_4_164841_novel01	-1.820750	Non-coding
LSAT_1_V5_GN_2_111601_novel03	-0.505524	Non-coding
LSAT_1_V5_GN_3_39520.MRNA1-	-1.418900	Non-coding
LSAT_1_V5_GN_3_39520_novel01	-2.111020	Non-coding
LSAT_1_V5_GN_2_52420_novel01	-1.893700	Non-coding
LSAT_1_V5_GN_2_52420_novel03	-0.998990	Non-coding
LSAT_1_V5_GN_2_52420_novel04	-0.190359	Non-coding
LSAT_1_V5_GN_4_178301.MRNA1-	-1.533230	Non-coding
LSAT_1_V5_GN_8_117161_novel01	-0.010467	Non-coding
LSAT_1_V5_GN_8_117161_novel02	-1.475720	Non-coding
LSAT_1_V5_GN_2_81680_novel01	-0.269388	Non-coding
LSAT_1_V5_GN_8_18241.MRNA1-	-1.396550	Non-coding
LSAT_1_V5_GN_8_18241_novel01	-2.203670	Non-coding
LSAT_1_V5_GN_8_18241_novel02	-2.343060	Non-coding
LSAT_1_V5_GN_9_2920_novel02	-2.007510	Non-coding
LSAT_1_V5_GN_9_2920_novel03	-0.136312	Non-coding
LSAT_1_V5_GN_2_34761_novel01	-0.660428	Non-coding
LSAT_1_V5_GN_2_34761_novel02	-1.572510	Non-coding
LSAT_1_V5_GN_2_34761_novel03	-2.306610	Non-coding
LSAT_1_V5_GN_8_44360_novel02	-0.687880	Non-coding
LSAT_1_V5_GN_8_44360_novel03	-1.865720	Non-coding
LSAT_1_V5_GN_6_92541_novel01	-0.449100	Non-coding
LSAT_1_V5_GN_7_92061_novel06	-1.760190	Non-coding
LSAT_1_V5_GN_7_21481_novel02	-1.412570	Non-coding
LSAT_1_V5_GN_3_78360_novel01	-1.572500	Non-coding
LSAT_1_V5_GN_1_16860.MRNA1-	-0.804773	Non-coding
LSAT_1_V5_GN_1_16860_novel01	-2.194650	Non-coding
LSAT_1_V5_GN_3_124880.MRNA1-	-1.171870	Non-coding
LSAT_1_V5_GN_3_83001_novel01	-2.114570	Non-coding
LSAT_1_V5_GN_3_83001_novel03	-2.352420	Non-coding
LSAT_1_V5_GN_4_71501_novel01	-0.938578	Non-coding
LSAT_1_V5_GN_3_132321_novel03	-0.189302	Non-coding
LSAT_1_V5_GN_3_132321_novel04	-1.449050	Non-coding
LSAT_1_V5_GN_3_132321_novel05	-1.765230	Non-coding
LSAT_1_V5_GN_3_111900_novel02	-1.714530	Non-coding
LSAT_1_V5_GN_3_111900_novel04	-2.393090	Non-coding
LSAT_1_V5_GN_2_52561_novel01	-1.187340	Non-coding
LSAT_1_V5_GN_2_101660.MRNA1-	-0.985025	Non-coding
LSAT_1_V5_GN_2_101660_novel01	-0.902433	Non-coding
LSAT_1_V5_GN_6_50520_novel02	-0.981055	Non-coding
LSAT_1_V5_GN_6_50520_novel03	-0.902915	Non-coding
LSAT_1_V5_GN_1_37680_novel01	-0.314206	Non-coding
LSAT_1_V5_GN_1_37680_novel02	-0.967149	Non-coding
LSAT_1_V5_GN_1_37680_novel03	-1.912480	Non-coding
LSAT_1_V5_GN_8_90041_novel03	-2.525070	Non-coding
LSAT_1_V5_GN_9_40081_novel05	-1.505450	Non-coding
LSAT_1_V5_GN_9_40081_novel07	-1.048370	Non-coding
LSAT_1_V5_GN_9_40081_novel08	-1.345110	Non-coding
LSAT_1_V5_GN_9_40081_novel09	-1.993480	Non-coding
LSAT_1_V5_GN_8_1461_novel02	-0.567293	Non-coding
LSAT_1_V5_GN_4_185640.MRNA1-	-0.234956	Non-coding
LSAT_1_V5_GN_4_185640_novel01	-0.306158	Non-coding
LSAT_1_V5_GN_4_185640_novel02	-0.413284	Non-coding
LSAT_1_V5_GN_0_29720_novel02	-1.071970	Non-coding
LSAT_1_V5_GN_1_10500_novel01	-1.880530	Non-coding
LSAT_1_V5_GN_9_121820_novel01	-1.906090	Non-coding
LSAT_1_V5_GN_9_35140_novel02	-0.404019	Non-coding
LSAT_1_V5_GN_3_62620_novel03	-1.285440	Non-coding
LSAT_1_V5_GN_3_62620_novel05	-1.891820	Non-coding
LSAT_1_V5_GN_3_62620_novel06	-2.236750	Non-coding
LSAT_1_V5_GN_9_100861_novel01	-1.829350	Non-coding
LSAT_1_V5_GN_2_93100.MRNA1-	-0.051748	Non-coding
LSAT_1_V5_GN_2_93100_novel01	-2.414720	Non-coding
LSAT_1_V5_GN_2_86220_novel02	-1.404340	Non-coding
LSAT_1_V5_GN_1_73121_novel01	-2.374890	Non-coding
LSAT_1_V5_GN_1_73121_novel02	-0.846486	Non-coding
LSAT_1_V5_GN_3_46200.MRNA1-	-1.510030	Non-coding
LSAT_1_V5_GN_3_46200_novel01	-0.280609	Non-coding
LSAT_1_V5_GN_3_46200_novel02	-2.248190	Non-coding
LSAT_1_V5_GN_5_145840_novel01	-1.710090	Non-coding
LSAT_1_V5_GN_5_145840_novel02	-0.980904	Non-coding
LSAT_1_V5_GN_5_145840_novel03	-1.799970	Non-coding
LSAT_1_V5_GN_5_122901_novel04	-2.312120	Non-coding
LSAT_1_V5_GN_5_122901_novel05	-1.830500	Non-coding
LSAT_1_V5_GN_4_16061_novel02	-2.300140	Non-coding
LSAT_1_V5_GN_6_97601_novel02	-1.179140	Non-coding
LSAT_1_V5_GN_3_55021_novel01	-1.567860	Non-coding
LSAT_1_V5_GN_3_55021_novel02	-2.293960	Non-coding
LSAT_1_V5_GN_9_48840_novel07	-0.233019	Non-coding
LSAT_1_V5_GN_9_48840_novel08	-2.059690	Non-coding
LSAT_1_V5_GN_1_48120_novel01	-2.024830	Non-coding
LSAT_1_V5_GN_3_35740_novel03	-1.004250	Non-coding
LSAT_1_V5_GN_3_35740_novel04	-0.092247	Non-coding
LSAT_1_V5_GN_3_68860_novel01	-2.057690	Non-coding
LSAT_1_V5_GN_3_68860_novel02	-0.672933	Non-coding
LSAT_1_V5_GN_1_93020_novel02	-1.114290	Non-coding
LSAT_1_V5_GN_6_4121.MRNA1-	-0.078763	Non-coding
LSAT_1_V5_GN_6_4121_novel01	-2.225480	Non-coding
LSAT_1_V5_GN_2_46180.MRNA1-	-1.945120	Non-coding
LSAT_1_V5_GN_2_46180_novel01	-0.897637	Non-coding
LSAT_1_V5_GN_1_21041_novel01	-1.210180	Non-coding
LSAT_1_V5_GN_9_3101_novel01	-0.044722	Non-coding
LSAT_1_V5_GN_5_149460.MRNA1-	-0.138099	Non-coding
LSAT_1_V5_GN_5_149460_novel01	-1.443840	Non-coding
LSAT_1_V5_GN_4_104581_novel02	-0.051290	Non-coding
LSAT_1_V5_GN_9_10560_novel03	-0.172531	Non-coding
LSAT_1_V5_GN_2_88460_novel14	-2.249930	Non-coding
LSAT_1_V5_GN_2_88460_novel15	-2.649360	Non-coding
LSAT_1_V5_GN_3_17681_novel02	-2.333310	Non-coding
LSAT_1_V5_GN_3_9520.MRNA1-	-0.649633	Non-coding
LSAT_1_V5_GN_3_9520_novel01	-2.235560	Non-coding
LSAT_1_V5_GN_5_168160_novel01	-2.205530	Non-coding
LSAT_1_V5_GN_1_91141_novel03	-2.064430	Non-coding
LSAT_1_V5_GN_1_91141_novel04	-1.239560	Non-coding
LSAT_1_V5_GN_1_91141_novel05	-2.336270	Non-coding
LSAT_1_V5_GN_1_91141_novel06	-1.130090	Non-coding
LSAT_1_V5_GN_1_91141_novel07	-2.268190	Non-coding
LSAT_1_V5_GN_0_15420.MRNA1-	-0.195568	Non-coding
LSAT_1_V5_GN_0_15420_novel02	-1.414320	Non-coding
LSAT_1_V5_GN_0_15420_novel03	-0.840193	Non-coding
LSAT_1_V5_GN_0_15420_novel04	-2.169580	Non-coding
LSAT_1_V5_GN_2_133260_novel01	-2.021810	Non-coding
LSAT_1_V5_GN_5_116440.MRNA1-	-1.728020	Non-coding
LSAT_1_V5_GN_5_116440_novel01	-2.112640	Non-coding
LSAT_1_V5_GN_2_80021_novel01	-0.679759	Non-coding
LSAT_1_V5_GN_6_48420.MRNA1-	-0.675474	Non-coding
LSAT_1_V5_GN_6_48420_novel01	-1.243600	Non-coding
LSAT_1_V5_GN_5_127901_novel03	-1.904780	Non-coding
LSAT_1_V5_GN_8_58900_novel03	-0.539877	Non-coding
LSAT_1_V5_GN_8_58900_novel04	-2.318750	Non-coding
LSAT_1_V5_GN_2_19801_novel01	-0.764839	Non-coding
LSAT_1_V5_GN_2_19801_novel02	-1.908800	Non-coding
LSAT_1_V5_GN_3_80601.MRNA1-	-0.785800	Non-coding
LSAT_1_V5_GN_3_80601_novel01	-2.081240	Non-coding
LSAT_1_V5_GN_3_80601_novel02	-1.921280	Non-coding
LSAT_1_V5_GN_1_128160.MRNA1-	-1.303270	Non-coding
LSAT_1_V5_GN_5_187421.MRNA1-	-0.329988	Non-coding
LSAT_1_V5_GN_5_187421_novel01	-0.607318	Non-coding
LSAT_1_V5_GN_5_187421_novel02	-1.403350	Non-coding
LSAT_1_V5_GN_5_187421_novel03	-2.250240	Non-coding
LSAT_1_V5_GN_4_168581_novel04	-0.839256	Non-coding
LSAT_1_V5_GN_5_105680_novel07	-2.305350	Non-coding
LSAT_1_V5_GN_4_64021_novel01	-0.355130	Non-coding
LSAT_1_V5_GN_2_95241_novel03	-2.198620	Non-coding
LSAT_1_V5_GN_2_95241_novel05	-2.009300	Non-coding
LSAT_1_V5_GN_9_100181_novel03	-2.280960	Non-coding
LSAT_1_V5_GN_1_73881_novel05	-0.097435	Non-coding
LSAT_1_V5_GN_2_122961_novel02	-1.690940	Non-coding
LSAT_1_V5_GN_6_66241_novel01	-2.277550	Non-coding
LSAT_1_V5_GN_6_66241_novel02	-0.976203	Non-coding
LSAT_1_V5_GN_6_66241_novel03	-0.953869	Non-coding
LSAT_1_V5_GN_6_66241_novel04	-0.507238	Non-coding
LSAT_1_V5_GN_6_66241_novel05	-0.107887	Non-coding
LSAT_1_V5_GN_6_41301.MRNA1-	-0.677784	Non-coding
LSAT_1_V5_GN_6_41301_novel01	-1.585120	Non-coding
LSAT_1_V5_GN_9_32321_novel06	-1.789580	Non-coding
LSAT_1_V5_GN_9_32321_novel19	-0.166850	Non-coding
LSAT_1_V5_GN_9_32321_novel20	-1.131930	Non-coding
LSAT_1_V5_GN_9_32321_novel21	-1.642710	Non-coding
LSAT_1_V5_GN_3_51640_novel02	-1.424300	Non-coding
LSAT_1_V5_GN_1_96700_novel01	-1.300690	Non-coding
LSAT_1_V5_GN_2_98360_novel02	-0.041058	Non-coding
LSAT_1_V5_GN_2_98360_novel06	-1.712240	Non-coding
LSAT_1_V5_GN_2_98360_novel08	-2.212230	Non-coding
LSAT_1_V5_GN_2_98360_novel10	-0.813336	Non-coding
LSAT_1_V5_GN_2_98360_novel11	-1.796570	Non-coding
LSAT_1_V5_GN_2_98360_novel12	-2.101900	Non-coding
LSAT_1_V5_GN_2_98360_novel13	-0.582953	Non-coding
LSAT_1_V5_GN_2_98360_novel14	-0.309726	Non-coding
LSAT_1_V5_GN_2_98360_novel16	-1.848630	Non-coding
LSAT_1_V5_GN_4_159141_novel04	-1.766810	Non-coding
LSAT_1_V5_GN_2_87221.MRNA1-	-0.156468	Non-coding
LSAT_1_V5_GN_2_87221_novel01	-0.215511	Non-coding
LSAT_1_V5_GN_2_126361_novel01	-1.016790	Non-coding
LSAT_1_V5_GN_2_126361_novel02	-2.078290	Non-coding
LSAT_1_V5_GN_5_165420_novel02	-0.808043	Non-coding
LSAT_1_V5_GN_4_42441.MRNA1-	-1.031110	Non-coding
LSAT_1_V5_GN_1_82460.MRNA1-	-0.241240	Non-coding
LSAT_1_V5_GN_1_82460_novel01	-2.423540	Non-coding
LSAT_1_V5_GN_1_82460_novel02	-0.955891	Non-coding
LSAT_1_V5_GN_9_41741.MRNA1-	-1.456570	Non-coding
LSAT_1_V5_GN_9_41741_novel01	-1.156050	Non-coding
LSAT_1_V5_GN_5_98501_novel03	-0.095761	Non-coding
LSAT_1_V5_GN_5_98501_novel04	-0.154985	Non-coding
LSAT_1_V5_GN_5_98501_novel05	-0.134038	Non-coding
LSAT_1_V5_GN_5_98501_novel06	-1.867500	Non-coding
LSAT_1_V5_GN_6_6920.MRNA1-	-1.672200	Non-coding
LSAT_1_V5_GN_4_52201_novel01	-0.882453	Non-coding
LSAT_1_V5_GN_7_54801_novel02	-1.689550	Non-coding
LSAT_1_V5_GN_7_54801_novel03	-0.635937	Non-coding
LSAT_1_V5_GN_7_54801_novel05	-1.455920	Non-coding
LSAT_1_V5_GN_3_27720_novel05	-1.269210	Non-coding
LSAT_1_V5_GN_4_74680_novel01	-1.866310	Non-coding
LSAT_1_V5_GN_4_29681_novel01	-0.345760	Non-coding
LSAT_1_V5_GN_4_29681_novel03	-0.797840	Non-coding
LSAT_1_V5_GN_1_85441_novel01	-0.357712	Non-coding
LSAT_1_V5_GN_1_85441_novel02	-1.233480	Non-coding
LSAT_1_V5_GN_9_29260.MRNA1-	-0.150571	Non-coding
LSAT_1_V5_GN_9_29260_novel01	-0.374044	Non-coding
LSAT_1_V5_GN_9_29260_novel02	-2.427610	Non-coding
LSAT_1_V5_GN_3_89921.MRNA1-	-0.852143	Non-coding
LSAT_1_V5_GN_9_5660_novel01	-0.930606	Non-coding
LSAT_1_V5_GN_9_5660_novel02	-2.312290	Non-coding
LSAT_1_V5_GN_3_4900_novel01	-0.366735	Non-coding
LSAT_1_V5_GN_3_4900_novel02	-0.009295	Non-coding
LSAT_1_V5_GN_9_5560_novel03	-2.017020	Non-coding
LSAT_1_V5_GN_9_39540_novel01	-2.166450	Non-coding
LSAT_1_V5_GN_9_39540_novel02	-1.867900	Non-coding
LSAT_1_V5_GN_9_122541_novel01	-2.202020	Non-coding
LSAT_1_V5_GN_9_122541_novel03	-0.761648	Non-coding
LSAT_1_V5_GN_6_65161_novel01	-1.522650	Non-coding
LSAT_1_V5_GN_6_65161_novel02	-0.790712	Non-coding
LSAT_1_V5_GN_6_65161_novel04	-2.151290	Non-coding
LSAT_1_V5_GN_1_69980.MRNA1-	-0.404847	Non-coding
LSAT_1_V5_GN_1_69980_novel01	-1.949430	Non-coding
LSAT_1_V5_GN_3_960_novel01	-1.909670	Non-coding
LSAT_1_V5_GN_9_90921_novel03	-1.588990	Non-coding
LSAT_1_V5_GN_9_90921_novel04	-2.254150	Non-coding
LSAT_1_V5_GN_7_67261_novel01	-1.004910	Non-coding
LSAT_1_V5_GN_2_20881_novel01	-2.028810	Non-coding
LSAT_1_V5_GN_9_82560.MRNA1-	-1.631230	Non-coding
LSAT_1_V5_GN_9_82560_novel01	-2.011300	Non-coding
LSAT_1_V5_GN_3_22060_novel02	-0.564092	Non-coding
LSAT_1_V5_GN_3_22060_novel04	-1.955750	Non-coding
LSAT_1_V5_GN_1_47140_novel01	-2.289000	Non-coding
LSAT_1_V5_GN_4_12941.MRNA1-	-0.954671	Non-coding
LSAT_1_V5_GN_4_12941_novel01	-0.569578	Non-coding
LSAT_1_V5_GN_4_12941_novel02	-1.848040	Non-coding
LSAT_1_V5_GN_4_12941_novel03	-1.807190	Non-coding
LSAT_1_V5_GN_9_41781_novel02	-2.327280	Non-coding
LSAT_1_V5_GN_4_146300_novel17	-1.482680	Non-coding
LSAT_1_V5_GN_8_88620_novel01	-0.930488	Non-coding
LSAT_1_V5_GN_8_88620_novel02	-2.351390	Non-coding
LSAT_1_V5_GN_8_88620_novel03	-2.353730	Non-coding
LSAT_1_V5_GN_9_88720_novel27	-1.282700	Non-coding
LSAT_1_V5_GN_9_88720_novel30	-1.354270	Non-coding
LSAT_1_V5_GN_6_65141_novel01	-1.267250	Non-coding
LSAT_1_V5_GN_6_65141_novel02	-2.458090	Non-coding
LSAT_1_V5_GN_6_61260_novel01	-2.136560	Non-coding
LSAT_1_V5_GN_6_42721_novel03	-1.470140	Non-coding
LSAT_1_V5_GN_3_63880.MRNA1-	-0.135885	Non-coding
LSAT_1_V5_GN_3_63880_novel01	-0.218932	Non-coding
LSAT_1_V5_GN_3_63880_novel02	-0.786337	Non-coding
LSAT_1_V5_GN_3_63880_novel03	-1.063130	Non-coding
LSAT_1_V5_GN_3_63880_novel04	-1.065510	Non-coding
LSAT_1_V5_GN_3_63880_novel05	-1.317760	Non-coding
LSAT_1_V5_GN_3_63880_novel06	-1.921650	Non-coding
LSAT_1_V5_GN_3_63880_novel07	-2.304770	Non-coding
LSAT_1_V5_GN_3_63880_novel08	-2.382250	Non-coding
LSAT_1_V5_GN_8_104800_novel01	-0.046713	Non-coding
LSAT_1_V5_GN_8_104800_novel02	-1.964220	Non-coding
LSAT_1_V5_GN_9_54280.MRNA1-	-0.285472	Non-coding
LSAT_1_V5_GN_9_54280_novel01	-2.258610	Non-coding
LSAT_1_V5_GN_5_78281_novel05	-0.275445	Non-coding
LSAT_1_V5_GN_6_2400_novel01	-2.098220	Non-coding
LSAT_1_V5_GN_9_105880_novel02	-1.899380	Non-coding
LSAT_1_V5_GN_3_126481_novel01	-2.274130	Non-coding
LSAT_1_V5_GN_3_126481_novel02	-0.073025	Non-coding
LSAT_1_V5_GN_2_21421_novel01	-1.953010	Non-coding
LSAT_1_V5_GN_6_101281_novel01	-0.372661	Non-coding
LSAT_1_V5_GN_8_135800.MRNA1-	-1.055320	Non-coding
LSAT_1_V5_GN_7_5801.MRNA1-	-0.925937	Non-coding
LSAT_1_V5_GN_7_5801_novel01	-1.835610	Non-coding
LSAT_1_V5_GN_9_102921.MRNA1-	-0.091715	Non-coding
LSAT_1_V5_GN_9_102921_novel01	-2.156030	Non-coding
LSAT_1_V5_GN_8_5361_novel01	-0.487235	Non-coding
LSAT_1_V5_GN_3_14420_novel01	-1.312720	Non-coding
LSAT_1_V5_GN_3_14420_novel02	-0.897050	Non-coding
LSAT_1_V5_GN_3_46821_novel01	-2.427670	Non-coding
LSAT_1_V5_GN_9_79940_novel03	-0.949848	Non-coding
LSAT_1_V5_GN_2_88741_novel01	-2.058180	Non-coding
LSAT_1_V5_GN_8_17420_novel04	-0.269392	Non-coding
LSAT_1_V5_GN_8_17420_novel05	-0.840779	Non-coding
LSAT_1_V5_GN_8_17420_novel06	-1.443090	Non-coding
LSAT_1_V5_GN_3_141021.MRNA1-	-0.359064	Non-coding
LSAT_1_V5_GN_3_141021_novel01	-1.032160	Non-coding
LSAT_1_V5_GN_3_141021_novel02	-0.782553	Non-coding
LSAT_1_V5_GN_7_31081_novel07	-2.257800	Non-coding
LSAT_1_V5_GN_4_186200_novel01	-2.039740	Non-coding
LSAT_1_V5_GN_9_4820_novel03	-2.351420	Non-coding
LSAT_1_V5_GN_9_4820_novel04	-1.480100	Non-coding
LSAT_1_V5_GN_1_77861_novel01	-2.503790	Non-coding
LSAT_1_V5_GN_1_77861_novel02	-0.948001	Non-coding
LSAT_1_V5_GN_1_77861_novel03	-0.883452	Non-coding
LSAT_1_V5_GN_2_74541.MRNA1-	-1.932630	Non-coding
LSAT_1_V5_GN_9_35080.MRNA1-	-0.401401	Non-coding
LSAT_1_V5_GN_6_69020_novel19	-1.788470	Non-coding
LSAT_1_V5_GN_6_88460_novel01	-1.934880	Non-coding
LSAT_1_V5_GN_6_88460_novel02	-1.809500	Non-coding
LSAT_1_V5_GN_6_88460_novel03	-2.625140	Non-coding
LSAT_1_V5_GN_6_86320_novel04	-0.862864	Non-coding
LSAT_1_V5_GN_6_86320_novel05	-1.596230	Non-coding
LSAT_1_V5_GN_8_57341_novel02	-2.329640	Non-coding
LSAT_1_V5_GN_8_57341_novel03	-0.238481	Non-coding
LSAT_1_V5_GN_0_17841_novel01	-0.812240	Non-coding
LSAT_1_V5_GN_0_17841_novel02	-1.839590	Non-coding
LSAT_1_V5_GN_8_2721_novel05	-0.993413	Non-coding
LSAT_1_V5_GN_5_159240.MRNA1-	-0.119666	Non-coding
LSAT_1_V5_GN_5_159240_novel01	-1.986060	Non-coding
LSAT_1_V5_GN_4_163620_novel02	-1.584800	Non-coding
LSAT_1_V5_GN_8_2340_novel01	-1.020360	Non-coding
LSAT_1_V5_GN_5_129040_novel02	-2.138890	Non-coding
LSAT_1_V5_GN_2_73561_novel01	-1.871560	Non-coding
LSAT_1_V5_GN_5_177360.MRNA1-	-1.078840	Non-coding
LSAT_1_V5_GN_9_2460_novel04	-0.031093	Non-coding
LSAT_1_V5_GN_9_2460_novel05	-1.458690	Non-coding
LSAT_1_V5_GN_9_15021.MRNA1-	-1.104630	Non-coding
LSAT_1_V5_GN_9_15021_novel01	-2.398630	Non-coding
LSAT_1_V5_GN_7_10260_novel01	-1.298870	Non-coding
LSAT_1_V5_GN_7_10260_novel03	-1.477340	Non-coding
LSAT_1_V5_GN_9_6441_novel02	-1.789160	Non-coding
LSAT_1_V5_GN_9_6441_novel03	-2.280230	Non-coding
LSAT_1_V5_GN_9_6441_novel04	-2.251120	Non-coding
LSAT_1_V5_GN_7_32901_novel01	-0.876165	Non-coding
LSAT_1_V5_GN_8_109261.MRNA1-	-0.493535	Non-coding
LSAT_1_V5_GN_8_109261_novel02	-1.922250	Non-coding
LSAT_1_V5_GN_8_109261_novel03	-2.230030	Non-coding
LSAT_1_V5_GN_5_139480.MRNA1-	-0.241177	Non-coding
LSAT_1_V5_GN_5_139480_novel01	-0.766082	Non-coding
LSAT_1_V5_GN_7_55800_novel05	-0.552229	Non-coding
LSAT_1_V5_GN_7_55800_novel06	-2.362010	Non-coding
LSAT_1_V5_GN_5_170860_novel02	-1.093860	Non-coding
LSAT_1_V5_GN_6_24341_novel01	-0.703711	Non-coding
LSAT_1_V5_GN_6_24341_novel02	-1.782090	Non-coding
LSAT_1_V5_GN_4_75681_novel01	-2.329830	Non-coding
LSAT_1_V5_GN_6_71661.MRNA1-	-0.762284	Non-coding
LSAT_1_V5_GN_7_6960_novel01	-0.651521	Non-coding
LSAT_1_V5_GN_3_95801_novel01	-0.093810	Non-coding
LSAT_1_V5_GN_3_95801_novel02	-0.109398	Non-coding
LSAT_1_V5_GN_3_95801_novel03	-2.074580	Non-coding
LSAT_1_V5_GN_3_95801_novel04	-0.269043	Non-coding
LSAT_1_V5_GN_3_65141_novel02	-2.103540	Non-coding
LSAT_1_V5_GN_5_57060_novel01	-1.140510	Non-coding
LSAT_1_V5_GN_6_4461.MRNA1-	-1.441680	Non-coding
LSAT_1_V5_GN_6_4461_novel01	-0.711235	Non-coding
LSAT_1_V5_GN_6_4461_novel02	-2.132760	Non-coding
LSAT_1_V5_GN_6_4461_novel03	-2.246840	Non-coding
LSAT_1_V5_GN_6_72520_novel01	-1.768490	Non-coding
LSAT_1_V5_GN_1_83120_novel01	-0.677705	Non-coding
LSAT_1_V5_GN_1_83120_novel03	-2.395920	Non-coding
LSAT_1_V5_GN_4_1741_novel01	-2.325010	Non-coding
LSAT_1_V5_GN_4_1741_novel04	-1.072570	Non-coding
LSAT_1_V5_GN_4_1741_novel05	-0.091102	Non-coding
LSAT_1_V5_GN_7_41160_novel02	-1.849820	Non-coding
LSAT_1_V5_GN_6_92441_novel01	-1.826860	Non-coding
LSAT_1_V5_GN_8_31680_novel03	-2.012330	Non-coding
LSAT_1_V5_GN_6_54241_novel01	-1.516610	Non-coding
LSAT_1_V5_GN_6_54241_novel02	-2.243210	Non-coding
LSAT_1_V5_GN_3_45521_novel01	-0.751071	Non-coding
LSAT_1_V5_GN_3_45521_novel02	-2.161770	Non-coding
LSAT_1_V5_GN_3_29100.MRNA1-	-0.240162	Non-coding
LSAT_1_V5_GN_3_29100_novel01	-2.261580	Non-coding
LSAT_1_V5_GN_1_56180_novel02	-0.549589	Non-coding
LSAT_1_V5_GN_1_56180_novel03	-1.729700	Non-coding
LSAT_1_V5_GN_1_56180_novel04	-2.264250	Non-coding
LSAT_1_V5_GN_6_94060.MRNA1-	-0.231454	Non-coding
LSAT_1_V5_GN_6_94060_novel01	-0.085780	Non-coding
LSAT_1_V5_GN_6_94060_novel02	-0.733102	Non-coding
LSAT_1_V5_GN_6_94060_novel03	-1.870020	Non-coding
LSAT_1_V5_GN_6_94060_novel04	-2.458900	Non-coding
LSAT_1_V5_GN_4_127080.MRNA1-	-1.190530	Non-coding
LSAT_1_V5_GN_7_69540_novel02	-2.358750	Non-coding
LSAT_1_V5_GN_7_69540_novel03	-2.311350	Non-coding
LSAT_1_V5_GN_2_101141_novel01	-1.330980	Non-coding
LSAT_1_V5_GN_8_64080.MRNA1-	-0.590585	Non-coding
LSAT_1_V5_GN_1_12980.MRNA1-	-0.649205	Non-coding
LSAT_1_V5_GN_1_12980_novel01	-0.541261	Non-coding
LSAT_1_V5_GN_1_12980_novel02	-1.788640	Non-coding
LSAT_1_V5_GN_3_32681.MRNA1-	-0.008034	Non-coding
LSAT_1_V5_GN_3_32681_novel01	-1.313140	Non-coding
LSAT_1_V5_GN_2_43301_novel01	-1.135870	Non-coding
LSAT_1_V5_GN_5_145881_novel01	-1.459540	Non-coding
LSAT_1_V5_GN_5_145881_novel02	-1.923370	Non-coding
LSAT_1_V5_GN_9_104661.MRNA1-	-0.578791	Non-coding
LSAT_1_V5_GN_9_104661_novel01	-2.159010	Non-coding
LSAT_1_V5_GN_9_104661_novel02	-1.361000	Non-coding
LSAT_1_V5_GN_9_104661_novel03	-2.385740	Non-coding
LSAT_1_V5_GN_9_104661_novel04	-2.091480	Non-coding
LSAT_1_V5_GN_9_104661_novel05	-1.471220	Non-coding
LSAT_1_V5_GN_9_104661_novel06	-0.991384	Non-coding
LSAT_1_V5_GN_5_39260_novel01	-0.313759	Non-coding
LSAT_1_V5_GN_5_39260_novel02	-0.117087	Non-coding
LSAT_1_V5_GN_5_39260_novel04	-0.191195	Non-coding
LSAT_1_V5_GN_5_39260_novel05	-0.043624	Non-coding
LSAT_1_V5_GN_5_39260_novel06	-2.268680	Non-coding
LSAT_1_V5_GN_8_166621.MRNA1-	-0.502216	Non-coding
LSAT_1_V5_GN_8_166621_novel01	-1.693380	Non-coding
LSAT_1_V5_GN_8_166621_novel02	-0.016786	Non-coding
LSAT_1_V5_GN_8_166621_novel03	-1.270380	Non-coding
LSAT_1_V5_GN_1_89881.MRNA1-	-1.555090	Non-coding
LSAT_1_V5_GN_7_38121_novel02	-1.993820	Non-coding
LSAT_1_V5_GN_7_38121_novel03	-2.224620	Non-coding
LSAT_1_V5_GN_4_31180_novel01	-0.292252	Non-coding
LSAT_1_V5_GN_4_31180_novel02	-0.665097	Non-coding
LSAT_1_V5_GN_4_31180_novel03	-0.478513	Non-coding
LSAT_1_V5_GN_4_31180_novel04	-0.826646	Non-coding
LSAT_1_V5_GN_4_31180_novel05	-1.486680	Non-coding
LSAT_1_V5_GN_2_83661_novel01	-0.645363	Non-coding
LSAT_1_V5_GN_2_83661_novel02	-2.394200	Non-coding
LSAT_1_V5_GN_5_168841.MRNA1-	-1.175580	Non-coding
LSAT_1_V5_GN_3_56320_novel01	-1.264000	Non-coding
LSAT_1_V5_GN_8_58360_novel01	-0.790865	Non-coding
LSAT_1_V5_GN_7_40700.MRNA1-	-0.351384	Non-coding
LSAT_1_V5_GN_3_125660_novel01	-2.272120	Non-coding
LSAT_1_V5_GN_3_68600.MRNA1-	-0.172593	Non-coding
LSAT_1_V5_GN_3_68600_novel01	-0.141854	Non-coding
LSAT_1_V5_GN_3_68600_novel02	-1.435190	Non-coding
LSAT_1_V5_GN_9_13601.MRNA1-	-0.849458	Non-coding
LSAT_1_V5_GN_9_13601_novel01	-2.146020	Non-coding
LSAT_1_V5_GN_7_22221.MRNA1-	-0.011986	Non-coding
LSAT_1_V5_GN_2_36381_novel01	-0.222914	Non-coding
LSAT_1_V5_GN_8_13180_novel01	-1.741740	Non-coding
LSAT_1_V5_GN_1_51620.MRNA1-	-1.304980	Non-coding
LSAT_1_V5_GN_3_11361_novel01	-1.305280	Non-coding
LSAT_1_V5_GN_2_68260_novel01	-0.760125	Non-coding
LSAT_1_V5_GN_2_68260_novel02	-1.708840	Non-coding
LSAT_1_V5_GN_8_33421_novel02	-1.767730	Non-coding
LSAT_1_V5_GN_3_55680.MRNA1-	-0.452717	Non-coding
LSAT_1_V5_GN_2_63641_novel15	-2.305190	Non-coding
LSAT_1_V5_GN_5_26620.MRNA1-	-0.944125	Non-coding
LSAT_1_V5_GN_5_26620_novel01	-1.601230	Non-coding
LSAT_1_V5_GN_9_66481_novel01	-1.706400	Non-coding
LSAT_1_V5_GN_7_78981.MRNA1-	-0.435104	Non-coding
LSAT_1_V5_GN_7_78981_novel01	-0.643317	Non-coding
LSAT_1_V5_GN_8_118901.MRNA1-	-0.457731	Non-coding
LSAT_1_V5_GN_1_40801_novel01	-1.992380	Non-coding
LSAT_1_V5_GN_5_104700_novel03	-2.244020	Non-coding
LSAT_1_V5_GN_9_121981_novel02	-0.176701	Non-coding
LSAT_1_V5_GN_4_97420_novel01	-0.380307	Non-coding
LSAT_1_V5_GN_5_186721.MRNA1-	-0.199397	Non-coding
LSAT_1_V5_GN_5_186721_novel01	-1.628710	Non-coding
LSAT_1_V5_GN_5_186721_novel03	-1.110620	Non-coding
LSAT_1_V5_GN_5_186721_novel04	-0.818146	Non-coding
LSAT_1_V5_GN_6_116000_novel01	-0.673008	Non-coding
LSAT_1_V5_GN_6_116000_novel02	-2.228260	Non-coding
LSAT_1_V5_GN_2_133400_novel01	-1.459720	Non-coding
LSAT_1_V5_GN_6_103061_novel01	-1.894870	Non-coding
LSAT_1_V5_GN_6_103061_novel02	-1.640780	Non-coding
LSAT_1_V5_GN_6_103061_novel03	-2.213560	Non-coding
LSAT_1_V5_GN_7_67141.MRNA1-	-1.043990	Non-coding
LSAT_1_V5_GN_1_127780.MRNA1-	-0.276252	Non-coding
LSAT_1_V5_GN_1_127780_novel01	-0.610030	Non-coding
LSAT_1_V5_GN_5_166101_novel01	-1.035970	Non-coding
LSAT_1_V5_GN_9_84880_novel01	-1.873010	Non-coding
[truncated: 24,199 more rows]
