# Supplementary material for: Comparative Analysis of Italian Lettuce (Lactuca sativa L. var. ramose) Transcriptome Profiles Reveals the Molecular Mechanism on Exogenous Melatonin Preventing Cadmium Toxicity
Source: Genes (Basel). 2022 May 26;13(6):955. doi: 10.3390/genes13060955 (PMC9223142; doi:10.3390/genes13060955)
Supplement: Supplementary file 1 [file genes-13-00955-s001.zip › Supplementary Files/Table S11_Enrichment-GO-KEGG.xlsx]

## Sheet: Sheet1
			up-regulated				down-regulated
			Number	GO terms (Top 3)	KEGG terms (Top 3)	Comment	Number	GO terms (Top 3)	KEGG terms (Top 3)	Comment	Total
Root	G1	0 d to 1 d	752	oxidation-reduction process steroid biosynthetic process steroid metabolic process	Biosynthesis of secondary metabolites Plant-pathogen interaction Monoterpenoid biosynthesis	oxidation-reduction process, steroid metabolism, transmembrane transport, metal ion transport	994	oxidation-reduction process single-organism metabolic process oxidoreductase activity	Biosynthesis of secondary metabolites Metabolic pathways Glycolysis / Gluconeogenesis	cellulose metabolic, hydrolase activity, energy metabolism, oxidation-reduction process	1746
		1 d to 5 d	282	catalytic activity copper ion binding oxidation-reduction process	Biosynthesis of secondary metabolites Metabolic pathways Amino sugar and nucleotide sugar metabolism	oxidation-reduction process, hydrolysis, copper ion binding, energy metabolism	192	superoxide metabolic process reactive oxygen species metabolic process 3',5'-cyclic-nucleotide phosphodiesterase activity	Circadian rhythm - plant Linoleic acid metabolism Biosynthesis of secondary metabolites	superoxide metabolic, metal ion binding, ammonium transport and response to abiotic	474
	G2	0 d to 1 d	177	extracellular matrix transmembrane transport calcium ion binding	Ubiquinone and other terpenoid-quinone biosynthesis Phenylalanine metabolism	transmembrane, metal ion binding and transport, photosynthesis	326	oxidation-reduction process oxidoreductase activity single-organism metabolic process	Metabolic pathways Photosynthesis - antenna proteins Carbon metabolism	oxidation-reduction process, photosynthesis, ion binding, and energy metabolism	503
		1 d to 5 d	246	proteinaceous extracellular matrix metal ion binding cation binding	Phenylalanine metabolism Plant-pathogen interaction	ion transport, protein processing, and pore complex	84	superoxide metabolic process reactive oxygen species metabolic process skeletal system development	Plant hormone signal transduction Plant-pathogen interaction	superoxide metabolic process, response to hormone and ion binding	330
	G3	0 d	704	cell wall macromolecule catabolic process aminoglycan catabolic process chitinase activity	Photosynthesis Metabolic pathways Photosynthesis - antenna proteins	cell wall macromolecular process, chitin catabolic or metabolic process, photosystems, ion binding and transporter, oxidoreductase activity and oxidation-reduction process	436	response to oxidative stress peroxidase activity oxidoreductase activity, acting on peroxide as acceptor	Phenylpropanoid biosynthesis Phenylalanine metabolism Biosynthesis of secondary metabolites	peroxidase activity, oxidation-reduction process, integral component of mitochondrial membrane, response to stress, nicotianamine synthase activity	1140
		1 d	2178	phosphorylation protein kinase activity protein phosphorylation	Starch and sucrose metabolism Plant hormone signal transduction Metabolic pathways	phosphorylation, hydrolase activity, transferase activity, cellulose and cell wall, ion binding, steroid dehydrogenase activity, energy metabolism	1349	sequence-specific DNA binding metal ion binding cation binding	Plant hormone signal transduction Metabolic pathways alpha-Linolenic acid metabolism	ion binding and transport, oxidoreductase activity, passive transmembrane transporter activity, trehalose metabolic process, ion channel activity, autophagy and TOR signaling	3527
		5 d	0	No result	No result	No result	0	No result	No result	No result	0
Abovegroud part	G4	0 d to 1 d	359	ribosome biogenesis ribonucleoprotein complex biogenesis rRNA processing	Ribosome biogenesis in eukaryotes RNA transport Pyrimidine metabolism	common biological process, transcription and translation, energy metabolism	418	oxidoreductase activity oxidation-reduction process single-organism metabolic process	Metabolic pathways Carbon metabolism Photosynthesis	oxidation-reduction process, photosynthesis, and energy metabolism	777
		1 d to 5 d	706	nucleic acid binding transcription factor activity transcription factor activity, sequence-specific DNA binding binding	Plant hormone signal transduction Stilbenoid, diarylheptanoid and gingerol biosynthesis Glycolysis / Gluconeogenesis	ion binding, detoxification, response to stimulus, autophagosome	778	structural constituent of ribosome ribosome ribonucleoprotein complex	Ribosome Ribosome biogenesis in eukaryotes Circadian rhythm - plant	transcription and translation	1484
	G5	0 d to 1 d	91	chitinase activity cell wall macromolecule catabolic process chitin catabolic process	Amino sugar and nucleotide sugar metabolism Plant hormone signal transduction	chitinase activity, cell wall macromolecule catabolic process, oxidoreductase activity and response to stress	80	intramolecular lyase activity oxidation-reduction process serine-type carboxypeptidase activity	Phenylalanine, tyrosine and tryptophan biosynthesis Flavonoid biosynthesis Metabolic pathways	intramolecular lyase activity, antioxidant activity, and oxidation-reduction process	171
		1 d to 5 d	405	nucleic acid binding transcription factor activity transcription factor activity, sequence-specific DNA binding pyridoxal phosphate binding	Plant hormone signal transduction	transcription and translation, kinase activity, oxidoreductase activity	536	single-organism biosynthetic process organonitrogen compound biosynthetic process organonitrogen compound metabolic process	Metabolic pathways Biosynthesis of secondary metabolites Ribosome	single-organism biosynthetic process, photosynthesis, organonitrogen compound related process	941
	G6	0 d	6	histone acetyltransferase activity peptide N-acetyltransferase activity peptide-lysine-N-acetyltransferase activity	Galactose metabolism	energy metabolism and transcriptional activity	24	metal ion transmembrane transporter activity metal ion transport L-ascorbic acid binding	Plant hormone signal transduction	ion transport	30
		1 d	0	No result	No result		0	No result	No result		0
		5 d	7	response to stimulus cytokine receptor binding	Circadian rhythm - plant	response to stimulus, cytokine receptor binding	10	proton-transporting V-type ATPase complex assembly proton-transporting two-sector ATPase complex assembly vacuolar proton-transporting V-type ATPase complex assembly	No result	energy metabolism, cellulose synthesis	17
