# Supplementary material for: Comparative Analysis of Italian Lettuce (Lactuca sativa L. var. ramose) Transcriptome Profiles Reveals the Molecular Mechanism on Exogenous Melatonin Preventing Cadmium Toxicity
Source: Genes (Basel). 2022 May 26;13(6):955. doi: 10.3390/genes13060955 (PMC9223142; doi:10.3390/genes13060955)
Supplement: Supplementary file 1 [file genes-13-00955-s001.zip › Supplementary Files/Table S12_Enrichment for Group1.xlsx]

## Sheet: GO-0d-1d
GO_accession	Description	Term_type	Over_represented_pValue	Corrected_pValue	DEG_item	DEG_list	Bg_item	Bg_list	Gene_names
GO:0055114	oxidation-reduction process	biological_process	5.2258e-07	0.0010423	92	538	2567	25085	Lsat_1_v5_gn_1_57981,Lsat_1_v5_gn_9_123161,Lsat_1_v5_gn_8_4301,Lsat_1_v5_gn_8_17481,Lsat_1_v5_gn_8_102821,Lsat_1_v5_gn_8_35741,Lsat_1_v5_gn_4_98661,Lsat_1_v5_gn_9_51680,Lsat_1_v5_gn_9_114521,Lsat_1_v5_gn_8_115261,Lsat_1_v5_gn_4_96981,Lsat_1_v5_gn_9_74581,Lsat_1_v5_gn_4_180981,Lsat_1_v5_gn_8_164760,Lsat_1_v5_gn_4_152541,Lsat_1_v5_gn_3_100941,Lsat_1_v5_gn_4_54700,Lsat_1_v5_gn_8_91121,Novelgene0680,…
GO:0006694	steroid biosynthetic process	biological_process	6.9749e-07	0.0010423	15	538	142	25085	Lsat_1_v5_gn_3_85260,Novelgene0680,Lsat_1_v5_gn_3_7900,Lsat_1_v5_gn_1_57981,Lsat_1_v5_gn_8_109060,Lsat_1_v5_gn_9_114521,Lsat_1_v5_gn_4_152541,Lsat_1_v5_gn_3_100941,Lsat_1_v5_gn_6_25521,Lsat_1_v5_gn_4_31880,Lsat_1_v5_gn_8_16781,Lsat_1_v5_gn_7_31120,Lsat_1_v5_gn_1_20920,Lsat_1_v5_gn_9_108760,Lsat_1_v5_gn_0_7601
GO:0008202	steroid metabolic process	biological_process	1.1967e-06	0.0010423	15	538	148	25085	Lsat_1_v5_gn_1_57981,Novelgene0680,Lsat_1_v5_gn_3_7900,Lsat_1_v5_gn_3_85260,Lsat_1_v5_gn_9_114521,Lsat_1_v5_gn_8_109060,Lsat_1_v5_gn_8_16781,Lsat_1_v5_gn_6_25521,Lsat_1_v5_gn_4_31880,Lsat_1_v5_gn_4_152541,Lsat_1_v5_gn_3_100941,Lsat_1_v5_gn_0_7601,Lsat_1_v5_gn_9_108760,Lsat_1_v5_gn_1_20920,Lsat_1_v5_gn_7_31120
GO:0016491	oxidoreductase activity	molecular_function	1.4198e-06	0.0010423	94	538	2672	25085	Lsat_1_v5_gn_9_84461,Novelgene0767,Lsat_1_v5_gn_4_89240,Lsat_1_v5_gn_9_56521,Lsat_1_v5_gn_1_20920,Lsat_1_v5_gn_6_82740,Lsat_1_v5_gn_4_25161,Lsat_1_v5_gn_6_102560,Lsat_1_v5_gn_8_109060,Lsat_1_v5_gn_5_71340,Lsat_1_v5_gn_6_109401,Lsat_1_v5_gn_5_136321,Lsat_1_v5_gn_5_71661,Lsat_1_v5_gn_4_129180,Lsat_1_v5_gn_5_163620,Lsat_1_v5_gn_1_36780,Lsat_1_v5_gn_8_74260,Lsat_1_v5_gn_4_116621,Lsat_1_v5_gn_1_59740,…
GO:0003854	3-beta-hydroxy-delta5-steroid dehydrogenase activity	molecular_function	1.5634e-06	0.0010423	14	538	131	25085	Lsat_1_v5_gn_9_114521,Lsat_1_v5_gn_8_109060,Lsat_1_v5_gn_1_57981,Lsat_1_v5_gn_3_7900,Novelgene0680,Lsat_1_v5_gn_3_85260,Lsat_1_v5_gn_9_108760,Lsat_1_v5_gn_7_31120,Lsat_1_v5_gn_1_20920,Lsat_1_v5_gn_8_16781,Lsat_1_v5_gn_6_25521,Lsat_1_v5_gn_4_31880,Lsat_1_v5_gn_3_100941,Lsat_1_v5_gn_4_152541
GO:0016229	steroid dehydrogenase activity	molecular_function	1.5634e-06	0.0010423	14	538	131	25085	Lsat_1_v5_gn_9_114521,Lsat_1_v5_gn_8_109060,Lsat_1_v5_gn_1_57981,Lsat_1_v5_gn_3_7900,Novelgene0680,Lsat_1_v5_gn_3_85260,Lsat_1_v5_gn_9_108760,Lsat_1_v5_gn_7_31120,Lsat_1_v5_gn_1_20920,Lsat_1_v5_gn_8_16781,Lsat_1_v5_gn_6_25521,Lsat_1_v5_gn_4_31880,Lsat_1_v5_gn_3_100941,Lsat_1_v5_gn_4_152541
GO:0033764	steroid dehydrogenase activity, acting on the CH-OH group of donors, NAD or NADP as acceptor	molecular_function	1.5634e-06	0.0010423	14	538	131	25085	Lsat_1_v5_gn_6_25521,Lsat_1_v5_gn_4_31880,Lsat_1_v5_gn_3_100941,Lsat_1_v5_gn_4_152541,Lsat_1_v5_gn_8_16781,Lsat_1_v5_gn_9_108760,Lsat_1_v5_gn_7_31120,Lsat_1_v5_gn_1_20920,Novelgene0680,Lsat_1_v5_gn_3_7900,Lsat_1_v5_gn_3_85260,Lsat_1_v5_gn_1_57981,Lsat_1_v5_gn_8_109060,Lsat_1_v5_gn_9_114521
GO:0044710	single-organism metabolic process	biological_process	2.6914e-06	0.0015701	154	538	5140	25085	Lsat_1_v5_gn_2_72821,Lsat_1_v5_gn_8_23120,Lsat_1_v5_gn_1_18761,Lsat_1_v5_gn_4_31880,Lsat_1_v5_gn_5_66800,Lsat_1_v5_gn_6_79980,Lsat_1_v5_gn_0_7601,Lsat_1_v5_gn_5_82100,Lsat_1_v5_gn_2_108040,Lsat_1_v5_gn_6_25840,Lsat_1_v5_gn_4_102800,Lsat_1_v5_gn_9_53021,Lsat_1_v5_gn_9_65520,Lsat_1_v5_gn_8_16781,Lsat_1_v5_gn_6_2481,Lsat_1_v5_gn_3_29601,Lsat_1_v5_gn_5_190601,Lsat_1_v5_gn_8_124621,Lsat_1_v5_gn_8_1074…
GO:0044699	single-organism process	biological_process	6.5762e-06	0.0034101	252	538	9528	25085	Lsat_1_v5_gn_3_100941,Lsat_1_v5_gn_4_185601,Lsat_1_v5_gn_7_48481,Lsat_1_v5_gn_2_20401,Lsat_1_v5_gn_8_19660,Lsat_1_v5_gn_9_90181,Lsat_1_v5_gn_3_28060,Lsat_1_v5_gn_6_68921,Lsat_1_v5_gn_1_57981,Lsat_1_v5_gn_9_5560,Lsat_1_v5_gn_8_4301,Lsat_1_v5_gn_9_51680,Lsat_1_v5_gn_9_114521,Lsat_1_v5_gn_4_150921,Lsat_1_v5_gn_9_50361,Lsat_1_v5_gn_3_2800,Lsat_1_v5_gn_4_33240,Lsat_1_v5_gn_4_182620,Lsat_1_v5_gn_5_1214…
GO:0055085	transmembrane transport	biological_process	1.0203e-05	0.004762	52	538	1312	25085	Lsat_1_v5_gn_6_97421,Lsat_1_v5_gn_9_2460,Lsat_1_v5_gn_8_27520,Lsat_1_v5_gn_2_90660,Lsat_1_v5_gn_5_123860,Lsat_1_v5_gn_4_134960,Lsat_1_v5_gn_4_56181,Lsat_1_v5_gn_5_29501,Lsat_1_v5_gn_8_73220,Lsat_1_v5_gn_3_133220,Lsat_1_v5_gn_9_861,Lsat_1_v5_gn_9_90320,Lsat_1_v5_gn_7_83220,Lsat_1_v5_gn_1_2840,Lsat_1_v5_gn_6_13481,Lsat_1_v5_gn_8_100320,Lsat_1_v5_gn_4_150921,Lsat_1_v5_gn_1_48000,Lsat_1_v5_gn_9_50361…
GO:0006629	lipid metabolic process	biological_process	1.2539e-05	0.0053199	44	538	1025	25085	Lsat_1_v5_gn_4_136961,Lsat_1_v5_gn_8_74161,Lsat_1_v5_gn_6_25521,Lsat_1_v5_gn_8_16781,Lsat_1_v5_gn_4_180921,Lsat_1_v5_gn_2_18820,Lsat_1_v5_gn_2_33761,Lsat_1_v5_gn_8_29540,Lsat_1_v5_gn_3_7900,Lsat_1_v5_gn_4_181061,Lsat_1_v5_gn_4_31880,Lsat_1_v5_gn_5_66800,Lsat_1_v5_gn_9_108760,Lsat_1_v5_gn_7_31120,Lsat_1_v5_gn_5_82100,Lsat_1_v5_gn_0_7601,Lsat_1_v5_gn_9_66380,Lsat_1_v5_gn_1_77821,Lsat_1_v5_gn_1_1130…
GO:0048037	cofactor binding	molecular_function	2.374e-05	0.0092327	38	538	842	25085	Lsat_1_v5_gn_9_114521,Lsat_1_v5_gn_7_81140,Lsat_1_v5_gn_8_74420,Lsat_1_v5_gn_1_59740,Lsat_1_v5_gn_1_24621,Lsat_1_v5_gn_1_57981,Lsat_1_v5_gn_3_100941,Lsat_1_v5_gn_4_152541,Lsat_1_v5_gn_8_109060,Lsat_1_v5_gn_4_104681,Lsat_1_v5_gn_3_85260,Lsat_1_v5_gn_5_33281,Lsat_1_v5_gn_8_133781,Lsat_1_v5_gn_1_20920,Lsat_1_v5_gn_2_23021,Lsat_1_v5_gn_4_36541,Lsat_1_v5_gn_4_102800,Lsat_1_v5_gn_8_134041,Lsat_1_v5_gn_…
GO:0008152	metabolic process	biological_process	4.8212e-05	0.016072	335	538	13566	25085	Lsat_1_v5_gn_6_109401,Lsat_1_v5_gn_5_26620,Lsat_1_v5_gn_9_43101,Lsat_1_v5_gn_5_33281,Lsat_1_v5_gn_8_27020,Lsat_1_v5_gn_6_82740,Lsat_1_v5_gn_1_20920,Lsat_1_v5_gn_5_118821,Lsat_1_v5_gn_9_84461,Lsat_1_v5_gn_9_20420,Lsat_1_v5_gn_8_74420,Lsat_1_v5_gn_9_50660,Lsat_1_v5_gn_1_77600,Lsat_1_v5_gn_6_72741,Lsat_1_v5_gn_5_170161,Lsat_1_v5_gn_2_77740,Lsat_1_v5_gn_1_59740,Lsat_1_v5_gn_4_116621,Lsat_1_v5_gn_5_51…
GO:0008610	lipid biosynthetic process	biological_process	0.00023376	0.072731	24	538	498	25085	Lsat_1_v5_gn_1_57981,Lsat_1_v5_gn_7_89821,Lsat_1_v5_gn_1_77821,Lsat_1_v5_gn_9_114521,Lsat_1_v5_gn_1_90860,Lsat_1_v5_gn_4_31880,Lsat_1_v5_gn_4_152541,Lsat_1_v5_gn_3_100941,Lsat_1_v5_gn_0_7601,Lsat_1_v5_gn_9_108760,Lsat_1_v5_gn_7_31120,Novelgene0680,Lsat_1_v5_gn_3_7900,Lsat_1_v5_gn_3_85260,Lsat_1_v5_gn_8_109060,Lsat_1_v5_gn_8_16781,Lsat_1_v5_gn_4_136961,Lsat_1_v5_gn_6_25521,Lsat_1_v5_gn_8_29540,Lsa…
GO:0050662	coenzyme binding	molecular_function	0.00042821	0.1249	30	538	699	25085	Lsat_1_v5_gn_6_25521,Lsat_1_v5_gn_4_136961,Lsat_1_v5_gn_2_23021,Lsat_1_v5_gn_8_16781,Lsat_1_v5_gn_3_8200,Lsat_1_v5_gn_5_5400,Lsat_1_v5_gn_4_36541,Lsat_1_v5_gn_3_6761,Lsat_1_v5_gn_2_33761,Lsat_1_v5_gn_1_20920,Lsat_1_v5_gn_8_29540,Lsat_1_v5_gn_3_7900,Lsat_1_v5_gn_3_85260,Lsat_1_v5_gn_4_104681,Lsat_1_v5_gn_8_109060,Lsat_1_v5_gn_8_124621,Lsat_1_v5_gn_4_31880,Lsat_1_v5_gn_3_100941,Lsat_1_v5_gn_4_15254…
GO:0016620	oxidoreductase activity, acting on the aldehyde or oxo group of donors, NAD or NADP as acceptor	molecular_function	0.00050041	0.13738	7	538	63	25085	Lsat_1_v5_gn_9_7881,Lsat_1_v5_gn_9_108760,Lsat_1_v5_gn_9_114521,Lsat_1_v5_gn_1_20920,Lsat_1_v5_gn_8_35741,Lsat_1_v5_gn_3_85260,Lsat_1_v5_gn_4_152541
GO:0016616	oxidoreductase activity, acting on the CH-OH group of donors, NAD or NADP as acceptor	molecular_function	0.00054333	0.14087	19	538	365	25085	Lsat_1_v5_gn_8_124621,Lsat_1_v5_gn_8_109060,Lsat_1_v5_gn_3_85260,Lsat_1_v5_gn_3_7900,Novelgene0680,Lsat_1_v5_gn_1_20920,Lsat_1_v5_gn_8_16781,Lsat_1_v5_gn_6_25521,Lsat_1_v5_gn_4_102800,Lsat_1_v5_gn_9_114521,Lsat_1_v5_gn_3_4541,Lsat_1_v5_gn_8_4301,Lsat_1_v5_gn_8_17481,Lsat_1_v5_gn_1_57981,Lsat_1_v5_gn_7_31120,Lsat_1_v5_gn_9_108760,Lsat_1_v5_gn_3_100941,Lsat_1_v5_gn_4_152541,Lsat_1_v5_gn_4_31880
GO:0030145	manganese ion binding	molecular_function	0.00078326	0.19239	4	538	20	25085	Lsat_1_v5_gn_8_38801,Lsat_1_v5_gn_3_11920,Lsat_1_v5_gn_9_5560,Lsat_1_v5_gn_5_145881
GO:0043248	proteasome assembly	biological_process	0.0010477	0.2336	5	538	38	25085	Lsat_1_v5_gn_8_84020,Lsat_1_v5_gn_4_117460,Lsat_1_v5_gn_7_104480,Lsat_1_v5_gn_5_146340,Lsat_1_v5_gn_8_27020
GO:0042440	pigment metabolic process	biological_process	0.0010511	0.2336	12	538	191	25085	Lsat_1_v5_gn_9_5560,Lsat_1_v5_gn_3_4541,Lsat_1_v5_gn_1_64940,Lsat_1_v5_gn_5_26101,Lsat_1_v5_gn_1_20141,Lsat_1_v5_gn_1_77821,Lsat_1_v5_gn_4_102800,Lsat_1_v5_gn_4_31761,Lsat_1_v5_gn_4_136961,Lsat_1_v5_gn_4_31100,Lsat_1_v5_gn_8_29540,Lsat_1_v5_gn_2_33761
GO:0030001	metal ion transport	biological_process	0.0011064	0.23472	25	538	583	25085	Lsat_1_v5_gn_9_82560,Lsat_1_v5_gn_8_70441,Lsat_1_v5_gn_8_3921,Lsat_1_v5_gn_8_24561,Lsat_1_v5_gn_6_15501,Lsat_1_v5_gn_7_83220,Lsat_1_v5_gn_4_164800,Lsat_1_v5_gn_2_33761,Lsat_1_v5_gn_6_4461,Lsat_1_v5_gn_1_2840,Lsat_1_v5_gn_6_13481,Lsat_1_v5_gn_8_100320,Lsat_1_v5_gn_4_150921,Lsat_1_v5_gn_1_82281,Lsat_1_v5_gn_6_5920,Lsat_1_v5_gn_7_69641,Lsat_1_v5_gn_8_106761,Lsat_1_v5_gn_9_108760,Lsat_1_v5_gn_8_15622…
GO:0044765	single-organism transport	biological_process	0.0012257	0.24872	78	538	2611	25085	Lsat_1_v5_gn_9_117520,Lsat_1_v5_gn_5_121441,Lsat_1_v5_gn_1_17540,Lsat_1_v5_gn_4_33240,Lsat_1_v5_gn_8_70441,Lsat_1_v5_gn_8_3921,Lsat_1_v5_gn_4_104681,Lsat_1_v5_gn_8_44601,Lsat_1_v5_gn_6_15501,Lsat_1_v5_gn_6_58181,Lsat_1_v5_gn_9_105181,Lsat_1_v5_gn_1_29461,Lsat_1_v5_gn_4_54700,Lsat_1_v5_gn_2_20401,Lsat_1_v5_gn_4_185601,Lsat_1_v5_gn_3_119200,Lsat_1_v5_gn_3_100941,Lsat_1_v5_gn_9_50361,Lsat_1_v5_gn_6_…
GO:0016614	oxidoreductase activity, acting on CH-OH group of donors	molecular_function	0.0012881	0.25049	19	538	394	25085	Lsat_1_v5_gn_9_108760,Lsat_1_v5_gn_7_31120,Lsat_1_v5_gn_4_31880,Lsat_1_v5_gn_3_100941,Lsat_1_v5_gn_4_152541,Lsat_1_v5_gn_4_102800,Lsat_1_v5_gn_9_114521,Lsat_1_v5_gn_8_4301,Lsat_1_v5_gn_8_17481,Lsat_1_v5_gn_1_57981,Lsat_1_v5_gn_3_4541,Lsat_1_v5_gn_1_20920,Lsat_1_v5_gn_8_16781,Lsat_1_v5_gn_6_25521,Lsat_1_v5_gn_8_124621,Lsat_1_v5_gn_8_109060,Lsat_1_v5_gn_3_7900,Novelgene0680,Lsat_1_v5_gn_3_85260
GO:1902578	single-organism localization	biological_process	0.0013509	0.25219	79	538	2660	25085	Lsat_1_v5_gn_5_39240,Lsat_1_v5_gn_9_58680,Lsat_1_v5_gn_7_24140,Lsat_1_v5_gn_2_134420,Lsat_1_v5_gn_3_139900,Lsat_1_v5_gn_8_27020,Lsat_1_v5_gn_6_52101,Lsat_1_v5_gn_3_80460,Lsat_1_v5_gn_9_82560,Lsat_1_v5_gn_9_94100,Lsat_1_v5_gn_9_59340,Lsat_1_v5_gn_9_99061,Lsat_1_v5_gn_8_53841,Lsat_1_v5_gn_3_47300,Lsat_1_v5_gn_7_58180,Lsat_1_v5_gn_1_90860,Lsat_1_v5_gn_4_3961,Lsat_1_v5_gn_4_177060,Lsat_1_v5_gn_8_1067…
GO:0030170	pyridoxal phosphate binding	molecular_function	0.0016175	0.29034	8	538	102	25085	Lsat_1_v5_gn_8_118500,Lsat_1_v5_gn_9_42261,Lsat_1_v5_gn_2_108040,Lsat_1_v5_gn_5_33281,Lsat_1_v5_gn_9_33520,Lsat_1_v5_gn_8_134041,Lsat_1_v5_gn_8_133781,Lsat_1_v5_gn_7_81140
GO:0003824	catalytic activity	molecular_function	0.0017296	0.29896	301	538	12579	25085	Lsat_1_v5_gn_4_78501,Lsat_1_v5_gn_5_24941,Lsat_1_v5_gn_3_85260,Lsat_1_v5_gn_3_8001,Lsat_1_v5_gn_1_20141,Lsat_1_v5_gn_5_115640,Lsat_1_v5_gn_8_35741,Lsat_1_v5_gn_8_36321,Lsat_1_v5_gn_1_129780,Lsat_1_v5_gn_8_115261,Lsat_1_v5_gn_4_98661,Lsat_1_v5_gn_8_17481,Lsat_1_v5_gn_4_124360,Lsat_1_v5_gn_8_102821,Lsat_1_v5_gn_4_164080,Lsat_1_v5_gn_7_105821,Lsat_1_v5_gn_6_99000,Lsat_1_v5_gn_1_52580,Lsat_1_v5_gn_4_…
GO:0004568	chitinase activity	molecular_function	0.0021411	0.34626	3	538	12	25085	Lsat_1_v5_gn_3_125440,Lsat_1_v5_gn_3_124741,Lsat_1_v5_gn_2_60380
GO:0016903	oxidoreductase activity, acting on the aldehyde or oxo group of donors	molecular_function	0.0021516	0.34626	7	538	82	25085	Lsat_1_v5_gn_8_35741,Lsat_1_v5_gn_9_114521,Lsat_1_v5_gn_1_20920,Lsat_1_v5_gn_9_7881,Lsat_1_v5_gn_9_108760,Lsat_1_v5_gn_3_85260,Lsat_1_v5_gn_4_152541
GO:1901565	organonitrogen compound catabolic process	biological_process	0.0022827	0.35511	9	538	132	25085	Lsat_1_v5_gn_9_5560,Lsat_1_v5_gn_1_64940,Lsat_1_v5_gn_5_26101,Lsat_1_v5_gn_1_20141,Lsat_1_v5_gn_3_125440,Lsat_1_v5_gn_2_60380,Lsat_1_v5_gn_4_31761,Lsat_1_v5_gn_4_31100,Lsat_1_v5_gn_3_124741
GO:0005215	transporter activity	molecular_function	0.0025586	0.38519	57	538	1846	25085	Lsat_1_v5_gn_6_13481,Lsat_1_v5_gn_1_2840,Lsat_1_v5_gn_4_164800,Lsat_1_v5_gn_6_88880,Lsat_1_v5_gn_7_83220,Lsat_1_v5_gn_4_23500,Lsat_1_v5_gn_9_90320,Lsat_1_v5_gn_9_55140,Lsat_1_v5_gn_9_861,Lsat_1_v5_gn_8_16120,Lsat_1_v5_gn_3_133220,Lsat_1_v5_gn_4_134960,Lsat_1_v5_gn_7_51321,Lsat_1_v5_gn_5_128901,Lsat_1_v5_gn_4_56181,Lsat_1_v5_gn_8_73220,Lsat_1_v5_gn_2_90660,Lsat_1_v5_gn_5_123860,Lsat_1_v5_gn_9_2460…
GO:0016998	cell wall macromolecule catabolic process	biological_process	0.00421	0.58162	3	538	15	25085	Lsat_1_v5_gn_2_60380,Lsat_1_v5_gn_3_125440,Lsat_1_v5_gn_3_124741
GO:0006811	ion transport	biological_process	0.0044561	0.58162	42	538	1283	25085	Lsat_1_v5_gn_1_90860,Lsat_1_v5_gn_4_3961,Lsat_1_v5_gn_7_58180,Lsat_1_v5_gn_3_100941,Lsat_1_v5_gn_3_119200,Lsat_1_v5_gn_4_185601,Lsat_1_v5_gn_9_55940,Lsat_1_v5_gn_8_106761,Lsat_1_v5_gn_7_69641,Lsat_1_v5_gn_9_5361,Lsat_1_v5_gn_8_100320,Lsat_1_v5_gn_4_150921,Lsat_1_v5_gn_9_50660,Lsat_1_v5_gn_4_33240,Lsat_1_v5_gn_9_58680,Lsat_1_v5_gn_6_52101,Lsat_1_v5_gn_6_15501,Lsat_1_v5_gn_3_139900,Lsat_1_v5_gn_8_2…
GO:0015996	chlorophyll catabolic process	biological_process	0.004567	0.58162	6	538	70	25085	Lsat_1_v5_gn_1_64940,Lsat_1_v5_gn_5_26101,Lsat_1_v5_gn_1_20141,Lsat_1_v5_gn_4_31100,Lsat_1_v5_gn_9_5560,Lsat_1_v5_gn_4_31761
GO:0046149	pigment catabolic process	biological_process	0.004567	0.58162	6	538	70	25085	Lsat_1_v5_gn_4_31761,Lsat_1_v5_gn_9_5560,Lsat_1_v5_gn_4_31100,Lsat_1_v5_gn_1_64940,Lsat_1_v5_gn_1_20141,Lsat_1_v5_gn_5_26101
GO:0047746	chlorophyllase activity	molecular_function	0.004567	0.58162	6	538	70	25085	Lsat_1_v5_gn_4_31100,Lsat_1_v5_gn_1_20141,Lsat_1_v5_gn_1_64940,Lsat_1_v5_gn_5_26101,Lsat_1_v5_gn_4_31761,Lsat_1_v5_gn_9_5560
GO:0006825	copper ion transport	biological_process	0.0046111	0.58162	3	538	16	25085	Lsat_1_v5_gn_7_58180,Lsat_1_v5_gn_6_15501,Lsat_1_v5_gn_8_70441
GO:0008113	peptide-methionine (S)-S-oxide reductase activity	molecular_function	0.0051453	0.62716	2	538	5	25085	Lsat_1_v5_gn_8_14021,Lsat_1_v5_gn_4_78501
GO:0006032	chitin catabolic process	biological_process	0.0055097	0.62716	3	538	17	25085	Lsat_1_v5_gn_2_60380,Lsat_1_v5_gn_3_124741,Lsat_1_v5_gn_3_125440
GO:0046348	amino sugar catabolic process	biological_process	0.0055097	0.62716	3	538	17	25085	Lsat_1_v5_gn_3_125440,Lsat_1_v5_gn_3_124741,Lsat_1_v5_gn_2_60380
GO:1901072	glucosamine-containing compound catabolic process	biological_process	0.0055097	0.62716	3	538	17	25085	Lsat_1_v5_gn_2_60380,Lsat_1_v5_gn_3_124741,Lsat_1_v5_gn_3_125440
GO:0033013	tetrapyrrole metabolic process	biological_process	0.0057469	0.63859	11	538	206	25085	Lsat_1_v5_gn_2_33761,Lsat_1_v5_gn_4_31761,Lsat_1_v5_gn_4_31100,Lsat_1_v5_gn_4_102800,Lsat_1_v5_gn_9_99061,Lsat_1_v5_gn_1_11021,Lsat_1_v5_gn_3_4541,Lsat_1_v5_gn_9_5560,Lsat_1_v5_gn_5_26101,Lsat_1_v5_gn_1_64940,Lsat_1_v5_gn_1_20141
GO:0006787	porphyrin-containing compound catabolic process	biological_process	0.0060221	0.63875	6	538	74	25085	Lsat_1_v5_gn_9_5560,Lsat_1_v5_gn_4_31761,Lsat_1_v5_gn_1_20141,Lsat_1_v5_gn_1_64940,Lsat_1_v5_gn_5_26101,Lsat_1_v5_gn_4_31100
GO:0033015	tetrapyrrole catabolic process	biological_process	0.0060221	0.63875	6	538	74	25085	Lsat_1_v5_gn_4_31761,Lsat_1_v5_gn_9_5560,Lsat_1_v5_gn_4_31100,Lsat_1_v5_gn_1_20141,Lsat_1_v5_gn_1_64940,Lsat_1_v5_gn_5_26101
GO:0006778	porphyrin-containing compound metabolic process	biological_process	0.0062941	0.63962	9	538	152	25085	Lsat_1_v5_gn_5_26101,Lsat_1_v5_gn_1_20141,Lsat_1_v5_gn_1_64940,Lsat_1_v5_gn_9_5560,Lsat_1_v5_gn_3_4541,Lsat_1_v5_gn_4_102800,Lsat_1_v5_gn_4_31100,Lsat_1_v5_gn_4_31761,Lsat_1_v5_gn_2_33761
GO:0051187	cofactor catabolic process	biological_process	0.0063335	0.63962	6	538	75	25085	Lsat_1_v5_gn_9_5560,Lsat_1_v5_gn_4_31761,Lsat_1_v5_gn_5_26101,Lsat_1_v5_gn_1_64940,Lsat_1_v5_gn_1_20141,Lsat_1_v5_gn_4_31100
GO:0006026	aminoglycan catabolic process	biological_process	0.0064414	0.63962	3	538	18	25085	Lsat_1_v5_gn_3_125440,Lsat_1_v5_gn_3_124741,Lsat_1_v5_gn_2_60380
GO:0005506	iron ion binding	molecular_function	0.0070596	0.66068	21	538	535	25085	Lsat_1_v5_gn_9_56521,Lsat_1_v5_gn_3_2800,Novelgene0767,Lsat_1_v5_gn_5_71661,Lsat_1_v5_gn_6_102660,Lsat_1_v5_gn_5_136321,Lsat_1_v5_gn_4_152320,Lsat_1_v5_gn_3_36380,Lsat_1_v5_gn_6_102560,Lsat_1_v5_gn_4_25161,Lsat_1_v5_gn_9_70980,Lsat_1_v5_gn_4_96981,Lsat_1_v5_gn_9_74581,Lsat_1_v5_gn_4_75140,Lsat_1_v5_gn_4_129180,Lsat_1_v5_gn_6_102380,Lsat_1_v5_gn_2_71421,Lsat_1_v5_gn_8_115261,Lsat_1_v5_gn_8_102821,…
GO:0015994	chlorophyll metabolic process	biological_process	0.00706	0.66068	6	538	77	25085	Lsat_1_v5_gn_1_64940,Lsat_1_v5_gn_1_20141,Lsat_1_v5_gn_5_26101,Lsat_1_v5_gn_4_31100,Lsat_1_v5_gn_9_5560,Lsat_1_v5_gn_4_31761
GO:0006030	chitin metabolic process	biological_process	0.0073543	0.66068	3	538	19	25085	Lsat_1_v5_gn_2_60380,Lsat_1_v5_gn_3_125440,Lsat_1_v5_gn_3_124741
GO:1901071	glucosamine-containing compound metabolic process	biological_process	0.0073543	0.66068	3	538	19	25085	Lsat_1_v5_gn_3_125440,Lsat_1_v5_gn_3_124741,Lsat_1_v5_gn_2_60380
GO:0051287	NAD binding	molecular_function	0.0073613	0.66068	11	538	212	25085	Lsat_1_v5_gn_3_4541,Lsat_1_v5_gn_1_57981,Lsat_1_v5_gn_3_85260,Lsat_1_v5_gn_8_124621,Lsat_1_v5_gn_4_102800,Lsat_1_v5_gn_9_114521,Lsat_1_v5_gn_4_104681,Lsat_1_v5_gn_4_152541,Lsat_1_v5_gn_1_20920,Lsat_1_v5_gn_7_31120,Lsat_1_v5_gn_9_108760
GO:0044711	single-organism biosynthetic process	biological_process	0.0077704	0.68424	42	538	1331	25085	Lsat_1_v5_gn_5_118821,Lsat_1_v5_gn_9_56521,Lsat_1_v5_gn_5_115640,Lsat_1_v5_gn_1_20920,Lsat_1_v5_gn_3_85260,Novelgene0680,Lsat_1_v5_gn_9_99061,Lsat_1_v5_gn_1_11021,Lsat_1_v5_gn_8_109060,Lsat_1_v5_gn_8_44601,Lsat_1_v5_gn_5_68320,Lsat_1_v5_gn_3_11920,Lsat_1_v5_gn_1_90860,Lsat_1_v5_gn_3_100941,Lsat_1_v5_gn_4_152541,Lsat_1_v5_gn_8_53841,Lsat_1_v5_gn_5_62001,Lsat_1_v5_gn_1_57981,Lsat_1_v5_gn_7_89821,Ls…
GO:0016226	iron-sulfur cluster assembly	biological_process	0.0082457	0.69968	3	538	19	25085	Lsat_1_v5_gn_4_75140,Lsat_1_v5_gn_1_128700,Lsat_1_v5_gn_9_65520
GO:0031163	metallo-sulfur cluster assembly	biological_process	0.0082457	0.69968	3	538	19	25085	Lsat_1_v5_gn_4_75140,Lsat_1_v5_gn_1_128700,Lsat_1_v5_gn_9_65520
GO:0008483	transaminase activity	molecular_function	0.0086976	0.72485	3	538	20	25085	Lsat_1_v5_gn_8_133781,Lsat_1_v5_gn_8_134041,Lsat_1_v5_gn_8_118500
GO:0008593	regulation of Notch signaling pathway	biological_process	0.0090178	0.72562	2	538	7	25085	Lsat_1_v5_gn_5_62001,Lsat_1_v5_gn_6_25840
GO:0045747	positive regulation of Notch signaling pathway	biological_process	0.0090178	0.72562	2	538	7	25085	Lsat_1_v5_gn_5_62001,Lsat_1_v5_gn_6_25840
GO:0055114	oxidation-reduction process	biological_process	2.9532e-12	1.3783e-08	134	722	2567	25085	Lsat_1_v5_gn_8_156101,Lsat_1_v5_gn_8_106740,Lsat_1_v5_gn_1_30481,Lsat_1_v5_gn_6_11721,Lsat_1_v5_gn_6_50101,Lsat_1_v5_gn_4_85341,Lsat_1_v5_gn_2_75821,Lsat_1_v5_gn_7_110980,Lsat_1_v5_gn_4_168161,Lsat_1_v5_gn_3_63360,Lsat_1_v5_gn_5_22340,Lsat_1_v5_gn_9_24081,Lsat_1_v5_gn_9_18180,Lsat_1_v5_gn_9_24581,Lsat_1_v5_gn_4_36200,Lsat_1_v5_gn_7_86981,Lsat_1_v5_gn_4_50200,Lsat_1_v5_gn_5_182240,Lsat_1_v5_gn_6_3…
GO:0044710	single-organism metabolic process	biological_process	3.9495e-10	9.2162e-07	216	722	5140	25085	Lsat_1_v5_gn_3_89200,Lsat_1_v5_gn_2_131181,Lsat_1_v5_gn_3_132321,Lsat_1_v5_gn_5_129761,Lsat_1_v5_gn_9_88160,Lsat_1_v5_gn_3_107840,Lsat_1_v5_gn_4_33880,Lsat_1_v5_gn_6_69660,Lsat_1_v5_gn_7_45260,Lsat_1_v5_gn_2_52280,Lsat_1_v5_gn_1_33581,Lsat_1_v5_gn_8_129040,Lsat_1_v5_gn_4_185401,Lsat_1_v5_gn_1_13620,Lsat_1_v5_gn_3_45080,Lsat_1_v5_gn_7_51000,Lsat_1_v5_gn_8_141541,Lsat_1_v5_gn_9_25840,Lsat_1_v5_gn_9…
GO:0016491	oxidoreductase activity	molecular_function	3.5567e-09	5.5331e-06	127	722	2672	25085	Lsat_1_v5_gn_1_13620,Lsat_1_v5_gn_7_51000,Lsat_1_v5_gn_6_85001,Lsat_1_v5_gn_8_129240,Lsat_1_v5_gn_9_25840,Lsat_1_v5_gn_5_85721,Lsat_1_v5_gn_9_42701,Lsat_1_v5_gn_9_7041,Lsat_1_v5_gn_4_108821,Lsat_1_v5_gn_5_110501,Lsat_1_v5_gn_8_46741,Lsat_1_v5_gn_5_97860,Lsat_1_v5_gn_9_108840,Lsat_1_v5_gn_9_42821,Lsat_1_v5_gn_3_76141,Lsat_1_v5_gn_7_87300,Lsat_1_v5_gn_5_118140,Lsat_1_v5_gn_3_111240,Lsat_1_v5_gn_3_1…
GO:0044699	single-organism process	biological_process	6.0973e-09	7.1141e-06	347	722	9528	25085	Lsat_1_v5_gn_7_105200,Lsat_1_v5_gn_9_108200,Lsat_1_v5_gn_6_16060,Lsat_1_v5_gn_2_125000,Lsat_1_v5_gn_8_119240,Lsat_1_v5_gn_4_164481,Lsat_1_v5_gn_4_170480,Lsat_1_v5_gn_5_104140,Lsat_1_v5_gn_4_13981,Lsat_1_v5_gn_7_76800,Lsat_1_v5_gn_7_23140,Lsat_1_v5_gn_2_136261,Lsat_1_v5_gn_5_67180,Lsat_1_v5_gn_8_63861,Lsat_1_v5_gn_4_64320,Lsat_1_v5_gn_1_8361,Lsat_1_v5_gn_8_1461,Lsat_1_v5_gn_6_5940,Lsat_1_v5_gn_3_6…
GO:0032787	monocarboxylic acid metabolic process	biological_process	1.3279e-07	9.375e-05	29	722	330	25085	Lsat_1_v5_gn_8_23521,Lsat_1_v5_gn_3_63360,Lsat_1_v5_gn_6_3021,Lsat_1_v5_gn_5_110501,Lsat_1_v5_gn_7_30541,Lsat_1_v5_gn_6_11721,Lsat_1_v5_gn_2_133660,Lsat_1_v5_gn_2_52260,Lsat_1_v5_gn_3_45080,Lsat_1_v5_gn_6_108381,Lsat_1_v5_gn_2_21840,Lsat_1_v5_gn_9_34941,Lsat_1_v5_gn_7_11780,Lsat_1_v5_gn_9_42701,Lsat_1_v5_gn_2_47620,Lsat_1_v5_gn_6_1880,Lsat_1_v5_gn_2_52280,Lsat_1_v5_gn_4_50200,Lsat_1_v5_gn_4_18540…
GO:0048037	cofactor binding	molecular_function	1.3523e-07	9.375e-05	52	722	842	25085	Lsat_1_v5_gn_1_61880,Lsat_1_v5_gn_5_137860,Lsat_1_v5_gn_9_58201,Lsat_1_v5_gn_2_111580,Lsat_1_v5_gn_4_26660,Lsat_1_v5_gn_3_85440,Lsat_1_v5_gn_6_87881,Lsat_1_v5_gn_4_50141,Lsat_1_v5_gn_4_50200,Lsat_1_v5_gn_3_28461,Lsat_1_v5_gn_6_96720,Lsat_1_v5_gn_8_112041,Lsat_1_v5_gn_5_103541,Lsat_1_v5_gn_9_34941,Lsat_1_v5_gn_2_47461,Lsat_1_v5_gn_4_50121,Lsat_1_v5_gn_2_36340,Lsat_1_v5_gn_2_52260,Lsat_1_v5_gn_6_11…
GO:0006631	fatty acid metabolic process	biological_process	1.5798e-07	9.375e-05	22	722	207	25085	Lsat_1_v5_gn_2_47620,Lsat_1_v5_gn_6_1880,Lsat_1_v5_gn_4_185401,Lsat_1_v5_gn_4_50200,Lsat_1_v5_gn_9_77840,Lsat_1_v5_gn_5_147281,Lsat_1_v5_gn_9_24081,Lsat_1_v5_gn_2_70500,Lsat_1_v5_gn_6_9700,Lsat_1_v5_gn_8_100741,Lsat_1_v5_gn_9_88160,Lsat_1_v5_gn_3_80500,Lsat_1_v5_gn_6_68821,Lsat_1_v5_gn_8_23521,Lsat_1_v5_gn_3_63360,Lsat_1_v5_gn_6_3021,Lsat_1_v5_gn_5_110501,Lsat_1_v5_gn_6_11721,Lsat_1_v5_gn_7_30541…
GO:0003824	catalytic activity	molecular_function	1.607e-07	9.375e-05	429	722	12579	25085	Lsat_1_v5_gn_5_30421,Lsat_1_v5_gn_6_97601,Lsat_1_v5_gn_2_13121,Lsat_1_v5_gn_7_110980,Lsat_1_v5_gn_9_11301,Lsat_1_v5_gn_6_50101,Lsat_1_v5_gn_6_11721,Lsat_1_v5_gn_2_133001,Lsat_1_v5_gn_1_125361,Lsat_1_v5_gn_1_30481,Lsat_1_v5_gn_7_91720,Lsat_1_v5_gn_3_135300,Lsat_1_v5_gn_7_40461,Lsat_1_v5_gn_8_106740,Lsat_1_v5_gn_7_32801,Lsat_1_v5_gn_9_47281,Lsat_1_v5_gn_6_111660,Lsat_1_v5_gn_9_19140,Lsat_1_v5_gn_9_…
GO:0016759	cellulose synthase activity	molecular_function	3.3646e-07	0.00015702	10	722	43	25085	Lsat_1_v5_gn_6_100640,Lsat_1_v5_gn_6_83320,Lsat_1_v5_gn_8_63861,Lsat_1_v5_gn_3_19161,Lsat_1_v5_gn_7_35600,Lsat_1_v5_gn_5_72320,Lsat_1_v5_gn_9_11301,Lsat_1_v5_gn_7_24220,Lsat_1_v5_gn_5_30421,Lsat_1_v5_gn_1_45081
GO:0016760	cellulose synthase (UDP-forming) activity	molecular_function	3.3646e-07	0.00015702	10	722	43	25085	Lsat_1_v5_gn_6_100640,Lsat_1_v5_gn_6_83320,Lsat_1_v5_gn_8_63861,Lsat_1_v5_gn_3_19161,Lsat_1_v5_gn_7_35600,Lsat_1_v5_gn_5_72320,Lsat_1_v5_gn_9_11301,Lsat_1_v5_gn_7_24220,Lsat_1_v5_gn_5_30421,Lsat_1_v5_gn_1_45081
GO:0030243	cellulose metabolic process	biological_process	4.5053e-07	0.00019115	11	722	55	25085	Lsat_1_v5_gn_7_24220,Lsat_1_v5_gn_9_11301,Lsat_1_v5_gn_5_72320,Lsat_1_v5_gn_5_30421,Lsat_1_v5_gn_1_45081,Lsat_1_v5_gn_6_83320,Lsat_1_v5_gn_6_100640,Lsat_1_v5_gn_5_9201,Lsat_1_v5_gn_7_35600,Lsat_1_v5_gn_3_19161,Lsat_1_v5_gn_8_63861
GO:0005507	copper ion binding	molecular_function	8.8321e-07	0.00032828	15	722	112	25085	Lsat_1_v5_gn_4_30881,Lsat_1_v5_gn_4_185141,Lsat_1_v5_gn_9_73760,Lsat_1_v5_gn_8_122180,Lsat_1_v5_gn_6_2441,Lsat_1_v5_gn_9_24581,Lsat_1_v5_gn_9_18180,Lsat_1_v5_gn_9_25840,Lsat_1_v5_gn_7_12240,Lsat_1_v5_gn_6_90281,Lsat_1_v5_gn_3_76141,Lsat_1_v5_gn_9_34320,Lsat_1_v5_gn_1_55960,Lsat_1_v5_gn_9_42801,Lsat_1_v5_gn_4_168161
GO:0016616	oxidoreductase activity, acting on the CH-OH group of donors, NAD or NADP as acceptor	molecular_function	9.5803e-07	0.00032828	29	722	365	25085	Lsat_1_v5_gn_7_51000,Lsat_1_v5_gn_6_108381,Lsat_1_v5_gn_1_13620,Lsat_1_v5_gn_4_170480,Lsat_1_v5_gn_2_47461,Lsat_1_v5_gn_2_21840,Lsat_1_v5_gn_3_63360,Lsat_1_v5_gn_5_32561,Lsat_1_v5_gn_5_110501,Lsat_1_v5_gn_6_3021,Lsat_1_v5_gn_6_73161,Lsat_1_v5_gn_4_108821,Lsat_1_v5_gn_9_42821,Lsat_1_v5_gn_4_140321,Lsat_1_v5_gn_6_11721,Lsat_1_v5_gn_9_108840,Lsat_1_v5_gn_4_36200,Lsat_1_v5_gn_4_261,Lsat_1_v5_gn_5_147…
GO:0016798	hydrolase activity, acting on glycosyl bonds	molecular_function	9.8476e-07	0.00032828	39	722	576	25085	Lsat_1_v5_gn_6_90281,Lsat_1_v5_gn_2_133660,Lsat_1_v5_gn_7_76900,Lsat_1_v5_gn_1_59261,Lsat_1_v5_gn_9_2920,Lsat_1_v5_gn_5_9201,Lsat_1_v5_gn_1_40420,Lsat_1_v5_gn_8_67301,Lsat_1_v5_gn_1_127501,Lsat_1_v5_gn_6_2441,Lsat_1_v5_gn_3_43161,Lsat_1_v5_gn_7_35101,Lsat_1_v5_gn_7_91720,Lsat_1_v5_gn_3_72480,Lsat_1_v5_gn_8_164660,Lsat_1_v5_gn_2_45920,Lsat_1_v5_gn_4_21020,Novelgene0809,Lsat_1_v5_gn_8_125561,Lsat_1…
GO:0050662	coenzyme binding	molecular_function	1.0964e-06	0.00034113	44	722	699	25085	Lsat_1_v5_gn_1_13620,Lsat_1_v5_gn_6_108381,Lsat_1_v5_gn_7_51000,Lsat_1_v5_gn_6_85001,Lsat_1_v5_gn_5_115221,Lsat_1_v5_gn_4_170480,Lsat_1_v5_gn_5_32561,Lsat_1_v5_gn_5_110501,Lsat_1_v5_gn_6_73161,Lsat_1_v5_gn_4_108821,Lsat_1_v5_gn_9_42821,Lsat_1_v5_gn_4_140321,Lsat_1_v5_gn_7_87300,Lsat_1_v5_gn_9_108840,Lsat_1_v5_gn_4_261,Lsat_1_v5_gn_5_147281,Lsat_1_v5_gn_9_88160,Lsat_1_v5_gn_6_31381,Lsat_1_v5_gn_6_…
GO:0016614	oxidoreductase activity, acting on CH-OH group of donors	molecular_function	1.5375e-06	0.00044846	30	722	394	25085	Lsat_1_v5_gn_4_140321,Lsat_1_v5_gn_9_42821,Lsat_1_v5_gn_6_11721,Lsat_1_v5_gn_9_108840,Lsat_1_v5_gn_5_32561,Lsat_1_v5_gn_3_63360,Lsat_1_v5_gn_5_110501,Lsat_1_v5_gn_6_3021,Lsat_1_v5_gn_4_108821,Lsat_1_v5_gn_6_73161,Lsat_1_v5_gn_2_47461,Lsat_1_v5_gn_2_21840,Lsat_1_v5_gn_1_13620,Lsat_1_v5_gn_6_108381,Lsat_1_v5_gn_7_51000,Lsat_1_v5_gn_4_170480,Lsat_1_v5_gn_4_185401,Lsat_1_v5_gn_6_96720,Lsat_1_v5_gn_8_…
GO:0006073	cellular glucan metabolic process	biological_process	1.8342e-06	0.00047555	16	722	134	25085	Lsat_1_v5_gn_2_45920,Lsat_1_v5_gn_5_72320,Lsat_1_v5_gn_8_63861,Lsat_1_v5_gn_5_30421,Lsat_1_v5_gn_6_44180,Lsat_1_v5_gn_1_45081,Lsat_1_v5_gn_7_24220,Lsat_1_v5_gn_9_11301,Lsat_1_v5_gn_7_35600,Lsat_1_v5_gn_3_19161,Lsat_1_v5_gn_3_43161,Lsat_1_v5_gn_6_100640,Lsat_1_v5_gn_6_83320,Lsat_1_v5_gn_1_127501,Lsat_1_v5_gn_5_9201,Lsat_1_v5_gn_8_67301
GO:0044042	glucan metabolic process	biological_process	1.8342e-06	0.00047555	16	722	134	25085	Lsat_1_v5_gn_8_63861,Lsat_1_v5_gn_5_72320,Lsat_1_v5_gn_2_45920,Lsat_1_v5_gn_5_9201,Lsat_1_v5_gn_1_127501,Lsat_1_v5_gn_8_67301,Lsat_1_v5_gn_3_43161,Lsat_1_v5_gn_6_83320,Lsat_1_v5_gn_6_100640,Lsat_1_v5_gn_3_19161,Lsat_1_v5_gn_7_35600,Lsat_1_v5_gn_7_24220,Lsat_1_v5_gn_9_11301,Lsat_1_v5_gn_5_30421,Lsat_1_v5_gn_1_45081,Lsat_1_v5_gn_6_44180
GO:0030244	cellulose biosynthetic process	biological_process	2.1918e-06	0.00053837	10	722	52	25085	Lsat_1_v5_gn_9_11301,Lsat_1_v5_gn_7_24220,Lsat_1_v5_gn_5_72320,Lsat_1_v5_gn_1_45081,Lsat_1_v5_gn_5_30421,Lsat_1_v5_gn_6_100640,Lsat_1_v5_gn_6_83320,Lsat_1_v5_gn_7_35600,Lsat_1_v5_gn_8_63861,Lsat_1_v5_gn_3_19161
GO:0044711	single-organism biosynthetic process	biological_process	3.1608e-06	0.00073758	68	722	1331	25085	Lsat_1_v5_gn_9_101701,Lsat_1_v5_gn_9_11301,Lsat_1_v5_gn_7_30541,Lsat_1_v5_gn_2_52260,Lsat_1_v5_gn_5_30421,Lsat_1_v5_gn_2_47461,Lsat_1_v5_gn_2_21840,Lsat_1_v5_gn_7_11780,Lsat_1_v5_gn_8_78720,Lsat_1_v5_gn_4_26820,Lsat_1_v5_gn_4_50200,Lsat_1_v5_gn_6_1880,Lsat_1_v5_gn_9_24081,Lsat_1_v5_gn_1_61880,Lsat_1_v5_gn_6_95660,Lsat_1_v5_gn_4_36200,Lsat_1_v5_gn_5_41441,Lsat_1_v5_gn_2_68621,Lsat_1_v5_gn_7_105200…
GO:0043436	oxoacid metabolic process	biological_process	3.4848e-06	0.00075951	49	722	842	25085	Lsat_1_v5_gn_2_52280,Lsat_1_v5_gn_4_185401,Lsat_1_v5_gn_5_72320,Lsat_1_v5_gn_6_69660,Lsat_1_v5_gn_2_47620,Lsat_1_v5_gn_3_80500,Lsat_1_v5_gn_6_68821,Lsat_1_v5_gn_9_88160,Lsat_1_v5_gn_3_107840,Lsat_1_v5_gn_5_147281,Lsat_1_v5_gn_2_68621,Lsat_1_v5_gn_6_73161,Lsat_1_v5_gn_7_105200,Lsat_1_v5_gn_8_23521,Lsat_1_v5_gn_9_108200,Lsat_1_v5_gn_5_110501,Lsat_1_v5_gn_9_42701,Lsat_1_v5_gn_5_77601,Lsat_1_v5_gn_1_…
GO:0006082	organic acid metabolic process	biological_process	3.5803e-06	0.00075951	49	722	843	25085	Lsat_1_v5_gn_2_47620,Lsat_1_v5_gn_6_69660,Lsat_1_v5_gn_5_72320,Lsat_1_v5_gn_4_185401,Lsat_1_v5_gn_2_52280,Lsat_1_v5_gn_5_147281,Lsat_1_v5_gn_3_107840,Lsat_1_v5_gn_9_88160,Lsat_1_v5_gn_6_68821,Lsat_1_v5_gn_3_80500,Lsat_1_v5_gn_9_108200,Lsat_1_v5_gn_5_110501,Lsat_1_v5_gn_7_105200,Lsat_1_v5_gn_8_23521,Lsat_1_v5_gn_6_73161,Lsat_1_v5_gn_2_68621,Lsat_1_v5_gn_6_108381,Lsat_1_v5_gn_3_45080,Lsat_1_v5_gn_5…
GO:0044262	cellular carbohydrate metabolic process	biological_process	6.395e-06	0.0012976	21	722	236	25085	Lsat_1_v5_gn_9_11301,Lsat_1_v5_gn_7_24220,Lsat_1_v5_gn_9_101701,Lsat_1_v5_gn_6_44180,Lsat_1_v5_gn_5_30421,Lsat_1_v5_gn_1_45081,Lsat_1_v5_gn_6_83320,Lsat_1_v5_gn_6_100640,Lsat_1_v5_gn_3_43161,Lsat_1_v5_gn_5_9201,Lsat_1_v5_gn_1_127501,Lsat_1_v5_gn_8_67301,Lsat_1_v5_gn_7_35600,Lsat_1_v5_gn_3_19161,Lsat_1_v5_gn_7_37541,Lsat_1_v5_gn_5_72320,Lsat_1_v5_gn_5_119340,Lsat_1_v5_gn_2_45920,Lsat_1_v5_gn_5_414…
GO:0006629	lipid metabolic process	biological_process	8.1415e-06	0.0015832	55	722	1025	25085	Lsat_1_v5_gn_7_113720,Lsat_1_v5_gn_7_30541,Lsat_1_v5_gn_7_30260,Lsat_1_v5_gn_7_76900,Lsat_1_v5_gn_6_11721,Lsat_1_v5_gn_5_3340,Lsat_1_v5_gn_3_63360,Lsat_1_v5_gn_3_69541,Lsat_1_v5_gn_6_3021,Lsat_1_v5_gn_2_47461,Lsat_1_v5_gn_7_11780,Lsat_1_v5_gn_7_2520,Lsat_1_v5_gn_4_50200,Lsat_1_v5_gn_6_1880,Lsat_1_v5_gn_6_69020,Lsat_1_v5_gn_3_47540,Lsat_1_v5_gn_6_13521,Lsat_1_v5_gn_9_24081,Lsat_1_v5_gn_6_9700,Lsat…
GO:0019752	carboxylic acid metabolic process	biological_process	1.1058e-05	0.0020627	47	722	829	25085	Lsat_1_v5_gn_8_112041,Lsat_1_v5_gn_6_1880,Lsat_1_v5_gn_8_78720,Lsat_1_v5_gn_4_50200,Lsat_1_v5_gn_9_77840,Lsat_1_v5_gn_9_58201,Lsat_1_v5_gn_9_24081,Lsat_1_v5_gn_6_9700,Lsat_1_v5_gn_2_70500,Lsat_1_v5_gn_8_100741,Lsat_1_v5_gn_9_100240,Lsat_1_v5_gn_3_63360,Lsat_1_v5_gn_6_3021,Lsat_1_v5_gn_1_9920,Lsat_1_v5_gn_2_74441,Lsat_1_v5_gn_8_118000,Lsat_1_v5_gn_7_30541,Lsat_1_v5_gn_6_11721,Lsat_1_v5_gn_2_133660…
GO:0044264	cellular polysaccharide metabolic process	biological_process	1.1491e-05	0.0020627	16	722	154	25085	Lsat_1_v5_gn_8_63861,Lsat_1_v5_gn_2_45920,Lsat_1_v5_gn_5_72320,Lsat_1_v5_gn_3_19161,Lsat_1_v5_gn_7_35600,Lsat_1_v5_gn_8_67301,Lsat_1_v5_gn_5_9201,Lsat_1_v5_gn_1_127501,Lsat_1_v5_gn_6_83320,Lsat_1_v5_gn_6_100640,Lsat_1_v5_gn_3_43161,Lsat_1_v5_gn_1_45081,Lsat_1_v5_gn_5_30421,Lsat_1_v5_gn_6_44180,Lsat_1_v5_gn_9_11301,Lsat_1_v5_gn_7_24220
GO:0003857	3-hydroxyacyl-CoA dehydrogenase activity	molecular_function	1.4899e-05	0.0025752	11	722	79	25085	Lsat_1_v5_gn_5_147281,Lsat_1_v5_gn_6_108381,Lsat_1_v5_gn_9_88160,Lsat_1_v5_gn_6_68821,Lsat_1_v5_gn_5_110501,Lsat_1_v5_gn_6_3021,Lsat_1_v5_gn_3_63360,Lsat_1_v5_gn_2_47620,Lsat_1_v5_gn_4_185401,Lsat_1_v5_gn_4_50200,Lsat_1_v5_gn_6_11721
GO:0051273	beta-glucan metabolic process	biological_process	2.6861e-05	0.0044772	11	722	82	25085	Lsat_1_v5_gn_5_30421,Lsat_1_v5_gn_1_45081,Lsat_1_v5_gn_7_24220,Lsat_1_v5_gn_9_11301,Lsat_1_v5_gn_5_72320,Lsat_1_v5_gn_7_35600,Lsat_1_v5_gn_3_19161,Lsat_1_v5_gn_8_63861,Lsat_1_v5_gn_6_100640,Lsat_1_v5_gn_6_83320,Lsat_1_v5_gn_5_9201
GO:0051287	NAD binding	molecular_function	4.5836e-05	0.0073764	18	722	212	25085	Lsat_1_v5_gn_1_13620,Lsat_1_v5_gn_6_108381,Lsat_1_v5_gn_4_170480,Lsat_1_v5_gn_4_108821,Lsat_1_v5_gn_6_73161,Lsat_1_v5_gn_5_32561,Lsat_1_v5_gn_3_63360,Lsat_1_v5_gn_6_3021,Lsat_1_v5_gn_5_110501,Lsat_1_v5_gn_4_140321,Lsat_1_v5_gn_5_147281,Lsat_1_v5_gn_9_58201,Lsat_1_v5_gn_9_88160,Lsat_1_v5_gn_1_61880,Lsat_1_v5_gn_2_47620,Lsat_1_v5_gn_8_28320,Lsat_1_v5_gn_6_96720,Lsat_1_v5_gn_4_185401
GO:0044281	small molecule metabolic process	biological_process	4.8653e-05	0.0075688	65	722	1358	25085	Lsat_1_v5_gn_3_107840,Lsat_1_v5_gn_9_88160,Lsat_1_v5_gn_3_80500,Lsat_1_v5_gn_6_69660,Lsat_1_v5_gn_4_185401,Lsat_1_v5_gn_8_129040,Lsat_1_v5_gn_5_108740,Lsat_1_v5_gn_2_52280,Lsat_1_v5_gn_3_45080,Lsat_1_v5_gn_5_77601,Lsat_1_v5_gn_2_104041,Lsat_1_v5_gn_9_42701,Lsat_1_v5_gn_8_23521,Lsat_1_v5_gn_5_110501,Lsat_1_v5_gn_7_19661,Lsat_1_v5_gn_9_58201,Lsat_1_v5_gn_9_77840,Lsat_1_v5_gn_2_70500,Lsat_1_v5_gn_6_…
GO:0035251	UDP-glucosyltransferase activity	molecular_function	5.3174e-05	0.0080052	11	722	88	25085	Lsat_1_v5_gn_6_100640,Lsat_1_v5_gn_6_83320,Lsat_1_v5_gn_7_35600,Lsat_1_v5_gn_8_63861,Lsat_1_v5_gn_3_19161,Lsat_1_v5_gn_9_11301,Lsat_1_v5_gn_7_24220,Lsat_1_v5_gn_5_72320,Lsat_1_v5_gn_5_119340,Lsat_1_v5_gn_1_45081,Lsat_1_v5_gn_5_30421
GO:0005975	carbohydrate metabolic process	biological_process	8.6128e-05	0.012561	57	722	1163	25085	Lsat_1_v5_gn_9_2920,Lsat_1_v5_gn_5_30421,Lsat_1_v5_gn_1_59261,Lsat_1_v5_gn_9_101701,Lsat_1_v5_gn_7_24220,Lsat_1_v5_gn_2_133660,Lsat_1_v5_gn_9_11301,Lsat_1_v5_gn_3_19161,Lsat_1_v5_gn_7_91720,Lsat_1_v5_gn_7_35600,Lsat_1_v5_gn_5_9201,Lsat_1_v5_gn_1_127501,Lsat_1_v5_gn_1_40420,Lsat_1_v5_gn_8_67301,Lsat_1_v5_gn_3_43161,Lsat_1_v5_gn_7_35101,Lsat_1_v5_gn_9_19140,Lsat_1_v5_gn_2_21840,Lsat_1_v5_gn_5_19060…
GO:0051274	beta-glucan biosynthetic process	biological_process	0.00010222	0.014457	10	722	79	25085	Lsat_1_v5_gn_7_35600,Lsat_1_v5_gn_3_19161,Lsat_1_v5_gn_8_63861,Lsat_1_v5_gn_6_100640,Lsat_1_v5_gn_6_83320,Lsat_1_v5_gn_1_45081,Lsat_1_v5_gn_5_30421,Lsat_1_v5_gn_7_24220,Lsat_1_v5_gn_9_11301,Lsat_1_v5_gn_5_72320
GO:0044283	small molecule biosynthetic process	biological_process	0.00011752	0.015731	27	722	423	25085	Lsat_1_v5_gn_6_73161,Lsat_1_v5_gn_9_108200,Lsat_1_v5_gn_7_105200,Lsat_1_v5_gn_8_23521,Lsat_1_v5_gn_2_68621,Lsat_1_v5_gn_7_30541,Lsat_1_v5_gn_2_74441,Lsat_1_v5_gn_9_119580,Lsat_1_v5_gn_1_129680,Lsat_1_v5_gn_5_77601,Lsat_1_v5_gn_2_104041,Lsat_1_v5_gn_7_11780,Lsat_1_v5_gn_9_42701,Lsat_1_v5_gn_2_21840,Lsat_1_v5_gn_2_47620,Lsat_1_v5_gn_6_1880,Lsat_1_v5_gn_5_108740,Lsat_1_v5_gn_8_78720,Lsat_1_v5_gn_9_7…
GO:0004553	hydrolase activity, hydrolyzing O-glycosyl compounds	molecular_function	0.00011797	0.015731	32	722	539	25085	Novelgene0809,Lsat_1_v5_gn_8_125561,Lsat_1_v5_gn_4_151720,Lsat_1_v5_gn_6_12221,Lsat_1_v5_gn_9_46241,Lsat_1_v5_gn_3_72480,Lsat_1_v5_gn_8_164660,Lsat_1_v5_gn_2_45920,Lsat_1_v5_gn_1_40420,Lsat_1_v5_gn_5_9201,Lsat_1_v5_gn_8_67301,Lsat_1_v5_gn_1_127501,Lsat_1_v5_gn_3_43161,Lsat_1_v5_gn_7_35101,Lsat_1_v5_gn_7_91720,Lsat_1_v5_gn_7_76900,Lsat_1_v5_gn_2_133660,Lsat_1_v5_gn_1_59261,Lsat_1_v5_gn_9_2920,Lsat…
GO:0005976	polysaccharide metabolic process	biological_process	0.00012308	0.015956	16	722	187	25085	Lsat_1_v5_gn_2_45920,Lsat_1_v5_gn_5_72320,Lsat_1_v5_gn_8_63861,Lsat_1_v5_gn_6_44180,Lsat_1_v5_gn_5_30421,Lsat_1_v5_gn_1_45081,Lsat_1_v5_gn_9_11301,Lsat_1_v5_gn_7_24220,Lsat_1_v5_gn_7_35600,Lsat_1_v5_gn_3_19161,Lsat_1_v5_gn_6_100640,Lsat_1_v5_gn_6_83320,Lsat_1_v5_gn_3_43161,Lsat_1_v5_gn_5_9201,Lsat_1_v5_gn_1_127501,Lsat_1_v5_gn_8_67301
GO:0046527	glucosyltransferase activity	molecular_function	0.0001553	0.019589	11	722	99	25085	Lsat_1_v5_gn_9_11301,Lsat_1_v5_gn_7_24220,Lsat_1_v5_gn_5_72320,Lsat_1_v5_gn_5_119340,Lsat_1_v5_gn_1_45081,Lsat_1_v5_gn_5_30421,Lsat_1_v5_gn_6_100640,Lsat_1_v5_gn_6_83320,Lsat_1_v5_gn_7_35600,Lsat_1_v5_gn_8_63861,Lsat_1_v5_gn_3_19161
GO:0009250	glucan biosynthetic process	biological_process	0.0001897	0.023298	10	722	85	25085	Lsat_1_v5_gn_5_72320,Lsat_1_v5_gn_9_11301,Lsat_1_v5_gn_7_24220,Lsat_1_v5_gn_5_30421,Lsat_1_v5_gn_1_45081,Lsat_1_v5_gn_6_100640,Lsat_1_v5_gn_6_83320,Lsat_1_v5_gn_8_63861,Lsat_1_v5_gn_3_19161,Lsat_1_v5_gn_7_35600
GO:0034637	cellular carbohydrate biosynthetic process	biological_process	0.00028541	0.0333	13	722	142	25085	Lsat_1_v5_gn_5_41441,Lsat_1_v5_gn_7_35600,Lsat_1_v5_gn_3_19161,Lsat_1_v5_gn_7_37541,Lsat_1_v5_gn_8_63861,Lsat_1_v5_gn_6_83320,Lsat_1_v5_gn_6_100640,Lsat_1_v5_gn_5_30421,Lsat_1_v5_gn_1_45081,Lsat_1_v5_gn_7_24220,Lsat_1_v5_gn_9_11301,Lsat_1_v5_gn_9_101701,Lsat_1_v5_gn_5_72320
GO:0004601	peroxidase activity	molecular_function	0.00034124	0.038843	13	722	148	25085	Lsat_1_v5_gn_5_85721,Lsat_1_v5_gn_1_30481,Lsat_1_v5_gn_8_129240,Lsat_1_v5_gn_6_39081,Lsat_1_v5_gn_3_102601,Lsat_1_v5_gn_6_39000,Lsat_1_v5_gn_1_120340,Lsat_1_v5_gn_5_9460,Lsat_1_v5_gn_5_85681,Lsat_1_v5_gn_1_126661,Lsat_1_v5_gn_6_39061,Lsat_1_v5_gn_8_129120,Lsat_1_v5_gn_1_121761
GO:0016709	oxidoreductase activity, acting on paired donors, with incorporation or reduction of molecular oxygen, NAD(P)H as one donor, and incorporation of one atom of oxygen	molecular_function	0.00039336	0.04371	7	722	47	25085	Lsat_1_v5_gn_6_68821,Lsat_1_v5_gn_9_88160,Lsat_1_v5_gn_3_28461,Lsat_1_v5_gn_4_185401,Lsat_1_v5_gn_6_108381,Lsat_1_v5_gn_9_58201,Lsat_1_v5_gn_5_110501
GO:0016684	oxidoreductase activity, acting on peroxide as acceptor	molecular_function	0.00049443	0.052971	13	722	154	25085	Lsat_1_v5_gn_1_121761,Lsat_1_v5_gn_8_129120,Lsat_1_v5_gn_6_39061,Lsat_1_v5_gn_1_126661,Lsat_1_v5_gn_5_85681,Lsat_1_v5_gn_5_9460,Lsat_1_v5_gn_1_120340,Lsat_1_v5_gn_3_102601,Lsat_1_v5_gn_6_39000,Lsat_1_v5_gn_6_39081,Lsat_1_v5_gn_8_129240,Lsat_1_v5_gn_1_30481,Lsat_1_v5_gn_5_85721
GO:0016051	carbohydrate biosynthetic process	biological_process	0.0004994	0.052971	16	722	211	25085	Lsat_1_v5_gn_2_11881,Lsat_1_v5_gn_5_72320,Lsat_1_v5_gn_5_41441,Lsat_1_v5_gn_8_63861,Lsat_1_v5_gn_6_68821,Lsat_1_v5_gn_1_45081,Lsat_1_v5_gn_5_30421,Lsat_1_v5_gn_7_24220,Lsat_1_v5_gn_9_11301,Lsat_1_v5_gn_9_101701,Lsat_1_v5_gn_7_35600,Lsat_1_v5_gn_7_37541,Lsat_1_v5_gn_3_19161,Lsat_1_v5_gn_5_19060,Lsat_1_v5_gn_6_83320,Lsat_1_v5_gn_6_100640
GO:0050661	NADP binding	molecular_function	0.00055344	0.057398	8	722	65	25085	Lsat_1_v5_gn_4_185401,Lsat_1_v5_gn_6_50101,Lsat_1_v5_gn_6_11721,Lsat_1_v5_gn_3_28461,Lsat_1_v5_gn_9_88160,Lsat_1_v5_gn_6_68821,Lsat_1_v5_gn_4_261,Lsat_1_v5_gn_9_58201
GO:0030312	external encapsulating structure	cellular_component	0.00062016	0.062919	14	722	178	25085	Lsat_1_v5_gn_1_50761,Lsat_1_v5_gn_2_128781,Lsat_1_v5_gn_6_44180,Lsat_1_v5_gn_2_45920,Lsat_1_v5_gn_8_137141,Lsat_1_v5_gn_5_98560,Lsat_1_v5_gn_2_136060,Lsat_1_v5_gn_6_111381,Lsat_1_v5_gn_1_127501,Lsat_1_v5_gn_8_67301,Lsat_1_v5_gn_3_43161,Lsat_1_v5_gn_5_137800,Lsat_1_v5_gn_1_39321,Lsat_1_v5_gn_5_124680
GO:0008725	DNA-3-methyladenine glycosylase activity	molecular_function	0.00072678	0.067607	3	722	7	25085	Lsat_1_v5_gn_7_49801,Lsat_1_v5_gn_3_103621,Lsat_1_v5_gn_4_21020
GO:0043733	DNA-3-methylbase glycosylase activity	molecular_function	0.00072678	0.067607	3	722	7	25085	Lsat_1_v5_gn_3_103621,Lsat_1_v5_gn_7_49801,Lsat_1_v5_gn_4_21020
GO:0006824	cobalt ion transport	biological_process	0.00074481	0.067607	2	722	2	25085	Lsat_1_v5_gn_6_95660,Lsat_1_v5_gn_9_119580
GO:0015087	cobalt ion transmembrane transporter activity	molecular_function	0.00074481	0.067607	2	722	2	25085	Lsat_1_v5_gn_6_95660,Lsat_1_v5_gn_9_119580
GO:0044255	cellular lipid metabolic process	biological_process	0.00076545	0.067607	32	722	601	25085	Lsat_1_v5_gn_8_100741,Lsat_1_v5_gn_9_24081,Lsat_1_v5_gn_6_9700,Lsat_1_v5_gn_2_70500,Lsat_1_v5_gn_9_77840,Lsat_1_v5_gn_5_41441,Lsat_1_v5_gn_4_50200,Lsat_1_v5_gn_6_1880,Lsat_1_v5_gn_7_11780,Lsat_1_v5_gn_7_76900,Lsat_1_v5_gn_7_30541,Lsat_1_v5_gn_6_11721,Lsat_1_v5_gn_6_3021,Lsat_1_v5_gn_3_69541,Lsat_1_v5_gn_3_63360,Lsat_1_v5_gn_3_80500,Lsat_1_v5_gn_9_88160,Lsat_1_v5_gn_6_68821,Lsat_1_v5_gn_3_132321,L…
GO:0006566	threonine metabolic process	biological_process	0.00076777	0.067607	2	722	2	25085	Lsat_1_v5_gn_7_105200,Lsat_1_v5_gn_8_78720
GO:0009088	threonine biosynthetic process	biological_process	0.00076777	0.067607	2	722	2	25085	Lsat_1_v5_gn_8_78720,Lsat_1_v5_gn_7_105200
GO:0015399	primary active transmembrane transporter activity	molecular_function	0.0010296	0.085867	13	722	164	25085	Lsat_1_v5_gn_5_30421,Lsat_1_v5_gn_6_69660,Lsat_1_v5_gn_6_69600,Lsat_1_v5_gn_1_52361,Lsat_1_v5_gn_8_6380,Lsat_1_v5_gn_9_53861,Lsat_1_v5_gn_5_71801,Lsat_1_v5_gn_8_151721,Lsat_1_v5_gn_7_40461,Lsat_1_v5_gn_5_93000,Lsat_1_v5_gn_6_86200,Lsat_1_v5_gn_4_178061,Lsat_1_v5_gn_1_82081
GO:0015405	P-P-bond-hydrolysis-driven transmembrane transporter activity	molecular_function	0.0010296	0.085867	13	722	164	25085	Lsat_1_v5_gn_1_82081,Lsat_1_v5_gn_6_86200,Lsat_1_v5_gn_4_178061,Lsat_1_v5_gn_5_93000,Lsat_1_v5_gn_8_151721,Lsat_1_v5_gn_7_40461,Lsat_1_v5_gn_8_6380,Lsat_1_v5_gn_1_52361,Lsat_1_v5_gn_5_71801,Lsat_1_v5_gn_9_53861,Lsat_1_v5_gn_5_30421,Lsat_1_v5_gn_6_69600,Lsat_1_v5_gn_6_69660
GO:0033692	cellular polysaccharide biosynthetic process	biological_process	0.0010433	0.085867	10	722	105	25085	Lsat_1_v5_gn_5_30421,Lsat_1_v5_gn_1_45081,Lsat_1_v5_gn_5_72320,Lsat_1_v5_gn_9_11301,Lsat_1_v5_gn_7_24220,Lsat_1_v5_gn_8_63861,Lsat_1_v5_gn_3_19161,Lsat_1_v5_gn_7_35600,Lsat_1_v5_gn_6_83320,Lsat_1_v5_gn_6_100640
GO:0003905	alkylbase DNA N-glycosylase activity	molecular_function	0.0010487	0.085867	3	722	8	25085	Lsat_1_v5_gn_4_21020,Lsat_1_v5_gn_3_103621,Lsat_1_v5_gn_7_49801
GO:0019385	methanogenesis, from acetate	biological_process	0.0012648	0.10178	3	722	8	25085	Lsat_1_v5_gn_2_52280,Lsat_1_v5_gn_2_52260,Lsat_1_v5_gn_9_34941
GO:0042626	ATPase activity, coupled to transmembrane movement of substances	molecular_function	0.0013687	0.10646	12	722	149	25085	Lsat_1_v5_gn_6_69660,Lsat_1_v5_gn_6_69600,Lsat_1_v5_gn_5_30421,Lsat_1_v5_gn_9_53861,Lsat_1_v5_gn_5_71801,Lsat_1_v5_gn_8_6380,Lsat_1_v5_gn_1_52361,Lsat_1_v5_gn_7_40461,Lsat_1_v5_gn_8_151721,Lsat_1_v5_gn_1_82081,Lsat_1_v5_gn_6_86200,Lsat_1_v5_gn_4_178061
GO:0043492	ATPase activity, coupled to movement of substances	molecular_function	0.0013687	0.10646	12	722	149	25085	Lsat_1_v5_gn_6_86200,Lsat_1_v5_gn_4_178061,Lsat_1_v5_gn_1_82081,Lsat_1_v5_gn_8_151721,Lsat_1_v5_gn_7_40461,Lsat_1_v5_gn_9_53861,Lsat_1_v5_gn_5_71801,Lsat_1_v5_gn_8_6380,Lsat_1_v5_gn_1_52361,Lsat_1_v5_gn_6_69600,Lsat_1_v5_gn_6_69660,Lsat_1_v5_gn_5_30421
GO:0006072	glycerol-3-phosphate metabolic process	biological_process	0.0015461	0.11638	4	722	18	25085	Lsat_1_v5_gn_9_88160,Lsat_1_v5_gn_6_108381,Lsat_1_v5_gn_6_3021,Lsat_1_v5_gn_5_110501
GO:0046168	glycerol-3-phosphate catabolic process	biological_process	0.0015461	0.11638	4	722	18	25085	Lsat_1_v5_gn_6_3021,Lsat_1_v5_gn_5_110501,Lsat_1_v5_gn_6_108381,Lsat_1_v5_gn_9_88160
GO:0016820	hydrolase activity, acting on acid anhydrides, catalyzing transmembrane movement of substances	molecular_function	0.001618	0.11986	16	722	237	25085	Lsat_1_v5_gn_2_67780,Lsat_1_v5_gn_7_40461,Lsat_1_v5_gn_1_82081,Lsat_1_v5_gn_6_86200,Lsat_1_v5_gn_7_35101,Lsat_1_v5_gn_6_69600,Lsat_1_v5_gn_5_30421,Lsat_1_v5_gn_8_6380,Lsat_1_v5_gn_4_56781,Lsat_1_v5_gn_8_151721,Lsat_1_v5_gn_4_178061,Lsat_1_v5_gn_6_69660,Lsat_1_v5_gn_9_53861,Lsat_1_v5_gn_5_71801,Lsat_1_v5_gn_1_52361,Lsat_1_v5_gn_5_119340
GO:0022804	active transmembrane transporter activity	molecular_function	0.0017111	0.12478	20	722	330	25085	Lsat_1_v5_gn_1_17460,Lsat_1_v5_gn_4_178061,Lsat_1_v5_gn_8_151721,Lsat_1_v5_gn_5_93000,Lsat_1_v5_gn_1_52361,Lsat_1_v5_gn_5_71801,Lsat_1_v5_gn_2_133341,Lsat_1_v5_gn_9_53861,Lsat_1_v5_gn_9_97780,Lsat_1_v5_gn_6_69660,Lsat_1_v5_gn_1_87740,Lsat_1_v5_gn_6_86200,Lsat_1_v5_gn_1_82081,Lsat_1_v5_gn_7_40461,Lsat_1_v5_gn_2_20701,Lsat_1_v5_gn_8_6380,Lsat_1_v5_gn_1_17500,Lsat_1_v5_gn_1_83120,Lsat_1_v5_gn_5_3042…
GO:0016053	organic acid biosynthetic process	biological_process	0.0017953	0.12695	20	722	333	25085	Lsat_1_v5_gn_8_78720,Lsat_1_v5_gn_6_1880,Lsat_1_v5_gn_2_47620,Lsat_1_v5_gn_3_80500,Lsat_1_v5_gn_9_24081,Lsat_1_v5_gn_6_9700,Lsat_1_v5_gn_9_58201,Lsat_1_v5_gn_9_77840,Lsat_1_v5_gn_2_68621,Lsat_1_v5_gn_7_30541,Lsat_1_v5_gn_2_74441,Lsat_1_v5_gn_6_73161,Lsat_1_v5_gn_9_108200,Lsat_1_v5_gn_8_23521,Lsat_1_v5_gn_7_105200,Lsat_1_v5_gn_1_129680,Lsat_1_v5_gn_5_77601,Lsat_1_v5_gn_9_42701,Lsat_1_v5_gn_2_10404…
GO:0046394	carboxylic acid biosynthetic process	biological_process	0.0017953	0.12695	20	722	333	25085	Lsat_1_v5_gn_9_108200,Lsat_1_v5_gn_8_23521,Lsat_1_v5_gn_7_105200,Lsat_1_v5_gn_6_73161,Lsat_1_v5_gn_2_74441,Lsat_1_v5_gn_2_68621,Lsat_1_v5_gn_7_30541,Lsat_1_v5_gn_5_77601,Lsat_1_v5_gn_1_129680,Lsat_1_v5_gn_7_11780,Lsat_1_v5_gn_2_104041,Lsat_1_v5_gn_9_42701,Lsat_1_v5_gn_6_1880,Lsat_1_v5_gn_2_47620,Lsat_1_v5_gn_8_78720,Lsat_1_v5_gn_9_58201,Lsat_1_v5_gn_9_77840,Lsat_1_v5_gn_9_24081,Lsat_1_v5_gn_6_970…
GO:0000271	polysaccharide biosynthetic process	biological_process	0.0019389	0.13506	10	722	114	25085	Lsat_1_v5_gn_6_83320,Lsat_1_v5_gn_6_100640,Lsat_1_v5_gn_7_35600,Lsat_1_v5_gn_8_63861,Lsat_1_v5_gn_3_19161,Lsat_1_v5_gn_9_11301,Lsat_1_v5_gn_7_24220,Lsat_1_v5_gn_5_72320,Lsat_1_v5_gn_5_30421,Lsat_1_v5_gn_1_45081
GO:1901136	carbohydrate derivative catabolic process	biological_process	0.0020666	0.14184	6	722	47	25085	Lsat_1_v5_gn_6_54921,Lsat_1_v5_gn_6_108381,Lsat_1_v5_gn_6_3021,Lsat_1_v5_gn_2_51761,Lsat_1_v5_gn_5_110501,Lsat_1_v5_gn_9_88160
GO:0019104	DNA N-glycosylase activity	molecular_function	0.0022375	0.15115	3	722	10	25085	Lsat_1_v5_gn_3_103621,Lsat_1_v5_gn_7_49801,Lsat_1_v5_gn_4_21020
GO:0052646	alditol phosphate metabolic process	biological_process	0.0023612	0.15115	4	722	20	25085	Lsat_1_v5_gn_9_88160,Lsat_1_v5_gn_6_108381,Lsat_1_v5_gn_5_110501,Lsat_1_v5_gn_6_3021
GO:0004356	glutamate-ammonia ligase activity	molecular_function	0.0023643	0.15115	3	722	10	25085	Lsat_1_v5_gn_2_68621,Lsat_1_v5_gn_5_77601,Lsat_1_v5_gn_6_111381
GO:0016211	ammonia ligase activity	molecular_function	0.0023643	0.15115	3	722	10	25085	Lsat_1_v5_gn_6_111381,Lsat_1_v5_gn_2_68621,Lsat_1_v5_gn_5_77601
GO:0016880	acid-ammonia (or amide) ligase activity	molecular_function	0.0023643	0.15115	3	722	10	25085	Lsat_1_v5_gn_2_68621,Lsat_1_v5_gn_5_77601,Lsat_1_v5_gn_6_111381
GO:0004497	monooxygenase activity	molecular_function	0.0024551	0.15483	8	722	82	25085	Lsat_1_v5_gn_6_108381,Lsat_1_v5_gn_9_58201,Lsat_1_v5_gn_1_8361,Lsat_1_v5_gn_9_88160,Lsat_1_v5_gn_6_68821,Lsat_1_v5_gn_5_110501,Lsat_1_v5_gn_4_185401,Lsat_1_v5_gn_3_28461
GO:0006083	acetate metabolic process	biological_process	0.0025956	0.16152	3	722	10	25085	Lsat_1_v5_gn_9_34941,Lsat_1_v5_gn_2_52280,Lsat_1_v5_gn_2_52260
GO:0004499	N,N-dimethylaniline monooxygenase activity	molecular_function	0.0027993	0.1719	5	722	34	25085	Lsat_1_v5_gn_4_185401,Lsat_1_v5_gn_6_68821,Lsat_1_v5_gn_9_88160,Lsat_1_v5_gn_3_28461,Lsat_1_v5_gn_9_58201
GO:0030976	thiamine pyrophosphate binding	molecular_function	0.0031095	0.18847	5	722	35	25085	Lsat_1_v5_gn_4_50121,Lsat_1_v5_gn_2_52260,Lsat_1_v5_gn_4_50141,Lsat_1_v5_gn_2_52280,Lsat_1_v5_gn_9_34941
GO:0000096	sulfur amino acid metabolic process	biological_process	0.0032501	0.1924	5	722	35	25085	Lsat_1_v5_gn_7_3921,Lsat_1_v5_gn_4_185401,Lsat_1_v5_gn_5_72320,Lsat_1_v5_gn_2_74441,Lsat_1_v5_gn_2_104041
GO:0006979	response to oxidative stress	biological_process	0.0032568	0.1924	11	722	147	25085	Lsat_1_v5_gn_3_102601,Lsat_1_v5_gn_6_39000,Lsat_1_v5_gn_6_39081,Lsat_1_v5_gn_8_129240,Lsat_1_v5_gn_5_85721,Lsat_1_v5_gn_1_121761,Lsat_1_v5_gn_8_129120,Lsat_1_v5_gn_6_39061,Lsat_1_v5_gn_1_126661,Lsat_1_v5_gn_5_85681,Lsat_1_v5_gn_1_120340
GO:0005618	cell wall	cellular_component	0.0036522	0.21306	10	722	127	25085	Lsat_1_v5_gn_1_39321,Lsat_1_v5_gn_3_43161,Lsat_1_v5_gn_5_137800,Lsat_1_v5_gn_1_127501,Lsat_1_v5_gn_2_136060,Lsat_1_v5_gn_6_111381,Lsat_1_v5_gn_8_67301,Lsat_1_v5_gn_2_45920,Lsat_1_v5_gn_2_128781,Lsat_1_v5_gn_6_44180
GO:0055085	transmembrane transport	biological_process	0.0037618	0.21675	55	722	1312	25085	Lsat_1_v5_gn_9_34320,Lsat_1_v5_gn_9_53861,Lsat_1_v5_gn_5_5301,Lsat_1_v5_gn_7_33840,Lsat_1_v5_gn_7_13121,Lsat_1_v5_gn_6_69660,Lsat_1_v5_gn_7_110860,Lsat_1_v5_gn_9_121760,Lsat_1_v5_gn_1_63521,Lsat_1_v5_gn_8_55821,Lsat_1_v5_gn_6_5940,Lsat_1_v5_gn_4_56781,Lsat_1_v5_gn_1_62501,Lsat_1_v5_gn_0_7361,Lsat_1_v5_gn_4_2141,Lsat_1_v5_gn_1_130060,Lsat_1_v5_gn_1_63501,Lsat_1_v5_gn_7_8081,Lsat_1_v5_gn_3_26081,Ls…
GO:0006633	fatty acid biosynthetic process	biological_process	0.0039677	0.22582	9	722	107	25085	Lsat_1_v5_gn_8_23521,Lsat_1_v5_gn_6_1880,Lsat_1_v5_gn_7_30541,Lsat_1_v5_gn_9_77840,Lsat_1_v5_gn_9_24081,Lsat_1_v5_gn_6_9700,Lsat_1_v5_gn_3_80500,Lsat_1_v5_gn_9_42701,Lsat_1_v5_gn_7_11780
GO:0051499	D-aminoacyl-tRNA deacylase activity	molecular_function	0.004523	0.25432	2	722	4	25085	Lsat_1_v5_gn_7_29861,Lsat_1_v5_gn_8_36601
GO:0006801	superoxide metabolic process	biological_process	0.0050312	0.27953	4	722	25	25085	Lsat_1_v5_gn_6_43340,Lsat_1_v5_gn_6_16060,Lsat_1_v5_gn_6_10640,Lsat_1_v5_gn_2_125000
GO:0005215	transporter activity	molecular_function	0.0052801	0.28991	72	722	1846	25085	Lsat_1_v5_gn_3_44281,Lsat_1_v5_gn_9_97780,Lsat_1_v5_gn_9_116800,Lsat_1_v5_gn_1_9021,Lsat_1_v5_gn_2_133341,Lsat_1_v5_gn_2_20000,Lsat_1_v5_gn_6_10961,Lsat_1_v5_gn_8_151721,Lsat_1_v5_gn_2_9780,Lsat_1_v5_gn_5_16921,Lsat_1_v5_gn_4_178061,Lsat_1_v5_gn_1_17460,Lsat_1_v5_gn_6_69600,Lsat_1_v5_gn_3_118541,Lsat_1_v5_gn_9_119580,Lsat_1_v5_gn_8_6380,Lsat_1_v5_gn_1_83120,Lsat_1_v5_gn_4_101760,Lsat_1_v5_gn_2_67…
GO:0031224	intrinsic component of membrane	cellular_component	0.0054372	0.29506	98	722	2644	25085	Lsat_1_v5_gn_9_116800,Lsat_1_v5_gn_8_44041,Lsat_1_v5_gn_1_9021,Lsat_1_v5_gn_8_55060,Lsat_1_v5_gn_2_133341,Lsat_1_v5_gn_8_151721,Lsat_1_v5_gn_7_102981,Lsat_1_v5_gn_8_9800,Lsat_1_v5_gn_1_17460,Lsat_1_v5_gn_4_178061,Lsat_1_v5_gn_4_62920,Lsat_1_v5_gn_6_115560,Lsat_1_v5_gn_3_118541,Lsat_1_v5_gn_6_69600,Lsat_1_v5_gn_8_109721,Lsat_1_v5_gn_8_6380,Lsat_1_v5_gn_4_101760,Lsat_1_v5_gn_7_76900,Lsat_1_v5_gn_5_…
GO:0008610	lipid biosynthetic process	biological_process	0.0055365	0.297	25	722	498	25085	Lsat_1_v5_gn_5_110501,Lsat_1_v5_gn_8_23521,Lsat_1_v5_gn_9_7041,Lsat_1_v5_gn_4_108821,Lsat_1_v5_gn_6_73161,Lsat_1_v5_gn_9_42821,Lsat_1_v5_gn_9_108840,Lsat_1_v5_gn_7_30541,Lsat_1_v5_gn_7_51000,Lsat_1_v5_gn_6_108381,Lsat_1_v5_gn_9_62441,Lsat_1_v5_gn_9_42701,Lsat_1_v5_gn_7_11780,Lsat_1_v5_gn_2_47461,Lsat_1_v5_gn_6_1880,Lsat_1_v5_gn_4_173280,Lsat_1_v5_gn_4_50200,Lsat_1_v5_gn_3_132321,Lsat_1_v5_gn_9_77…
GO:0050840	extracellular matrix binding	molecular_function	0.0058235	0.30472	3	722	14	25085	Novelgene0820,Lsat_1_v5_gn_1_3021,Novelgene1905
GO:0072593	reactive oxygen species metabolic process	biological_process	0.0058445	0.30472	4	722	26	25085	Lsat_1_v5_gn_6_10640,Lsat_1_v5_gn_2_125000,Lsat_1_v5_gn_6_16060,Lsat_1_v5_gn_6_43340
GO:0044723	single-organism carbohydrate metabolic process	biological_process	0.0058763	0.30472	26	722	521	25085	Lsat_1_v5_gn_9_101701,Lsat_1_v5_gn_7_24220,Lsat_1_v5_gn_2_133660,Lsat_1_v5_gn_9_11301,Lsat_1_v5_gn_1_45081,Lsat_1_v5_gn_5_30421,Lsat_1_v5_gn_9_19140,Lsat_1_v5_gn_2_21840,Lsat_1_v5_gn_6_83320,Lsat_1_v5_gn_6_100640,Lsat_1_v5_gn_5_19060,Lsat_1_v5_gn_7_37541,Lsat_1_v5_gn_3_19161,Lsat_1_v5_gn_7_35600,Lsat_1_v5_gn_3_45080,Lsat_1_v5_gn_5_119340,Lsat_1_v5_gn_5_72320,Lsat_1_v5_gn_3_72480,Lsat_1_v5_gn_2_11…
GO:0016209	antioxidant activity	molecular_function	0.0059778	0.30658	14	722	229	25085	Lsat_1_v5_gn_8_129120,Lsat_1_v5_gn_6_39061,Lsat_1_v5_gn_1_121761,Lsat_1_v5_gn_1_126661,Lsat_1_v5_gn_2_125000,Lsat_1_v5_gn_5_85681,Lsat_1_v5_gn_5_9460,Lsat_1_v5_gn_1_120340,Lsat_1_v5_gn_6_39000,Lsat_1_v5_gn_3_102601,Lsat_1_v5_gn_6_39081,Lsat_1_v5_gn_8_129240,Lsat_1_v5_gn_1_30481,Lsat_1_v5_gn_5_85721
GO:0007276	gamete generation	biological_process	0.0062613	0.31762	6	722	59	25085	Lsat_1_v5_gn_5_98560,Lsat_1_v5_gn_7_103460,Lsat_1_v5_gn_5_124680,Lsat_1_v5_gn_8_137141,Lsat_1_v5_gn_1_50761,Lsat_1_v5_gn_5_126841
GO:0016021	integral component of membrane	cellular_component	0.006865	0.34451	96	722	2604	25085	Lsat_1_v5_gn_8_55060,Lsat_1_v5_gn_2_133341,Lsat_1_v5_gn_9_116800,Lsat_1_v5_gn_1_9021,Lsat_1_v5_gn_8_44041,Lsat_1_v5_gn_8_9800,Lsat_1_v5_gn_4_178061,Lsat_1_v5_gn_1_17460,Lsat_1_v5_gn_7_102981,Lsat_1_v5_gn_8_151721,Lsat_1_v5_gn_8_109721,Lsat_1_v5_gn_8_6380,Lsat_1_v5_gn_7_76900,Lsat_1_v5_gn_4_101760,Lsat_1_v5_gn_6_115560,Lsat_1_v5_gn_4_62920,Lsat_1_v5_gn_6_69600,Lsat_1_v5_gn_3_118541,Lsat_1_v5_gn_9_…
GO:0006771	riboflavin metabolic process	biological_process	0.0071821	0.34556	4	722	27	25085	Lsat_1_v5_gn_7_19661,Lsat_1_v5_gn_4_36200,Lsat_1_v5_gn_2_21840,Lsat_1_v5_gn_5_108740
GO:0009231	riboflavin biosynthetic process	biological_process	0.0071821	0.34556	4	722	27	25085	Lsat_1_v5_gn_5_108740,Lsat_1_v5_gn_2_21840,Lsat_1_v5_gn_7_19661,Lsat_1_v5_gn_4_36200
GO:0042726	flavin-containing compound metabolic process	biological_process	0.0071821	0.34556	4	722	27	25085	Lsat_1_v5_gn_7_19661,Lsat_1_v5_gn_4_36200,Lsat_1_v5_gn_5_108740,Lsat_1_v5_gn_2_21840
GO:0042727	flavin-containing compound biosynthetic process	biological_process	0.0071821	0.34556	4	722	27	25085	Lsat_1_v5_gn_2_21840,Lsat_1_v5_gn_5_108740,Lsat_1_v5_gn_4_36200,Lsat_1_v5_gn_7_19661
GO:0006542	glutamine biosynthetic process	biological_process	0.0077279	0.36193	2	722	5	25085	Lsat_1_v5_gn_2_68621,Lsat_1_v5_gn_5_77601
GO:0000098	sulfur amino acid catabolic process	biological_process	0.0080041	0.36193	2	722	5	25085	Lsat_1_v5_gn_5_72320,Lsat_1_v5_gn_4_185401
GO:0030328	prenylcysteine catabolic process	biological_process	0.0080041	0.36193	2	722	5	25085	Lsat_1_v5_gn_5_72320,Lsat_1_v5_gn_4_185401
GO:0030329	prenylcysteine metabolic process	biological_process	0.0080041	0.36193	2	722	5	25085	Lsat_1_v5_gn_4_185401,Lsat_1_v5_gn_5_72320
GO:0042219	cellular modified amino acid catabolic process	biological_process	0.0080041	0.36193	2	722	5	25085	Lsat_1_v5_gn_4_185401,Lsat_1_v5_gn_5_72320
GO:0044273	sulfur compound catabolic process	biological_process	0.0080041	0.36193	2	722	5	25085	Lsat_1_v5_gn_5_72320,Lsat_1_v5_gn_4_185401
GO:0019953	sexual reproduction	biological_process	0.0081898	0.36193	8	722	101	25085	Lsat_1_v5_gn_5_124680,Lsat_1_v5_gn_5_126841,Lsat_1_v5_gn_7_57841,Lsat_1_v5_gn_5_98560,Lsat_1_v5_gn_8_137141,Lsat_1_v5_gn_7_103460,Lsat_1_v5_gn_5_21561,Lsat_1_v5_gn_1_50761
GO:0046434	organophosphate catabolic process	biological_process	0.0081914	0.36193	4	722	28	25085	Lsat_1_v5_gn_9_88160,Lsat_1_v5_gn_6_3021,Lsat_1_v5_gn_5_110501,Lsat_1_v5_gn_6_108381
GO:0008645	hexose transport	biological_process	0.0090487	0.36193	2	722	6	25085	Lsat_1_v5_gn_5_113741,Lsat_1_v5_gn_5_162761
GO:0015749	monosaccharide transport	biological_process	0.0090487	0.36193	2	722	6	25085	Lsat_1_v5_gn_5_113741,Lsat_1_v5_gn_5_162761
GO:0019842	vitamin binding	molecular_function	0.0091167	0.36193	5	722	45	25085	Lsat_1_v5_gn_4_50121,Lsat_1_v5_gn_9_34941,Lsat_1_v5_gn_4_50141,Lsat_1_v5_gn_2_52280,Lsat_1_v5_gn_2_52260
GO:0002064	epithelial cell development	biological_process	0.009197	0.36193	4	722	30	25085	Lsat_1_v5_gn_8_137141,Lsat_1_v5_gn_5_124680,Lsat_1_v5_gn_1_50761,Lsat_1_v5_gn_5_98560
GO:0002065	columnar/cuboidal epithelial cell differentiation	biological_process	0.009197	0.36193	4	722	30	25085	Lsat_1_v5_gn_5_98560,Lsat_1_v5_gn_5_124680,Lsat_1_v5_gn_8_137141,Lsat_1_v5_gn_1_50761
GO:0002066	columnar/cuboidal epithelial cell development	biological_process	0.009197	0.36193	4	722	30	25085	Lsat_1_v5_gn_8_137141,Lsat_1_v5_gn_5_124680,Lsat_1_v5_gn_1_50761,Lsat_1_v5_gn_5_98560
GO:0005213	structural constituent of chorion	molecular_function	0.009197	0.36193	4	722	30	25085	Lsat_1_v5_gn_1_50761,Lsat_1_v5_gn_8_137141,Lsat_1_v5_gn_5_124680,Lsat_1_v5_gn_5_98560
GO:0007292	female gamete generation	biological_process	0.009197	0.36193	4	722	30	25085	Lsat_1_v5_gn_8_137141,Lsat_1_v5_gn_5_124680,Lsat_1_v5_gn_1_50761,Lsat_1_v5_gn_5_98560
GO:0007304	chorion-containing eggshell formation	biological_process	0.009197	0.36193	4	722	30	25085	Lsat_1_v5_gn_5_98560,Lsat_1_v5_gn_1_50761,Lsat_1_v5_gn_5_124680,Lsat_1_v5_gn_8_137141
GO:0030703	eggshell formation	biological_process	0.009197	0.36193	4	722	30	25085	Lsat_1_v5_gn_1_50761,Lsat_1_v5_gn_8_137141,Lsat_1_v5_gn_5_124680,Lsat_1_v5_gn_5_98560
GO:0030707	ovarian follicle cell development	biological_process	0.009197	0.36193	4	722	30	25085	Lsat_1_v5_gn_1_50761,Lsat_1_v5_gn_8_137141,Lsat_1_v5_gn_5_124680,Lsat_1_v5_gn_5_98560
GO:0048477	oogenesis	biological_process	0.009197	0.36193	4	722	30	25085	Lsat_1_v5_gn_1_50761,Lsat_1_v5_gn_8_137141,Lsat_1_v5_gn_5_124680,Lsat_1_v5_gn_5_98560
GO:0016799	hydrolase activity, hydrolyzing N-glycosyl compounds	molecular_function	0.0092313	0.36193	3	722	16	25085	Lsat_1_v5_gn_4_21020,Lsat_1_v5_gn_7_49801,Lsat_1_v5_gn_3_103621
GO:0016787	hydrolase activity	molecular_function	0.0092938	0.36193	154	722	4465	25085	Lsat_1_v5_gn_6_44180,Lsat_1_v5_gn_6_26020,Lsat_1_v5_gn_4_32061,Lsat_1_v5_gn_6_38361,Lsat_1_v5_gn_8_76521,Lsat_1_v5_gn_9_65040,Lsat_1_v5_gn_7_18261,Lsat_1_v5_gn_7_37541,Lsat_1_v5_gn_5_93061,Lsat_1_v5_gn_1_115840,Lsat_1_v5_gn_6_66480,Lsat_1_v5_gn_3_92441,Lsat_1_v5_gn_5_119340,Lsat_1_v5_gn_2_68440,Lsat_1_v5_gn_7_49801,Lsat_1_v5_gn_8_69601,Lsat_1_v5_gn_1_67340,Lsat_1_v5_gn_6_54921,Lsat_1_v5_gn_5_9300…
GO:0072330	monocarboxylic acid biosynthetic process	biological_process	0.0095452	0.36193	9	722	123	25085	Lsat_1_v5_gn_7_30541,Lsat_1_v5_gn_8_23521,Lsat_1_v5_gn_6_1880,Lsat_1_v5_gn_9_24081,Lsat_1_v5_gn_6_9700,Lsat_1_v5_gn_3_80500,Lsat_1_v5_gn_7_11780,Lsat_1_v5_gn_9_42701,Lsat_1_v5_gn_9_77840
GO:0016762	xyloglucan:xyloglucosyl transferase activity	molecular_function	0.0097466	0.36193	5	722	46	25085	Lsat_1_v5_gn_8_67301,Lsat_1_v5_gn_1_127501,Lsat_1_v5_gn_3_43161,Lsat_1_v5_gn_6_44180,Lsat_1_v5_gn_2_45920
GO:0048046	apoplast	cellular_component	0.0097466	0.36193	5	722	46	25085	Lsat_1_v5_gn_2_45920,Lsat_1_v5_gn_6_44180,Lsat_1_v5_gn_3_43161,Lsat_1_v5_gn_8_67301,Lsat_1_v5_gn_1_127501
GO:0008152	metabolic process	biological_process	0.0097624	0.36193	422	722	13566	25085	Lsat_1_v5_gn_3_137320,Lsat_1_v5_gn_3_135061,Lsat_1_v5_gn_9_2920,Lsat_1_v5_gn_6_69600,Lsat_1_v5_gn_5_49420,Lsat_1_v5_gn_2_74441,Lsat_1_v5_gn_8_118000,Lsat_1_v5_gn_7_35600,Lsat_1_v5_gn_1_82240,Lsat_1_v5_gn_2_22081,Lsat_1_v5_gn_5_89861,Lsat_1_v5_gn_8_163140,Lsat_1_v5_gn_2_11881,Lsat_1_v5_gn_9_4220,Lsat_1_v5_gn_9_55680,Lsat_1_v5_gn_5_126841,Lsat_1_v5_gn_7_19661,Lsat_1_v5_gn_5_68961,Lsat_1_v5_gn_8_151…
GO:0044763	single-organism cellular process	biological_process	0.0098194	0.36193	219	722	6619	25085	Lsat_1_v5_gn_8_118000,Lsat_1_v5_gn_2_74441,Lsat_1_v5_gn_6_40281,Lsat_1_v5_gn_6_69600,Lsat_1_v5_gn_9_91481,Lsat_1_v5_gn_3_118541,Lsat_1_v5_gn_2_105441,Lsat_1_v5_gn_9_31101,Lsat_1_v5_gn_7_3921,Lsat_1_v5_gn_1_105180,Lsat_1_v5_gn_2_20701,Lsat_1_v5_gn_8_83800,Lsat_1_v5_gn_9_20721,Lsat_1_v5_gn_7_35600,Lsat_1_v5_gn_3_28461,Lsat_1_v5_gn_2_133341,Lsat_1_v5_gn_3_44281,Lsat_1_v5_gn_8_44041,Lsat_1_v5_gn_6_13…
GO:0009061	anaerobic respiration	biological_process	0.0099266	0.36193	5	722	46	25085	Lsat_1_v5_gn_3_65021,Lsat_1_v5_gn_2_52280,Lsat_1_v5_gn_2_52260,Lsat_1_v5_gn_8_55821,Lsat_1_v5_gn_9_34941
GO:0015948	methanogenesis	biological_process	0.0099266	0.36193	5	722	46	25085	Lsat_1_v5_gn_3_65021,Lsat_1_v5_gn_9_34941,Lsat_1_v5_gn_8_55821,Lsat_1_v5_gn_2_52280,Lsat_1_v5_gn_2_52260
GO:0015975	energy derivation by oxidation of reduced inorganic compounds	biological_process	0.0099266	0.36193	5	722	46	25085	Lsat_1_v5_gn_3_65021,Lsat_1_v5_gn_9_34941,Lsat_1_v5_gn_2_52280,Lsat_1_v5_gn_2_52260,Lsat_1_v5_gn_8_55821
GO:0043447	alkane biosynthetic process	biological_process	0.0099266	0.36193	5	722	46	25085	Lsat_1_v5_gn_3_65021,Lsat_1_v5_gn_9_34941,Lsat_1_v5_gn_2_52280,Lsat_1_v5_gn_8_55821,Lsat_1_v5_gn_2_52260

## Sheet: KEGG-0d-1d
#Term	Database	ID	Input number	Background number	P-Value	Corrected P-Value	Input
Biosynthesis of secondary metabolites	KEGG PATHWAY	ath01110	54	995	4.43933e-08	3.86222e-06	Lsat_1_v5_gn_4_152320|Lsat_1_v5_gn_3_8200|Lsat_1_v5_gn_4_177060|Lsat_1_v5_gn_7_4420|Lsat_1_v5_gn_7_53641|Lsat_1_v5_gn_1_51701|Lsat_1_v5_gn_5_150921|Lsat_1_v5_gn_6_102380|Lsat_1_v5_gn_9_19881|Lsat_1_v5_gn_4_102800|Lsat_1_v5_gn_7_81140|Lsat_1_v5_gn_4_56041|Lsat_1_v5_gn_7_31120|Lsat_1_v5_gn_7_89821|Lsat_1_v5_gn_9_114521|Lsat_1_v5_gn_6_102660|Lsat_1_v5_gn_4_5241|Lsat_1_v5_gn_9_105960|Lsat_1_v5_gn_8_1…
Plant-pathogen interaction	KEGG PATHWAY	ath04626	15	164	1.97503e-05	0.00085914	Lsat_1_v5_gn_9_7881|Novelgene0390|Lsat_1_v5_gn_2_46760|Lsat_1_v5_gn_5_18180|Lsat_1_v5_gn_4_33240|Lsat_1_v5_gn_1_11300|Novelgene1485|Lsat_1_v5_gn_9_103760|Lsat_1_v5_gn_1_31380|Lsat_1_v5_gn_1_26640|Lsat_1_v5_gn_5_143381|Lsat_1_v5_gn_5_173860|Lsat_1_v5_gn_3_139900|Lsat_1_v5_gn_9_14580|Lsat_1_v5_gn_9_117520
Monoterpenoid biosynthesis	KEGG PATHWAY	ath00902	3	7	0.00131317	0.0380819	Lsat_1_v5_gn_3_7900|Lsat_1_v5_gn_3_8200|Lsat_1_v5_gn_4_36541
Phenylalanine metabolism	KEGG PATHWAY	ath00360	9	114	0.00229764	0.0405276	Lsat_1_v5_gn_9_84461|Lsat_1_v5_gn_3_91640|Lsat_1_v5_gn_2_85000|Lsat_1_v5_gn_5_33281|Lsat_1_v5_gn_1_51701|Lsat_1_v5_gn_5_150921|Lsat_1_v5_gn_5_107101|Lsat_1_v5_gn_8_134041|Novelgene2798
Metabolic pathways	KEGG PATHWAY	ath01100	64	1861	0.00232917	0.0405276	Lsat_1_v5_gn_4_152320|Lsat_1_v5_gn_9_63480|Lsat_1_v5_gn_4_177060|Lsat_1_v5_gn_7_4420|Lsat_1_v5_gn_7_53641|Lsat_1_v5_gn_8_118500|Lsat_1_v5_gn_3_100941|Lsat_1_v5_gn_1_51701|Lsat_1_v5_gn_1_31380|Lsat_1_v5_gn_6_102380|Lsat_1_v5_gn_9_19881|Lsat_1_v5_gn_5_186040|Lsat_1_v5_gn_4_102800|Lsat_1_v5_gn_7_81140|Lsat_1_v5_gn_4_56041|Lsat_1_v5_gn_7_31120|Lsat_1_v5_gn_3_29601|Lsat_1_v5_gn_9_114521|Lsat_1_v5_gn_1…
Terpenoid backbone biosynthesis	KEGG PATHWAY	ath00900	6	58	0.00361936	0.0524807	Lsat_1_v5_gn_2_92181|Lsat_1_v5_gn_4_139401|Lsat_1_v5_gn_1_20920|Lsat_1_v5_gn_5_122201|Lsat_1_v5_gn_0_7601|Lsat_1_v5_gn_7_89821
Ubiquinone and other terpenoid-quinone biosynthesis	KEGG PATHWAY	ath00130	4	32	0.00932618	0.115911	Lsat_1_v5_gn_8_134041|Lsat_1_v5_gn_7_53641|Lsat_1_v5_gn_1_51701|Novelgene2798
Biosynthesis of secondary metabolites	KEGG PATHWAY	ath01110	86	995	4.26293e-15	3.83664e-13	Lsat_1_v5_gn_8_28320|Lsat_1_v5_gn_6_39061|Lsat_1_v5_gn_2_104041|Lsat_1_v5_gn_5_21561|Lsat_1_v5_gn_3_73580|Lsat_1_v5_gn_1_8361|Lsat_1_v5_gn_3_80500|Lsat_1_v5_gn_1_120340|Lsat_1_v5_gn_9_13740|Lsat_1_v5_gn_5_147281|Lsat_1_v5_gn_3_63360|Lsat_1_v5_gn_1_130400|Lsat_1_v5_gn_9_4220|Lsat_1_v5_gn_7_30060|Lsat_1_v5_gn_8_1461|Lsat_1_v5_gn_8_156101|Lsat_1_v5_gn_3_107840|Lsat_1_v5_gn_1_126661|Lsat_1_v5_gn_4_64…
Metabolic pathways	KEGG PATHWAY	ath01100	124	1861	2.13699e-13	9.61647e-12	Lsat_1_v5_gn_9_119221|Lsat_1_v5_gn_6_96720|Lsat_1_v5_gn_4_41580|Lsat_1_v5_gn_7_110980|Lsat_1_v5_gn_8_28320|Lsat_1_v5_gn_7_19661|Lsat_1_v5_gn_7_33101|Lsat_1_v5_gn_6_39061|Lsat_1_v5_gn_2_104041|Lsat_1_v5_gn_5_21561|Lsat_1_v5_gn_3_73580|Lsat_1_v5_gn_1_8361|Lsat_1_v5_gn_3_80500|Lsat_1_v5_gn_1_120340|Lsat_1_v5_gn_9_13740|Lsat_1_v5_gn_5_147281|Lsat_1_v5_gn_4_38561|Lsat_1_v5_gn_3_63360|Lsat_1_v5_gn_9_42…
Glycolysis / Gluconeogenesis	KEGG PATHWAY	ath00010	18	112	1.55731e-07	4.67193e-06	Lsat_1_v5_gn_4_50121|Lsat_1_v5_gn_6_3021|Lsat_1_v5_gn_2_133660|Lsat_1_v5_gn_2_52260|Lsat_1_v5_gn_6_96720|Lsat_1_v5_gn_6_26160|Lsat_1_v5_gn_8_28320|Lsat_1_v5_gn_8_146120|Lsat_1_v5_gn_6_102220|Lsat_1_v5_gn_2_70500|Lsat_1_v5_gn_4_50141|Lsat_1_v5_gn_5_147281|Lsat_1_v5_gn_2_21840|Lsat_1_v5_gn_3_45080|Lsat_1_v5_gn_9_52960|Lsat_1_v5_gn_3_107840|Lsat_1_v5_gn_9_34941|Lsat_1_v5_gn_2_52280
Nitrogen metabolism	KEGG PATHWAY	ath00910	11	42	6.74286e-07	1.51714e-05	Lsat_1_v5_gn_1_63501|Lsat_1_v5_gn_8_106740|Lsat_1_v5_gn_2_68621|Lsat_1_v5_gn_1_63521|Lsat_1_v5_gn_7_86961|Lsat_1_v5_gn_1_62501|Lsat_1_v5_gn_5_77601|Lsat_1_v5_gn_7_94901|Lsat_1_v5_gn_4_5700|Lsat_1_v5_gn_7_86981|Lsat_1_v5_gn_9_58201
Steroid biosynthesis	KEGG PATHWAY	ath00100	10	34	8.90699e-07	1.60326e-05	Lsat_1_v5_gn_3_80500|Lsat_1_v5_gn_9_42821|Lsat_1_v5_gn_7_30060|Lsat_1_v5_gn_3_47540|Lsat_1_v5_gn_9_24081|Lsat_1_v5_gn_6_9700|Lsat_1_v5_gn_6_108381|Lsat_1_v5_gn_3_32600|Lsat_1_v5_gn_5_110501|Lsat_1_v5_gn_5_80860
Phenylalanine metabolism	KEGG PATHWAY	ath00360	16	114	3.68498e-06	5.52747e-05	Lsat_1_v5_gn_1_126661|Lsat_1_v5_gn_5_103541|Lsat_1_v5_gn_6_39081|Lsat_1_v5_gn_5_85681|Lsat_1_v5_gn_6_39061|Lsat_1_v5_gn_1_120340|Lsat_1_v5_gn_1_121761|Lsat_1_v5_gn_5_9201|Lsat_1_v5_gn_6_18741|Lsat_1_v5_gn_9_13740|Lsat_1_v5_gn_8_129120|Lsat_1_v5_gn_3_102601|Lsat_1_v5_gn_6_39000|Lsat_1_v5_gn_4_26660|Lsat_1_v5_gn_8_129240|Lsat_1_v5_gn_5_85721
Carbon metabolism	KEGG PATHWAY	ath01200	24	243	4.94124e-06	6.35303e-05	Lsat_1_v5_gn_6_26160|Lsat_1_v5_gn_8_28320|Lsat_1_v5_gn_8_146120|Lsat_1_v5_gn_2_21840|Lsat_1_v5_gn_4_26660|Lsat_1_v5_gn_5_103541|Lsat_1_v5_gn_5_137860|Lsat_1_v5_gn_2_133660|Lsat_1_v5_gn_6_11721|Lsat_1_v5_gn_5_21561|Lsat_1_v5_gn_2_70500|Lsat_1_v5_gn_2_74441|Lsat_1_v5_gn_5_23241|Lsat_1_v5_gn_3_132321|Lsat_1_v5_gn_5_147281|Lsat_1_v5_gn_3_45080|Lsat_1_v5_gn_4_261|Lsat_1_v5_gn_7_3921|Lsat_1_v5_gn_6_658…
Amino sugar and nucleotide sugar metabolism	KEGG PATHWAY	ath00520	16	122	8.02816e-06	9.03168e-05	Lsat_1_v5_gn_1_61880|Lsat_1_v5_gn_2_108461|Lsat_1_v5_gn_2_47461|Lsat_1_v5_gn_4_170480|Lsat_1_v5_gn_4_132241|Lsat_1_v5_gn_6_26160|Lsat_1_v5_gn_3_135300|Lsat_1_v5_gn_3_67140|Lsat_1_v5_gn_1_13620|Lsat_1_v5_gn_4_64320|Lsat_1_v5_gn_7_59540|Lsat_1_v5_gn_6_87881|Lsat_1_v5_gn_9_52960|Lsat_1_v5_gn_9_52921|Lsat_1_v5_gn_1_130400|Lsat_1_v5_gn_7_51000
Phenylpropanoid biosynthesis	KEGG PATHWAY	ath00940	18	154	9.49916e-06	9.49916e-05	Lsat_1_v5_gn_1_126661|Lsat_1_v5_gn_8_129120|Lsat_1_v5_gn_6_39081|Lsat_1_v5_gn_5_85681|Lsat_1_v5_gn_6_39061|Lsat_1_v5_gn_1_120340|Lsat_1_v5_gn_5_9201|Lsat_1_v5_gn_9_13740|Lsat_1_v5_gn_3_73580|Lsat_1_v5_gn_8_1461|Lsat_1_v5_gn_3_102601|Lsat_1_v5_gn_5_63400|Lsat_1_v5_gn_8_156101|Lsat_1_v5_gn_3_63360|Lsat_1_v5_gn_6_39000|Lsat_1_v5_gn_1_121761|Lsat_1_v5_gn_8_129240|Lsat_1_v5_gn_5_85721
Starch and sucrose metabolism	KEGG PATHWAY	ath00500	18	188	0.00010503	0.000945273	Lsat_1_v5_gn_9_101701|Lsat_1_v5_gn_4_64320|Lsat_1_v5_gn_2_47461|Lsat_1_v5_gn_4_170480|Lsat_1_v5_gn_4_132241|Lsat_1_v5_gn_6_26160|Lsat_1_v5_gn_3_135300|Lsat_1_v5_gn_1_74120|Lsat_1_v5_gn_3_67140|Lsat_1_v5_gn_5_119340|Lsat_1_v5_gn_1_13620|Lsat_1_v5_gn_2_128781|Lsat_1_v5_gn_8_1461|Lsat_1_v5_gn_1_39321|Lsat_1_v5_gn_9_52960|Lsat_1_v5_gn_9_52921|Lsat_1_v5_gn_1_130400|Lsat_1_v5_gn_7_51000
Pyruvate metabolism	KEGG PATHWAY	ath00620	11	83	0.000188327	0.00144313	Lsat_1_v5_gn_6_3021|Lsat_1_v5_gn_2_133660|Lsat_1_v5_gn_5_23241|Lsat_1_v5_gn_3_109941|Lsat_1_v5_gn_8_146120|Lsat_1_v5_gn_4_108821|Lsat_1_v5_gn_5_147281|Lsat_1_v5_gn_9_100240|Lsat_1_v5_gn_5_32561|Lsat_1_v5_gn_2_21840|Lsat_1_v5_gn_3_45080
Biosynthesis of amino acids	KEGG PATHWAY	ath01230	21	255	0.000207594	0.00144313	Lsat_1_v5_gn_5_103541|Lsat_1_v5_gn_5_137860|Lsat_1_v5_gn_2_133660|Lsat_1_v5_gn_2_68621|Lsat_1_v5_gn_1_129680|Lsat_1_v5_gn_6_65880|Lsat_1_v5_gn_2_74441|Lsat_1_v5_gn_2_104041|Lsat_1_v5_gn_5_21561|Lsat_1_v5_gn_6_18741|Lsat_1_v5_gn_6_102220|Lsat_1_v5_gn_5_77601|Lsat_1_v5_gn_3_132321|Lsat_1_v5_gn_2_21840|Lsat_1_v5_gn_3_45080|Lsat_1_v5_gn_4_140321|Lsat_1_v5_gn_3_107840|Lsat_1_v5_gn_9_58201|Lsat_1_v5_gn…
Cysteine and methionine metabolism	KEGG PATHWAY	ath00270	12	99	0.000208452	0.00144313	Lsat_1_v5_gn_5_103541|Lsat_1_v5_gn_6_3021|Lsat_1_v5_gn_3_85440|Lsat_1_v5_gn_6_65880|Lsat_1_v5_gn_2_74441|Lsat_1_v5_gn_2_104041|Lsat_1_v5_gn_2_47620|Lsat_1_v5_gn_6_18741|Lsat_1_v5_gn_4_108821|Lsat_1_v5_gn_4_26660|Lsat_1_v5_gn_4_158301|Lsat_1_v5_gn_7_37541
Alanine, aspartate and glutamate metabolism	KEGG PATHWAY	ath00250	8	48	0.000359389	0.00231036	Lsat_1_v5_gn_5_103541|Lsat_1_v5_gn_5_137860|Lsat_1_v5_gn_2_68621|Lsat_1_v5_gn_6_18741|Lsat_1_v5_gn_5_77601|Lsat_1_v5_gn_7_110980|Lsat_1_v5_gn_9_58201|Lsat_1_v5_gn_4_26660
Riboflavin metabolism	KEGG PATHWAY	ath00740	4	9	0.000565548	0.00339329	Lsat_1_v5_gn_7_19661|Lsat_1_v5_gn_5_108740|Lsat_1_v5_gn_4_70021|Lsat_1_v5_gn_4_36200
Carbon fixation in photosynthetic organisms	KEGG PATHWAY	ath00710	8	69	0.00297979	0.0161844	Lsat_1_v5_gn_5_103541|Lsat_1_v5_gn_5_137860|Lsat_1_v5_gn_5_21561|Lsat_1_v5_gn_4_108821|Lsat_1_v5_gn_3_132321|Lsat_1_v5_gn_9_100240|Lsat_1_v5_gn_5_32561|Lsat_1_v5_gn_4_26660
Pentose phosphate pathway	KEGG PATHWAY	ath00030	7	54	0.00305705	0.0161844	Lsat_1_v5_gn_6_11721|Lsat_1_v5_gn_9_52960|Lsat_1_v5_gn_5_21561|Lsat_1_v5_gn_2_70500|Lsat_1_v5_gn_3_132321|Lsat_1_v5_gn_3_107840|Lsat_1_v5_gn_4_261
Pentose and glucuronate interconversions	KEGG PATHWAY	ath00040	8	81	0.00719724	0.0359862	Lsat_1_v5_gn_2_128781|Lsat_1_v5_gn_4_170480|Lsat_1_v5_gn_5_21561|Lsat_1_v5_gn_1_74120|Lsat_1_v5_gn_1_13620|Lsat_1_v5_gn_1_39321|Lsat_1_v5_gn_9_12800|Lsat_1_v5_gn_3_67140
Fructose and mannose metabolism	KEGG PATHWAY	ath00051	6	52	0.00985196	0.0445339	Lsat_1_v5_gn_9_52921|Lsat_1_v5_gn_4_132241|Lsat_1_v5_gn_6_26160|Lsat_1_v5_gn_2_70500|Lsat_1_v5_gn_3_107840|Lsat_1_v5_gn_9_19140
Phagosome	KEGG PATHWAY	ath04145	8	86	0.00989643	0.0445339	Lsat_1_v5_gn_3_44281|Lsat_1_v5_gn_3_69541|Lsat_1_v5_gn_8_137740|Lsat_1_v5_gn_6_86200|Novelgene1888|Lsat_1_v5_gn_3_7300|Lsat_1_v5_gn_1_67340|Lsat_1_v5_gn_6_5880
		e

## Sheet: GO-1d-5d
GO_accession	Description	Term_type	Over_represented_pValue	Corrected_pValue	DEG_item	DEG_list	Bg_item	Bg_list	Gene_names
GO:0003824	catalytic activity	molecular_function	1.3195e-09	4.7579e-06	143	201	12579	25085	Lsat_1_v5_gn_5_97860,Lsat_1_v5_gn_6_54921,Lsat_1_v5_gn_6_19380,Lsat_1_v5_gn_4_82580,Lsat_1_v5_gn_3_5360,Lsat_1_v5_gn_2_130341,Lsat_1_v5_gn_7_14360,Lsat_1_v5_gn_6_79980,Lsat_1_v5_gn_1_67340,Lsat_1_v5_gn_3_63360,Lsat_1_v5_gn_8_71141,Lsat_1_v5_gn_6_38361,Lsat_1_v5_gn_5_9201,Lsat_1_v5_gn_1_58781,Lsat_1_v5_gn_6_88341,Lsat_1_v5_gn_4_5700,Lsat_1_v5_gn_5_3340,Lsat_1_v5_gn_1_45081,Lsat_1_v5_gn_4_89560,Lsa…
GO:0005507	copper ion binding	molecular_function	2.0389e-09	4.7579e-06	11	201	112	25085	Lsat_1_v5_gn_3_76141,Lsat_1_v5_gn_8_13161,Lsat_1_v5_gn_8_71281,Lsat_1_v5_gn_4_185141,Lsat_1_v5_gn_6_90281,Lsat_1_v5_gn_2_125601,Lsat_1_v5_gn_9_46580,Lsat_1_v5_gn_9_25840,Lsat_1_v5_gn_4_168161,Lsat_1_v5_gn_9_24581,Lsat_1_v5_gn_6_2441
GO:0055114	oxidation-reduction process	biological_process	3.067e-07	0.00047712	45	201	2567	25085	Lsat_1_v5_gn_8_112041,Lsat_1_v5_gn_7_107941,Lsat_1_v5_gn_8_71141,Lsat_1_v5_gn_1_61880,Lsat_1_v5_gn_3_63360,Lsat_1_v5_gn_7_3921,Lsat_1_v5_gn_9_25840,Lsat_1_v5_gn_9_106281,Lsat_1_v5_gn_6_90281,Lsat_1_v5_gn_5_129761,Lsat_1_v5_gn_3_76141,Lsat_1_v5_gn_5_176021,Lsat_1_v5_gn_6_2441,Lsat_1_v5_gn_5_143341,Lsat_1_v5_gn_5_97860,Lsat_1_v5_gn_8_71281,Lsat_1_v5_gn_4_185141,Lsat_1_v5_gn_2_133660,Lsat_1_v5_gn_6_…
GO:0016491	oxidoreductase activity	molecular_function	9.2653e-07	0.001081	45	201	2672	25085	Lsat_1_v5_gn_9_24581,Lsat_1_v5_gn_8_13440,Lsat_1_v5_gn_6_31381,Lsat_1_v5_gn_8_37660,Lsat_1_v5_gn_6_39081,Lsat_1_v5_gn_2_125601,Lsat_1_v5_gn_1_116480,Lsat_1_v5_gn_8_134041,Lsat_1_v5_gn_2_87700,Lsat_1_v5_gn_9_24081,Lsat_1_v5_gn_5_150900,Lsat_1_v5_gn_5_175381,Lsat_1_v5_gn_7_87300,Lsat_1_v5_gn_4_168161,Lsat_1_v5_gn_9_46580,Lsat_1_v5_gn_3_123981,Lsat_1_v5_gn_8_28320,Lsat_1_v5_gn_6_4301,Lsat_1_v5_gn_8_…
GO:0044710	single-organism metabolic process	biological_process	7.5338e-06	0.007032	68	201	5140	25085	Lsat_1_v5_gn_5_176380,Lsat_1_v5_gn_2_130341,Lsat_1_v5_gn_6_79980,Lsat_1_v5_gn_7_14360,Lsat_1_v5_gn_4_185141,Lsat_1_v5_gn_8_71281,Lsat_1_v5_gn_5_97860,Lsat_1_v5_gn_6_2441,Lsat_1_v5_gn_7_30541,Lsat_1_v5_gn_1_58781,Lsat_1_v5_gn_3_76141,Lsat_1_v5_gn_4_89401,Lsat_1_v5_gn_7_107941,Lsat_1_v5_gn_8_71141,Lsat_1_v5_gn_5_67800,Lsat_1_v5_gn_3_63360,Lsat_1_v5_gn_7_40780,Lsat_1_v5_gn_5_175381,Lsat_1_v5_gn_2_71…
GO:0016787	hydrolase activity	molecular_function	2.5054e-05	0.019488	60	201	4465	25085	Lsat_1_v5_gn_2_47620,Lsat_1_v5_gn_9_113301,Lsat_1_v5_gn_4_102181,Lsat_1_v5_gn_2_119040,Lsat_1_v5_gn_8_30681,Lsat_1_v5_gn_4_159141,Lsat_1_v5_gn_6_9340,Lsat_1_v5_gn_3_5360,Lsat_1_v5_gn_6_12221,Lsat_1_v5_gn_1_65500,Lsat_1_v5_gn_8_69601,Lsat_1_v5_gn_6_54921,Lsat_1_v5_gn_6_2441,Lsat_1_v5_gn_8_39840,Lsat_1_v5_gn_6_19380,Lsat_1_v5_gn_2_133660,Lsat_1_v5_gn_7_68540,Lsat_1_v5_gn_6_74421,Lsat_1_v5_gn_5_9201…
GO:0048037	cofactor binding	molecular_function	5.1192e-05	0.03413	19	201	842	25085	Lsat_1_v5_gn_1_13620,Lsat_1_v5_gn_7_75541,Lsat_1_v5_gn_5_176021,Lsat_1_v5_gn_6_85001,Lsat_1_v5_gn_3_123981,Lsat_1_v5_gn_8_28320,Lsat_1_v5_gn_7_107941,Lsat_1_v5_gn_8_112041,Lsat_1_v5_gn_1_61880,Lsat_1_v5_gn_3_63360,Lsat_1_v5_gn_2_87700,Lsat_1_v5_gn_2_130341,Lsat_1_v5_gn_2_71561,Lsat_1_v5_gn_7_87300,Lsat_1_v5_gn_8_134041,Lsat_1_v5_gn_2_47620,Lsat_1_v5_gn_5_143341,Lsat_1_v5_gn_6_87881,Lsat_1_v5_gn_6…
GO:0032403	protein complex binding	molecular_function	7.5492e-05	0.04404	9	201	220	25085	Lsat_1_v5_gn_7_92061,Lsat_1_v5_gn_7_114541,Lsat_1_v5_gn_3_123380,Lsat_1_v5_gn_3_78340,Lsat_1_v5_gn_4_102181,Lsat_1_v5_gn_6_69660,Lsat_1_v5_gn_9_107600,Lsat_1_v5_gn_6_19380,Lsat_1_v5_gn_9_108981
GO:0050662	coenzyme binding	molecular_function	0.00016334	0.084702	16	201	699	25085	Lsat_1_v5_gn_7_107941,Lsat_1_v5_gn_3_63360,Lsat_1_v5_gn_1_61880,Lsat_1_v5_gn_8_28320,Lsat_1_v5_gn_3_123981,Lsat_1_v5_gn_6_85001,Lsat_1_v5_gn_1_13620,Lsat_1_v5_gn_5_176021,Lsat_1_v5_gn_7_75541,Lsat_1_v5_gn_6_31381,Lsat_1_v5_gn_5_143341,Lsat_1_v5_gn_6_87881,Lsat_1_v5_gn_2_47620,Lsat_1_v5_gn_2_87700,Lsat_1_v5_gn_7_87300,Lsat_1_v5_gn_2_130341
GO:0016614	oxidoreductase activity, acting on CH-OH group of donors	molecular_function	0.0003627	0.16165	11	201	394	25085	Lsat_1_v5_gn_2_47620,Lsat_1_v5_gn_2_87700,Lsat_1_v5_gn_1_13620,Lsat_1_v5_gn_5_176021,Lsat_1_v5_gn_2_130341,Lsat_1_v5_gn_8_112041,Lsat_1_v5_gn_7_107941,Lsat_1_v5_gn_3_63360,Lsat_1_v5_gn_1_61880,Lsat_1_v5_gn_8_28320,Lsat_1_v5_gn_3_123981
GO:0032787	monocarboxylic acid metabolic process	biological_process	0.000381	0.16165	10	201	330	25085	Lsat_1_v5_gn_2_133660,Lsat_1_v5_gn_3_63360,Lsat_1_v5_gn_5_67800,Lsat_1_v5_gn_7_30541,Lsat_1_v5_gn_5_176380,Lsat_1_v5_gn_9_24081,Lsat_1_v5_gn_5_176021,Lsat_1_v5_gn_2_3161,Lsat_1_v5_gn_2_47620,Lsat_1_v5_gn_4_61761
GO:0004616	phosphogluconate dehydrogenase (decarboxylating) activity	molecular_function	0.00080736	0.31399	4	201	53	25085	Lsat_1_v5_gn_5_176021,Lsat_1_v5_gn_2_87700,Lsat_1_v5_gn_1_13620,Lsat_1_v5_gn_3_63360
GO:0016798	hydrolase activity, acting on glycosyl bonds	molecular_function	0.00089266	0.32046	13	201	576	25085	Lsat_1_v5_gn_6_12221,Lsat_1_v5_gn_9_46241,Lsat_1_v5_gn_5_9201,Lsat_1_v5_gn_1_64420,Lsat_1_v5_gn_6_90281,Lsat_1_v5_gn_2_133660,Lsat_1_v5_gn_5_124440,Lsat_1_v5_gn_3_75160,Lsat_1_v5_gn_1_37881,Lsat_1_v5_gn_8_39840,Lsat_1_v5_gn_6_2441,Lsat_1_v5_gn_8_164660,Lsat_1_v5_gn_6_54921
GO:0008017	microtubule binding	molecular_function	0.0010021	0.33407	6	201	140	25085	Lsat_1_v5_gn_7_92061,Lsat_1_v5_gn_7_114541,Lsat_1_v5_gn_9_107600,Lsat_1_v5_gn_3_123380,Lsat_1_v5_gn_4_102181,Lsat_1_v5_gn_9_108981
GO:0030243	cellulose metabolic process	biological_process	0.0010857	0.33679	4	201	55	25085	Lsat_1_v5_gn_7_35600,Lsat_1_v5_gn_1_45081,Lsat_1_v5_gn_5_9201,Lsat_1_v5_gn_9_11301
GO:0004089	carbonate dehydratase activity	molecular_function	0.0011546	0.33679	2	201	7	25085	Lsat_1_v5_gn_4_5700,Lsat_1_v5_gn_4_182521
GO:0019752	carboxylic acid metabolic process	biological_process	0.0012938	0.33792	16	201	829	25085	Lsat_1_v5_gn_6_69660,Lsat_1_v5_gn_5_67800,Lsat_1_v5_gn_7_3921,Lsat_1_v5_gn_3_63360,Lsat_1_v5_gn_8_112041,Lsat_1_v5_gn_5_176021,Lsat_1_v5_gn_7_30541,Lsat_1_v5_gn_2_3161,Lsat_1_v5_gn_2_133660,Lsat_1_v5_gn_2_71561,Lsat_1_v5_gn_5_176380,Lsat_1_v5_gn_9_24081,Lsat_1_v5_gn_2_104041,Lsat_1_v5_gn_4_61761,Lsat_1_v5_gn_2_47620,Lsat_1_v5_gn_8_134041
GO:0044877	macromolecular complex binding	molecular_function	0.0013923	0.33792	9	201	330	25085	Lsat_1_v5_gn_6_69660,Lsat_1_v5_gn_9_107600,Lsat_1_v5_gn_6_19380,Lsat_1_v5_gn_9_108981,Lsat_1_v5_gn_7_92061,Lsat_1_v5_gn_7_114541,Lsat_1_v5_gn_3_123380,Lsat_1_v5_gn_3_78340,Lsat_1_v5_gn_4_102181
GO:0006631	fatty acid metabolic process	biological_process	0.0014641	0.33792	7	201	207	25085	Lsat_1_v5_gn_2_47620,Lsat_1_v5_gn_5_67800,Lsat_1_v5_gn_3_63360,Lsat_1_v5_gn_5_176021,Lsat_1_v5_gn_9_24081,Lsat_1_v5_gn_5_176380,Lsat_1_v5_gn_7_30541
GO:0043436	oxoacid metabolic process	biological_process	0.0015077	0.33792	16	201	842	25085	Lsat_1_v5_gn_2_3161,Lsat_1_v5_gn_7_30541,Lsat_1_v5_gn_5_176021,Lsat_1_v5_gn_8_112041,Lsat_1_v5_gn_5_67800,Lsat_1_v5_gn_7_3921,Lsat_1_v5_gn_3_63360,Lsat_1_v5_gn_6_69660,Lsat_1_v5_gn_4_61761,Lsat_1_v5_gn_2_47620,Lsat_1_v5_gn_8_134041,Lsat_1_v5_gn_9_24081,Lsat_1_v5_gn_5_176380,Lsat_1_v5_gn_2_104041,Lsat_1_v5_gn_2_71561,Lsat_1_v5_gn_2_133660
GO:0006082	organic acid metabolic process	biological_process	0.0015205	0.33792	16	201	843	25085	Lsat_1_v5_gn_6_69660,Lsat_1_v5_gn_8_112041,Lsat_1_v5_gn_5_67800,Lsat_1_v5_gn_3_63360,Lsat_1_v5_gn_7_3921,Lsat_1_v5_gn_7_30541,Lsat_1_v5_gn_5_176021,Lsat_1_v5_gn_2_3161,Lsat_1_v5_gn_2_133660,Lsat_1_v5_gn_5_176380,Lsat_1_v5_gn_9_24081,Lsat_1_v5_gn_2_104041,Lsat_1_v5_gn_2_71561,Lsat_1_v5_gn_4_61761,Lsat_1_v5_gn_2_47620,Lsat_1_v5_gn_8_134041
GO:0051287	NAD binding	molecular_function	0.0016653	0.34551	7	201	212	25085	Lsat_1_v5_gn_5_176021,Lsat_1_v5_gn_8_28320,Lsat_1_v5_gn_2_87700,Lsat_1_v5_gn_1_13620,Lsat_1_v5_gn_2_47620,Lsat_1_v5_gn_3_63360,Lsat_1_v5_gn_1_61880
GO:0044264	cellular polysaccharide metabolic process	biological_process	0.0017028	0.34551	6	201	154	25085	Lsat_1_v5_gn_5_67800,Lsat_1_v5_gn_1_64420,Lsat_1_v5_gn_5_9201,Lsat_1_v5_gn_9_11301,Lsat_1_v5_gn_7_35600,Lsat_1_v5_gn_1_45081
GO:0030001	metal ion transport	biological_process	0.0022322	0.43408	12	201	583	25085	Lsat_1_v5_gn_5_176021,Lsat_1_v5_gn_7_87300,Lsat_1_v5_gn_8_7341,Lsat_1_v5_gn_9_60641,Lsat_1_v5_gn_4_44480,Lsat_1_v5_gn_2_47620,Lsat_1_v5_gn_8_28320,Lsat_1_v5_gn_6_47280,Lsat_1_v5_gn_8_106761,Lsat_1_v5_gn_7_79160,Lsat_1_v5_gn_4_89560,Lsat_1_v5_gn_7_10841
GO:0015631	tubulin binding	molecular_function	0.0029442	0.54962	6	201	174	25085	Lsat_1_v5_gn_9_107600,Lsat_1_v5_gn_7_114541,Lsat_1_v5_gn_7_92061,Lsat_1_v5_gn_4_102181,Lsat_1_v5_gn_9_108981,Lsat_1_v5_gn_3_123380
GO:0019072	viral genome packaging	biological_process	0.0036521	0.60074	2	201	11	25085	Lsat_1_v5_gn_2_104041,Lsat_1_v5_gn_5_82580
GO:0006629	lipid metabolic process	biological_process	0.0039805	0.60074	17	201	1025	25085	Lsat_1_v5_gn_7_30541,Lsat_1_v5_gn_5_176021,Lsat_1_v5_gn_1_58781,Lsat_1_v5_gn_4_89401,Lsat_1_v5_gn_3_123981,Lsat_1_v5_gn_1_37881,Lsat_1_v5_gn_7_107941,Lsat_1_v5_gn_5_67800,Lsat_1_v5_gn_1_61880,Lsat_1_v5_gn_3_63360,Lsat_1_v5_gn_9_24081,Lsat_1_v5_gn_5_176380,Lsat_1_v5_gn_2_130341,Lsat_1_v5_gn_2_60440,Lsat_1_v5_gn_6_69020,Lsat_1_v5_gn_2_47620,Lsat_1_v5_gn_5_3340
GO:0015672	monovalent inorganic cation transport	biological_process	0.0041859	0.60074	11	201	537	25085	Lsat_1_v5_gn_4_87321,Lsat_1_v5_gn_2_47620,Lsat_1_v5_gn_5_93000,Lsat_1_v5_gn_9_60641,Lsat_1_v5_gn_7_92061,Lsat_1_v5_gn_8_7341,Lsat_1_v5_gn_7_87300,Lsat_1_v5_gn_5_176021,Lsat_1_v5_gn_7_79160,Lsat_1_v5_gn_2_67780,Lsat_1_v5_gn_8_28320
GO:0009678	hydrogen-translocating pyrophosphatase activity	molecular_function	0.0042866	0.60074	2	201	12	25085	Lsat_1_v5_gn_5_93000,Lsat_1_v5_gn_4_87321
GO:0000087	mitotic M phase	biological_process	0.0044317	0.60074	2	201	13	25085	Lsat_1_v5_gn_3_123380,Lsat_1_v5_gn_4_5700
GO:0098763	mitotic cell cycle phase	biological_process	0.0044317	0.60074	2	201	13	25085	Lsat_1_v5_gn_4_5700,Lsat_1_v5_gn_3_123380
GO:0005976	polysaccharide metabolic process	biological_process	0.004466	0.60074	6	201	187	25085	Lsat_1_v5_gn_1_64420,Lsat_1_v5_gn_5_67800,Lsat_1_v5_gn_1_45081,Lsat_1_v5_gn_7_35600,Lsat_1_v5_gn_9_11301,Lsat_1_v5_gn_5_9201
GO:0004553	hydrolase activity, hydrolyzing O-glycosyl compounds	molecular_function	0.0047438	0.60074	11	201	539	25085	Lsat_1_v5_gn_1_64420,Lsat_1_v5_gn_6_12221,Lsat_1_v5_gn_9_46241,Lsat_1_v5_gn_5_9201,Lsat_1_v5_gn_8_39840,Lsat_1_v5_gn_8_164660,Lsat_1_v5_gn_6_54921,Lsat_1_v5_gn_5_124440,Lsat_1_v5_gn_2_133660,Lsat_1_v5_gn_1_37881,Lsat_1_v5_gn_3_75160
GO:0051273	beta-glucan metabolic process	biological_process	0.0048176	0.60074	4	201	82	25085	Lsat_1_v5_gn_5_9201,Lsat_1_v5_gn_9_11301,Lsat_1_v5_gn_7_35600,Lsat_1_v5_gn_1_45081
GO:0044699	single-organism process	biological_process	0.0048358	0.60074	95	201	9528	25085	Lsat_1_v5_gn_3_89200,Lsat_1_v5_gn_4_186380,Lsat_1_v5_gn_1_13620,Lsat_1_v5_gn_5_93000,Lsat_1_v5_gn_9_60641,Lsat_1_v5_gn_2_3161,Lsat_1_v5_gn_6_85001,Lsat_1_v5_gn_6_9141,Lsat_1_v5_gn_9_46580,Lsat_1_v5_gn_4_50041,Lsat_1_v5_gn_9_24081,Lsat_1_v5_gn_7_114541,Lsat_1_v5_gn_2_87700,Lsat_1_v5_gn_7_13121,Lsat_1_v5_gn_5_150900,Lsat_1_v5_gn_7_87300,Lsat_1_v5_gn_6_69020,Lsat_1_v5_gn_8_134041,Lsat_1_v5_gn_6_2452…
GO:0006073	cellular glucan metabolic process	biological_process	0.0048785	0.60074	5	201	134	25085	Lsat_1_v5_gn_1_64420,Lsat_1_v5_gn_7_35600,Lsat_1_v5_gn_1_45081,Lsat_1_v5_gn_5_9201,Lsat_1_v5_gn_9_11301
GO:0044042	glucan metabolic process	biological_process	0.0048785	0.60074	5	201	134	25085	Lsat_1_v5_gn_1_64420,Lsat_1_v5_gn_7_35600,Lsat_1_v5_gn_1_45081,Lsat_1_v5_gn_5_9201,Lsat_1_v5_gn_9_11301
GO:0003777	microtubule motor activity	molecular_function	0.0050462	0.60074	4	201	83	25085	Lsat_1_v5_gn_9_107600,Lsat_1_v5_gn_7_92061,Lsat_1_v5_gn_9_108981,Lsat_1_v5_gn_4_102181
GO:0006812	cation transport	biological_process	0.0050862	0.60074	16	201	981	25085	Lsat_1_v5_gn_7_10841,Lsat_1_v5_gn_4_89560,Lsat_1_v5_gn_2_47620,Lsat_1_v5_gn_7_87300,Lsat_1_v5_gn_2_67780,Lsat_1_v5_gn_8_28320,Lsat_1_v5_gn_6_47280,Lsat_1_v5_gn_7_79160,Lsat_1_v5_gn_8_106761,Lsat_1_v5_gn_4_87321,Lsat_1_v5_gn_4_44480,Lsat_1_v5_gn_8_7341,Lsat_1_v5_gn_5_176021,Lsat_1_v5_gn_9_60641,Lsat_1_v5_gn_5_93000,Lsat_1_v5_gn_7_92061
GO:0016759	cellulose synthase activity	molecular_function	0.0052776	0.60074	3	201	43	25085	Lsat_1_v5_gn_9_11301,Lsat_1_v5_gn_1_45081,Lsat_1_v5_gn_7_35600
GO:0016760	cellulose synthase (UDP-forming) activity	molecular_function	0.0052776	0.60074	3	201	43	25085	Lsat_1_v5_gn_9_11301,Lsat_1_v5_gn_1_45081,Lsat_1_v5_gn_7_35600
GO:0007018	microtubule-based movement	biological_process	0.0054917	0.61023	4	201	85	25085	Lsat_1_v5_gn_7_92061,Lsat_1_v5_gn_9_107600,Lsat_1_v5_gn_9_108981,Lsat_1_v5_gn_4_102181
GO:0008152	metabolic process	biological_process	0.0057893	0.62834	127	201	13566	25085	Lsat_1_v5_gn_9_106281,Lsat_1_v5_gn_6_90281,Lsat_1_v5_gn_3_75160,Lsat_1_v5_gn_1_37881,Lsat_1_v5_gn_8_112041,Lsat_1_v5_gn_7_3921,Lsat_1_v5_gn_1_61880,Lsat_1_v5_gn_9_25840,Lsat_1_v5_gn_7_35600,Lsat_1_v5_gn_5_137740,Lsat_1_v5_gn_8_7341,Lsat_1_v5_gn_5_176021,Lsat_1_v5_gn_6_77701,Lsat_1_v5_gn_5_129761,Lsat_1_v5_gn_5_143341,Lsat_1_v5_gn_5_163841,Lsat_1_v5_gn_2_133660,Lsat_1_v5_gn_6_16040,Lsat_1_v5_gn_7_…
GO:1901136	carbohydrate derivative catabolic process	biological_process	0.0059904	0.63227	3	201	47	25085	Lsat_1_v5_gn_1_37881,Lsat_1_v5_gn_5_176021,Lsat_1_v5_gn_6_54921
GO:0006979	response to oxidative stress	biological_process	0.0060964	0.63227	5	201	147	25085	Lsat_1_v5_gn_5_150900,Lsat_1_v5_gn_5_175381,Lsat_1_v5_gn_8_37660,Lsat_1_v5_gn_6_39081,Lsat_1_v5_gn_8_13440
GO:0004601	peroxidase activity	molecular_function	0.0065826	0.66785	5	201	148	25085	Lsat_1_v5_gn_6_39081,Lsat_1_v5_gn_8_37660,Lsat_1_v5_gn_8_13440,Lsat_1_v5_gn_5_150900,Lsat_1_v5_gn_5_175381
GO:0005975	carbohydrate metabolic process	biological_process	0.006946	0.68854	18	201	1163	25085	Lsat_1_v5_gn_1_45081,Lsat_1_v5_gn_2_133660,Lsat_1_v5_gn_8_39840,Lsat_1_v5_gn_8_164660,Lsat_1_v5_gn_8_45981,Lsat_1_v5_gn_9_46241,Lsat_1_v5_gn_6_12221,Lsat_1_v5_gn_9_11301,Lsat_1_v5_gn_1_64420,Lsat_1_v5_gn_4_61761,Lsat_1_v5_gn_4_13360,Lsat_1_v5_gn_3_75160,Lsat_1_v5_gn_5_124440,Lsat_1_v5_gn_5_67800,Lsat_1_v5_gn_7_35600,Lsat_1_v5_gn_5_9201,Lsat_1_v5_gn_3_39581,Lsat_1_v5_gn_2_3161
GO:0044281	small molecule metabolic process	biological_process	0.0070816	0.68854	20	201	1358	25085	Lsat_1_v5_gn_6_69660,Lsat_1_v5_gn_8_112041,Lsat_1_v5_gn_7_3921,Lsat_1_v5_gn_3_63360,Lsat_1_v5_gn_5_67800,Lsat_1_v5_gn_7_30541,Lsat_1_v5_gn_7_92061,Lsat_1_v5_gn_5_176021,Lsat_1_v5_gn_2_3161,Lsat_1_v5_gn_5_23241,Lsat_1_v5_gn_2_133660,Lsat_1_v5_gn_2_104041,Lsat_1_v5_gn_5_176380,Lsat_1_v5_gn_9_24081,Lsat_1_v5_gn_2_71561,Lsat_1_v5_gn_6_79980,Lsat_1_v5_gn_6_24520,Lsat_1_v5_gn_8_134041,Lsat_1_v5_gn_2_47…
GO:0006555	methionine metabolic process	biological_process	0.0074763	0.69382	2	201	16	25085	Lsat_1_v5_gn_7_3921,Lsat_1_v5_gn_2_104041
GO:0009116	nucleoside metabolic process	biological_process	0.0076009	0.69382	8	201	351	25085	Lsat_1_v5_gn_2_133660,Lsat_1_v5_gn_5_23241,Lsat_1_v5_gn_4_61761,Lsat_1_v5_gn_6_24520,Lsat_1_v5_gn_6_79980,Lsat_1_v5_gn_2_3161,Lsat_1_v5_gn_5_176021,Lsat_1_v5_gn_7_92061
GO:0016684	oxidoreductase activity, acting on peroxide as acceptor	molecular_function	0.0076802	0.69382	5	201	154	25085	Lsat_1_v5_gn_8_13440,Lsat_1_v5_gn_8_37660,Lsat_1_v5_gn_6_39081,Lsat_1_v5_gn_5_175381,Lsat_1_v5_gn_5_150900
GO:1901657	glycosyl compound metabolic process	biological_process	0.0077306	0.69382	8	201	352	25085	Lsat_1_v5_gn_5_176021,Lsat_1_v5_gn_7_92061,Lsat_1_v5_gn_6_24520,Lsat_1_v5_gn_4_61761,Lsat_1_v5_gn_6_79980,Lsat_1_v5_gn_2_3161,Lsat_1_v5_gn_2_133660,Lsat_1_v5_gn_5_23241
GO:0004489	methylenetetrahydrofolate reductase (NAD(P)H) activity	molecular_function	0.0082351	0.71048	1	201	1	25085	Lsat_1_v5_gn_7_3921
GO:0015716	organic phosphonate transport	biological_process	0.0084613	0.71048	1	201	1	25085	Lsat_1_v5_gn_3_19721
GO:0004838	L-tyrosine:2-oxoglutarate aminotransferase activity	molecular_function	0.0085251	0.71048	1	201	1	25085	Lsat_1_v5_gn_8_112041
GO:0070547	L-tyrosine aminotransferase activity	molecular_function	0.0085251	0.71048	1	201	1	25085	Lsat_1_v5_gn_8_112041
GO:0030244	cellulose biosynthetic process	biological_process	0.008958	0.73346	3	201	52	25085	Lsat_1_v5_gn_1_45081,Lsat_1_v5_gn_7_35600,Lsat_1_v5_gn_9_11301
GO:0016616	oxidoreductase activity, acting on the CH-OH group of donors, NAD or NADP as acceptor	molecular_function	0.0094621	0.76137	8	201	365	25085	Lsat_1_v5_gn_2_47620,Lsat_1_v5_gn_5_176021,Lsat_1_v5_gn_2_87700,Lsat_1_v5_gn_1_13620,Lsat_1_v5_gn_1_61880,Lsat_1_v5_gn_3_63360,Lsat_1_v5_gn_8_28320,Lsat_1_v5_gn_3_123981
GO:0006801	superoxide metabolic process	biological_process	0.00032617	0.85516	3	128	25	25085	Lsat_1_v5_gn_6_43340,Lsat_1_v5_gn_6_10640,Lsat_1_v5_gn_6_16060
GO:0072593	reactive oxygen species metabolic process	biological_process	0.00036647	0.85516	3	128	26	25085	Lsat_1_v5_gn_6_43340,Lsat_1_v5_gn_6_16060,Lsat_1_v5_gn_6_10640
GO:0004114	3',5'-cyclic-nucleotide phosphodiesterase activity	molecular_function	0.00094309	1	2	128	9	25085	Lsat_1_v5_gn_4_13640,Lsat_1_v5_gn_4_129180
GO:0046872	metal ion binding	molecular_function	0.0013704	1	31	128	3553	25085	Lsat_1_v5_gn_5_136321,Lsat_1_v5_gn_7_65560,Lsat_1_v5_gn_8_42040,Lsat_1_v5_gn_6_43340,Lsat_1_v5_gn_8_16060,Lsat_1_v5_gn_8_3921,Lsat_1_v5_gn_9_123161,Lsat_1_v5_gn_3_11920,Lsat_1_v5_gn_9_19401,Lsat_1_v5_gn_1_14060,Lsat_1_v5_gn_3_125141,Lsat_1_v5_gn_8_23021,Lsat_1_v5_gn_5_16880,Lsat_1_v5_gn_6_54441,Lsat_1_v5_gn_8_133561,Lsat_1_v5_gn_9_56521,Lsat_1_v5_gn_6_16060,Lsat_1_v5_gn_3_29601,Lsat_1_v5_gn_5_336…
GO:0043169	cation binding	molecular_function	0.0015864	1	31	128	3587	25085	Lsat_1_v5_gn_3_125141,Lsat_1_v5_gn_1_14060,Lsat_1_v5_gn_9_19401,Lsat_1_v5_gn_3_11920,Lsat_1_v5_gn_6_54441,Lsat_1_v5_gn_8_133561,Lsat_1_v5_gn_8_23021,Lsat_1_v5_gn_5_16880,Lsat_1_v5_gn_8_16060,Lsat_1_v5_gn_6_43340,Lsat_1_v5_gn_7_65560,Lsat_1_v5_gn_8_42040,Lsat_1_v5_gn_5_136321,Lsat_1_v5_gn_9_123161,Lsat_1_v5_gn_8_3921,Lsat_1_v5_gn_1_66321,Lsat_1_v5_gn_8_38801,Lsat_1_v5_gn_6_10640,Lsat_1_v5_gn_9_825…
GO:0044699	single-organism process	biological_process	0.0016162	1	65	128	9528	25085	Lsat_1_v5_gn_7_65560,Lsat_1_v5_gn_8_74420,Lsat_1_v5_gn_5_136321,Lsat_1_v5_gn_6_2481,Lsat_1_v5_gn_2_94701,Lsat_1_v5_gn_6_16060,Lsat_1_v5_gn_5_24900,Lsat_1_v5_gn_4_13640,Lsat_1_v5_gn_4_70820,Lsat_1_v5_gn_6_77061,Lsat_1_v5_gn_5_119940,Lsat_1_v5_gn_4_182120,Lsat_1_v5_gn_7_44581,Lsat_1_v5_gn_9_65520,Lsat_1_v5_gn_6_72741,Lsat_1_v5_gn_9_82560,Lsat_1_v5_gn_3_68040,Lsat_1_v5_gn_6_103900,Lsat_1_v5_gn_4_236…
GO:0004112	cyclic-nucleotide phosphodiesterase activity	molecular_function	0.0018908	1	2	128	13	25085	Lsat_1_v5_gn_4_13640,Lsat_1_v5_gn_4_129180
GO:0008081	phosphoric diester hydrolase activity	molecular_function	0.0019368	1	3	128	49	25085	Lsat_1_v5_gn_4_129180,Lsat_1_v5_gn_2_94701,Lsat_1_v5_gn_4_13640
GO:0015696	ammonium transport	biological_process	0.0031349	1	2	128	16	25085	Lsat_1_v5_gn_2_15441,Lsat_1_v5_gn_2_15461
GO:0008519	ammonium transmembrane transporter activity	molecular_function	0.0033028	1	2	128	17	25085	Lsat_1_v5_gn_2_15441,Lsat_1_v5_gn_2_15461
GO:0030145	manganese ion binding	molecular_function	0.0047155	1	2	128	20	25085	Lsat_1_v5_gn_3_11920,Lsat_1_v5_gn_8_38801
GO:0046677	response to antibiotic	biological_process	0.005255	1	2	128	20	25085	Lsat_1_v5_gn_5_136321,Lsat_1_v5_gn_3_29601
GO:0050896	response to stimulus	biological_process	0.0085731	1	24	128	2889	25085	Lsat_1_v5_gn_3_124841,Lsat_1_v5_gn_1_14060,Lsat_1_v5_gn_4_70901,Lsat_1_v5_gn_4_60721,Lsat_1_v5_gn_5_136321,Lsat_1_v5_gn_5_7021,Lsat_1_v5_gn_4_71680,Lsat_1_v5_gn_8_3921,Lsat_1_v5_gn_9_122941,Lsat_1_v5_gn_8_28421,Lsat_1_v5_gn_4_2361,Lsat_1_v5_gn_6_72741,Lsat_1_v5_gn_9_65520,Lsat_1_v5_gn_1_66321,Lsat_1_v5_gn_4_67740,Lsat_1_v5_gn_8_4301,Lsat_1_v5_gn_2_118741,Lsat_1_v5_gn_5_30441,Lsat_1_v5_gn_3_48941,…
GO:0009636	response to toxic substance	biological_process	0.0089202	1	2	128	27	25085	Lsat_1_v5_gn_3_29601,Lsat_1_v5_gn_5_136321
GO:0015276	ligand-gated ion channel activity	molecular_function	0.009125	1	3	128	93	25085	Lsat_1_v5_gn_5_128581,Lsat_1_v5_gn_5_128901,Lsat_1_v5_gn_8_3921
GO:0022834	ligand-gated channel activity	molecular_function	0.009125	1	3	128	93	25085	Lsat_1_v5_gn_5_128901,Lsat_1_v5_gn_5_128581,Lsat_1_v5_gn_8_3921
GO:0008565	protein transporter activity	molecular_function	0.0097529	1	3	128	83	25085	Lsat_1_v5_gn_9_58680,Lsat_1_v5_gn_4_37340,Lsat_1_v5_gn_8_3921
GO:0005992	trehalose biosynthetic process	biological_process	0.0099951	1	2	128	33	25085	Lsat_1_v5_gn_6_2481,Lsat_1_v5_gn_6_103900

## Sheet: KEGG-1d-5d
#Term	Database	ID	Input number	Background number	P-Value	Corrected P-Value	Input
Biosynthesis of secondary metabolites	KEGG PATHWAY	ath01110	27	995	6.17439e-07	3.14894e-05	Lsat_1_v5_gn_1_61880|Lsat_1_v5_gn_3_135300|Lsat_1_v5_gn_7_28120|Lsat_1_v5_gn_5_150900|Lsat_1_v5_gn_8_28320|Lsat_1_v5_gn_4_13360|Lsat_1_v5_gn_5_175381|Lsat_1_v5_gn_2_133660|Lsat_1_v5_gn_2_104041|Lsat_1_v5_gn_8_134041|Lsat_1_v5_gn_8_13440|Lsat_1_v5_gn_6_87881|Lsat_1_v5_gn_8_45981|Lsat_1_v5_gn_6_39081|Lsat_1_v5_gn_5_9201|Lsat_1_v5_gn_5_67800|Lsat_1_v5_gn_1_13620|Lsat_1_v5_gn_4_134000|Lsat_1_v5_gn_7_…
Metabolic pathways	KEGG PATHWAY	ath01100	38	1861	2.90503e-06	5.12113e-05	Lsat_1_v5_gn_1_61880|Lsat_1_v5_gn_7_28120|Lsat_1_v5_gn_8_28320|Lsat_1_v5_gn_6_85001|Lsat_1_v5_gn_5_150900|Lsat_1_v5_gn_7_75541|Lsat_1_v5_gn_4_13360|Lsat_1_v5_gn_2_71561|Lsat_1_v5_gn_5_175381|Lsat_1_v5_gn_2_133660|Lsat_1_v5_gn_2_104041|Lsat_1_v5_gn_2_88340|Lsat_1_v5_gn_8_134041|Lsat_1_v5_gn_7_3921|Lsat_1_v5_gn_8_13440|Lsat_1_v5_gn_3_139941|Lsat_1_v5_gn_7_107941|Lsat_1_v5_gn_6_39081|Lsat_1_v5_gn_7_…
Amino sugar and nucleotide sugar metabolism	KEGG PATHWAY	ath00520	9	122	3.01243e-06	5.12113e-05	Lsat_1_v5_gn_1_61880|Lsat_1_v5_gn_3_123981|Lsat_1_v5_gn_3_135300|Lsat_1_v5_gn_4_13360|Lsat_1_v5_gn_1_13620|Lsat_1_v5_gn_7_59540|Lsat_1_v5_gn_6_87881|Lsat_1_v5_gn_2_87700|Lsat_1_v5_gn_3_67140
Phagosome	KEGG PATHWAY	ath04145	7	86	2.13365e-05	0.000272041	Lsat_1_v5_gn_8_30681|Lsat_1_v5_gn_8_137740|Lsat_1_v5_gn_4_159141|Lsat_1_v5_gn_9_113301|Lsat_1_v5_gn_6_6441|Lsat_1_v5_gn_9_25361|Lsat_1_v5_gn_1_67340
Phenylalanine metabolism	KEGG PATHWAY	ath00360	7	114	0.00011496	0.0011726	Lsat_1_v5_gn_5_175381|Lsat_1_v5_gn_5_9201|Lsat_1_v5_gn_6_39081|Lsat_1_v5_gn_8_13440|Lsat_1_v5_gn_5_150900|Lsat_1_v5_gn_8_37660|Lsat_1_v5_gn_8_134041
Fatty acid biosynthesis	KEGG PATHWAY	ath00061	4	40	0.000651222	0.00452469	Lsat_1_v5_gn_5_23241|Lsat_1_v5_gn_7_30541|Lsat_1_v5_gn_1_116480|Lsat_1_v5_gn_3_139941
Phenylpropanoid biosynthesis	KEGG PATHWAY	ath00940	7	154	0.000655738	0.00452469	Lsat_1_v5_gn_5_175381|Lsat_1_v5_gn_5_9201|Lsat_1_v5_gn_6_39081|Lsat_1_v5_gn_8_13440|Lsat_1_v5_gn_5_150900|Lsat_1_v5_gn_3_63360|Lsat_1_v5_gn_8_37660
Ascorbate and aldarate metabolism	KEGG PATHWAY	ath00053	4	41	0.000709756	0.00452469	Lsat_1_v5_gn_2_87700|Lsat_1_v5_gn_1_13620|Lsat_1_v5_gn_6_85001|Lsat_1_v5_gn_3_123981
Cysteine and methionine metabolism	KEGG PATHWAY	ath00270	5	99	0.0025125	0.0142375	Lsat_1_v5_gn_6_24520|Lsat_1_v5_gn_2_104041|Lsat_1_v5_gn_2_47620|Lsat_1_v5_gn_8_134041|Lsat_1_v5_gn_7_14360
Fatty acid metabolism	KEGG PATHWAY	ath01212	4	73	0.00515518	0.0262914	Lsat_1_v5_gn_5_23241|Lsat_1_v5_gn_7_30541|Lsat_1_v5_gn_1_116480|Lsat_1_v5_gn_3_139941
Pentose and glucuronate interconversions	KEGG PATHWAY	ath00040	4	81	0.0072965	0.0323487	Lsat_1_v5_gn_5_137740|Lsat_1_v5_gn_1_13620|Lsat_1_v5_gn_2_87700|Lsat_1_v5_gn_3_67140
Carbon metabolism	KEGG PATHWAY	ath01200	7	243	0.00767551	0.0323487	Lsat_1_v5_gn_2_133660|Lsat_1_v5_gn_7_3921|Lsat_1_v5_gn_7_28120|Lsat_1_v5_gn_8_28320|Lsat_1_v5_gn_5_23241|Lsat_1_v5_gn_8_45981|Lsat_1_v5_gn_5_176021
Starch and sucrose metabolism	KEGG PATHWAY	ath00500	6	188	0.00836942	0.0323487	Lsat_1_v5_gn_3_135300|Lsat_1_v5_gn_4_13360|Lsat_1_v5_gn_5_137740|Lsat_1_v5_gn_1_13620|Lsat_1_v5_gn_2_87700|Lsat_1_v5_gn_3_67140
Biotin metabolism	KEGG PATHWAY	ath00780	2	14	0.00888003	0.0323487	Lsat_1_v5_gn_7_30541|Lsat_1_v5_gn_1_116480
Circadian rhythm - plant	KEGG PATHWAY	ath04712	3	36	0.0015222	0.0385802	Lsat_1_v5_gn_8_68061|Lsat_1_v5_gn_9_42181|Lsat_1_v5_gn_5_30441
Linoleic acid metabolism	KEGG PATHWAY	ath00591	2	9	0.00179357	0.0385802	Lsat_1_v5_gn_9_123161|Lsat_1_v5_gn_3_29601
Biosynthesis of secondary metabolites	KEGG PATHWAY	ath01110	14	995	0.00241126	0.0385802	Lsat_1_v5_gn_4_111480|Lsat_1_v5_gn_8_23021|Lsat_1_v5_gn_2_106520|Lsat_1_v5_gn_4_177060|Lsat_1_v5_gn_4_5241|Lsat_1_v5_gn_9_105960|Lsat_1_v5_gn_8_133781|Lsat_1_v5_gn_5_105641|Lsat_1_v5_gn_4_129180|Lsat_1_v5_gn_4_139401|Lsat_1_v5_gn_5_136321|Lsat_1_v5_gn_7_113861|Lsat_1_v5_gn_5_122201|Lsat_1_v5_gn_9_56521
Glyoxylate and dicarboxylate metabolism	KEGG PATHWAY	ath00630	3	63	0.00679682	0.0815619	Lsat_1_v5_gn_4_153980|Lsat_1_v5_gn_5_105641|Lsat_1_v5_gn_5_122201
