# Supplementary material for: Comparative Analysis of Italian Lettuce (Lactuca sativa L. var. ramose) Transcriptome Profiles Reveals the Molecular Mechanism on Exogenous Melatonin Preventing Cadmium Toxicity
Source: Genes (Basel). 2022 May 26;13(6):955. doi: 10.3390/genes13060955 (PMC9223142; doi:10.3390/genes13060955)
Supplement: Supplementary file 1 [file genes-13-00955-s001.zip › Supplementary Files/Table S13_Enrichment for Group4.xlsx]

## Sheet: GO-0d-1d
GO_accession	Description	Term_type	Over_represented_pValue	Corrected_pValue	DEG_item	DEG_list	Bg_item	Bg_list	Gene_names
GO:0042254	ribosome biogenesis	biological_process	3.7003e-13	1.7269e-09	17	282	144	25085	Lsat_1_v5_gn_8_6881,Lsat_1_v5_gn_8_59100,Lsat_1_v5_gn_2_5041,Lsat_1_v5_gn_7_37861,Lsat_1_v5_gn_1_70060,Lsat_1_v5_gn_2_89661,Lsat_1_v5_gn_8_24760,Lsat_1_v5_gn_4_68860,Lsat_1_v5_gn_9_57541,Lsat_1_v5_gn_8_145841,Lsat_1_v5_gn_5_119080,Lsat_1_v5_gn_4_126480,Lsat_1_v5_gn_5_182900,Lsat_1_v5_gn_8_113101,Lsat_1_v5_gn_4_58821,Lsat_1_v5_gn_5_189761,Lsat_1_v5_gn_7_76380
GO:0022613	ribonucleoprotein complex biogenesis	biological_process	1.07e-12	2.4968e-09	17	282	153	25085	Lsat_1_v5_gn_4_58821,Lsat_1_v5_gn_5_182900,Lsat_1_v5_gn_4_126480,Lsat_1_v5_gn_8_113101,Lsat_1_v5_gn_7_76380,Lsat_1_v5_gn_5_189761,Lsat_1_v5_gn_8_24760,Lsat_1_v5_gn_4_68860,Lsat_1_v5_gn_9_57541,Lsat_1_v5_gn_2_89661,Lsat_1_v5_gn_5_119080,Lsat_1_v5_gn_8_145841,Lsat_1_v5_gn_7_37861,Lsat_1_v5_gn_1_70060,Lsat_1_v5_gn_2_5041,Lsat_1_v5_gn_8_6881,Lsat_1_v5_gn_8_59100
GO:0006364	rRNA processing	biological_process	3.5239e-08	4.1115e-05	11	282	110	25085	Lsat_1_v5_gn_4_58821,Lsat_1_v5_gn_1_70060,Lsat_1_v5_gn_7_37861,Lsat_1_v5_gn_4_126480,Lsat_1_v5_gn_7_76380,Lsat_1_v5_gn_5_189761,Lsat_1_v5_gn_9_57541,Lsat_1_v5_gn_8_59100,Lsat_1_v5_gn_8_6881,Lsat_1_v5_gn_2_89661,Lsat_1_v5_gn_5_119080
GO:0016072	rRNA metabolic process	biological_process	3.5239e-08	4.1115e-05	11	282	110	25085	Lsat_1_v5_gn_4_58821,Lsat_1_v5_gn_4_126480,Lsat_1_v5_gn_1_70060,Lsat_1_v5_gn_7_37861,Lsat_1_v5_gn_7_76380,Lsat_1_v5_gn_5_189761,Lsat_1_v5_gn_9_57541,Lsat_1_v5_gn_2_89661,Lsat_1_v5_gn_8_6881,Lsat_1_v5_gn_8_59100,Lsat_1_v5_gn_5_119080
GO:0009451	RNA modification	biological_process	8.4066e-08	7.8468e-05	15	282	233	25085	Lsat_1_v5_gn_5_103920,Lsat_1_v5_gn_4_126480,Lsat_1_v5_gn_4_95020,Lsat_1_v5_gn_5_182900,Lsat_1_v5_gn_7_37861,Lsat_1_v5_gn_2_112781,Lsat_1_v5_gn_6_69600,Lsat_1_v5_gn_4_68860,Lsat_1_v5_gn_9_57541,Lsat_1_v5_gn_5_90720,Lsat_1_v5_gn_7_21081,Lsat_1_v5_gn_8_24760,Lsat_1_v5_gn_8_6881,Lsat_1_v5_gn_2_89661,Lsat_1_v5_gn_8_145841
GO:0035639	purine ribonucleoside triphosphate binding	molecular_function	2.1594e-06	0.0016796	77	282	3904	25085	Lsat_1_v5_gn_2_109480,Lsat_1_v5_gn_8_160220,Lsat_1_v5_gn_8_821,Lsat_1_v5_gn_4_173361,Lsat_1_v5_gn_4_178061,Lsat_1_v5_gn_5_90720,Lsat_1_v5_gn_4_124360,Lsat_1_v5_gn_9_89140,Lsat_1_v5_gn_2_77840,Lsat_1_v5_gn_8_36321,Lsat_1_v5_gn_6_48141,Lsat_1_v5_gn_6_6601,Lsat_1_v5_gn_2_62600,Lsat_1_v5_gn_4_70780,Novelgene2924,Lsat_1_v5_gn_9_7920,Lsat_1_v5_gn_4_99760,Lsat_1_v5_gn_4_95020,Lsat_1_v5_gn_9_24861,Lsat_1…
GO:0097367	carbohydrate derivative binding	molecular_function	3.032e-06	0.0020155	79	282	4064	25085	Lsat_1_v5_gn_7_111881,Lsat_1_v5_gn_9_104581,Lsat_1_v5_gn_7_79440,Lsat_1_v5_gn_2_127720,Lsat_1_v5_gn_6_34200,Lsat_1_v5_gn_3_62600,Lsat_1_v5_gn_2_38000,Lsat_1_v5_gn_5_103920,Lsat_1_v5_gn_2_112781,Lsat_1_v5_gn_3_6581,Lsat_1_v5_gn_4_9261,Lsat_1_v5_gn_3_77340,Lsat_1_v5_gn_7_105821,Lsat_1_v5_gn_9_90181,Lsat_1_v5_gn_2_120461,Lsat_1_v5_gn_5_170501,Lsat_1_v5_gn_8_155141,Lsat_1_v5_gn_8_35781,Lsat_1_v5_gn_5…
GO:0044260	cellular macromolecule metabolic process	biological_process	3.455e-06	0.0020155	122	282	7603	25085	Lsat_1_v5_gn_6_67760,Lsat_1_v5_gn_9_31640,Lsat_1_v5_gn_5_182900,Lsat_1_v5_gn_5_148040,Lsat_1_v5_gn_2_3721,Lsat_1_v5_gn_2_60380,Lsat_1_v5_gn_2_71200,Lsat_1_v5_gn_2_107580,Lsat_1_v5_gn_8_145841,Lsat_1_v5_gn_1_22221,Lsat_1_v5_gn_7_31561,Lsat_1_v5_gn_3_66320,Lsat_1_v5_gn_9_57541,Lsat_1_v5_gn_8_145260,Lsat_1_v5_gn_8_9561,Lsat_1_v5_gn_5_31640,Lsat_1_v5_gn_5_133681,Lsat_1_v5_gn_9_115041,Lsat_1_v5_gn_8_3…
GO:0043412	macromolecule modification	biological_process	5.144e-06	0.0023638	58	282	2716	25085	Lsat_1_v5_gn_9_115041,Lsat_1_v5_gn_5_133681,Lsat_1_v5_gn_4_95020,Lsat_1_v5_gn_8_86460,Lsat_1_v5_gn_9_70121,Lsat_1_v5_gn_5_31640,Novelgene2924,Lsat_1_v5_gn_8_145260,Lsat_1_v5_gn_4_37741,Lsat_1_v5_gn_7_21081,Lsat_1_v5_gn_2_62600,Lsat_1_v5_gn_8_6881,Lsat_1_v5_gn_8_36321,Lsat_1_v5_gn_6_48141,Lsat_1_v5_gn_6_101381,Lsat_1_v5_gn_8_30001,Lsat_1_v5_gn_2_3721,Lsat_1_v5_gn_5_148040,Lsat_1_v5_gn_4_126480,Lsa…
GO:0001883	purine nucleoside binding	molecular_function	6.4682e-06	0.0023638	77	282	3992	25085	Lsat_1_v5_gn_3_6581,Lsat_1_v5_gn_2_112781,Lsat_1_v5_gn_2_38000,Lsat_1_v5_gn_5_103920,Lsat_1_v5_gn_3_62600,Lsat_1_v5_gn_6_34200,Lsat_1_v5_gn_2_127720,Lsat_1_v5_gn_7_79440,Lsat_1_v5_gn_9_104581,Lsat_1_v5_gn_7_111881,Lsat_1_v5_gn_9_90181,Lsat_1_v5_gn_7_105821,Lsat_1_v5_gn_3_77340,Lsat_1_v5_gn_4_9261,Lsat_1_v5_gn_1_125901,Lsat_1_v5_gn_1_53981,Lsat_1_v5_gn_5_64940,Lsat_1_v5_gn_8_35781,Lsat_1_v5_gn_2_1…
GO:0032549	ribonucleoside binding	molecular_function	6.4682e-06	0.0023638	77	282	3992	25085	Lsat_1_v5_gn_1_53981,Lsat_1_v5_gn_5_64940,Lsat_1_v5_gn_1_125901,Lsat_1_v5_gn_2_120461,Lsat_1_v5_gn_8_155141,Lsat_1_v5_gn_5_170501,Lsat_1_v5_gn_8_35781,Lsat_1_v5_gn_2_87361,Lsat_1_v5_gn_5_177300,Lsat_1_v5_gn_9_24861,Lsat_1_v5_gn_5_103920,Lsat_1_v5_gn_2_38000,Lsat_1_v5_gn_2_112781,Lsat_1_v5_gn_3_6581,Lsat_1_v5_gn_7_111881,Lsat_1_v5_gn_9_104581,Lsat_1_v5_gn_7_79440,Lsat_1_v5_gn_6_34200,Lsat_1_v5_gn_…
GO:0032550	purine ribonucleoside binding	molecular_function	6.4682e-06	0.0023638	77	282	3992	25085	Lsat_1_v5_gn_6_63121,Lsat_1_v5_gn_4_37741,Lsat_1_v5_gn_8_30001,Lsat_1_v5_gn_6_101381,Lsat_1_v5_gn_7_60741,Lsat_1_v5_gn_5_133681,Lsat_1_v5_gn_9_115041,Lsat_1_v5_gn_5_179901,Lsat_1_v5_gn_4_67601,Lsat_1_v5_gn_9_11221,Lsat_1_v5_gn_5_187560,Lsat_1_v5_gn_1_35540,Lsat_1_v5_gn_9_6621,Lsat_1_v5_gn_3_66320,Lsat_1_v5_gn_2_71200,Lsat_1_v5_gn_4_99521,Lsat_1_v5_gn_5_148040,Lsat_1_v5_gn_2_3721,Lsat_1_v5_gn_9_31…
GO:0032555	purine ribonucleotide binding	molecular_function	6.6221e-06	0.0023638	77	282	3995	25085	Lsat_1_v5_gn_4_70780,Novelgene2924,Lsat_1_v5_gn_9_7920,Lsat_1_v5_gn_4_99760,Lsat_1_v5_gn_4_95020,Lsat_1_v5_gn_8_36321,Lsat_1_v5_gn_6_48141,Lsat_1_v5_gn_6_6601,Lsat_1_v5_gn_2_62600,Lsat_1_v5_gn_9_89140,Lsat_1_v5_gn_2_77840,Lsat_1_v5_gn_8_160220,Lsat_1_v5_gn_2_109480,Lsat_1_v5_gn_8_821,Lsat_1_v5_gn_4_173361,Lsat_1_v5_gn_4_178061,Lsat_1_v5_gn_5_90720,Lsat_1_v5_gn_4_124360,Lsat_1_v5_gn_9_104581,Lsat_…
GO:0001882	nucleoside binding	molecular_function	7.091e-06	0.0023638	77	282	4002	25085	Lsat_1_v5_gn_9_115041,Lsat_1_v5_gn_5_133681,Lsat_1_v5_gn_9_11221,Lsat_1_v5_gn_5_179901,Lsat_1_v5_gn_4_67601,Lsat_1_v5_gn_4_37741,Lsat_1_v5_gn_6_63121,Lsat_1_v5_gn_7_60741,Lsat_1_v5_gn_6_101381,Lsat_1_v5_gn_8_30001,Lsat_1_v5_gn_2_3721,Lsat_1_v5_gn_5_148040,Lsat_1_v5_gn_9_31640,Lsat_1_v5_gn_3_66320,Lsat_1_v5_gn_9_6621,Lsat_1_v5_gn_1_35540,Lsat_1_v5_gn_5_187560,Lsat_1_v5_gn_4_99521,Lsat_1_v5_gn_2_71…
GO:0032553	ribonucleotide binding	molecular_function	8.5022e-06	0.0026453	77	282	4024	25085	Lsat_1_v5_gn_2_71380,Lsat_1_v5_gn_2_72681,Lsat_1_v5_gn_8_114401,Lsat_1_v5_gn_1_74581,Lsat_1_v5_gn_3_20200,Lsat_1_v5_gn_2_95881,Lsat_1_v5_gn_6_69600,Lsat_1_v5_gn_9_89121,Lsat_1_v5_gn_2_72581,Lsat_1_v5_gn_9_50660,Lsat_1_v5_gn_8_136841,Lsat_1_v5_gn_7_111841,Lsat_1_v5_gn_4_119240,Lsat_1_v5_gn_7_44940,Lsat_1_v5_gn_5_49520,Lsat_1_v5_gn_9_35061,Lsat_1_v5_gn_5_187560,Lsat_1_v5_gn_1_35540,Lsat_1_v5_gn_9_6…
GO:0017076	purine nucleotide binding	molecular_function	9.3195e-06	0.0027184	77	282	4036	25085	Lsat_1_v5_gn_9_115041,Lsat_1_v5_gn_5_133681,Lsat_1_v5_gn_4_67601,Lsat_1_v5_gn_5_179901,Lsat_1_v5_gn_9_11221,Lsat_1_v5_gn_4_37741,Lsat_1_v5_gn_6_63121,Lsat_1_v5_gn_7_60741,Lsat_1_v5_gn_8_30001,Lsat_1_v5_gn_6_101381,Lsat_1_v5_gn_2_3721,Lsat_1_v5_gn_5_148040,Lsat_1_v5_gn_9_31640,Lsat_1_v5_gn_1_35540,Lsat_1_v5_gn_3_66320,Lsat_1_v5_gn_9_6621,Lsat_1_v5_gn_5_187560,Lsat_1_v5_gn_4_99521,Lsat_1_v5_gn_2_71…
GO:0005525	GTP binding	molecular_function	1.0644e-05	0.0029221	21	282	612	25085	Lsat_1_v5_gn_3_77340,Lsat_1_v5_gn_9_90181,Lsat_1_v5_gn_6_34200,Lsat_1_v5_gn_7_44940,Lsat_1_v5_gn_4_99760,Lsat_1_v5_gn_5_179901,Lsat_1_v5_gn_2_112781,Lsat_1_v5_gn_4_95020,Lsat_1_v5_gn_2_71200,Lsat_1_v5_gn_4_178061,Lsat_1_v5_gn_9_24861,Lsat_1_v5_gn_8_160220,Lsat_1_v5_gn_4_99521,Lsat_1_v5_gn_2_109480,Lsat_1_v5_gn_8_821,Lsat_1_v5_gn_5_187560,Lsat_1_v5_gn_9_6621,Lsat_1_v5_gn_6_69600,Lsat_1_v5_gn_3_202…
GO:0032561	guanyl ribonucleotide binding	molecular_function	1.135e-05	0.0029427	21	282	615	25085	Lsat_1_v5_gn_3_77340,Lsat_1_v5_gn_9_90181,Lsat_1_v5_gn_5_179901,Lsat_1_v5_gn_4_99760,Lsat_1_v5_gn_7_44940,Lsat_1_v5_gn_6_34200,Lsat_1_v5_gn_4_95020,Lsat_1_v5_gn_2_112781,Lsat_1_v5_gn_8_821,Lsat_1_v5_gn_8_160220,Lsat_1_v5_gn_4_99521,Lsat_1_v5_gn_2_109480,Lsat_1_v5_gn_9_24861,Lsat_1_v5_gn_2_71200,Lsat_1_v5_gn_4_178061,Lsat_1_v5_gn_9_6621,Lsat_1_v5_gn_5_187560,Lsat_1_v5_gn_2_95881,Lsat_1_v5_gn_3_202…
GO:0019001	guanyl nucleotide binding	molecular_function	1.2625e-05	0.003064	21	282	619	25085	Lsat_1_v5_gn_5_187560,Lsat_1_v5_gn_9_6621,Lsat_1_v5_gn_4_178061,Lsat_1_v5_gn_2_71200,Lsat_1_v5_gn_9_24861,Lsat_1_v5_gn_8_160220,Lsat_1_v5_gn_4_99521,Lsat_1_v5_gn_2_109480,Lsat_1_v5_gn_8_821,Lsat_1_v5_gn_1_53981,Lsat_1_v5_gn_6_69600,Lsat_1_v5_gn_2_95881,Lsat_1_v5_gn_3_20200,Lsat_1_v5_gn_9_90181,Lsat_1_v5_gn_3_77340,Lsat_1_v5_gn_2_112781,Lsat_1_v5_gn_4_95020,Lsat_1_v5_gn_6_34200,Lsat_1_v5_gn_7_4494…
GO:0016772	transferase activity, transferring phosphorus-containing groups	molecular_function	1.313e-05	0.003064	62	282	3052	25085	Lsat_1_v5_gn_2_87361,Lsat_1_v5_gn_2_72681,Lsat_1_v5_gn_2_71380,Lsat_1_v5_gn_5_177300,Lsat_1_v5_gn_8_35781,Lsat_1_v5_gn_2_120461,Lsat_1_v5_gn_6_69600,Lsat_1_v5_gn_5_170501,Lsat_1_v5_gn_1_125901,Lsat_1_v5_gn_8_36401,Lsat_1_v5_gn_4_34201,Lsat_1_v5_gn_1_37680,Lsat_1_v5_gn_4_9261,Lsat_1_v5_gn_7_105821,Lsat_1_v5_gn_2_72581,Lsat_1_v5_gn_2_127720,Lsat_1_v5_gn_8_36821,Lsat_1_v5_gn_4_119240,Lsat_1_v5_gn_3_…
GO:0005524	ATP binding	molecular_function	1.935e-05	0.0043004	71	282	3680	25085	Lsat_1_v5_gn_4_124360,Lsat_1_v5_gn_5_90720,Lsat_1_v5_gn_4_173361,Lsat_1_v5_gn_4_178061,Lsat_1_v5_gn_8_821,Lsat_1_v5_gn_2_77840,Lsat_1_v5_gn_9_89140,Lsat_1_v5_gn_2_62600,Lsat_1_v5_gn_6_6601,Lsat_1_v5_gn_6_48141,Lsat_1_v5_gn_8_36321,Lsat_1_v5_gn_4_95020,Lsat_1_v5_gn_9_7920,Novelgene2924,Lsat_1_v5_gn_4_99760,Lsat_1_v5_gn_4_70780,Lsat_1_v5_gn_5_177300,Lsat_1_v5_gn_2_87361,Lsat_1_v5_gn_9_24861,Lsat_1_…
GO:0006396	RNA processing	biological_process	2.7738e-05	0.0058843	23	282	776	25085	Lsat_1_v5_gn_5_90720,Lsat_1_v5_gn_9_57541,Lsat_1_v5_gn_4_170400,Lsat_1_v5_gn_4_117460,Lsat_1_v5_gn_2_89661,Lsat_1_v5_gn_6_67000,Lsat_1_v5_gn_5_119080,Lsat_1_v5_gn_4_58821,Lsat_1_v5_gn_4_126480,Lsat_1_v5_gn_7_76380,Lsat_1_v5_gn_6_69600,Lsat_1_v5_gn_5_189761,Lsat_1_v5_gn_8_39240,Lsat_1_v5_gn_8_6881,Lsat_1_v5_gn_2_58000,Lsat_1_v5_gn_8_59100,Lsat_1_v5_gn_7_60741,Lsat_1_v5_gn_5_103920,Lsat_1_v5_gn_4_9…
GO:0034470	ncRNA processing	biological_process	3.7328e-05	0.0075744	16	282	435	25085	Lsat_1_v5_gn_8_59100,Lsat_1_v5_gn_8_6881,Lsat_1_v5_gn_5_103920,Lsat_1_v5_gn_2_112781,Lsat_1_v5_gn_1_70060,Lsat_1_v5_gn_7_37861,Lsat_1_v5_gn_4_95020,Lsat_1_v5_gn_9_57541,Lsat_1_v5_gn_5_90720,Lsat_1_v5_gn_2_89661,Lsat_1_v5_gn_5_119080,Lsat_1_v5_gn_4_58821,Lsat_1_v5_gn_4_126480,Lsat_1_v5_gn_6_69600,Lsat_1_v5_gn_7_76380,Lsat_1_v5_gn_5_189761
GO:0032559	adenyl ribonucleotide binding	molecular_function	4.7058e-05	0.0091509	71	282	3776	25085	Lsat_1_v5_gn_9_50660,Lsat_1_v5_gn_7_111841,Lsat_1_v5_gn_8_136841,Lsat_1_v5_gn_4_119240,Lsat_1_v5_gn_7_44940,Lsat_1_v5_gn_5_49520,Lsat_1_v5_gn_9_35061,Lsat_1_v5_gn_9_89121,Lsat_1_v5_gn_2_72581,Lsat_1_v5_gn_1_74581,Lsat_1_v5_gn_3_20200,Lsat_1_v5_gn_6_69600,Lsat_1_v5_gn_2_71380,Lsat_1_v5_gn_2_72681,Lsat_1_v5_gn_8_114401,Lsat_1_v5_gn_5_133681,Lsat_1_v5_gn_9_115041,Lsat_1_v5_gn_4_67601,Lsat_1_v5_gn_9_…
GO:0030554	adenyl nucleotide binding	molecular_function	6.2721e-05	0.011709	71	282	3813	25085	Lsat_1_v5_gn_4_70780,Lsat_1_v5_gn_4_99760,Lsat_1_v5_gn_9_7920,Novelgene2924,Lsat_1_v5_gn_4_95020,Lsat_1_v5_gn_8_36321,Lsat_1_v5_gn_6_48141,Lsat_1_v5_gn_6_6601,Lsat_1_v5_gn_2_62600,Lsat_1_v5_gn_9_89140,Lsat_1_v5_gn_2_77840,Lsat_1_v5_gn_8_821,Lsat_1_v5_gn_4_173361,Lsat_1_v5_gn_4_178061,Lsat_1_v5_gn_5_90720,Lsat_1_v5_gn_4_124360,Lsat_1_v5_gn_7_111881,Lsat_1_v5_gn_9_104581,Lsat_1_v5_gn_7_79440,Lsat_1…
GO:0044237	cellular metabolic process	biological_process	6.9301e-05	0.012439	140	282	9576	25085	Lsat_1_v5_gn_2_72681,Lsat_1_v5_gn_2_71380,Lsat_1_v5_gn_2_89661,Lsat_1_v5_gn_5_126020,Lsat_1_v5_gn_3_125440,Lsat_1_v5_gn_1_74581,Lsat_1_v5_gn_5_176220,Lsat_1_v5_gn_7_113801,Lsat_1_v5_gn_9_89121,Lsat_1_v5_gn_8_59100,Lsat_1_v5_gn_6_83620,Lsat_1_v5_gn_3_43161,Lsat_1_v5_gn_3_89681,Lsat_1_v5_gn_4_34201,Lsat_1_v5_gn_7_111841,Lsat_1_v5_gn_8_136841,Lsat_1_v5_gn_2_129481,Lsat_1_v5_gn_7_37861,Lsat_1_v5_gn_1…
GO:0043168	anion binding	molecular_function	7.5759e-05	0.012665	80	282	4516	25085	Lsat_1_v5_gn_1_74581,Lsat_1_v5_gn_3_20200,Lsat_1_v5_gn_2_95881,Lsat_1_v5_gn_6_69600,Lsat_1_v5_gn_2_71380,Lsat_1_v5_gn_2_72681,Lsat_1_v5_gn_8_114401,Lsat_1_v5_gn_9_50660,Lsat_1_v5_gn_8_136841,Lsat_1_v5_gn_7_111841,Lsat_1_v5_gn_4_119240,Lsat_1_v5_gn_7_44940,Lsat_1_v5_gn_5_49520,Lsat_1_v5_gn_9_35061,Lsat_1_v5_gn_3_33940,Lsat_1_v5_gn_7_113801,Lsat_1_v5_gn_9_89121,Lsat_1_v5_gn_2_72581,Lsat_1_v5_gn_5_1…
GO:0016740	transferase activity	molecular_function	7.8154e-05	0.012665	90	282	5345	25085	Lsat_1_v5_gn_4_9261,Lsat_1_v5_gn_1_37680,Lsat_1_v5_gn_7_105821,Lsat_1_v5_gn_6_20321,Lsat_1_v5_gn_7_111881,Lsat_1_v5_gn_3_62600,Lsat_1_v5_gn_8_36821,Lsat_1_v5_gn_2_127720,Lsat_1_v5_gn_2_38000,Lsat_1_v5_gn_5_103920,Lsat_1_v5_gn_3_6581,Lsat_1_v5_gn_5_119080,Lsat_1_v5_gn_5_177300,Lsat_1_v5_gn_2_46500,Lsat_1_v5_gn_2_87361,Lsat_1_v5_gn_2_120461,Lsat_1_v5_gn_6_9501,Lsat_1_v5_gn_5_170501,Lsat_1_v5_gn_8_3…
GO:0003723	RNA binding	molecular_function	8.1339e-05	0.012665	25	282	944	25085	Lsat_1_v5_gn_3_77340,Lsat_1_v5_gn_5_33160,Lsat_1_v5_gn_7_60741,Lsat_1_v5_gn_6_59181,Novelgene2955,Lsat_1_v5_gn_8_6881,Lsat_1_v5_gn_2_58000,Lsat_1_v5_gn_2_87640,Lsat_1_v5_gn_3_96320,Lsat_1_v5_gn_4_95020,Lsat_1_v5_gn_5_103920,Lsat_1_v5_gn_6_42560,Lsat_1_v5_gn_6_67000,Lsat_1_v5_gn_8_821,Lsat_1_v5_gn_4_117460,Lsat_1_v5_gn_4_170400,Lsat_1_v5_gn_2_89661,Lsat_1_v5_gn_9_57541,Lsat_1_v5_gn_5_90720,Lsat_1_…
GO:0043170	macromolecule metabolic process	biological_process	8.1412e-05	0.012665	127	282	8471	25085	Lsat_1_v5_gn_5_176220,Lsat_1_v5_gn_2_72581,Lsat_1_v5_gn_5_24941,Lsat_1_v5_gn_8_59100,Lsat_1_v5_gn_9_89121,Lsat_1_v5_gn_6_83620,Lsat_1_v5_gn_3_43161,Lsat_1_v5_gn_3_89681,Lsat_1_v5_gn_4_34201,Lsat_1_v5_gn_7_111841,Lsat_1_v5_gn_8_136841,Lsat_1_v5_gn_6_42560,Lsat_1_v5_gn_7_37861,Lsat_1_v5_gn_1_70060,Lsat_1_v5_gn_9_50660,Lsat_1_v5_gn_3_80041,Lsat_1_v5_gn_9_35061,Novelgene0330,Lsat_1_v5_gn_5_49520,Lsat…
GO:0000166	nucleotide binding	molecular_function	0.00011213	0.016353	80	282	4567	25085	Lsat_1_v5_gn_8_114401,Lsat_1_v5_gn_2_72681,Lsat_1_v5_gn_2_71380,Lsat_1_v5_gn_6_69600,Lsat_1_v5_gn_2_95881,Lsat_1_v5_gn_3_20200,Lsat_1_v5_gn_1_74581,Lsat_1_v5_gn_8_96880,Lsat_1_v5_gn_9_89121,Lsat_1_v5_gn_3_33940,Lsat_1_v5_gn_2_72581,Lsat_1_v5_gn_7_44940,Lsat_1_v5_gn_4_119240,Lsat_1_v5_gn_9_35061,Lsat_1_v5_gn_5_49520,Lsat_1_v5_gn_9_50660,Lsat_1_v5_gn_7_111841,Lsat_1_v5_gn_8_136841,Lsat_1_v5_gn_2_71…
GO:1901265	nucleoside phosphate binding	molecular_function	0.00011213	0.016353	80	282	4567	25085	Lsat_1_v5_gn_6_63121,Lsat_1_v5_gn_4_37741,Lsat_1_v5_gn_6_101381,Lsat_1_v5_gn_8_30001,Lsat_1_v5_gn_7_60741,Lsat_1_v5_gn_5_133681,Lsat_1_v5_gn_9_115041,Lsat_1_v5_gn_9_11221,Lsat_1_v5_gn_4_67601,Lsat_1_v5_gn_5_179901,Lsat_1_v5_gn_5_187560,Lsat_1_v5_gn_9_6621,Lsat_1_v5_gn_3_66320,Lsat_1_v5_gn_1_35540,Lsat_1_v5_gn_2_71200,Lsat_1_v5_gn_4_99521,Lsat_1_v5_gn_5_148040,Lsat_1_v5_gn_2_3721,Lsat_1_v5_gn_9_31…
GO:0004810	tRNA adenylyltransferase activity	molecular_function	0.00011763	0.016636	3	282	9	25085	Lsat_1_v5_gn_6_6601,Lsat_1_v5_gn_1_37680,Lsat_1_v5_gn_3_6581
GO:0036094	small molecule binding	molecular_function	0.00012288	0.016867	81	282	4657	25085	Lsat_1_v5_gn_4_9261,Lsat_1_v5_gn_3_77340,Lsat_1_v5_gn_9_90181,Lsat_1_v5_gn_7_105821,Lsat_1_v5_gn_7_79440,Lsat_1_v5_gn_9_104581,Lsat_1_v5_gn_7_111881,Lsat_1_v5_gn_3_8340,Lsat_1_v5_gn_3_62600,Lsat_1_v5_gn_2_127720,Lsat_1_v5_gn_6_34200,Lsat_1_v5_gn_2_38000,Lsat_1_v5_gn_5_103920,Lsat_1_v5_gn_3_6581,Lsat_1_v5_gn_2_112781,Lsat_1_v5_gn_9_24861,Lsat_1_v5_gn_5_177300,Lsat_1_v5_gn_2_87361,Lsat_1_v5_gn_2_12…
GO:0003922	GMP synthase (glutamine-hydrolyzing) activity	molecular_function	0.00016373	0.020652	2	282	2	25085	Lsat_1_v5_gn_3_6581,Lsat_1_v5_gn_6_6601
GO:0006177	GMP biosynthetic process	biological_process	0.00016373	0.020652	2	282	2	25085	Lsat_1_v5_gn_3_6581,Lsat_1_v5_gn_6_6601
GO:0046037	GMP metabolic process	biological_process	0.00016373	0.020652	2	282	2	25085	Lsat_1_v5_gn_3_6581,Lsat_1_v5_gn_6_6601
GO:0001522	pseudouridine synthesis	biological_process	0.00018264	0.022431	4	282	26	25085	Lsat_1_v5_gn_8_24760,Lsat_1_v5_gn_4_68860,Lsat_1_v5_gn_5_182900,Lsat_1_v5_gn_8_145841
GO:0016070	RNA metabolic process	biological_process	0.00019141	0.022905	60	282	3384	25085	Novelgene0330,Lsat_1_v5_gn_8_36821,Lsat_1_v5_gn_5_103920,Lsat_1_v5_gn_6_42560,Lsat_1_v5_gn_9_50660,Lsat_1_v5_gn_2_112781,Lsat_1_v5_gn_1_70060,Lsat_1_v5_gn_4_20480,Lsat_1_v5_gn_7_37861,Lsat_1_v5_gn_2_87640,Lsat_1_v5_gn_6_28620,Lsat_1_v5_gn_3_89681,Lsat_1_v5_gn_4_34201,Lsat_1_v5_gn_7_46921,Lsat_1_v5_gn_8_59100,Lsat_1_v5_gn_6_69600,Lsat_1_v5_gn_4_63720,Lsat_1_v5_gn_6_69380,Lsat_1_v5_gn_4_58821,Lsat_…
GO:0032259	methylation	biological_process	0.00020064	0.02341	8	282	141	25085	Lsat_1_v5_gn_5_59301,Lsat_1_v5_gn_2_49000,Lsat_1_v5_gn_4_126480,Lsat_1_v5_gn_7_37861,Lsat_1_v5_gn_5_45360,Lsat_1_v5_gn_9_57541,Lsat_1_v5_gn_2_89661,Lsat_1_v5_gn_8_6881
GO:0004568	chitinase activity	molecular_function	0.00020904	0.023795	3	282	12	25085	Lsat_1_v5_gn_8_111541,Lsat_1_v5_gn_3_125440,Lsat_1_v5_gn_2_60380
GO:0044085	cellular component biogenesis	biological_process	0.00022388	0.024878	21	282	793	25085	Lsat_1_v5_gn_7_79440,Lsat_1_v5_gn_7_37861,Lsat_1_v5_gn_1_70060,Lsat_1_v5_gn_4_20480,Lsat_1_v5_gn_8_6881,Lsat_1_v5_gn_8_59100,Lsat_1_v5_gn_2_5041,Lsat_1_v5_gn_5_189761,Lsat_1_v5_gn_7_76380,Lsat_1_v5_gn_5_182900,Lsat_1_v5_gn_4_126480,Lsat_1_v5_gn_8_113101,Lsat_1_v5_gn_4_58821,Lsat_1_v5_gn_5_119080,Lsat_1_v5_gn_8_145841,Lsat_1_v5_gn_5_20001,Lsat_1_v5_gn_4_117460,Lsat_1_v5_gn_2_89661,Lsat_1_v5_gn_4_6…
GO:0032040	small-subunit processome	cellular_component	0.00023146	0.025122	6	282	78	25085	Lsat_1_v5_gn_4_3900,Lsat_1_v5_gn_6_69380,Lsat_1_v5_gn_6_42560,Lsat_1_v5_gn_5_189761,Novelgene0330,Lsat_1_v5_gn_8_35620
GO:0030684	preribosome	cellular_component	0.00034951	0.036693	6	282	85	25085	Lsat_1_v5_gn_6_42560,Lsat_1_v5_gn_6_69380,Lsat_1_v5_gn_4_3900,Lsat_1_v5_gn_8_35620,Novelgene0330,Lsat_1_v5_gn_5_189761
GO:0034660	ncRNA metabolic process	biological_process	0.0003538	0.036693	17	282	578	25085	Lsat_1_v5_gn_8_59100,Lsat_1_v5_gn_8_6881,Lsat_1_v5_gn_7_60741,Lsat_1_v5_gn_1_70060,Lsat_1_v5_gn_7_37861,Lsat_1_v5_gn_2_112781,Lsat_1_v5_gn_4_95020,Lsat_1_v5_gn_5_103920,Lsat_1_v5_gn_2_89661,Lsat_1_v5_gn_5_90720,Lsat_1_v5_gn_9_57541,Lsat_1_v5_gn_5_119080,Lsat_1_v5_gn_4_126480,Lsat_1_v5_gn_4_58821,Lsat_1_v5_gn_5_189761,Lsat_1_v5_gn_6_69600,Lsat_1_v5_gn_7_76380
GO:0003924	GTPase activity	molecular_function	0.00040489	0.041079	15	282	469	25085	Lsat_1_v5_gn_3_20200,Lsat_1_v5_gn_5_179901,Lsat_1_v5_gn_2_95881,Lsat_1_v5_gn_6_69600,Lsat_1_v5_gn_4_99760,Lsat_1_v5_gn_7_44940,Lsat_1_v5_gn_6_34200,Lsat_1_v5_gn_4_95020,Lsat_1_v5_gn_2_112781,Lsat_1_v5_gn_8_821,Lsat_1_v5_gn_4_99521,Lsat_1_v5_gn_8_160220,Lsat_1_v5_gn_4_178061,Lsat_1_v5_gn_9_6621,Lsat_1_v5_gn_9_90181
GO:0001510	RNA methylation	biological_process	0.00043327	0.04222	5	282	58	25085	Lsat_1_v5_gn_9_57541,Lsat_1_v5_gn_4_126480,Lsat_1_v5_gn_8_6881,Lsat_1_v5_gn_2_89661,Lsat_1_v5_gn_7_37861
GO:0071704	organic substance metabolic process	biological_process	0.00043423	0.04222	151	282	10843	25085	Lsat_1_v5_gn_9_104581,Lsat_1_v5_gn_4_46420,Lsat_1_v5_gn_8_36821,Lsat_1_v5_gn_3_8340,Lsat_1_v5_gn_4_78900,Lsat_1_v5_gn_5_172380,Lsat_1_v5_gn_2_87640,Lsat_1_v5_gn_4_20480,Lsat_1_v5_gn_3_6581,Lsat_1_v5_gn_1_62020,Lsat_1_v5_gn_4_9261,Lsat_1_v5_gn_7_105821,Lsat_1_v5_gn_5_170501,Lsat_1_v5_gn_6_69380,Lsat_1_v5_gn_1_125901,Lsat_1_v5_gn_9_63460,Lsat_1_v5_gn_2_87361,Lsat_1_v5_gn_9_70121,Lsat_1_v5_gn_4_9502…
GO:0016998	cell wall macromolecule catabolic process	biological_process	0.00047199	0.044955	3	282	15	25085	Lsat_1_v5_gn_8_111541,Lsat_1_v5_gn_3_125440,Lsat_1_v5_gn_2_60380
GO:0006032	chitin catabolic process	biological_process	0.00068062	0.061086	3	282	17	25085	Lsat_1_v5_gn_3_125440,Lsat_1_v5_gn_8_111541,Lsat_1_v5_gn_2_60380
GO:0046348	amino sugar catabolic process	biological_process	0.00068062	0.061086	3	282	17	25085	Lsat_1_v5_gn_8_111541,Lsat_1_v5_gn_3_125440,Lsat_1_v5_gn_2_60380
GO:1901072	glucosamine-containing compound catabolic process	biological_process	0.00068062	0.061086	3	282	17	25085	Lsat_1_v5_gn_2_60380,Lsat_1_v5_gn_3_125440,Lsat_1_v5_gn_8_111541
GO:0016741	transferase activity, transferring one-carbon groups	molecular_function	0.00081216	0.070561	15	282	512	25085	Lsat_1_v5_gn_9_57541,Lsat_1_v5_gn_6_83620,Lsat_1_v5_gn_2_89661,Lsat_1_v5_gn_8_6881,Lsat_1_v5_gn_7_113801,Lsat_1_v5_gn_2_46500,Lsat_1_v5_gn_6_67000,Lsat_1_v5_gn_5_45360,Lsat_1_v5_gn_5_119080,Lsat_1_v5_gn_4_58821,Lsat_1_v5_gn_4_126480,Lsat_1_v5_gn_7_37861,Lsat_1_v5_gn_1_70060,Lsat_1_v5_gn_5_59301,Lsat_1_v5_gn_2_49000
GO:0006468	protein phosphorylation	biological_process	0.00081643	0.070561	37	282	1783	25085	Lsat_1_v5_gn_1_125901,Lsat_1_v5_gn_8_35781,Lsat_1_v5_gn_2_120461,Lsat_1_v5_gn_5_170501,Lsat_1_v5_gn_5_177300,Lsat_1_v5_gn_2_71380,Lsat_1_v5_gn_2_87361,Lsat_1_v5_gn_2_72681,Lsat_1_v5_gn_9_50660,Lsat_1_v5_gn_2_38000,Lsat_1_v5_gn_8_136841,Lsat_1_v5_gn_7_111841,Lsat_1_v5_gn_3_62600,Lsat_1_v5_gn_4_119240,Lsat_1_v5_gn_2_127720,Lsat_1_v5_gn_5_49520,Lsat_1_v5_gn_9_35061,Lsat_1_v5_gn_7_111881,Lsat_1_v5_gn…
GO:0006026	aminoglycan catabolic process	biological_process	0.00084906	0.072047	3	282	18	25085	Lsat_1_v5_gn_2_60380,Lsat_1_v5_gn_3_125440,Lsat_1_v5_gn_8_111541
GO:0016779	nucleotidyltransferase activity	molecular_function	0.00087786	0.07316	17	282	610	25085	Lsat_1_v5_gn_8_36821,Lsat_1_v5_gn_8_9561,Lsat_1_v5_gn_3_6581,Lsat_1_v5_gn_4_174081,Lsat_1_v5_gn_6_42560,Lsat_1_v5_gn_1_37680,Lsat_1_v5_gn_4_34201,Lsat_1_v5_gn_6_6601,Lsat_1_v5_gn_9_21100,Lsat_1_v5_gn_9_4760,Novelgene2955,Lsat_1_v5_gn_5_157421,Lsat_1_v5_gn_6_67760,Lsat_1_v5_gn_9_27541,Lsat_1_v5_gn_4_136101,Lsat_1_v5_gn_2_33981,Lsat_1_v5_gn_7_31561
GO:0044267	cellular protein metabolic process	biological_process	0.00098531	0.077957	62	282	3695	25085	Lsat_1_v5_gn_4_9261,Lsat_1_v5_gn_2_72581,Lsat_1_v5_gn_5_176220,Lsat_1_v5_gn_6_83620,Lsat_1_v5_gn_7_105821,Lsat_1_v5_gn_9_89121,Lsat_1_v5_gn_5_49520,Lsat_1_v5_gn_8_44661,Lsat_1_v5_gn_9_35061,Lsat_1_v5_gn_4_46420,Lsat_1_v5_gn_7_111881,Lsat_1_v5_gn_9_104581,Lsat_1_v5_gn_3_62600,Lsat_1_v5_gn_5_59301,Lsat_1_v5_gn_4_119240,Lsat_1_v5_gn_2_127720,Lsat_1_v5_gn_2_38000,Lsat_1_v5_gn_6_42560,Lsat_1_v5_gn_8_1…
GO:0006030	chitin metabolic process	biological_process	0.0010232	0.077957	3	282	19	25085	Lsat_1_v5_gn_3_125440,Lsat_1_v5_gn_8_111541,Lsat_1_v5_gn_2_60380
GO:1901071	glucosamine-containing compound metabolic process	biological_process	0.0010232	0.077957	3	282	19	25085	Lsat_1_v5_gn_2_60380,Lsat_1_v5_gn_8_111541,Lsat_1_v5_gn_3_125440
GO:0044238	primary metabolic process	biological_process	0.0010329	0.077957	144	282	10399	25085	Lsat_1_v5_gn_1_125901,Lsat_1_v5_gn_6_69380,Lsat_1_v5_gn_5_170501,Lsat_1_v5_gn_9_63460,Lsat_1_v5_gn_2_87361,Lsat_1_v5_gn_4_20480,Lsat_1_v5_gn_2_87640,Lsat_1_v5_gn_3_6581,Lsat_1_v5_gn_5_172380,Lsat_1_v5_gn_8_36821,Lsat_1_v5_gn_4_78900,Lsat_1_v5_gn_3_8340,Lsat_1_v5_gn_9_104581,Lsat_1_v5_gn_4_46420,Lsat_1_v5_gn_7_105821,Lsat_1_v5_gn_1_62020,Lsat_1_v5_gn_4_9261,Lsat_1_v5_gn_4_136101,Lsat_1_v5_gn_8_392…
GO:0097159	organic cyclic compound binding	molecular_function	0.0010356	0.077957	123	282	8477	25085	Lsat_1_v5_gn_3_90381,Lsat_1_v5_gn_3_130901,Lsat_1_v5_gn_4_37741,Lsat_1_v5_gn_6_63121,Lsat_1_v5_gn_5_33160,Lsat_1_v5_gn_7_60741,Lsat_1_v5_gn_6_101381,Lsat_1_v5_gn_8_30001,Lsat_1_v5_gn_9_115041,Lsat_1_v5_gn_5_133681,Lsat_1_v5_gn_9_11221,Lsat_1_v5_gn_5_179901,Lsat_1_v5_gn_4_67601,Lsat_1_v5_gn_8_9561,Lsat_1_v5_gn_9_57541,Lsat_1_v5_gn_3_66320,Lsat_1_v5_gn_9_6621,Lsat_1_v5_gn_3_35601,Lsat_1_v5_gn_1_355…
GO:1901363	heterocyclic compound binding	molecular_function	0.0010356	0.077957	123	282	8477	25085	Lsat_1_v5_gn_6_67000,Lsat_1_v5_gn_8_821,Lsat_1_v5_gn_2_33981,Lsat_1_v5_gn_8_160220,Lsat_1_v5_gn_2_109480,Lsat_1_v5_gn_4_178061,Lsat_1_v5_gn_4_173361,Lsat_1_v5_gn_5_90720,Lsat_1_v5_gn_4_170400,Lsat_1_v5_gn_4_124360,Lsat_1_v5_gn_9_27541,Lsat_1_v5_gn_4_19860,Lsat_1_v5_gn_9_89140,Lsat_1_v5_gn_9_94900,Lsat_1_v5_gn_2_77840,Lsat_1_v5_gn_4_136101,Lsat_1_v5_gn_4_126480,Lsat_1_v5_gn_8_36321,Lsat_1_v5_gn_6_…
GO:0006139	nucleobase-containing compound metabolic process	biological_process	0.0010664	0.078998	75	282	4740	25085	Lsat_1_v5_gn_6_6601,Lsat_1_v5_gn_9_21100,Lsat_1_v5_gn_9_104801,Novelgene2955,Lsat_1_v5_gn_8_6881,Lsat_1_v5_gn_2_58000,Lsat_1_v5_gn_2_62600,Lsat_1_v5_gn_4_95020,Lsat_1_v5_gn_4_174081,Lsat_1_v5_gn_3_96320,Lsat_1_v5_gn_3_103521,Lsat_1_v5_gn_4_178061,Lsat_1_v5_gn_8_821,Lsat_1_v5_gn_6_67000,Lsat_1_v5_gn_2_33981,Lsat_1_v5_gn_4_170400,Lsat_1_v5_gn_4_68860,Lsat_1_v5_gn_5_90720,Lsat_1_v5_gn_8_24760,Lsat_1…
GO:0008175	tRNA methyltransferase activity	molecular_function	0.0011561	0.084308	4	282	40	25085	Lsat_1_v5_gn_4_126480,Lsat_1_v5_gn_2_89661,Lsat_1_v5_gn_8_6881,Lsat_1_v5_gn_9_57541
GO:0006464	cellular protein modification process	biological_process	0.001269	0.08973	46	282	2464	25085	Lsat_1_v5_gn_7_105821,Lsat_1_v5_gn_2_72581,Lsat_1_v5_gn_4_9261,Lsat_1_v5_gn_9_50660,Lsat_1_v5_gn_7_37861,Lsat_1_v5_gn_6_42560,Lsat_1_v5_gn_2_38000,Lsat_1_v5_gn_7_111841,Lsat_1_v5_gn_8_136841,Lsat_1_v5_gn_5_59301,Lsat_1_v5_gn_3_62600,Lsat_1_v5_gn_4_119240,Lsat_1_v5_gn_2_127720,Lsat_1_v5_gn_5_49520,Lsat_1_v5_gn_9_35061,Lsat_1_v5_gn_7_111881,Lsat_1_v5_gn_5_177300,Lsat_1_v5_gn_2_71380,Lsat_1_v5_gn_2_…
GO:0036211	protein modification process	biological_process	0.001269	0.08973	46	282	2464	25085	Lsat_1_v5_gn_8_35781,Lsat_1_v5_gn_5_170501,Lsat_1_v5_gn_2_120461,Lsat_1_v5_gn_1_125901,Lsat_1_v5_gn_2_72681,Lsat_1_v5_gn_2_87361,Lsat_1_v5_gn_5_177300,Lsat_1_v5_gn_2_71380,Lsat_1_v5_gn_2_127720,Lsat_1_v5_gn_4_119240,Lsat_1_v5_gn_5_59301,Lsat_1_v5_gn_3_62600,Lsat_1_v5_gn_7_111881,Lsat_1_v5_gn_9_35061,Lsat_1_v5_gn_5_49520,Lsat_1_v5_gn_7_37861,Lsat_1_v5_gn_9_50660,Lsat_1_v5_gn_7_111841,Lsat_1_v5_gn_…
GO:0008168	methyltransferase activity	molecular_function	0.0012985	0.090452	14	282	482	25085	Lsat_1_v5_gn_5_119080,Lsat_1_v5_gn_5_45360,Lsat_1_v5_gn_6_67000,Lsat_1_v5_gn_2_46500,Lsat_1_v5_gn_6_83620,Lsat_1_v5_gn_2_89661,Lsat_1_v5_gn_8_6881,Lsat_1_v5_gn_9_57541,Lsat_1_v5_gn_2_49000,Lsat_1_v5_gn_5_59301,Lsat_1_v5_gn_1_70060,Lsat_1_v5_gn_7_37861,Lsat_1_v5_gn_4_126480,Lsat_1_v5_gn_4_58821
GO:1901070	guanosine-containing compound biosynthetic process	biological_process	0.0013469	0.092441	2	282	6	25085	Lsat_1_v5_gn_3_6581,Lsat_1_v5_gn_6_6601
GO:0003899	DNA-directed RNA polymerase activity	molecular_function	0.0013739	0.092642	9	282	233	25085	Lsat_1_v5_gn_7_31561,Lsat_1_v5_gn_2_33981,Lsat_1_v5_gn_9_21100,Lsat_1_v5_gn_9_4760,Lsat_1_v5_gn_4_34201,Lsat_1_v5_gn_4_174081,Lsat_1_v5_gn_9_27541,Lsat_1_v5_gn_8_36821,Lsat_1_v5_gn_5_157421
GO:0008173	RNA methyltransferase activity	molecular_function	0.0013895	0.092642	5	282	72	25085	Lsat_1_v5_gn_6_67000,Lsat_1_v5_gn_4_126480,Lsat_1_v5_gn_2_89661,Lsat_1_v5_gn_8_6881,Lsat_1_v5_gn_9_57541
GO:0004672	protein kinase activity	molecular_function	0.0014969	0.098392	38	282	1910	25085	Lsat_1_v5_gn_2_72581,Lsat_1_v5_gn_7_105821,Lsat_1_v5_gn_4_9261,Lsat_1_v5_gn_2_38000,Lsat_1_v5_gn_8_136841,Lsat_1_v5_gn_7_111841,Lsat_1_v5_gn_9_50660,Lsat_1_v5_gn_5_49520,Lsat_1_v5_gn_9_35061,Lsat_1_v5_gn_7_111881,Lsat_1_v5_gn_3_62600,Lsat_1_v5_gn_4_119240,Lsat_1_v5_gn_2_127720,Lsat_1_v5_gn_2_71380,Lsat_1_v5_gn_5_177300,Lsat_1_v5_gn_2_72681,Lsat_1_v5_gn_2_87361,Lsat_1_v5_gn_8_36401,Lsat_1_v5_gn_1_…
GO:0016301	kinase activity	molecular_function	0.0018855	0.12076	43	282	2282	25085	Lsat_1_v5_gn_5_177300,Lsat_1_v5_gn_2_71380,Lsat_1_v5_gn_2_87361,Lsat_1_v5_gn_2_72681,Lsat_1_v5_gn_8_36401,Lsat_1_v5_gn_1_125901,Lsat_1_v5_gn_8_35781,Lsat_1_v5_gn_2_120461,Lsat_1_v5_gn_5_170501,Lsat_1_v5_gn_6_69600,Lsat_1_v5_gn_7_105821,Lsat_1_v5_gn_2_72581,Lsat_1_v5_gn_4_9261,Lsat_1_v5_gn_9_50660,Lsat_1_v5_gn_2_38000,Lsat_1_v5_gn_8_136841,Lsat_1_v5_gn_7_111841,Lsat_1_v5_gn_3_62600,Lsat_1_v5_gn_4_…
GO:0016310	phosphorylation	biological_process	0.0018889	0.12076	38	282	1943	25085	Lsat_1_v5_gn_8_35781,Lsat_1_v5_gn_5_170501,Lsat_1_v5_gn_2_120461,Lsat_1_v5_gn_1_125901,Lsat_1_v5_gn_2_72681,Lsat_1_v5_gn_2_87361,Lsat_1_v5_gn_2_71380,Lsat_1_v5_gn_5_177300,Lsat_1_v5_gn_2_127720,Lsat_1_v5_gn_3_62600,Lsat_1_v5_gn_4_119240,Lsat_1_v5_gn_7_111881,Lsat_1_v5_gn_9_35061,Lsat_1_v5_gn_5_49520,Lsat_1_v5_gn_9_50660,Lsat_1_v5_gn_7_111841,Lsat_1_v5_gn_2_129481,Lsat_1_v5_gn_8_136841,Lsat_1_v5_g…
GO:0016773	phosphotransferase activity, alcohol group as acceptor	molecular_function	0.0019351	0.12204	42	282	2215	25085	Lsat_1_v5_gn_5_177300,Lsat_1_v5_gn_2_71380,Lsat_1_v5_gn_2_87361,Lsat_1_v5_gn_2_72681,Lsat_1_v5_gn_8_35781,Lsat_1_v5_gn_5_170501,Lsat_1_v5_gn_2_120461,Lsat_1_v5_gn_8_36401,Lsat_1_v5_gn_1_125901,Lsat_1_v5_gn_4_9261,Lsat_1_v5_gn_7_105821,Lsat_1_v5_gn_2_72581,Lsat_1_v5_gn_3_62600,Lsat_1_v5_gn_4_119240,Lsat_1_v5_gn_2_127720,Lsat_1_v5_gn_5_49520,Lsat_1_v5_gn_7_111881,Lsat_1_v5_gn_9_35061,Lsat_1_v5_gn_9…
GO:0031515	tRNA (m1A) methyltransferase complex	cellular_component	0.0020419	0.12376	2	282	7	25085	Lsat_1_v5_gn_8_6881,Lsat_1_v5_gn_9_57541
GO:0034708	methyltransferase complex	cellular_component	0.0020419	0.12376	2	282	7	25085	Lsat_1_v5_gn_9_57541,Lsat_1_v5_gn_8_6881
GO:0043527	tRNA methyltransferase complex	cellular_component	0.0020419	0.12376	2	282	7	25085	Lsat_1_v5_gn_9_57541,Lsat_1_v5_gn_8_6881
GO:0034062	RNA polymerase activity	molecular_function	0.0020977	0.12551	10	282	296	25085	Lsat_1_v5_gn_7_31561,Lsat_1_v5_gn_4_34201,Lsat_1_v5_gn_9_21100,Lsat_1_v5_gn_9_4760,Lsat_1_v5_gn_2_33981,Lsat_1_v5_gn_4_174081,Lsat_1_v5_gn_5_157421,Lsat_1_v5_gn_8_36821,Lsat_1_v5_gn_8_9561,Lsat_1_v5_gn_9_27541
GO:0005887	integral component of plasma membrane	cellular_component	0.0021521	0.12714	5	282	80	25085	Lsat_1_v5_gn_5_148481,Lsat_1_v5_gn_8_24760,Lsat_1_v5_gn_3_119200,Lsat_1_v5_gn_2_62600,Lsat_1_v5_gn_5_177300
GO:0043414	macromolecule methylation	biological_process	0.0023725	0.13841	6	282	119	25085	Lsat_1_v5_gn_9_57541,Lsat_1_v5_gn_7_37861,Lsat_1_v5_gn_4_126480,Lsat_1_v5_gn_2_89661,Lsat_1_v5_gn_8_6881,Lsat_1_v5_gn_5_59301
GO:0006541	glutamine metabolic process	biological_process	0.0026329	0.15121	3	282	25	25085	Lsat_1_v5_gn_3_6581,Lsat_1_v5_gn_6_6601,Lsat_1_v5_gn_3_103521
GO:0090304	nucleic acid metabolic process	biological_process	0.0026889	0.15121	67	282	4273	25085	Lsat_1_v5_gn_8_9561,Lsat_1_v5_gn_5_31640,Lsat_1_v5_gn_9_115041,Lsat_1_v5_gn_9_4760,Lsat_1_v5_gn_7_60741,Lsat_1_v5_gn_2_126980,Lsat_1_v5_gn_7_21081,Lsat_1_v5_gn_3_130901,Lsat_1_v5_gn_6_67760,Lsat_1_v5_gn_5_182900,Lsat_1_v5_gn_2_107580,Lsat_1_v5_gn_1_22221,Lsat_1_v5_gn_8_145841,Lsat_1_v5_gn_7_31561,Lsat_1_v5_gn_9_57541,Novelgene0330,Lsat_1_v5_gn_3_80041,Lsat_1_v5_gn_9_50660,Lsat_1_v5_gn_1_70060,Lsa…
GO:0016887	ATPase activity	molecular_function	0.0026892	0.15121	18	282	722	25085	Lsat_1_v5_gn_2_77840,Lsat_1_v5_gn_6_69600,Lsat_1_v5_gn_3_20200,Lsat_1_v5_gn_9_6621,Lsat_1_v5_gn_4_99521,Lsat_1_v5_gn_8_821,Lsat_1_v5_gn_4_178061,Lsat_1_v5_gn_9_24861,Lsat_1_v5_gn_5_103920,Lsat_1_v5_gn_2_126680,Lsat_1_v5_gn_2_112781,Lsat_1_v5_gn_4_95020,Lsat_1_v5_gn_7_79440,Lsat_1_v5_gn_7_44940,Lsat_1_v5_gn_4_99760,Lsat_1_v5_gn_6_34200,Lsat_1_v5_gn_9_90181,Lsat_1_v5_gn_3_77340
GO:0031226	intrinsic component of plasma membrane	cellular_component	0.002735	0.15195	5	282	85	25085	Lsat_1_v5_gn_5_177300,Lsat_1_v5_gn_2_62600,Lsat_1_v5_gn_3_119200,Lsat_1_v5_gn_8_24760,Lsat_1_v5_gn_5_148481
GO:0030529	ribonucleoprotein complex	cellular_component	0.0031065	0.16905	17	282	785	25085	Lsat_1_v5_gn_5_189761,Lsat_1_v5_gn_8_39240,Lsat_1_v5_gn_9_18041,Lsat_1_v5_gn_6_67760,Lsat_1_v5_gn_1_74581,Lsat_1_v5_gn_5_182900,Lsat_1_v5_gn_3_15460,Lsat_1_v5_gn_6_69380,Lsat_1_v5_gn_6_112541,Lsat_1_v5_gn_8_35620,Lsat_1_v5_gn_6_67000,Lsat_1_v5_gn_4_3900,Lsat_1_v5_gn_4_46420,Novelgene0330,Lsat_1_v5_gn_6_42560,Lsat_1_v5_gn_9_21100,Lsat_1_v5_gn_5_176220
GO:0006400	tRNA modification	biological_process	0.0031176	0.16905	7	282	164	25085	Lsat_1_v5_gn_6_69600,Lsat_1_v5_gn_9_57541,Lsat_1_v5_gn_5_90720,Lsat_1_v5_gn_5_103920,Lsat_1_v5_gn_2_112781,Lsat_1_v5_gn_4_95020,Lsat_1_v5_gn_8_6881
GO:0004809	tRNA (guanine-N2-)-methyltransferase activity	molecular_function	0.0031513	0.16905	2	282	7	25085	Lsat_1_v5_gn_4_126480,Lsat_1_v5_gn_2_89661
GO:0006040	amino sugar metabolic process	biological_process	0.0034154	0.18113	3	282	29	25085	Lsat_1_v5_gn_2_60380,Lsat_1_v5_gn_8_111541,Lsat_1_v5_gn_3_125440
GO:0046483	heterocycle metabolic process	biological_process	0.0037617	0.19726	76	282	5052	25085	Lsat_1_v5_gn_8_59100,Lsat_1_v5_gn_3_89681,Lsat_1_v5_gn_4_34201,Lsat_1_v5_gn_6_42560,Lsat_1_v5_gn_2_129481,Lsat_1_v5_gn_3_80041,Lsat_1_v5_gn_9_50660,Lsat_1_v5_gn_1_70060,Lsat_1_v5_gn_7_37861,Novelgene0330,Lsat_1_v5_gn_9_26160,Lsat_1_v5_gn_2_71380,Lsat_1_v5_gn_2_89661,Lsat_1_v5_gn_4_58821,Lsat_1_v5_gn_0_33241,Lsat_1_v5_gn_1_74581,Lsat_1_v5_gn_6_69600,Lsat_1_v5_gn_4_63720,Lsat_1_v5_gn_3_90381,Lsat_1…
GO:0000154	rRNA modification	biological_process	0.0039941	0.20484	3	282	29	25085	Lsat_1_v5_gn_2_89661,Lsat_1_v5_gn_4_126480,Lsat_1_v5_gn_7_37861
GO:0031167	rRNA methylation	biological_process	0.0039941	0.20484	3	282	29	25085	Lsat_1_v5_gn_4_126480,Lsat_1_v5_gn_2_89661,Lsat_1_v5_gn_7_37861
GO:0010467	gene expression	biological_process	0.0041108	0.20853	63	282	4135	25085	Lsat_1_v5_gn_4_136101,Lsat_1_v5_gn_4_126480,Lsat_1_v5_gn_5_14180,Lsat_1_v5_gn_3_15460,Lsat_1_v5_gn_9_18041,Lsat_1_v5_gn_8_39240,Lsat_1_v5_gn_5_189761,Lsat_1_v5_gn_9_27541,Lsat_1_v5_gn_6_67760,Lsat_1_v5_gn_7_76380,Lsat_1_v5_gn_4_19860,Lsat_1_v5_gn_4_170400,Lsat_1_v5_gn_7_31561,Lsat_1_v5_gn_5_90720,Lsat_1_v5_gn_9_57541,Lsat_1_v5_gn_2_107580,Lsat_1_v5_gn_6_67000,Lsat_1_v5_gn_2_33981,Lsat_1_v5_gn_1_2…
GO:0015099	nickel cation transmembrane transporter activity	molecular_function	0.0043324	0.21283	2	282	9	25085	Lsat_1_v5_gn_9_27541,Lsat_1_v5_gn_8_30740
GO:0015675	nickel cation transport	biological_process	0.0043324	0.21283	2	282	9	25085	Lsat_1_v5_gn_8_30740,Lsat_1_v5_gn_9_27541
GO:0035444	nickel cation transmembrane transport	biological_process	0.0043324	0.21283	2	282	9	25085	Lsat_1_v5_gn_9_27541,Lsat_1_v5_gn_8_30740
GO:0008757	S-adenosylmethionine-dependent methyltransferase activity	molecular_function	0.0043989	0.21385	6	282	135	25085	Lsat_1_v5_gn_9_57541,Lsat_1_v5_gn_4_126480,Lsat_1_v5_gn_2_89661,Lsat_1_v5_gn_8_6881,Lsat_1_v5_gn_2_46500,Lsat_1_v5_gn_7_37861
GO:0030488	tRNA methylation	biological_process	0.0046184	0.22022	2	282	10	25085	Lsat_1_v5_gn_9_57541,Lsat_1_v5_gn_8_6881
GO:0044036	cell wall macromolecule metabolic process	biological_process	0.0046242	0.22022	3	282	31	25085	Lsat_1_v5_gn_2_60380,Lsat_1_v5_gn_3_125440,Lsat_1_v5_gn_8_111541
GO:0016426	tRNA (adenine) methyltransferase activity	molecular_function	0.0050475	0.23557	2	282	10	25085	Lsat_1_v5_gn_8_6881,Lsat_1_v5_gn_9_57541
GO:0016429	tRNA (adenine-N1-)-methyltransferase activity	molecular_function	0.0050475	0.23557	2	282	10	25085	Lsat_1_v5_gn_9_57541,Lsat_1_v5_gn_8_6881
GO:0019538	protein metabolic process	biological_process	0.0052509	0.24263	70	282	4584	25085	Lsat_1_v5_gn_8_36321,Lsat_1_v5_gn_6_48141,Lsat_1_v5_gn_9_21100,Lsat_1_v5_gn_2_62600,Lsat_1_v5_gn_8_6881,Novelgene2924,Lsat_1_v5_gn_8_2421,Lsat_1_v5_gn_9_70121,Lsat_1_v5_gn_8_86460,Lsat_1_v5_gn_4_173361,Lsat_1_v5_gn_6_67000,Lsat_1_v5_gn_4_124360,Lsat_1_v5_gn_9_52620,Lsat_1_v5_gn_9_18041,Lsat_1_v5_gn_9_89140,Lsat_1_v5_gn_4_136101,Lsat_1_v5_gn_3_15460,Lsat_1_v5_gn_4_9261,Lsat_1_v5_gn_7_105821,Lsat_1…
GO:1901360	organic cyclic compound metabolic process	biological_process	0.0054888	0.25114	77	282	5213	25085	Lsat_1_v5_gn_3_77340,Lsat_1_v5_gn_6_28620,Lsat_1_v5_gn_1_62020,Lsat_1_v5_gn_7_46921,Lsat_1_v5_gn_8_36821,Lsat_1_v5_gn_4_78900,Lsat_1_v5_gn_3_8340,Lsat_1_v5_gn_4_20480,Lsat_1_v5_gn_2_87640,Lsat_1_v5_gn_2_112781,Lsat_1_v5_gn_3_6581,Lsat_1_v5_gn_5_103920,Lsat_1_v5_gn_5_119080,Lsat_1_v5_gn_9_63460,Lsat_1_v5_gn_4_117460,Lsat_1_v5_gn_6_69380,Lsat_1_v5_gn_6_6601,Lsat_1_v5_gn_9_21100,Lsat_1_v5_gn_2_62600…
GO:0006725	cellular aromatic compound metabolic process	biological_process	0.0055702	0.25239	75	282	5050	25085	Lsat_1_v5_gn_5_119080,Lsat_1_v5_gn_4_117460,Lsat_1_v5_gn_9_63460,Lsat_1_v5_gn_6_69380,Lsat_1_v5_gn_6_28620,Lsat_1_v5_gn_1_62020,Lsat_1_v5_gn_3_77340,Lsat_1_v5_gn_7_46921,Lsat_1_v5_gn_4_78900,Lsat_1_v5_gn_8_36821,Lsat_1_v5_gn_5_103920,Lsat_1_v5_gn_3_6581,Lsat_1_v5_gn_4_20480,Lsat_1_v5_gn_2_112781,Lsat_1_v5_gn_2_87640,Lsat_1_v5_gn_6_67000,Lsat_1_v5_gn_8_821,Lsat_1_v5_gn_2_33981,Lsat_1_v5_gn_3_10352…
GO:0003724	RNA helicase activity	molecular_function	0.0057023	0.25486	7	282	181	25085	Lsat_1_v5_gn_7_44940,Lsat_1_v5_gn_3_77340,Lsat_1_v5_gn_8_821,Lsat_1_v5_gn_4_95020,Lsat_1_v5_gn_2_77840,Lsat_1_v5_gn_5_103920,Lsat_1_v5_gn_6_69380
GO:0009987	cellular process	biological_process	0.005734	0.25486	168	282	12949	25085	Lsat_1_v5_gn_9_108501,Lsat_1_v5_gn_8_36321,Lsat_1_v5_gn_4_113220,Novelgene2955,Lsat_1_v5_gn_9_104801,Lsat_1_v5_gn_8_6881,Lsat_1_v5_gn_9_70121,Lsat_1_v5_gn_8_86460,Lsat_1_v5_gn_4_95020,Lsat_1_v5_gn_8_160220,Lsat_1_v5_gn_2_33981,Lsat_1_v5_gn_6_67000,Lsat_1_v5_gn_4_173361,Lsat_1_v5_gn_4_68860,Lsat_1_v5_gn_9_52620,Lsat_1_v5_gn_4_124360,Lsat_1_v5_gn_9_27541,Lsat_1_v5_gn_7_72221,Lsat_1_v5_gn_8_39240,Ls…
GO:1901068	guanosine-containing compound metabolic process	biological_process	0.0064291	0.28306	2	282	12	25085	Lsat_1_v5_gn_6_6601,Lsat_1_v5_gn_3_6581
GO:0016668	oxidoreductase activity, acting on a sulfur group of donors, NAD(P) as acceptor	molecular_function	0.0069855	0.30186	4	282	68	25085	Lsat_1_v5_gn_4_46420,Lsat_1_v5_gn_8_145260,Lsat_1_v5_gn_9_26160,Lsat_1_v5_gn_9_63460
GO:0047134	protein-disulfide reductase activity	molecular_function	0.0069855	0.30186	4	282	68	25085	Lsat_1_v5_gn_8_145260,Lsat_1_v5_gn_4_46420,Lsat_1_v5_gn_9_63460,Lsat_1_v5_gn_9_26160
GO:0006807	nitrogen compound metabolic process	biological_process	0.0071243	0.30504	87	282	6147	25085	Lsat_1_v5_gn_4_34201,Lsat_1_v5_gn_3_89681,Lsat_1_v5_gn_7_113801,Lsat_1_v5_gn_8_59100,Lsat_1_v5_gn_6_83620,Lsat_1_v5_gn_5_176220,Novelgene0330,Lsat_1_v5_gn_7_37861,Lsat_1_v5_gn_1_70060,Lsat_1_v5_gn_3_80041,Lsat_1_v5_gn_9_50660,Lsat_1_v5_gn_2_129481,Lsat_1_v5_gn_6_42560,Lsat_1_v5_gn_2_71380,Lsat_1_v5_gn_2_89661,Lsat_1_v5_gn_9_26160,Lsat_1_v5_gn_4_63720,Lsat_1_v5_gn_6_69600,Lsat_1_v5_gn_0_33241,Lsat…
GO:0034641	cellular nitrogen compound metabolic process	biological_process	0.0074759	0.31718	83	282	5832	25085	Lsat_1_v5_gn_7_31561,Lsat_1_v5_gn_9_57541,Lsat_1_v5_gn_8_145841,Lsat_1_v5_gn_1_22221,Lsat_1_v5_gn_2_107580,Lsat_1_v5_gn_5_182900,Lsat_1_v5_gn_6_67760,Lsat_1_v5_gn_3_90381,Lsat_1_v5_gn_2_126980,Lsat_1_v5_gn_7_21081,Lsat_1_v5_gn_3_130901,Lsat_1_v5_gn_9_4760,Lsat_1_v5_gn_7_60741,Lsat_1_v5_gn_9_115041,Lsat_1_v5_gn_5_31640,Lsat_1_v5_gn_8_9561,Lsat_1_v5_gn_9_26160,Lsat_1_v5_gn_2_89661,Lsat_1_v5_gn_2_71…
GO:0006796	phosphate-containing compound metabolic process	biological_process	0.0078175	0.32869	44	282	2572	25085	Lsat_1_v5_gn_2_72581,Lsat_1_v5_gn_7_105821,Lsat_1_v5_gn_4_9261,Lsat_1_v5_gn_2_38000,Lsat_1_v5_gn_8_136841,Lsat_1_v5_gn_2_129481,Lsat_1_v5_gn_7_111841,Lsat_1_v5_gn_3_6581,Lsat_1_v5_gn_9_50660,Lsat_1_v5_gn_5_49520,Lsat_1_v5_gn_7_111881,Lsat_1_v5_gn_9_35061,Lsat_1_v5_gn_3_62600,Lsat_1_v5_gn_4_119240,Lsat_1_v5_gn_2_127720,Lsat_1_v5_gn_2_71380,Lsat_1_v5_gn_5_177300,Lsat_1_v5_gn_2_87361,Lsat_1_v5_gn_2_…
GO:0006793	phosphorus metabolic process	biological_process	0.008063	0.33598	44	282	2577	25085	Novelgene2924,Lsat_1_v5_gn_3_96320,Lsat_1_v5_gn_5_133681,Lsat_1_v5_gn_9_115041,Lsat_1_v5_gn_6_101381,Lsat_1_v5_gn_6_6601,Lsat_1_v5_gn_8_30001,Lsat_1_v5_gn_6_48141,Lsat_1_v5_gn_8_36321,Lsat_1_v5_gn_2_62600,Lsat_1_v5_gn_3_130901,Lsat_1_v5_gn_4_37741,Lsat_1_v5_gn_9_31640,Lsat_1_v5_gn_5_148040,Lsat_1_v5_gn_2_3721,Lsat_1_v5_gn_4_173361,Lsat_1_v5_gn_2_71200,Lsat_1_v5_gn_3_103521,Lsat_1_v5_gn_4_124360,L…
GO:0016462	pyrophosphatase activity	molecular_function	0.0082586	0.34109	24	282	1202	25085	Lsat_1_v5_gn_4_178061,Lsat_1_v5_gn_9_24861,Lsat_1_v5_gn_4_99521,Lsat_1_v5_gn_8_160220,Lsat_1_v5_gn_8_821,Lsat_1_v5_gn_9_6621,Lsat_1_v5_gn_5_157421,Lsat_1_v5_gn_6_69600,Lsat_1_v5_gn_3_20200,Lsat_1_v5_gn_2_95881,Lsat_1_v5_gn_2_77840,Lsat_1_v5_gn_6_69380,Lsat_1_v5_gn_3_77340,Lsat_1_v5_gn_9_90181,Lsat_1_v5_gn_7_44581,Lsat_1_v5_gn_6_34200,Lsat_1_v5_gn_7_44940,Lsat_1_v5_gn_4_99760,Lsat_1_v5_gn_7_79440,…
GO:0005488	binding	molecular_function	0.0083879	0.34339	190	282	14917	25085	Lsat_1_v5_gn_9_6621,Lsat_1_v5_gn_2_100901,Lsat_1_v5_gn_7_31561,Lsat_1_v5_gn_3_35601,Lsat_1_v5_gn_9_65340,Lsat_1_v5_gn_5_187560,Lsat_1_v5_gn_4_3900,Lsat_1_v5_gn_4_99521,Lsat_1_v5_gn_1_22221,Lsat_1_v5_gn_5_159761,Lsat_1_v5_gn_6_76160,Lsat_1_v5_gn_9_31640,Lsat_1_v5_gn_9_90320,Lsat_1_v5_gn_6_67760,Lsat_1_v5_gn_4_37741,Lsat_1_v5_gn_3_90381,Lsat_1_v5_gn_3_130901,Lsat_1_v5_gn_2_64421,Lsat_1_v5_gn_1_2928…
GO:0004719	protein-L-isoaspartate (D-aspartate) O-methyltransferase activity	molecular_function	0.0090981	0.36741	3	282	40	25085	Lsat_1_v5_gn_8_6881,Lsat_1_v5_gn_7_37861,Lsat_1_v5_gn_9_57541
GO:0006022	aminoglycan metabolic process	biological_process	0.0091322	0.36741	3	282	40	25085	Lsat_1_v5_gn_2_60380,Lsat_1_v5_gn_3_125440,Lsat_1_v5_gn_8_111541
GO:0016437	tRNA cytidylyltransferase activity	molecular_function	0.0095321	0.38023	1	282	1	25085	Lsat_1_v5_gn_1_37680
GO:0016491	oxidoreductase activity	molecular_function	6.083e-09	2.4377e-05	67	298	2672	25085	Lsat_1_v5_gn_5_62040,Lsat_1_v5_gn_8_134201,Lsat_1_v5_gn_5_164920,Lsat_1_v5_gn_6_113220,Lsat_1_v5_gn_8_31000,Novelgene1069,Lsat_1_v5_gn_2_21840,Lsat_1_v5_gn_8_41661,Lsat_1_v5_gn_9_9840,Lsat_1_v5_gn_5_176021,Lsat_1_v5_gn_7_83301,Lsat_1_v5_gn_9_102220,Lsat_1_v5_gn_0_5321,Lsat_1_v5_gn_2_82261,Lsat_1_v5_gn_9_49240,Lsat_1_v5_gn_8_106940,Lsat_1_v5_gn_5_5940,Lsat_1_v5_gn_4_30200,Lsat_1_v5_gn_8_5021,Lsat_…
GO:0055114	oxidation-reduction process	biological_process	1.3038e-08	2.4377e-05	64	298	2567	25085	Lsat_1_v5_gn_7_83200,Lsat_1_v5_gn_5_101240,Lsat_1_v5_gn_1_77640,Lsat_1_v5_gn_8_31081,Lsat_1_v5_gn_1_57120,Lsat_1_v5_gn_4_98661,Lsat_1_v5_gn_3_65241,Lsat_1_v5_gn_5_157760,Lsat_1_v5_gn_4_97640,Lsat_1_v5_gn_7_74640,Lsat_1_v5_gn_1_3240,Lsat_1_v5_gn_4_160020,Lsat_1_v5_gn_9_9840,Lsat_1_v5_gn_8_41661,Lsat_1_v5_gn_2_21840,Novelgene1069,Lsat_1_v5_gn_6_113220,Lsat_1_v5_gn_8_31000,Lsat_1_v5_gn_8_134201,Lsat…
GO:0044710	single-organism metabolic process	biological_process	1.567e-08	2.4377e-05	101	298	5140	25085	Lsat_1_v5_gn_3_135541,Lsat_1_v5_gn_6_101780,Lsat_1_v5_gn_7_16240,Lsat_1_v5_gn_5_41441,Lsat_1_v5_gn_1_66321,Lsat_1_v5_gn_5_153420,Lsat_1_v5_gn_8_44241,Lsat_1_v5_gn_9_7041,Lsat_1_v5_gn_6_84980,Lsat_1_v5_gn_1_52681,Lsat_1_v5_gn_7_66100,Lsat_1_v5_gn_7_105180,Lsat_1_v5_gn_2_109921,Lsat_1_v5_gn_7_12921,Lsat_1_v5_gn_3_36620,Lsat_1_v5_gn_7_16100,Lsat_1_v5_gn_2_131181,Lsat_1_v5_gn_8_14021,Lsat_1_v5_gn_1_1…
GO:0016209	antioxidant activity	molecular_function	2.5718e-06	0.0030006	14	298	229	25085	Lsat_1_v5_gn_7_16240,Lsat_1_v5_gn_6_101780,Lsat_1_v5_gn_7_105180,Lsat_1_v5_gn_8_10740,Lsat_1_v5_gn_1_57120,Lsat_1_v5_gn_2_109921,Lsat_1_v5_gn_5_117961,Lsat_1_v5_gn_1_3240,Lsat_1_v5_gn_9_77661,Lsat_1_v5_gn_3_36620,Lsat_1_v5_gn_5_73880,Lsat_1_v5_gn_4_160020,Lsat_1_v5_gn_4_59381,Lsat_1_v5_gn_5_62040
GO:0009579	thylakoid	cellular_component	7.2284e-06	0.0053596	13	298	235	25085	Lsat_1_v5_gn_9_9761,Lsat_1_v5_gn_2_15600,Lsat_1_v5_gn_9_12001,Lsat_1_v5_gn_5_41441,Lsat_1_v5_gn_1_38720,Lsat_1_v5_gn_0_5321,Lsat_1_v5_gn_3_94000,Lsat_1_v5_gn_8_70441,Lsat_1_v5_gn_9_48361,Lsat_1_v5_gn_9_16861,Lsat_1_v5_gn_5_381,Lsat_1_v5_gn_5_157760,Lsat_1_v5_gn_7_58180
GO:0044436	thylakoid part	cellular_component	7.2284e-06	0.0053596	13	298	235	25085	Lsat_1_v5_gn_8_70441,Lsat_1_v5_gn_9_48361,Lsat_1_v5_gn_9_16861,Lsat_1_v5_gn_5_381,Lsat_1_v5_gn_5_157760,Lsat_1_v5_gn_7_58180,Lsat_1_v5_gn_9_9761,Lsat_1_v5_gn_2_15600,Lsat_1_v5_gn_9_12001,Lsat_1_v5_gn_1_38720,Lsat_1_v5_gn_5_41441,Lsat_1_v5_gn_0_5321,Lsat_1_v5_gn_3_94000
GO:0045454	cell redox homeostasis	biological_process	8.0389e-06	0.0053596	12	298	178	25085	Lsat_1_v5_gn_4_59381,Lsat_1_v5_gn_5_164920,Lsat_1_v5_gn_9_77661,Lsat_1_v5_gn_3_36620,Lsat_1_v5_gn_9_41160,Lsat_1_v5_gn_7_74640,Lsat_1_v5_gn_1_9780,Lsat_1_v5_gn_4_183261,Lsat_1_v5_gn_5_164480,Lsat_1_v5_gn_7_16240,Lsat_1_v5_gn_7_105180,Lsat_1_v5_gn_9_9840
GO:0019725	cellular homeostasis	biological_process	9.2778e-06	0.0054124	13	298	214	25085	Lsat_1_v5_gn_4_183261,Lsat_1_v5_gn_5_164480,Lsat_1_v5_gn_7_16240,Lsat_1_v5_gn_7_105180,Lsat_1_v5_gn_9_9840,Lsat_1_v5_gn_7_74640,Lsat_1_v5_gn_1_9780,Lsat_1_v5_gn_3_36620,Lsat_1_v5_gn_9_77661,Lsat_1_v5_gn_9_41160,Lsat_1_v5_gn_2_124481,Lsat_1_v5_gn_5_164920,Lsat_1_v5_gn_4_59381
GO:0016829	lyase activity	molecular_function	1.7903e-05	0.0092839	18	298	486	25085	Lsat_1_v5_gn_4_156361,Lsat_1_v5_gn_6_84980,Lsat_1_v5_gn_1_112501,Lsat_1_v5_gn_2_95461,Lsat_1_v5_gn_9_48821,Lsat_1_v5_gn_8_141520,Lsat_1_v5_gn_1_20480,Lsat_1_v5_gn_2_125401,Lsat_1_v5_gn_5_105641,Lsat_1_v5_gn_3_48340,Lsat_1_v5_gn_5_21561,Lsat_1_v5_gn_5_122300,Lsat_1_v5_gn_2_108040,Lsat_1_v5_gn_4_117720,Lsat_1_v5_gn_1_89341,Lsat_1_v5_gn_6_17781,Lsat_1_v5_gn_8_109400,Lsat_1_v5_gn_5_141661
GO:0034357	photosynthetic membrane	cellular_component	4.1295e-05	0.019272	11	298	199	25085	Lsat_1_v5_gn_9_16861,Lsat_1_v5_gn_5_157760,Lsat_1_v5_gn_5_381,Lsat_1_v5_gn_9_48361,Lsat_1_v5_gn_9_9761,Lsat_1_v5_gn_9_12001,Lsat_1_v5_gn_2_15600,Lsat_1_v5_gn_0_5321,Lsat_1_v5_gn_3_94000,Lsat_1_v5_gn_5_41441,Lsat_1_v5_gn_1_38720
GO:0042592	homeostatic process	biological_process	7.0477e-05	0.029901	13	298	275	25085	Lsat_1_v5_gn_7_74640,Lsat_1_v5_gn_1_9780,Lsat_1_v5_gn_7_105180,Lsat_1_v5_gn_7_16240,Lsat_1_v5_gn_9_9840,Lsat_1_v5_gn_4_183261,Lsat_1_v5_gn_5_164480,Lsat_1_v5_gn_5_164920,Lsat_1_v5_gn_2_124481,Lsat_1_v5_gn_4_59381,Lsat_1_v5_gn_9_41160,Lsat_1_v5_gn_3_36620,Lsat_1_v5_gn_9_77661
GO:0016853	isomerase activity	molecular_function	0.00010498	0.04083	12	298	258	25085	Lsat_1_v5_gn_5_83400,Lsat_1_v5_gn_8_11480,Lsat_1_v5_gn_8_34821,Lsat_1_v5_gn_5_122300,Lsat_1_v5_gn_5_21561,Lsat_1_v5_gn_4_59381,Lsat_1_v5_gn_1_67980,Lsat_1_v5_gn_8_125881,Lsat_1_v5_gn_3_76061,Lsat_1_v5_gn_1_130040,Lsat_1_v5_gn_5_41441,Lsat_1_v5_gn_5_56881
GO:0065008	regulation of biological quality	biological_process	0.00014299	0.049484	18	298	534	25085	Lsat_1_v5_gn_7_74640,Lsat_1_v5_gn_7_16240,Lsat_1_v5_gn_5_164480,Lsat_1_v5_gn_4_182500,Lsat_1_v5_gn_1_35260,Lsat_1_v5_gn_9_41160,Lsat_1_v5_gn_9_116800,Lsat_1_v5_gn_9_77661,Lsat_1_v5_gn_1_9780,Lsat_1_v5_gn_9_80640,Lsat_1_v5_gn_7_105180,Lsat_1_v5_gn_9_9840,Lsat_1_v5_gn_4_183261,Lsat_1_v5_gn_6_21280,Lsat_1_v5_gn_2_124481,Lsat_1_v5_gn_5_164920,Lsat_1_v5_gn_4_59381,Lsat_1_v5_gn_3_36620
GO:1901564	organonitrogen compound metabolic process	biological_process	0.00015104	0.049484	47	298	2171	25085	Lsat_1_v5_gn_7_23061,Lsat_1_v5_gn_2_108040,Lsat_1_v5_gn_8_84641,Lsat_1_v5_gn_5_128220,Lsat_1_v5_gn_6_26061,Lsat_1_v5_gn_2_91740,Lsat_1_v5_gn_6_21280,Lsat_1_v5_gn_8_34821,Lsat_1_v5_gn_5_158421,Lsat_1_v5_gn_4_141420,Lsat_1_v5_gn_2_125401,Lsat_1_v5_gn_5_105641,Lsat_1_v5_gn_1_3240,Lsat_1_v5_gn_4_156361,Lsat_1_v5_gn_5_77601,Lsat_1_v5_gn_8_141520,Lsat_1_v5_gn_2_95461,Lsat_1_v5_gn_1_112501,Lsat_1_v5_gn_…
GO:0044281	small molecule metabolic process	biological_process	0.00015904	0.049484	32	298	1358	25085	Lsat_1_v5_gn_5_176021,Lsat_1_v5_gn_7_83301,Lsat_1_v5_gn_9_48821,Lsat_1_v5_gn_5_41441,Lsat_1_v5_gn_4_30200,Lsat_1_v5_gn_5_149640,Lsat_1_v5_gn_8_64401,Lsat_1_v5_gn_5_21561,Lsat_1_v5_gn_2_12080,Lsat_1_v5_gn_2_124481,Lsat_1_v5_gn_9_115821,Lsat_1_v5_gn_1_130040,Lsat_1_v5_gn_7_16100,Lsat_1_v5_gn_2_21840,Lsat_1_v5_gn_9_9840,Lsat_1_v5_gn_4_156361,Lsat_1_v5_gn_5_135081,Lsat_1_v5_gn_5_77601,Lsat_1_v5_gn_2_…
GO:0015979	photosynthesis	biological_process	0.0002209	0.064435	11	298	242	25085	Lsat_1_v5_gn_9_9761,Lsat_1_v5_gn_9_12001,Lsat_1_v5_gn_2_15600,Lsat_1_v5_gn_3_94000,Lsat_1_v5_gn_1_38720,Lsat_1_v5_gn_5_41441,Lsat_1_v5_gn_9_16861,Lsat_1_v5_gn_5_157760,Lsat_1_v5_gn_5_381,Lsat_1_v5_gn_9_48361,Lsat_1_v5_gn_4_183261
GO:0042651	thylakoid membrane	cellular_component	0.00039094	0.10733	5	298	43	25085	Lsat_1_v5_gn_1_38720,Lsat_1_v5_gn_9_48361,Lsat_1_v5_gn_5_157760,Lsat_1_v5_gn_3_94000,Lsat_1_v5_gn_0_5321
GO:0009521	photosystem	cellular_component	0.0005038	0.13062	9	298	184	25085	Lsat_1_v5_gn_3_94000,Lsat_1_v5_gn_5_41441,Lsat_1_v5_gn_2_15600,Lsat_1_v5_gn_9_12001,Lsat_1_v5_gn_9_9761,Lsat_1_v5_gn_5_381,Lsat_1_v5_gn_5_157760,Lsat_1_v5_gn_9_16861,Lsat_1_v5_gn_9_48361
GO:0044699	single-organism process	biological_process	0.00053809	0.13217	139	298	9528	25085	Lsat_1_v5_gn_6_26061,Lsat_1_v5_gn_6_96361,Lsat_1_v5_gn_5_72101,Lsat_1_v5_gn_8_99200,Lsat_1_v5_gn_7_89801,Lsat_1_v5_gn_5_169541,Lsat_1_v5_gn_2_40021,Lsat_1_v5_gn_3_48340,Lsat_1_v5_gn_7_45281,Lsat_1_v5_gn_3_41481,Lsat_1_v5_gn_2_46060,Lsat_1_v5_gn_7_69401,Lsat_1_v5_gn_5_57121,Lsat_1_v5_gn_9_116800,Lsat_1_v5_gn_3_2541,Lsat_1_v5_gn_9_77661,Lsat_1_v5_gn_4_156361,Lsat_1_v5_gn_2_95461,Lsat_1_v5_gn_7_1051…
GO:0016831	carboxy-lyase activity	molecular_function	0.00072741	0.16974	7	298	128	25085	Lsat_1_v5_gn_1_89341,Lsat_1_v5_gn_2_125401,Lsat_1_v5_gn_5_21561,Lsat_1_v5_gn_5_141661,Lsat_1_v5_gn_5_122300,Lsat_1_v5_gn_2_108040,Lsat_1_v5_gn_4_117720
GO:0008152	metabolic process	biological_process	0.00079055	0.17034	187	298	13566	25085	Lsat_1_v5_gn_1_89341,Lsat_1_v5_gn_6_17781,Lsat_1_v5_gn_3_67140,Lsat_1_v5_gn_2_12080,Lsat_1_v5_gn_9_9840,Lsat_1_v5_gn_8_41661,Lsat_1_v5_gn_8_4320,Lsat_1_v5_gn_9_73660,Lsat_1_v5_gn_7_21701,Lsat_1_v5_gn_6_97801,Lsat_1_v5_gn_0_5321,Lsat_1_v5_gn_6_66160,Lsat_1_v5_gn_9_48821,Lsat_1_v5_gn_9_102220,Lsat_1_v5_gn_5_176021,Lsat_1_v5_gn_1_90901,Lsat_1_v5_gn_5_21561,Lsat_1_v5_gn_8_64401,Lsat_1_v5_gn_9_50301,L…
GO:0019752	carboxylic acid metabolic process	biological_process	0.00080295	0.17034	21	298	829	25085	Lsat_1_v5_gn_9_9840,Lsat_1_v5_gn_6_26061,Lsat_1_v5_gn_2_21840,Lsat_1_v5_gn_9_115821,Lsat_1_v5_gn_7_89801,Lsat_1_v5_gn_2_12080,Lsat_1_v5_gn_2_108040,Lsat_1_v5_gn_7_69401,Lsat_1_v5_gn_5_149640,Lsat_1_v5_gn_8_64401,Lsat_1_v5_gn_9_124861,Lsat_1_v5_gn_7_74640,Lsat_1_v5_gn_5_105641,Lsat_1_v5_gn_1_3240,Lsat_1_v5_gn_5_135081,Lsat_1_v5_gn_5_77601,Lsat_1_v5_gn_2_95461,Lsat_1_v5_gn_1_112501,Lsat_1_v5_gn_9_4…
GO:0043436	oxoacid metabolic process	biological_process	0.00097962	0.19505	21	298	842	25085	Lsat_1_v5_gn_5_176021,Lsat_1_v5_gn_4_156361,Lsat_1_v5_gn_5_135081,Lsat_1_v5_gn_5_77601,Lsat_1_v5_gn_1_112501,Lsat_1_v5_gn_9_48821,Lsat_1_v5_gn_2_95461,Lsat_1_v5_gn_5_105641,Lsat_1_v5_gn_1_3240,Lsat_1_v5_gn_9_124861,Lsat_1_v5_gn_7_74640,Lsat_1_v5_gn_5_149640,Lsat_1_v5_gn_8_64401,Lsat_1_v5_gn_7_69401,Lsat_1_v5_gn_2_12080,Lsat_1_v5_gn_2_108040,Lsat_1_v5_gn_9_115821,Lsat_1_v5_gn_7_89801,Lsat_1_v5_gn_…
GO:0006082	organic acid metabolic process	biological_process	0.001003	0.19505	21	298	843	25085	Lsat_1_v5_gn_2_12080,Lsat_1_v5_gn_2_108040,Lsat_1_v5_gn_9_115821,Lsat_1_v5_gn_7_89801,Lsat_1_v5_gn_2_21840,Lsat_1_v5_gn_9_9840,Lsat_1_v5_gn_6_26061,Lsat_1_v5_gn_5_77601,Lsat_1_v5_gn_5_135081,Lsat_1_v5_gn_9_48821,Lsat_1_v5_gn_1_112501,Lsat_1_v5_gn_2_95461,Lsat_1_v5_gn_4_156361,Lsat_1_v5_gn_5_176021,Lsat_1_v5_gn_5_105641,Lsat_1_v5_gn_1_3240,Lsat_1_v5_gn_9_124861,Lsat_1_v5_gn_7_74640,Lsat_1_v5_gn_7_…
GO:1901566	organonitrogen compound biosynthetic process	biological_process	0.0013025	0.24314	35	298	1606	25085	Lsat_1_v5_gn_4_30200,Lsat_1_v5_gn_9_15461,Lsat_1_v5_gn_6_85001,Lsat_1_v5_gn_5_21561,Lsat_1_v5_gn_5_149640,Lsat_1_v5_gn_2_94161,Lsat_1_v5_gn_1_90901,Lsat_1_v5_gn_5_176021,Lsat_1_v5_gn_7_21701,Lsat_1_v5_gn_6_66160,Lsat_1_v5_gn_1_20480,Lsat_1_v5_gn_2_21840,Lsat_1_v5_gn_5_89380,Lsat_1_v5_gn_2_93120,Lsat_1_v5_gn_3_122401,Lsat_1_v5_gn_4_117720,Lsat_1_v5_gn_7_16100,Lsat_1_v5_gn_9_115821,Lsat_1_v5_gn_5_8…
GO:0019682	glyceraldehyde-3-phosphate metabolic process	biological_process	0.0015494	0.27811	3	298	17	25085	Lsat_1_v5_gn_8_34821,Lsat_1_v5_gn_7_89801,Lsat_1_v5_gn_1_130040
GO:0044711	single-organism biosynthetic process	biological_process	0.0020994	0.36289	28	298	1331	25085	Lsat_1_v5_gn_7_16100,Lsat_1_v5_gn_9_115821,Lsat_1_v5_gn_1_89341,Lsat_1_v5_gn_7_89801,Lsat_1_v5_gn_4_108821,Lsat_1_v5_gn_2_124481,Lsat_1_v5_gn_7_93561,Lsat_1_v5_gn_6_21280,Lsat_1_v5_gn_6_26061,Lsat_1_v5_gn_8_109400,Lsat_1_v5_gn_1_77640,Lsat_1_v5_gn_5_158421,Lsat_1_v5_gn_7_12921,Lsat_1_v5_gn_2_21840,Lsat_1_v5_gn_5_41441,Lsat_1_v5_gn_5_153420,Lsat_1_v5_gn_5_77601,Lsat_1_v5_gn_9_7041,Lsat_1_v5_gn_6_8…
GO:0016830	carbon-carbon lyase activity	molecular_function	0.0032104	0.53511	7	298	167	25085	Lsat_1_v5_gn_5_122300,Lsat_1_v5_gn_5_21561,Lsat_1_v5_gn_5_141661,Lsat_1_v5_gn_2_125401,Lsat_1_v5_gn_1_89341,Lsat_1_v5_gn_4_117720,Lsat_1_v5_gn_2_108040
GO:0006520	cellular amino acid metabolic process	biological_process	0.0035064	0.54738	13	298	476	25085	Lsat_1_v5_gn_8_64401,Lsat_1_v5_gn_5_149640,Lsat_1_v5_gn_6_26061,Lsat_1_v5_gn_9_115821,Lsat_1_v5_gn_1_3240,Lsat_1_v5_gn_5_105641,Lsat_1_v5_gn_2_108040,Lsat_1_v5_gn_4_156361,Lsat_1_v5_gn_2_12080,Lsat_1_v5_gn_1_112501,Lsat_1_v5_gn_2_95461,Lsat_1_v5_gn_9_48821,Lsat_1_v5_gn_5_77601
GO:0003824	catalytic activity	molecular_function	0.0036094	0.54738	168	298	12579	25085	Lsat_1_v5_gn_4_97640,Lsat_1_v5_gn_2_3421,Lsat_1_v5_gn_1_112501,Lsat_1_v5_gn_7_83200,Lsat_1_v5_gn_6_21280,Lsat_1_v5_gn_1_57120,Lsat_1_v5_gn_8_31081,Lsat_1_v5_gn_5_131321,Lsat_1_v5_gn_5_149640,Lsat_1_v5_gn_8_10740,Lsat_1_v5_gn_1_69940,Lsat_1_v5_gn_6_85001,Lsat_1_v5_gn_6_80041,Lsat_1_v5_gn_5_5940,Lsat_1_v5_gn_8_87601,Lsat_1_v5_gn_1_55841,Lsat_1_v5_gn_2_82261,Lsat_1_v5_gn_9_49240,Lsat_1_v5_gn_1_72281…
GO:0004751	ribose-5-phosphate isomerase activity	molecular_function	0.0037532	0.54738	2	298	7	25085	Lsat_1_v5_gn_1_130040,Lsat_1_v5_gn_8_34821
GO:0009052	pentose-phosphate shunt, non-oxidative branch	biological_process	0.0037532	0.54738	2	298	7	25085	Lsat_1_v5_gn_1_130040,Lsat_1_v5_gn_8_34821
GO:0005840	ribosome	cellular_component	0.003909	0.55283	17	298	570	25085	Lsat_1_v5_gn_1_90901,Lsat_1_v5_gn_7_21701,Lsat_1_v5_gn_6_66160,Lsat_1_v5_gn_6_5820,Lsat_1_v5_gn_5_88481,Lsat_1_v5_gn_2_123641,Lsat_1_v5_gn_9_15461,Lsat_1_v5_gn_2_121221,Lsat_1_v5_gn_2_94161,Lsat_1_v5_gn_4_117720,Lsat_1_v5_gn_7_23061,Lsat_1_v5_gn_1_10420,Lsat_1_v5_gn_4_141420,Lsat_1_v5_gn_2_93120,Lsat_1_v5_gn_5_128220,Lsat_1_v5_gn_3_122401,Lsat_1_v5_gn_2_91740
GO:0033014	tetrapyrrole biosynthetic process	biological_process	0.005007	0.68729	6	298	129	25085	Lsat_1_v5_gn_6_85001,Lsat_1_v5_gn_5_157760,Lsat_1_v5_gn_1_20480,Lsat_1_v5_gn_9_115821,Lsat_1_v5_gn_2_125401,Lsat_1_v5_gn_8_141520
GO:0009538	photosystem I reaction center	cellular_component	0.0054494	0.72664	3	298	26	25085	Lsat_1_v5_gn_9_12001,Lsat_1_v5_gn_2_15600,Lsat_1_v5_gn_9_16861
GO:0016679	oxidoreductase activity, acting on diphenols and related substances as donors	molecular_function	0.0066314	0.77442	4	298	58	25085	Lsat_1_v5_gn_9_102220,Lsat_1_v5_gn_6_80041,Lsat_1_v5_gn_5_119940,Lsat_1_v5_gn_0_5321
GO:0006098	pentose-phosphate shunt	biological_process	0.0067989	0.77442	2	298	9	25085	Lsat_1_v5_gn_8_34821,Lsat_1_v5_gn_1_130040
GO:0051536	iron-sulfur cluster binding	molecular_function	0.0069064	0.77442	6	298	137	25085	Lsat_1_v5_gn_4_70261,Lsat_1_v5_gn_6_78541,Lsat_1_v5_gn_0_5321,Lsat_1_v5_gn_8_109400,Lsat_1_v5_gn_6_10760,Lsat_1_v5_gn_5_158421
GO:0051540	metal cluster binding	molecular_function	0.0069064	0.77442	6	298	137	25085	Lsat_1_v5_gn_4_70261,Lsat_1_v5_gn_0_5321,Lsat_1_v5_gn_6_78541,Lsat_1_v5_gn_8_109400,Lsat_1_v5_gn_6_10760,Lsat_1_v5_gn_5_158421
GO:0051156	glucose 6-phosphate metabolic process	biological_process	0.0072914	0.77442	2	298	10	25085	Lsat_1_v5_gn_8_34821,Lsat_1_v5_gn_1_130040
GO:0006050	mannosamine metabolic process	biological_process	0.0073113	0.77442	2	298	9	25085	Lsat_1_v5_gn_5_21561,Lsat_1_v5_gn_5_122300
GO:0006051	N-acetylmannosamine metabolic process	biological_process	0.0073113	0.77442	2	298	9	25085	Lsat_1_v5_gn_5_122300,Lsat_1_v5_gn_5_21561
GO:0047465	N-acylglucosamine-6-phosphate 2-epimerase activity	molecular_function	0.0073113	0.77442	2	298	9	25085	Lsat_1_v5_gn_5_21561,Lsat_1_v5_gn_5_122300
GO:0005375	copper ion transmembrane transporter activity	molecular_function	0.0075723	0.77442	2	298	9	25085	Lsat_1_v5_gn_7_58180,Lsat_1_v5_gn_8_70441
GO:0035434	copper ion transmembrane transport	biological_process	0.0075723	0.77442	2	298	9	25085	Lsat_1_v5_gn_7_58180,Lsat_1_v5_gn_8_70441
GO:0009654	photosystem II oxygen evolving complex	cellular_component	0.007633	0.77442	3	298	26	25085	Lsat_1_v5_gn_3_94000,Lsat_1_v5_gn_5_157760,Lsat_1_v5_gn_9_48361
GO:0009523	photosystem II	cellular_component	0.0083118	0.78977	5	298	102	25085	Lsat_1_v5_gn_9_9761,Lsat_1_v5_gn_5_41441,Lsat_1_v5_gn_9_48361,Lsat_1_v5_gn_5_157760,Lsat_1_v5_gn_3_94000
GO:0048037	cofactor binding	molecular_function	0.0085526	0.78977	19	298	842	25085	Lsat_1_v5_gn_9_48821,Lsat_1_v5_gn_1_112501,Lsat_1_v5_gn_5_135081,Lsat_1_v5_gn_5_176021,Lsat_1_v5_gn_4_156361,Lsat_1_v5_gn_8_7281,Lsat_1_v5_gn_9_49240,Lsat_1_v5_gn_7_74640,Lsat_1_v5_gn_5_5940,Lsat_1_v5_gn_6_80041,Lsat_1_v5_gn_6_85001,Lsat_1_v5_gn_5_149640,Lsat_1_v5_gn_6_37360,Lsat_1_v5_gn_2_108040,Novelgene1069,Lsat_1_v5_gn_4_108821,Lsat_1_v5_gn_1_77640,Lsat_1_v5_gn_9_3701,Lsat_1_v5_gn_6_26061
GO:0006720	isoprenoid metabolic process	biological_process	0.0088959	0.78977	5	298	107	25085	Lsat_1_v5_gn_7_89801,Lsat_1_v5_gn_5_5940,Lsat_1_v5_gn_9_124861,Lsat_1_v5_gn_9_7041,Lsat_1_v5_gn_6_84980
GO:0008299	isoprenoid biosynthetic process	biological_process	0.0088959	0.78977	5	298	107	25085	Lsat_1_v5_gn_7_89801,Lsat_1_v5_gn_6_84980,Lsat_1_v5_gn_9_7041,Lsat_1_v5_gn_5_5940,Lsat_1_v5_gn_9_124861
GO:0006081	cellular aldehyde metabolic process	biological_process	0.0094728	0.78977	3	298	32	25085	Lsat_1_v5_gn_8_34821,Lsat_1_v5_gn_7_89801,Lsat_1_v5_gn_1_130040
GO:0016620	oxidoreductase activity, acting on the aldehyde or oxo group of donors, NAD or NADP as acceptor	molecular_function	0.0094896	0.78977	4	298	63	25085	Lsat_1_v5_gn_0_40540,Lsat_1_v5_gn_4_108821,Lsat_1_v5_gn_6_26061,Lsat_1_v5_gn_4_64540
GO:0010851	cyclase regulator activity	molecular_function	0.0098754	0.78977	1	298	1	25085	Lsat_1_v5_gn_3_6640
GO:0010853	cyclase activator activity	molecular_function	0.0098754	0.78977	1	298	1	25085	Lsat_1_v5_gn_3_6640
GO:0030249	guanylate cyclase regulator activity	molecular_function	0.0098754	0.78977	1	298	1	25085	Lsat_1_v5_gn_3_6640
GO:0030250	guanylate cyclase activator activity	molecular_function	0.0098754	0.78977	1	298	1	25085	Lsat_1_v5_gn_3_6640

## Sheet: KEGG-0d-1d
#Term	Database	ID	Input number	Background number	P-Value	Corrected P-Value	Input
Ribosome biogenesis in eukaryotes	KEGG PATHWAY	ath03008	26	101	5.86812e-25	2.69934e-23	Lsat_1_v5_gn_7_72221|Lsat_1_v5_gn_8_24760|Lsat_1_v5_gn_4_95020|Lsat_1_v5_gn_1_29280|Lsat_1_v5_gn_6_28620|Lsat_1_v5_gn_1_15581|Lsat_1_v5_gn_8_160220|Lsat_1_v5_gn_5_182900|Lsat_1_v5_gn_8_6881|Lsat_1_v5_gn_2_87640|Lsat_1_v5_gn_5_69441|Lsat_1_v5_gn_2_95881|Lsat_1_v5_gn_5_179901|Lsat_1_v5_gn_5_97280|Lsat_1_v5_gn_8_145841|Lsat_1_v5_gn_4_152020|Lsat_1_v5_gn_8_113101|Lsat_1_v5_gn_8_59100|Lsat_1_v5_gn_2_1…
RNA transport	KEGG PATHWAY	ath03013	8	169	0.00118595	0.0272769	Lsat_1_v5_gn_7_54700|Lsat_1_v5_gn_4_126480|Lsat_1_v5_gn_4_74700|Lsat_1_v5_gn_6_55221|Lsat_1_v5_gn_9_104801|Lsat_1_v5_gn_1_53981|Lsat_1_v5_gn_2_109480|Lsat_1_v5_gn_5_59301
Pyrimidine metabolism	KEGG PATHWAY	ath00240	6	116	0.00317705	0.0487148	Lsat_1_v5_gn_3_103521|Lsat_1_v5_gn_9_21100|Lsat_1_v5_gn_7_113801|Lsat_1_v5_gn_9_7920|Lsat_1_v5_gn_7_31561|Lsat_1_v5_gn_9_27541
Metabolic pathways	KEGG PATHWAY	ath01100	65	1861	8.30763e-11	5.15073e-09	Lsat_1_v5_gn_3_41481|Lsat_1_v5_gn_4_64540|Lsat_1_v5_gn_9_7041|Lsat_1_v5_gn_3_76061|Lsat_1_v5_gn_2_36221|Lsat_1_v5_gn_8_80661|Lsat_1_v5_gn_2_15600|Lsat_1_v5_gn_2_21840|Lsat_1_v5_gn_6_85001|Lsat_1_v5_gn_5_105641|Lsat_1_v5_gn_9_124861|Lsat_1_v5_gn_5_146820|Lsat_1_v5_gn_9_9761|Lsat_1_v5_gn_4_167821|Lsat_1_v5_gn_5_139341|Lsat_1_v5_gn_9_49240|Lsat_1_v5_gn_5_141661|Lsat_1_v5_gn_8_84641|Lsat_1_v5_gn_0_53…
Carbon metabolism	KEGG PATHWAY	ath01200	18	243	4.79797e-08	1.0882e-06	Lsat_1_v5_gn_4_156361|Lsat_1_v5_gn_1_130040|Lsat_1_v5_gn_4_64540|Lsat_1_v5_gn_0_40540|Lsat_1_v5_gn_6_65880|Lsat_1_v5_gn_8_80661|Lsat_1_v5_gn_5_21561|Lsat_1_v5_gn_7_69401|Lsat_1_v5_gn_5_105641|Lsat_1_v5_gn_8_125881|Lsat_1_v5_gn_7_16480|Lsat_1_v5_gn_4_108821|Lsat_1_v5_gn_8_34821|Lsat_1_v5_gn_7_74640|Lsat_1_v5_gn_2_21840|Lsat_1_v5_gn_2_95161|Lsat_1_v5_gn_5_176021|Lsat_1_v5_gn_5_135081
Photosynthesis	KEGG PATHWAY	ath00195	11	77	5.26551e-08	1.0882e-06	Lsat_1_v5_gn_0_5321|Lsat_1_v5_gn_1_38720|Lsat_1_v5_gn_5_381|Lsat_1_v5_gn_6_78541|Lsat_1_v5_gn_2_15600|Lsat_1_v5_gn_9_9761|Lsat_1_v5_gn_6_21280|Lsat_1_v5_gn_9_12001|Lsat_1_v5_gn_2_62900|Lsat_1_v5_gn_9_16861|Lsat_1_v5_gn_7_16100
Biosynthesis of secondary metabolites	KEGG PATHWAY	ath01110	37	995	3.27778e-07	5.08056e-06	Lsat_1_v5_gn_3_16080|Lsat_1_v5_gn_3_41481|Lsat_1_v5_gn_5_41441|Lsat_1_v5_gn_9_7041|Lsat_1_v5_gn_3_76061|Lsat_1_v5_gn_2_36221|Lsat_1_v5_gn_8_80661|Lsat_1_v5_gn_7_69401|Lsat_1_v5_gn_5_105641|Lsat_1_v5_gn_9_124861|Lsat_1_v5_gn_4_167821|Lsat_1_v5_gn_2_21840|Lsat_1_v5_gn_2_125401|Lsat_1_v5_gn_5_21561|Lsat_1_v5_gn_5_117961|Lsat_1_v5_gn_4_17621|Lsat_1_v5_gn_2_95161|Lsat_1_v5_gn_7_89801|Lsat_1_v5_gn_5_12…
Carbon fixation in photosynthetic organisms	KEGG PATHWAY	ath00710	9	69	1.73e-06	2.1452e-05	Lsat_1_v5_gn_1_130040|Lsat_1_v5_gn_4_64540|Lsat_1_v5_gn_0_40540|Lsat_1_v5_gn_8_80661|Lsat_1_v5_gn_5_21561|Lsat_1_v5_gn_7_69401|Lsat_1_v5_gn_8_125881|Lsat_1_v5_gn_8_34821|Lsat_1_v5_gn_4_108821
Ribosome	KEGG PATHWAY	ath03010	19	360	2.70495e-06	2.79511e-05	Lsat_1_v5_gn_6_69461|Lsat_1_v5_gn_6_66160|Lsat_1_v5_gn_7_21701|Lsat_1_v5_gn_2_93120|Lsat_1_v5_gn_1_40241|Lsat_1_v5_gn_5_128220|Novelgene3146|Lsat_1_v5_gn_2_123641|Lsat_1_v5_gn_7_23061|Lsat_1_v5_gn_9_15461|Lsat_1_v5_gn_4_117720|Lsat_1_v5_gn_1_90901|Lsat_1_v5_gn_9_66541|Lsat_1_v5_gn_1_10420|Lsat_1_v5_gn_9_94980|Lsat_1_v5_gn_2_60700|Lsat_1_v5_gn_5_88481|Lsat_1_v5_gn_2_91740|Lsat_1_v5_gn_4_141420
Biosynthesis of amino acids	KEGG PATHWAY	ath01230	14	255	3.69362e-05	0.000327149	Lsat_1_v5_gn_5_77601|Lsat_1_v5_gn_4_156361|Lsat_1_v5_gn_1_130040|Lsat_1_v5_gn_2_95461|Lsat_1_v5_gn_6_65880|Lsat_1_v5_gn_5_21561|Lsat_1_v5_gn_7_69401|Lsat_1_v5_gn_5_105641|Lsat_1_v5_gn_8_125881|Lsat_1_v5_gn_5_141661|Lsat_1_v5_gn_8_34821|Lsat_1_v5_gn_2_21840|Lsat_1_v5_gn_2_108040|Lsat_1_v5_gn_5_122300
Porphyrin and chlorophyll metabolism	KEGG PATHWAY	ath00860	6	45	8.56187e-05	0.000663545	Lsat_1_v5_gn_3_41481|Lsat_1_v5_gn_9_7041|Lsat_1_v5_gn_2_125401|Lsat_1_v5_gn_1_20480|Lsat_1_v5_gn_8_141520|Lsat_1_v5_gn_8_101501
Glycine, serine and threonine metabolism	KEGG PATHWAY	ath00260	7	69	0.000107886	0.000743213	Lsat_1_v5_gn_3_16080|Lsat_1_v5_gn_4_156361|Lsat_1_v5_gn_5_105641|Lsat_1_v5_gn_5_141661|Lsat_1_v5_gn_7_16480|Lsat_1_v5_gn_7_74640|Lsat_1_v5_gn_2_108040
Terpenoid backbone biosynthesis	KEGG PATHWAY	ath00900	6	58	0.000305005	0.00189103	Lsat_1_v5_gn_6_84980|Lsat_1_v5_gn_2_36221|Lsat_1_v5_gn_2_92181|Lsat_1_v5_gn_5_117961|Lsat_1_v5_gn_9_124861|Lsat_1_v5_gn_7_89801
Glyoxylate and dicarboxylate metabolism	KEGG PATHWAY	ath00630	6	63	0.000459373	0.00253809	Lsat_1_v5_gn_3_16080|Lsat_1_v5_gn_4_156361|Lsat_1_v5_gn_5_105641|Lsat_1_v5_gn_5_77601|Lsat_1_v5_gn_4_108821|Lsat_1_v5_gn_4_167821
Sulfur metabolism	KEGG PATHWAY	ath00920	5	41	0.000491244	0.00253809	Lsat_1_v5_gn_4_59381|Lsat_1_v5_gn_5_146820|Lsat_1_v5_gn_7_16240|Lsat_1_v5_gn_4_137741|Lsat_1_v5_gn_6_65880
Glycolysis / Gluconeogenesis	KEGG PATHWAY	ath00010	7	112	0.00163957	0.0078195	Lsat_1_v5_gn_3_76061|Lsat_1_v5_gn_8_80661|Lsat_1_v5_gn_7_69401|Lsat_1_v5_gn_8_125881|Lsat_1_v5_gn_7_74640|Lsat_1_v5_gn_2_21840|Lsat_1_v5_gn_2_95161
Glutathione metabolism	KEGG PATHWAY	ath00480	6	93	0.0030047	0.0131358	Lsat_1_v5_gn_1_3240|Lsat_1_v5_gn_8_5021|Lsat_1_v5_gn_9_9840|Lsat_1_v5_gn_5_121061|Lsat_1_v5_gn_2_115281|Lsat_1_v5_gn_5_62040
Selenocompound metabolism	KEGG PATHWAY	ath00450	3	18	0.00317801	0.0131358	Lsat_1_v5_gn_5_146820|Lsat_1_v5_gn_1_112501|Novelgene1069
One carbon pool by folate	KEGG PATHWAY	ath00670	3	20	0.0041434	0.0160557	Lsat_1_v5_gn_7_16480|Lsat_1_v5_gn_4_156361|Lsat_1_v5_gn_5_105641
Pyruvate metabolism	KEGG PATHWAY	ath00620	5	83	0.00863267	0.0314838	Lsat_1_v5_gn_4_108821|Lsat_1_v5_gn_2_95161|Lsat_1_v5_gn_6_25081|Lsat_1_v5_gn_7_74640|Lsat_1_v5_gn_2_21840
Pentose phosphate pathway	KEGG PATHWAY	ath00030	4	54	0.00948696	0.0326773	Lsat_1_v5_gn_8_34821|Lsat_1_v5_gn_8_80661|Lsat_1_v5_gn_1_130040|Lsat_1_v5_gn_5_21561

## Sheet: GO-1d-5d
GO_accession	Description	Term_type	Over_represented_pValue	Corrected_pValue	DEG_item	DEG_list	Bg_item	Bg_list	Gene_names
GO:0001071	nucleic acid binding transcription factor activity	molecular_function	7.9362e-09	1.8519e-05	46	507	913	25085	Lsat_1_v5_gn_4_52000,Lsat_1_v5_gn_8_19701,Lsat_1_v5_gn_1_21140,Lsat_1_v5_gn_3_78821,Lsat_1_v5_gn_1_21881,Lsat_1_v5_gn_4_158640,Lsat_1_v5_gn_2_128021,Lsat_1_v5_gn_2_126880,Lsat_1_v5_gn_3_50980,Lsat_1_v5_gn_3_31320,Lsat_1_v5_gn_6_92860,Lsat_1_v5_gn_1_37160,Lsat_1_v5_gn_6_92940,Lsat_1_v5_gn_7_79540,Lsat_1_v5_gn_4_46601,Lsat_1_v5_gn_4_52080,Lsat_1_v5_gn_7_25320,Lsat_1_v5_gn_9_60201,Lsat_1_v5_gn_6_929…
GO:0003700	transcription factor activity, sequence-specific DNA binding	molecular_function	7.9362e-09	1.8519e-05	46	507	913	25085	Lsat_1_v5_gn_5_182420,Lsat_1_v5_gn_6_97880,Lsat_1_v5_gn_2_3181,Lsat_1_v5_gn_8_135220,Lsat_1_v5_gn_5_26620,Lsat_1_v5_gn_4_26761,Lsat_1_v5_gn_1_125981,Lsat_1_v5_gn_6_76081,Lsat_1_v5_gn_8_98961,Lsat_1_v5_gn_7_60801,Lsat_1_v5_gn_4_86881,Lsat_1_v5_gn_3_87760,Lsat_1_v5_gn_9_8621,Lsat_1_v5_gn_3_19861,Lsat_1_v5_gn_2_57840,Lsat_1_v5_gn_3_32080,Lsat_1_v5_gn_9_75300,Lsat_1_v5_gn_5_177360,Lsat_1_v5_gn_7_2254…
GO:0005488	binding	molecular_function	8.8782e-07	0.0013812	353	507	14917	25085	Lsat_1_v5_gn_5_166280,Lsat_1_v5_gn_5_7081,Lsat_1_v5_gn_8_155520,Lsat_1_v5_gn_4_102880,Lsat_1_v5_gn_7_57521,Lsat_1_v5_gn_0_5501,Lsat_1_v5_gn_4_90580,Lsat_1_v5_gn_0_18301,Lsat_1_v5_gn_8_68960,Lsat_1_v5_gn_3_68600,Lsat_1_v5_gn_7_102060,Lsat_1_v5_gn_4_14820,Lsat_1_v5_gn_3_122401,Lsat_1_v5_gn_1_17221,Lsat_1_v5_gn_1_26120,Lsat_1_v5_gn_2_97741,Lsat_1_v5_gn_4_26761,Lsat_1_v5_gn_8_43541,Lsat_1_v5_gn_3_509…
GO:0006355	regulation of transcription, DNA-templated	biological_process	1.8984e-06	0.001772	71	507	2007	25085	Lsat_1_v5_gn_4_109600,Lsat_1_v5_gn_3_31320,Lsat_1_v5_gn_5_141200,Lsat_1_v5_gn_3_50980,Lsat_1_v5_gn_2_126880,Lsat_1_v5_gn_2_128021,Lsat_1_v5_gn_4_52080,Lsat_1_v5_gn_4_46601,Lsat_1_v5_gn_7_25320,Lsat_1_v5_gn_1_37160,Lsat_1_v5_gn_2_39760,Lsat_1_v5_gn_6_92900,Lsat_1_v5_gn_9_39460,Lsat_1_v5_gn_9_60201,Lsat_1_v5_gn_4_164580,Lsat_1_v5_gn_4_64461,Lsat_1_v5_gn_5_127561,Lsat_1_v5_gn_1_21140,Lsat_1_v5_gn_4_…
GO:1903506	regulation of nucleic acid-templated transcription	biological_process	1.8984e-06	0.001772	71	507	2007	25085	Lsat_1_v5_gn_1_1800,Lsat_1_v5_gn_3_101901,Lsat_1_v5_gn_4_26761,Lsat_1_v5_gn_2_95161,Lsat_1_v5_gn_5_26620,Lsat_1_v5_gn_8_135220,Lsat_1_v5_gn_6_97880,Lsat_1_v5_gn_5_182420,Lsat_1_v5_gn_4_48480,Lsat_1_v5_gn_7_57521,Lsat_1_v5_gn_7_104600,Lsat_1_v5_gn_4_102880,Lsat_1_v5_gn_5_177360,Lsat_1_v5_gn_9_8621,Lsat_1_v5_gn_7_49061,Lsat_1_v5_gn_4_45140,Lsat_1_v5_gn_5_166280,Lsat_1_v5_gn_7_60801,Lsat_1_v5_gn_6_2…
GO:2001141	regulation of RNA biosynthetic process	biological_process	2.8005e-06	0.0019293	71	507	2016	25085	Lsat_1_v5_gn_7_60801,Lsat_1_v5_gn_5_166280,Lsat_1_v5_gn_4_45140,Lsat_1_v5_gn_7_49061,Lsat_1_v5_gn_9_8621,Lsat_1_v5_gn_7_57521,Lsat_1_v5_gn_7_104600,Lsat_1_v5_gn_4_102880,Lsat_1_v5_gn_5_177360,Lsat_1_v5_gn_4_48480,Lsat_1_v5_gn_5_182420,Lsat_1_v5_gn_8_135220,Lsat_1_v5_gn_6_97880,Lsat_1_v5_gn_2_95161,Lsat_1_v5_gn_5_26620,Lsat_1_v5_gn_4_26761,Lsat_1_v5_gn_3_101901,Lsat_1_v5_gn_1_1800,Lsat_1_v5_gn_1_3…
GO:0051252	regulation of RNA metabolic process	biological_process	2.8938e-06	0.0019293	71	507	2018	25085	Lsat_1_v5_gn_4_48480,Lsat_1_v5_gn_5_177360,Lsat_1_v5_gn_7_104600,Lsat_1_v5_gn_4_102880,Lsat_1_v5_gn_7_57521,Lsat_1_v5_gn_9_8621,Lsat_1_v5_gn_7_49061,Lsat_1_v5_gn_4_45140,Lsat_1_v5_gn_5_166280,Lsat_1_v5_gn_7_60801,Lsat_1_v5_gn_1_1800,Lsat_1_v5_gn_3_101901,Lsat_1_v5_gn_4_26761,Lsat_1_v5_gn_5_26620,Lsat_1_v5_gn_2_95161,Lsat_1_v5_gn_6_97880,Lsat_1_v5_gn_8_135220,Lsat_1_v5_gn_5_182420,Lsat_1_v5_gn_2_3…
GO:0019219	regulation of nucleobase-containing compound metabolic process	biological_process	4.0135e-06	0.0023414	71	507	2038	25085	Lsat_1_v5_gn_8_63201,Lsat_1_v5_gn_1_21881,Lsat_1_v5_gn_3_78821,Lsat_1_v5_gn_4_176301,Lsat_1_v5_gn_8_86401,Lsat_1_v5_gn_5_981,Lsat_1_v5_gn_6_92860,Lsat_1_v5_gn_7_79540,Lsat_1_v5_gn_6_92940,Lsat_1_v5_gn_1_125981,Lsat_1_v5_gn_8_98961,Lsat_1_v5_gn_6_76081,Lsat_1_v5_gn_4_101421,Lsat_1_v5_gn_7_105640,Lsat_1_v5_gn_2_3181,Lsat_1_v5_gn_4_115141,Lsat_1_v5_gn_3_135541,Lsat_1_v5_gn_7_34801,Lsat_1_v5_gn_6_942…
GO:0010468	regulation of gene expression	biological_process	1.4454e-05	0.0064698	73	507	2190	25085	Lsat_1_v5_gn_7_105640,Lsat_1_v5_gn_2_3181,Lsat_1_v5_gn_4_115141,Lsat_1_v5_gn_3_135541,Lsat_1_v5_gn_7_34801,Lsat_1_v5_gn_6_9421,Lsat_1_v5_gn_1_125981,Lsat_1_v5_gn_8_98961,Lsat_1_v5_gn_6_76081,Lsat_1_v5_gn_4_101421,Lsat_1_v5_gn_4_176860,Lsat_1_v5_gn_3_87760,Lsat_1_v5_gn_4_86881,Lsat_1_v5_gn_2_57840,Lsat_1_v5_gn_3_32080,Lsat_1_v5_gn_3_19861,Lsat_1_v5_gn_4_85180,Lsat_1_v5_gn_5_44701,Lsat_1_v5_gn_3_84…
GO:2000112	regulation of cellular macromolecule biosynthetic process	biological_process	1.5349e-05	0.0064698	72	507	2155	25085	Lsat_1_v5_gn_7_104600,Lsat_1_v5_gn_4_102880,Lsat_1_v5_gn_7_57521,Lsat_1_v5_gn_5_177360,Lsat_1_v5_gn_4_48480,Lsat_1_v5_gn_9_8621,Lsat_1_v5_gn_5_166280,Lsat_1_v5_gn_7_49061,Lsat_1_v5_gn_4_45140,Lsat_1_v5_gn_2_21401,Lsat_1_v5_gn_7_60801,Lsat_1_v5_gn_3_101901,Lsat_1_v5_gn_1_1800,Lsat_1_v5_gn_4_26761,Lsat_1_v5_gn_2_95161,Lsat_1_v5_gn_5_26620,Lsat_1_v5_gn_5_182420,Lsat_1_v5_gn_8_135220,Lsat_1_v5_gn_6_9…
GO:0010556	regulation of macromolecule biosynthetic process	biological_process	1.7489e-05	0.0064698	72	507	2163	25085	Lsat_1_v5_gn_2_95161,Lsat_1_v5_gn_5_26620,Lsat_1_v5_gn_5_182420,Lsat_1_v5_gn_8_135220,Lsat_1_v5_gn_6_97880,Lsat_1_v5_gn_3_101901,Lsat_1_v5_gn_1_1800,Lsat_1_v5_gn_4_26761,Lsat_1_v5_gn_5_166280,Lsat_1_v5_gn_4_45140,Lsat_1_v5_gn_7_49061,Lsat_1_v5_gn_2_21401,Lsat_1_v5_gn_7_60801,Lsat_1_v5_gn_7_57521,Lsat_1_v5_gn_7_104600,Lsat_1_v5_gn_4_102880,Lsat_1_v5_gn_5_177360,Lsat_1_v5_gn_4_48480,Lsat_1_v5_gn_9_…
GO:0031326	regulation of cellular biosynthetic process	biological_process	1.7489e-05	0.0064698	72	507	2163	25085	Lsat_1_v5_gn_1_21140,Lsat_1_v5_gn_4_52000,Lsat_1_v5_gn_5_127561,Lsat_1_v5_gn_6_99960,Lsat_1_v5_gn_4_158640,Lsat_1_v5_gn_6_20120,Lsat_1_v5_gn_1_37160,Lsat_1_v5_gn_4_46601,Lsat_1_v5_gn_4_52080,Lsat_1_v5_gn_7_25320,Lsat_1_v5_gn_2_126880,Lsat_1_v5_gn_3_50980,Lsat_1_v5_gn_5_141200,Lsat_1_v5_gn_2_128021,Lsat_1_v5_gn_3_31320,Lsat_1_v5_gn_4_109600,Lsat_1_v5_gn_4_164580,Lsat_1_v5_gn_4_64461,Lsat_1_v5_gn_9…
GO:0009889	regulation of biosynthetic process	biological_process	1.8602e-05	0.0064698	72	507	2167	25085	Lsat_1_v5_gn_4_164580,Lsat_1_v5_gn_4_64461,Lsat_1_v5_gn_2_39760,Lsat_1_v5_gn_6_92900,Lsat_1_v5_gn_9_39460,Lsat_1_v5_gn_9_60201,Lsat_1_v5_gn_7_25320,Lsat_1_v5_gn_4_52080,Lsat_1_v5_gn_4_46601,Lsat_1_v5_gn_1_37160,Lsat_1_v5_gn_4_109600,Lsat_1_v5_gn_3_31320,Lsat_1_v5_gn_5_141200,Lsat_1_v5_gn_3_50980,Lsat_1_v5_gn_2_126880,Lsat_1_v5_gn_2_128021,Lsat_1_v5_gn_4_158640,Lsat_1_v5_gn_6_20120,Lsat_1_v5_gn_6_…
GO:0051171	regulation of nitrogen compound metabolic process	biological_process	1.9408e-05	0.0064698	72	507	2170	25085	Lsat_1_v5_gn_4_52080,Lsat_1_v5_gn_7_25320,Lsat_1_v5_gn_4_46601,Lsat_1_v5_gn_1_37160,Lsat_1_v5_gn_3_31320,Lsat_1_v5_gn_4_109600,Lsat_1_v5_gn_2_128021,Lsat_1_v5_gn_5_141200,Lsat_1_v5_gn_3_50980,Lsat_1_v5_gn_2_126880,Lsat_1_v5_gn_4_64461,Lsat_1_v5_gn_4_164580,Lsat_1_v5_gn_2_39760,Lsat_1_v5_gn_9_60201,Lsat_1_v5_gn_9_39460,Lsat_1_v5_gn_6_92900,Lsat_1_v5_gn_4_52000,Lsat_1_v5_gn_1_21140,Lsat_1_v5_gn_5_1…
GO:0050794	regulation of cellular process	biological_process	3.2586e-05	0.0095579	112	507	3866	25085	Lsat_1_v5_gn_8_57341,Lsat_1_v5_gn_1_94121,Lsat_1_v5_gn_5_134641,Lsat_1_v5_gn_9_75300,Lsat_1_v5_gn_7_22540,Lsat_1_v5_gn_3_84881,Lsat_1_v5_gn_5_44701,Lsat_1_v5_gn_7_92840,Lsat_1_v5_gn_4_85180,Lsat_1_v5_gn_3_32080,Lsat_1_v5_gn_6_69660,Lsat_1_v5_gn_2_57840,Lsat_1_v5_gn_3_19861,Lsat_1_v5_gn_1_66260,Lsat_1_v5_gn_6_113880,Lsat_1_v5_gn_9_93340,Lsat_1_v5_gn_3_87760,Lsat_1_v5_gn_4_86881,Lsat_1_v5_gn_4_1768…
GO:0006351	transcription, DNA-templated	biological_process	3.5935e-05	0.0095579	79	507	2504	25085	Lsat_1_v5_gn_6_92940,Lsat_1_v5_gn_7_79540,Lsat_1_v5_gn_6_92860,Lsat_1_v5_gn_8_24961,Lsat_1_v5_gn_5_981,Lsat_1_v5_gn_8_86401,Lsat_1_v5_gn_1_21881,Lsat_1_v5_gn_8_63201,Lsat_1_v5_gn_4_176301,Lsat_1_v5_gn_3_78821,Lsat_1_v5_gn_4_176860,Lsat_1_v5_gn_4_86881,Lsat_1_v5_gn_3_87760,Lsat_1_v5_gn_4_85180,Lsat_1_v5_gn_9_58660,Lsat_1_v5_gn_3_19861,Lsat_1_v5_gn_3_32080,Lsat_1_v5_gn_2_57840,Lsat_1_v5_gn_9_75300,…
GO:0097659	nucleic acid-templated transcription	biological_process	3.5935e-05	0.0095579	79	507	2504	25085	Lsat_1_v5_gn_6_19461,Lsat_1_v5_gn_4_26761,Lsat_1_v5_gn_1_1800,Lsat_1_v5_gn_3_101901,Lsat_1_v5_gn_8_135220,Lsat_1_v5_gn_6_97880,Lsat_1_v5_gn_5_182420,Lsat_1_v5_gn_2_95161,Lsat_1_v5_gn_5_26620,Lsat_1_v5_gn_9_8621,Lsat_1_v5_gn_5_40301,Lsat_1_v5_gn_4_48480,Lsat_1_v5_gn_7_104600,Lsat_1_v5_gn_0_5501,Lsat_1_v5_gn_4_102880,Lsat_1_v5_gn_7_57521,Lsat_1_v5_gn_5_177360,Lsat_1_v5_gn_7_60801,Lsat_1_v5_gn_7_490…
GO:0031323	regulation of cellular metabolic process	biological_process	3.8576e-05	0.0095579	74	507	2297	25085	Lsat_1_v5_gn_4_115141,Lsat_1_v5_gn_7_105640,Lsat_1_v5_gn_2_3181,Lsat_1_v5_gn_7_34801,Lsat_1_v5_gn_3_135541,Lsat_1_v5_gn_6_9421,Lsat_1_v5_gn_1_125981,Lsat_1_v5_gn_8_98961,Lsat_1_v5_gn_4_101421,Lsat_1_v5_gn_6_76081,Lsat_1_v5_gn_4_176860,Lsat_1_v5_gn_4_86881,Lsat_1_v5_gn_3_87760,Lsat_1_v5_gn_3_32080,Lsat_1_v5_gn_3_19861,Lsat_1_v5_gn_2_57840,Lsat_1_v5_gn_4_85180,Lsat_1_v5_gn_5_44701,Lsat_1_v5_gn_9_75…
GO:0060255	regulation of macromolecule metabolic process	biological_process	3.8911e-05	0.0095579	74	507	2296	25085	Lsat_1_v5_gn_3_78821,Lsat_1_v5_gn_4_176301,Lsat_1_v5_gn_8_63201,Lsat_1_v5_gn_1_21881,Lsat_1_v5_gn_7_79540,Lsat_1_v5_gn_6_92940,Lsat_1_v5_gn_6_92860,Lsat_1_v5_gn_5_981,Lsat_1_v5_gn_8_86401,Lsat_1_v5_gn_1_52240,Lsat_1_v5_gn_6_9421,Lsat_1_v5_gn_4_115141,Lsat_1_v5_gn_2_3181,Lsat_1_v5_gn_7_105640,Lsat_1_v5_gn_7_34801,Lsat_1_v5_gn_3_135541,Lsat_1_v5_gn_8_98961,Lsat_1_v5_gn_4_101421,Lsat_1_v5_gn_6_76081…
GO:0080090	regulation of primary metabolic process	biological_process	5.1377e-05	0.011989	73	507	2277	25085	Lsat_1_v5_gn_5_127561,Lsat_1_v5_gn_1_21140,Lsat_1_v5_gn_4_52000,Lsat_1_v5_gn_6_99960,Lsat_1_v5_gn_4_158640,Lsat_1_v5_gn_6_20120,Lsat_1_v5_gn_5_141200,Lsat_1_v5_gn_3_50980,Lsat_1_v5_gn_2_126880,Lsat_1_v5_gn_2_128021,Lsat_1_v5_gn_4_109600,Lsat_1_v5_gn_3_31320,Lsat_1_v5_gn_1_37160,Lsat_1_v5_gn_4_46601,Lsat_1_v5_gn_4_52080,Lsat_1_v5_gn_7_25320,Lsat_1_v5_gn_6_92900,Lsat_1_v5_gn_9_39460,Lsat_1_v5_gn_9_…
GO:0032774	RNA biosynthetic process	biological_process	6.1035e-05	0.013564	79	507	2542	25085	Lsat_1_v5_gn_7_60801,Lsat_1_v5_gn_5_166280,Lsat_1_v5_gn_4_45140,Lsat_1_v5_gn_7_49061,Lsat_1_v5_gn_9_8621,Lsat_1_v5_gn_5_177360,Lsat_1_v5_gn_0_5501,Lsat_1_v5_gn_7_104600,Lsat_1_v5_gn_4_102880,Lsat_1_v5_gn_7_57521,Lsat_1_v5_gn_4_48480,Lsat_1_v5_gn_5_40301,Lsat_1_v5_gn_5_182420,Lsat_1_v5_gn_6_97880,Lsat_1_v5_gn_8_135220,Lsat_1_v5_gn_5_26620,Lsat_1_v5_gn_2_95161,Lsat_1_v5_gn_4_26761,Lsat_1_v5_gn_6_19…
GO:0019222	regulation of metabolic process	biological_process	8.4237e-05	0.016972	75	507	2395	25085	Lsat_1_v5_gn_8_63201,Lsat_1_v5_gn_1_21881,Lsat_1_v5_gn_3_78821,Lsat_1_v5_gn_4_176301,Lsat_1_v5_gn_6_92860,Lsat_1_v5_gn_6_92940,Lsat_1_v5_gn_7_79540,Lsat_1_v5_gn_1_52240,Lsat_1_v5_gn_8_86401,Lsat_1_v5_gn_5_981,Lsat_1_v5_gn_7_105640,Lsat_1_v5_gn_2_3181,Lsat_1_v5_gn_4_115141,Lsat_1_v5_gn_3_135541,Lsat_1_v5_gn_7_34801,Lsat_1_v5_gn_6_9421,Lsat_1_v5_gn_1_125981,Lsat_1_v5_gn_8_98961,Lsat_1_v5_gn_6_76081…
GO:0050789	regulation of biological process	biological_process	8.6419e-05	0.016972	113	507	3999	25085	Lsat_1_v5_gn_8_35440,Lsat_1_v5_gn_6_92860,Lsat_1_v5_gn_7_79540,Lsat_1_v5_gn_6_92940,Lsat_1_v5_gn_7_48481,Lsat_1_v5_gn_5_159920,Lsat_1_v5_gn_8_86401,Lsat_1_v5_gn_5_981,Lsat_1_v5_gn_1_52240,Lsat_1_v5_gn_7_35540,Lsat_1_v5_gn_5_162241,Lsat_1_v5_gn_3_78821,Lsat_1_v5_gn_2_13121,Lsat_1_v5_gn_4_176301,Lsat_1_v5_gn_8_63201,Lsat_1_v5_gn_1_21881,Lsat_1_v5_gn_3_87760,Lsat_1_v5_gn_4_86881,Lsat_1_v5_gn_9_93340…
GO:0065007	biological regulation	biological_process	8.7277e-05	0.016972	117	507	4171	25085	Lsat_1_v5_gn_4_176860,Lsat_1_v5_gn_4_86881,Lsat_1_v5_gn_3_87760,Lsat_1_v5_gn_9_93340,Lsat_1_v5_gn_6_113880,Lsat_1_v5_gn_1_66260,Lsat_1_v5_gn_6_69660,Lsat_1_v5_gn_2_57840,Lsat_1_v5_gn_3_32080,Lsat_1_v5_gn_3_19861,Lsat_1_v5_gn_4_85180,Lsat_1_v5_gn_7_92840,Lsat_1_v5_gn_5_44701,Lsat_1_v5_gn_9_75300,Lsat_1_v5_gn_3_84881,Lsat_1_v5_gn_5_134641,Lsat_1_v5_gn_7_22540,Lsat_1_v5_gn_8_57341,Lsat_1_v5_gn_1_941…
GO:0034654	nucleobase-containing compound biosynthetic process	biological_process	0.00014749	0.027534	83	507	2777	25085	Lsat_1_v5_gn_4_85180,Lsat_1_v5_gn_3_19861,Lsat_1_v5_gn_3_32080,Lsat_1_v5_gn_2_57840,Lsat_1_v5_gn_9_58660,Lsat_1_v5_gn_7_22540,Lsat_1_v5_gn_9_75300,Lsat_1_v5_gn_5_134641,Lsat_1_v5_gn_3_84881,Lsat_1_v5_gn_5_44701,Lsat_1_v5_gn_4_176860,Lsat_1_v5_gn_6_117861,Lsat_1_v5_gn_3_87760,Lsat_1_v5_gn_4_86881,Lsat_1_v5_gn_1_99900,Lsat_1_v5_gn_1_125981,Lsat_1_v5_gn_6_76081,Lsat_1_v5_gn_4_101421,Lsat_1_v5_gn_8_9…
GO:0043167	ion binding	molecular_function	0.0002323	0.041698	195	507	7694	25085	Lsat_1_v5_gn_5_26000,Lsat_1_v5_gn_4_75941,Lsat_1_v5_gn_2_90660,Lsat_1_v5_gn_1_89461,Lsat_1_v5_gn_8_86961,Lsat_1_v5_gn_9_86901,Lsat_1_v5_gn_8_31220,Lsat_1_v5_gn_6_97980,Lsat_1_v5_gn_3_41281,Lsat_1_v5_gn_2_108880,Lsat_1_v5_gn_8_25621,Lsat_1_v5_gn_3_27720,Lsat_1_v5_gn_7_6501,Lsat_1_v5_gn_2_106861,Lsat_1_v5_gn_5_153800,Lsat_1_v5_gn_4_140800,Lsat_1_v5_gn_9_23160,Lsat_1_v5_gn_9_125121,Lsat_1_v5_gn_2_73…
GO:0043565	sequence-specific DNA binding	molecular_function	0.00035726	0.061752	21	507	455	25085	Lsat_1_v5_gn_7_79540,Lsat_1_v5_gn_7_60801,Lsat_1_v5_gn_7_25320,Lsat_1_v5_gn_5_69560,Lsat_1_v5_gn_3_50980,Lsat_1_v5_gn_2_126880,Lsat_1_v5_gn_4_86881,Lsat_1_v5_gn_3_31320,Lsat_1_v5_gn_2_57840,Lsat_1_v5_gn_9_39460,Lsat_1_v5_gn_3_84881,Lsat_1_v5_gn_9_60201,Lsat_1_v5_gn_4_102880,Lsat_1_v5_gn_4_48480,Lsat_1_v5_gn_1_21140,Lsat_1_v5_gn_6_97880,Lsat_1_v5_gn_2_3181,Lsat_1_v5_gn_5_26620,Lsat_1_v5_gn_4_26761…
GO:0019438	aromatic compound biosynthetic process	biological_process	0.00072278	0.12047	85	507	3006	25085	Lsat_1_v5_gn_2_39760,Lsat_1_v5_gn_3_96320,Lsat_1_v5_gn_9_39460,Lsat_1_v5_gn_6_92900,Lsat_1_v5_gn_9_60201,Lsat_1_v5_gn_4_164580,Lsat_1_v5_gn_4_64461,Lsat_1_v5_gn_3_31320,Lsat_1_v5_gn_4_109600,Lsat_1_v5_gn_3_50980,Lsat_1_v5_gn_5_141200,Lsat_1_v5_gn_2_126880,Lsat_1_v5_gn_2_128021,Lsat_1_v5_gn_4_46601,Lsat_1_v5_gn_4_52080,Lsat_1_v5_gn_7_25320,Lsat_1_v5_gn_1_37160,Lsat_1_v5_gn_4_158640,Lsat_1_v5_gn_6_…
GO:0016070	RNA metabolic process	biological_process	0.0010535	0.16955	93	507	3384	25085	Lsat_1_v5_gn_4_101421,Lsat_1_v5_gn_6_76081,Lsat_1_v5_gn_8_98961,Lsat_1_v5_gn_6_79160,Lsat_1_v5_gn_1_99900,Lsat_1_v5_gn_1_125981,Lsat_1_v5_gn_6_9421,Lsat_1_v5_gn_8_88000,Lsat_1_v5_gn_7_34801,Lsat_1_v5_gn_3_135541,Lsat_1_v5_gn_4_115141,Lsat_1_v5_gn_7_105640,Lsat_1_v5_gn_2_3181,Lsat_1_v5_gn_5_134641,Lsat_1_v5_gn_9_75300,Lsat_1_v5_gn_3_84881,Lsat_1_v5_gn_7_22540,Lsat_1_v5_gn_5_44701,Lsat_1_v5_gn_4_85…
GO:0018130	heterocycle biosynthetic process	biological_process	0.0010909	0.16971	85	507	3047	25085	Lsat_1_v5_gn_1_21881,Lsat_1_v5_gn_8_63201,Lsat_1_v5_gn_3_78821,Lsat_1_v5_gn_4_176301,Lsat_1_v5_gn_8_24961,Lsat_1_v5_gn_6_92940,Lsat_1_v5_gn_7_79540,Lsat_1_v5_gn_6_92860,Lsat_1_v5_gn_2_59481,Lsat_1_v5_gn_5_981,Lsat_1_v5_gn_8_86401,Lsat_1_v5_gn_4_115141,Lsat_1_v5_gn_7_105640,Lsat_1_v5_gn_2_3181,Lsat_1_v5_gn_7_34801,Lsat_1_v5_gn_3_135541,Lsat_1_v5_gn_6_9421,Lsat_1_v5_gn_1_125981,Lsat_1_v5_gn_1_99900…
GO:1901362	organic cyclic compound biosynthetic process	biological_process	0.0014722	0.22163	88	507	3211	25085	Lsat_1_v5_gn_9_40501,Lsat_1_v5_gn_3_101901,Lsat_1_v5_gn_1_1800,Lsat_1_v5_gn_4_26761,Lsat_1_v5_gn_6_19461,Lsat_1_v5_gn_5_26620,Lsat_1_v5_gn_2_95161,Lsat_1_v5_gn_5_182420,Lsat_1_v5_gn_2_106861,Lsat_1_v5_gn_5_78620,Lsat_1_v5_gn_6_97880,Lsat_1_v5_gn_8_135220,Lsat_1_v5_gn_5_177360,Lsat_1_v5_gn_7_104600,Lsat_1_v5_gn_4_102880,Lsat_1_v5_gn_7_57521,Lsat_1_v5_gn_0_5501,Lsat_1_v5_gn_4_48480,Lsat_1_v5_gn_5_4…
GO:0097159	organic cyclic compound binding	molecular_function	0.00169	0.23901	205	507	8477	25085	Lsat_1_v5_gn_6_79601,Lsat_1_v5_gn_1_15601,Lsat_1_v5_gn_3_70620,Lsat_1_v5_gn_7_60801,Lsat_1_v5_gn_4_45140,Lsat_1_v5_gn_2_77740,Lsat_1_v5_gn_9_125121,Lsat_1_v5_gn_5_40301,Lsat_1_v5_gn_1_19141,Lsat_1_v5_gn_4_48480,Lsat_1_v5_gn_4_70101,Lsat_1_v5_gn_1_101600,Lsat_1_v5_gn_5_21340,Lsat_1_v5_gn_4_50141,Lsat_1_v5_gn_7_91241,Lsat_1_v5_gn_2_106861,Lsat_1_v5_gn_5_153800,Lsat_1_v5_gn_5_26620,Lsat_1_v5_gn_6_19…
GO:1901363	heterocyclic compound binding	molecular_function	0.00169	0.23901	205	507	8477	25085	Lsat_1_v5_gn_8_153920,Lsat_1_v5_gn_5_141200,Lsat_1_v5_gn_6_9101,Lsat_1_v5_gn_5_179241,Lsat_1_v5_gn_4_94741,Lsat_1_v5_gn_2_108040,Lsat_1_v5_gn_7_25320,Lsat_1_v5_gn_9_60201,Lsat_1_v5_gn_8_112021,Lsat_1_v5_gn_3_96320,Lsat_1_v5_gn_2_119480,Lsat_1_v5_gn_6_96720,Lsat_1_v5_gn_8_124041,Lsat_1_v5_gn_4_94000,Lsat_1_v5_gn_6_65141,Lsat_1_v5_gn_1_94101,Lsat_1_v5_gn_1_4160,Lsat_1_v5_gn_3_14400,Lsat_1_v5_gn_9_9…
GO:0046872	metal ion binding	molecular_function	0.0017482	0.23997	96	507	3553	25085	Lsat_1_v5_gn_7_102981,Lsat_1_v5_gn_9_91461,Lsat_1_v5_gn_5_108880,Lsat_1_v5_gn_8_88620,Lsat_1_v5_gn_3_65300,Lsat_1_v5_gn_8_54460,Lsat_1_v5_gn_8_75581,Lsat_1_v5_gn_5_139480,Lsat_1_v5_gn_8_13161,Lsat_1_v5_gn_8_159821,Lsat_1_v5_gn_8_37961,Lsat_1_v5_gn_4_158780,Lsat_1_v5_gn_1_23220,Lsat_1_v5_gn_3_65241,Novelgene0783,Lsat_1_v5_gn_8_15080,Lsat_1_v5_gn_9_6521,Lsat_1_v5_gn_6_46320,Lsat_1_v5_gn_5_9460,Lsat…
GO:0005515	protein binding	molecular_function	0.0020474	0.26463	160	507	6401	25085	Lsat_1_v5_gn_7_26661,Lsat_1_v5_gn_5_179820,Lsat_1_v5_gn_8_82860,Lsat_1_v5_gn_2_35581,Lsat_1_v5_gn_1_86180,Lsat_1_v5_gn_6_33020,Lsat_1_v5_gn_4_7920,Lsat_1_v5_gn_4_24681,Lsat_1_v5_gn_5_126041,Lsat_1_v5_gn_2_13121,Lsat_1_v5_gn_1_71221,Lsat_1_v5_gn_6_8820,Lsat_1_v5_gn_2_65401,Lsat_1_v5_gn_5_179121,Lsat_1_v5_gn_1_22481,Lsat_1_v5_gn_9_87401,Lsat_1_v5_gn_2_39121,Lsat_1_v5_gn_8_150380,Lsat_1_v5_gn_8_8664…
GO:0051260	protein homooligomerization	biological_process	0.002098	0.26463	3	507	13	25085	Lsat_1_v5_gn_9_35920,Lsat_1_v5_gn_6_5540,Lsat_1_v5_gn_3_14780
GO:0043169	cation binding	molecular_function	0.0023396	0.28734	96	507	3587	25085	Lsat_1_v5_gn_8_88321,Lsat_1_v5_gn_6_113880,Lsat_1_v5_gn_2_57840,Lsat_1_v5_gn_2_91101,Lsat_1_v5_gn_4_115101,Lsat_1_v5_gn_4_46060,Lsat_1_v5_gn_5_44701,Lsat_1_v5_gn_4_175001,Lsat_1_v5_gn_5_50740,Lsat_1_v5_gn_5_122361,Lsat_1_v5_gn_7_14220,Lsat_1_v5_gn_8_65360,Lsat_1_v5_gn_1_99900,Lsat_1_v5_gn_8_133561,Lsat_1_v5_gn_8_164760,Lsat_1_v5_gn_5_11461,Lsat_1_v5_gn_5_88520,Lsat_1_v5_gn_8_11721,Lsat_1_v5_gn_1_…
GO:0051716	cellular response to stimulus	biological_process	0.0041493	0.49653	55	507	1884	25085	Lsat_1_v5_gn_8_15080,Lsat_1_v5_gn_5_158521,Lsat_1_v5_gn_4_52080,Lsat_1_v5_gn_3_2180,Lsat_1_v5_gn_8_35440,Lsat_1_v5_gn_4_94741,Lsat_1_v5_gn_8_112021,Lsat_1_v5_gn_5_188620,Lsat_1_v5_gn_7_48481,Lsat_1_v5_gn_5_159920,Lsat_1_v5_gn_4_87261,Lsat_1_v5_gn_4_139200,Lsat_1_v5_gn_1_94101,Lsat_1_v5_gn_1_52240,Lsat_1_v5_gn_9_91461,Lsat_1_v5_gn_7_102981,Lsat_1_v5_gn_4_104160,Lsat_1_v5_gn_7_35540,Lsat_1_v5_gn_5_…
GO:0007154	cell communication	biological_process	0.0046074	0.53757	47	507	1557	25085	Lsat_1_v5_gn_9_93340,Lsat_1_v5_gn_8_155520,Lsat_1_v5_gn_1_94121,Lsat_1_v5_gn_8_57341,Lsat_1_v5_gn_1_101600,Lsat_1_v5_gn_1_77280,Lsat_1_v5_gn_5_72101,Lsat_1_v5_gn_4_85180,Lsat_1_v5_gn_7_92840,Lsat_1_v5_gn_6_113880,Lsat_1_v5_gn_1_66260,Lsat_1_v5_gn_6_69660,Lsat_1_v5_gn_5_153800,Lsat_1_v5_gn_7_34801,Lsat_1_v5_gn_9_6500,Lsat_1_v5_gn_3_122401,Lsat_1_v5_gn_4_45540,Lsat_1_v5_gn_8_25621,Lsat_1_v5_gn_3_41…
GO:0090304	nucleic acid metabolic process	biological_process	0.0050256	0.56648	109	507	4273	25085	Lsat_1_v5_gn_8_88000,Lsat_1_v5_gn_6_9421,Lsat_1_v5_gn_3_135541,Lsat_1_v5_gn_4_180220,Lsat_1_v5_gn_7_34801,Lsat_1_v5_gn_2_3181,Lsat_1_v5_gn_7_105640,Lsat_1_v5_gn_4_115141,Lsat_1_v5_gn_6_76081,Lsat_1_v5_gn_4_101421,Lsat_1_v5_gn_8_98961,Lsat_1_v5_gn_6_79160,Lsat_1_v5_gn_1_99900,Lsat_1_v5_gn_1_125981,Lsat_1_v5_gn_2_121301,Lsat_1_v5_gn_3_87760,Lsat_1_v5_gn_4_86881,Lsat_1_v5_gn_5_21320,Lsat_1_v5_gn_4_1…
GO:0004842	ubiquitin-protein transferase activity	molecular_function	0.0057503	0.56648	18	507	459	25085	Lsat_1_v5_gn_4_158780,Lsat_1_v5_gn_2_65401,Lsat_1_v5_gn_2_124020,Lsat_1_v5_gn_8_133561,Lsat_1_v5_gn_2_113620,Lsat_1_v5_gn_8_133061,Lsat_1_v5_gn_1_71221,Lsat_1_v5_gn_8_159821,Lsat_1_v5_gn_3_137260,Lsat_1_v5_gn_1_53840,Lsat_1_v5_gn_5_108880,Lsat_1_v5_gn_9_19220,Lsat_1_v5_gn_4_139200,Lsat_1_v5_gn_7_14480,Lsat_1_v5_gn_1_47161,Lsat_1_v5_gn_6_10820,Lsat_1_v5_gn_5_122361,Lsat_1_v5_gn_8_15080
GO:0019787	ubiquitin-like protein transferase activity	molecular_function	0.0057503	0.56648	18	507	459	25085	Lsat_1_v5_gn_5_122361,Lsat_1_v5_gn_6_10820,Lsat_1_v5_gn_8_15080,Lsat_1_v5_gn_4_139200,Lsat_1_v5_gn_7_14480,Lsat_1_v5_gn_1_47161,Lsat_1_v5_gn_1_53840,Lsat_1_v5_gn_9_19220,Lsat_1_v5_gn_5_108880,Lsat_1_v5_gn_4_158780,Lsat_1_v5_gn_8_133561,Lsat_1_v5_gn_2_65401,Lsat_1_v5_gn_2_124020,Lsat_1_v5_gn_8_159821,Lsat_1_v5_gn_1_71221,Lsat_1_v5_gn_2_113620,Lsat_1_v5_gn_8_133061,Lsat_1_v5_gn_3_137260
GO:0008270	zinc ion binding	molecular_function	0.0058334	0.56648	49	507	1670	25085	Lsat_1_v5_gn_4_139200,Lsat_1_v5_gn_1_47161,Lsat_1_v5_gn_6_10820,Lsat_1_v5_gn_6_46320,Lsat_1_v5_gn_8_150380,Lsat_1_v5_gn_8_15080,Novelgene0783,Lsat_1_v5_gn_1_23220,Lsat_1_v5_gn_4_158780,Lsat_1_v5_gn_2_124020,Lsat_1_v5_gn_2_65401,Lsat_1_v5_gn_8_133061,Lsat_1_v5_gn_2_113620,Lsat_1_v5_gn_4_176301,Lsat_1_v5_gn_8_159821,Lsat_1_v5_gn_1_71221,Lsat_1_v5_gn_5_139480,Lsat_1_v5_gn_8_54460,Lsat_1_v5_gn_8_6684…
GO:0015097	mercury ion transmembrane transporter activity	molecular_function	0.0062823	0.56648	2	507	6	25085	Lsat_1_v5_gn_8_147381,Lsat_1_v5_gn_1_56861
GO:0015694	mercury ion transport	biological_process	0.0062823	0.56648	2	507	6	25085	Lsat_1_v5_gn_1_56861,Lsat_1_v5_gn_8_147381
GO:0046689	response to mercury ion	biological_process	0.0062823	0.56648	2	507	6	25085	Lsat_1_v5_gn_1_56861,Lsat_1_v5_gn_8_147381
GO:0050787	detoxification of mercury ion	biological_process	0.0062823	0.56648	2	507	6	25085	Lsat_1_v5_gn_1_56861,Lsat_1_v5_gn_8_147381
GO:0061687	detoxification of inorganic compound	biological_process	0.0062823	0.56648	2	507	6	25085	Lsat_1_v5_gn_8_147381,Lsat_1_v5_gn_1_56861
GO:0098754	detoxification	biological_process	0.0062823	0.56648	2	507	6	25085	Lsat_1_v5_gn_8_147381,Lsat_1_v5_gn_1_56861
GO:1990267	response to transition metal nanoparticle	biological_process	0.0062823	0.56648	2	507	6	25085	Lsat_1_v5_gn_8_147381,Lsat_1_v5_gn_1_56861
GO:0048193	Golgi vesicle transport	biological_process	0.0066366	0.56648	10	507	195	25085	Lsat_1_v5_gn_4_14920,Lsat_1_v5_gn_6_61640,Lsat_1_v5_gn_1_18461,Lsat_1_v5_gn_3_50980,Lsat_1_v5_gn_8_82860,Lsat_1_v5_gn_4_120460,Lsat_1_v5_gn_6_97880,Lsat_1_v5_gn_6_46320,Lsat_1_v5_gn_8_66841,Lsat_1_v5_gn_1_21140
GO:0009690	cytokinin metabolic process	biological_process	0.0069848	0.56648	2	507	7	25085	Lsat_1_v5_gn_7_58561,Lsat_1_v5_gn_1_17221
GO:0010817	regulation of hormone levels	biological_process	0.0069848	0.56648	2	507	7	25085	Lsat_1_v5_gn_1_17221,Lsat_1_v5_gn_7_58561
GO:0019139	cytokinin dehydrogenase activity	molecular_function	0.0069848	0.56648	2	507	7	25085	Lsat_1_v5_gn_7_58561,Lsat_1_v5_gn_1_17221
GO:0034754	cellular hormone metabolic process	biological_process	0.0069848	0.56648	2	507	7	25085	Lsat_1_v5_gn_7_58561,Lsat_1_v5_gn_1_17221
GO:0042445	hormone metabolic process	biological_process	0.0069848	0.56648	2	507	7	25085	Lsat_1_v5_gn_7_58561,Lsat_1_v5_gn_1_17221
GO:0016597	amino acid binding	molecular_function	0.0070401	0.56648	5	507	59	25085	Lsat_1_v5_gn_1_8480,Lsat_1_v5_gn_4_70101,Lsat_1_v5_gn_6_97980,Lsat_1_v5_gn_9_65181,Lsat_1_v5_gn_3_70620
GO:0006139	nucleobase-containing compound metabolic process	biological_process	0.0075857	0.5996	118	507	4740	25085	Lsat_1_v5_gn_8_90501,Lsat_1_v5_gn_2_21401,Lsat_1_v5_gn_7_60801,Lsat_1_v5_gn_4_172620,Lsat_1_v5_gn_4_45140,Lsat_1_v5_gn_7_49061,Lsat_1_v5_gn_2_77740,Lsat_1_v5_gn_5_166280,Lsat_1_v5_gn_9_125121,Lsat_1_v5_gn_9_8621,Lsat_1_v5_gn_4_48480,Lsat_1_v5_gn_5_40301,Lsat_1_v5_gn_5_177360,Lsat_1_v5_gn_8_21281,Lsat_1_v5_gn_7_104600,Lsat_1_v5_gn_0_5501,Lsat_1_v5_gn_4_102880,Lsat_1_v5_gn_7_57521,Lsat_1_v5_gn_6_97…
GO:0046914	transition metal ion binding	molecular_function	0.0077086	0.5996	65	507	2370	25085	Lsat_1_v5_gn_7_33081,Lsat_1_v5_gn_8_66841,Lsat_1_v5_gn_2_124020,Lsat_1_v5_gn_2_65401,Lsat_1_v5_gn_1_71221,Lsat_1_v5_gn_4_176301,Lsat_1_v5_gn_4_121381,Lsat_1_v5_gn_2_113620,Lsat_1_v5_gn_8_133061,Lsat_1_v5_gn_8_150380,Lsat_1_v5_gn_4_139200,Lsat_1_v5_gn_1_47161,Lsat_1_v5_gn_3_135541,Lsat_1_v5_gn_7_34801,Lsat_1_v5_gn_6_112960,Lsat_1_v5_gn_4_115141,Lsat_1_v5_gn_4_120460,Lsat_1_v5_gn_9_19220,Lsat_1_v5_…
GO:0031406	carboxylic acid binding	molecular_function	0.008448	0.63592	5	507	62	25085	Lsat_1_v5_gn_9_65181,Lsat_1_v5_gn_3_70620,Lsat_1_v5_gn_1_8480,Lsat_1_v5_gn_6_97980,Lsat_1_v5_gn_4_70101
GO:0043177	organic acid binding	molecular_function	0.008448	0.63592	5	507	62	25085	Lsat_1_v5_gn_9_65181,Lsat_1_v5_gn_3_70620,Lsat_1_v5_gn_1_8480,Lsat_1_v5_gn_6_97980,Lsat_1_v5_gn_4_70101
GO:0008083	growth factor activity	molecular_function	0.0092258	0.65939	4	507	42	25085	Lsat_1_v5_gn_2_39121,Lsat_1_v5_gn_1_31341,Lsat_1_v5_gn_7_92840,Lsat_1_v5_gn_3_68600
GO:0000045	autophagosome assembly	biological_process	0.0093174	0.65939	2	507	9	25085	Lsat_1_v5_gn_9_6500,Lsat_1_v5_gn_4_45540
GO:0016236	macroautophagy	biological_process	0.0093174	0.65939	2	507	9	25085	Lsat_1_v5_gn_9_6500,Lsat_1_v5_gn_4_45540
GO:0050896	response to stimulus	biological_process	0.0093249	0.65939	76	507	2889	25085	Novelgene0371,Lsat_1_v5_gn_4_57101,Lsat_1_v5_gn_5_103981,Lsat_1_v5_gn_1_94121,Lsat_1_v5_gn_2_121400,Lsat_1_v5_gn_8_57341,Lsat_1_v5_gn_6_113880,Lsat_1_v5_gn_1_66260,Lsat_1_v5_gn_6_69660,Lsat_1_v5_gn_4_85180,Lsat_1_v5_gn_7_92840,Lsat_1_v5_gn_9_93340,Lsat_1_v5_gn_2_121301,Lsat_1_v5_gn_5_21320,Lsat_1_v5_gn_4_45540,Lsat_1_v5_gn_8_164760,Lsat_1_v5_gn_1_95060,Lsat_1_v5_gn_1_99060,Lsat_1_v5_gn_6_101780,L…
GO:0003735	structural constituent of ribosome	molecular_function	1.7907e-43	8.3572e-40	89	587	570	25085	Lsat_1_v5_gn_3_15460,Lsat_1_v5_gn_9_55361,Lsat_1_v5_gn_6_68501,Lsat_1_v5_gn_5_168601,Lsat_1_v5_gn_7_85621,Lsat_1_v5_gn_9_87701,Lsat_1_v5_gn_4_155501,Lsat_1_v5_gn_3_114740,Lsat_1_v5_gn_7_30180,Lsat_1_v5_gn_2_54780,Lsat_1_v5_gn_6_115420,Lsat_1_v5_gn_2_78060,Lsat_1_v5_gn_3_22520,Lsat_1_v5_gn_8_87340,Lsat_1_v5_gn_8_109261,Lsat_1_v5_gn_4_43380,Lsat_1_v5_gn_9_66241,Lsat_1_v5_gn_5_183820,Lsat_1_v5_gn_5_…
GO:0005840	ribosome	cellular_component	1.7108e-42	3.9922e-39	88	587	570	25085	Lsat_1_v5_gn_6_115420,Lsat_1_v5_gn_2_54780,Lsat_1_v5_gn_8_87340,Lsat_1_v5_gn_3_22520,Lsat_1_v5_gn_2_78060,Lsat_1_v5_gn_4_155501,Lsat_1_v5_gn_3_114740,Lsat_1_v5_gn_9_87701,Lsat_1_v5_gn_7_30180,Lsat_1_v5_gn_9_55361,Lsat_1_v5_gn_6_68501,Lsat_1_v5_gn_7_85621,Lsat_1_v5_gn_5_168601,Lsat_1_v5_gn_3_15460,Lsat_1_v5_gn_5_183820,Lsat_1_v5_gn_5_176220,Lsat_1_v5_gn_5_190381,Lsat_1_v5_gn_9_66241,Lsat_1_v5_gn_4…
GO:0030529	ribonucleoprotein complex	cellular_component	7.2394e-41	1.1262e-37	99	587	785	25085	Lsat_1_v5_gn_8_152261,Lsat_1_v5_gn_8_164781,Lsat_1_v5_gn_9_28680,Lsat_1_v5_gn_4_46420,Lsat_1_v5_gn_4_105580,Lsat_1_v5_gn_6_42560,Lsat_1_v5_gn_2_67821,Lsat_1_v5_gn_1_53901,Lsat_1_v5_gn_1_64240,Lsat_1_v5_gn_2_55601,Lsat_1_v5_gn_9_72801,Lsat_1_v5_gn_7_17421,Lsat_1_v5_gn_2_128701,Lsat_1_v5_gn_1_60041,Lsat_1_v5_gn_5_174200,Lsat_1_v5_gn_7_38100,Lsat_1_v5_gn_5_184101,Lsat_1_v5_gn_9_10660,Lsat_1_v5_gn_9_…
GO:0043604	amide biosynthetic process	biological_process	4.1767e-35	4.8731e-32	101	587	975	25085	Lsat_1_v5_gn_5_174200,Lsat_1_v5_gn_7_38100,Lsat_1_v5_gn_5_184101,Lsat_1_v5_gn_9_10660,Lsat_1_v5_gn_2_128701,Lsat_1_v5_gn_7_17421,Lsat_1_v5_gn_7_5121,Lsat_1_v5_gn_1_60041,Lsat_1_v5_gn_8_89921,Lsat_1_v5_gn_2_108061,Lsat_1_v5_gn_5_146160,Lsat_1_v5_gn_9_51840,Lsat_1_v5_gn_9_41900,Lsat_1_v5_gn_4_136101,Lsat_1_v5_gn_6_30521,Lsat_1_v5_gn_3_53701,Lsat_1_v5_gn_4_46420,Lsat_1_v5_gn_4_105580,Lsat_1_v5_gn_9_…
GO:0043603	cellular amide metabolic process	biological_process	7.2014e-35	6.7218e-32	103	587	1023	25085	Lsat_1_v5_gn_2_55601,Lsat_1_v5_gn_9_72801,Lsat_1_v5_gn_1_64240,Lsat_1_v5_gn_1_53901,Lsat_1_v5_gn_2_67821,Lsat_1_v5_gn_4_105580,Lsat_1_v5_gn_4_46420,Lsat_1_v5_gn_3_53701,Lsat_1_v5_gn_0_33241,Lsat_1_v5_gn_9_28680,Lsat_1_v5_gn_8_164781,Lsat_1_v5_gn_9_51840,Lsat_1_v5_gn_5_146160,Lsat_1_v5_gn_2_108061,Lsat_1_v5_gn_8_89921,Lsat_1_v5_gn_6_30521,Lsat_1_v5_gn_4_136101,Lsat_1_v5_gn_9_41900,Lsat_1_v5_gn_9_1…
GO:0006412	translation	biological_process	1.6546e-33	1.287e-30	96	587	919	25085	Lsat_1_v5_gn_4_105580,Lsat_1_v5_gn_4_46420,Lsat_1_v5_gn_8_164781,Lsat_1_v5_gn_9_28680,Lsat_1_v5_gn_9_72801,Lsat_1_v5_gn_2_55601,Lsat_1_v5_gn_1_64240,Lsat_1_v5_gn_1_53901,Lsat_1_v5_gn_2_67821,Lsat_1_v5_gn_5_184101,Lsat_1_v5_gn_9_10660,Lsat_1_v5_gn_7_38100,Lsat_1_v5_gn_5_174200,Lsat_1_v5_gn_1_60041,Lsat_1_v5_gn_2_128701,Lsat_1_v5_gn_7_17421,Lsat_1_v5_gn_5_146160,Lsat_1_v5_gn_9_51840,Lsat_1_v5_gn_2_…
GO:0043043	peptide biosynthetic process	biological_process	3.9926e-33	2.6619e-30	96	587	930	25085	Lsat_1_v5_gn_7_30180,Lsat_1_v5_gn_9_87701,Lsat_1_v5_gn_3_114740,Lsat_1_v5_gn_4_155501,Lsat_1_v5_gn_2_78060,Lsat_1_v5_gn_8_87340,Lsat_1_v5_gn_3_22520,Lsat_1_v5_gn_2_54780,Lsat_1_v5_gn_6_115420,Lsat_1_v5_gn_3_15460,Lsat_1_v5_gn_5_152381,Lsat_1_v5_gn_8_121520,Lsat_1_v5_gn_5_168601,Lsat_1_v5_gn_7_85621,Lsat_1_v5_gn_9_55361,Lsat_1_v5_gn_6_68501,Lsat_1_v5_gn_9_66241,Lsat_1_v5_gn_5_190381,Lsat_1_v5_gn_5…
GO:0006518	peptide metabolic process	biological_process	3.217e-32	1.8767e-29	96	587	956	25085	Lsat_1_v5_gn_5_184101,Lsat_1_v5_gn_9_10660,Lsat_1_v5_gn_5_174200,Lsat_1_v5_gn_7_38100,Lsat_1_v5_gn_1_60041,Lsat_1_v5_gn_7_17421,Lsat_1_v5_gn_2_128701,Lsat_1_v5_gn_9_51840,Lsat_1_v5_gn_5_146160,Lsat_1_v5_gn_2_108061,Lsat_1_v5_gn_8_89921,Lsat_1_v5_gn_6_30521,Lsat_1_v5_gn_9_41900,Lsat_1_v5_gn_4_136101,Lsat_1_v5_gn_4_105580,Lsat_1_v5_gn_4_46420,Lsat_1_v5_gn_8_164781,Lsat_1_v5_gn_9_28680,Lsat_1_v5_gn_…
GO:0005198	structural molecule activity	molecular_function	6.446e-32	3.3426e-29	97	587	984	25085	Lsat_1_v5_gn_7_17421,Lsat_1_v5_gn_2_128701,Lsat_1_v5_gn_1_60041,Lsat_1_v5_gn_5_184101,Lsat_1_v5_gn_9_10660,Lsat_1_v5_gn_5_174200,Lsat_1_v5_gn_7_38100,Lsat_1_v5_gn_6_30521,Lsat_1_v5_gn_1_49060,Lsat_1_v5_gn_1_74581,Lsat_1_v5_gn_9_41900,Lsat_1_v5_gn_9_51840,Lsat_1_v5_gn_5_146160,Lsat_1_v5_gn_8_89921,Lsat_1_v5_gn_9_28680,Lsat_1_v5_gn_8_164781,Lsat_1_v5_gn_4_105580,Lsat_1_v5_gn_2_124481,Lsat_1_v5_gn_4…
GO:0043232	intracellular non-membrane-bounded organelle	cellular_component	4.6958e-27	2.1915e-24	98	587	1168	25085	Lsat_1_v5_gn_1_12380,Lsat_1_v5_gn_0_4221,Lsat_1_v5_gn_6_68740,Lsat_1_v5_gn_1_3341,Lsat_1_v5_gn_8_981,Lsat_1_v5_gn_6_11121,Lsat_1_v5_gn_5_130940,Lsat_1_v5_gn_5_182781,Lsat_1_v5_gn_2_56521,Lsat_1_v5_gn_8_98561,Lsat_1_v5_gn_2_109600,Lsat_1_v5_gn_2_115940,Lsat_1_v5_gn_1_43921,Lsat_1_v5_gn_9_9661,Lsat_1_v5_gn_9_3421,Lsat_1_v5_gn_1_49881,Lsat_1_v5_gn_8_92361,Lsat_1_v5_gn_5_189761,Lsat_1_v5_gn_8_56540,L…
GO:1901566	organonitrogen compound biosynthetic process	biological_process	7.2211e-27	3.0637e-24	116	587	1606	25085	Lsat_1_v5_gn_8_64540,Lsat_1_v5_gn_1_10140,Lsat_1_v5_gn_8_18241,Lsat_1_v5_gn_8_101401,Lsat_1_v5_gn_2_94280,Lsat_1_v5_gn_4_110620,Lsat_1_v5_gn_5_186800,Novelgene0837,Lsat_1_v5_gn_4_11761,Lsat_1_v5_gn_5_61861,Lsat_1_v5_gn_4_3221,Lsat_1_v5_gn_8_14240,Lsat_1_v5_gn_4_46261,Lsat_1_v5_gn_2_102901,Lsat_1_v5_gn_4_104581,Lsat_1_v5_gn_3_32261,Lsat_1_v5_gn_3_32241,Lsat_1_v5_gn_6_94921,Lsat_1_v5_gn_6_118081,Ls…
GO:0043228	non-membrane-bounded organelle	cellular_component	8.2033e-26	3.1904e-23	98	587	1215	25085	Lsat_1_v5_gn_6_115420,Lsat_1_v5_gn_2_54780,Lsat_1_v5_gn_8_87340,Lsat_1_v5_gn_3_22520,Lsat_1_v5_gn_2_78060,Lsat_1_v5_gn_4_155501,Lsat_1_v5_gn_3_114740,Lsat_1_v5_gn_9_87701,Lsat_1_v5_gn_7_30180,Lsat_1_v5_gn_6_68501,Lsat_1_v5_gn_9_55361,Lsat_1_v5_gn_7_85621,Lsat_1_v5_gn_5_168601,Lsat_1_v5_gn_7_106740,Lsat_1_v5_gn_3_15460,Lsat_1_v5_gn_5_183820,Lsat_1_v5_gn_5_176220,Lsat_1_v5_gn_5_190381,Lsat_1_v5_gn_…
GO:1901564	organonitrogen compound metabolic process	biological_process	4.7252e-22	1.6963e-19	128	587	2171	25085	Lsat_1_v5_gn_9_72801,Lsat_1_v5_gn_2_55601,Lsat_1_v5_gn_1_53901,Lsat_1_v5_gn_9_28680,Lsat_1_v5_gn_8_164781,Lsat_1_v5_gn_3_53701,Lsat_1_v5_gn_9_41900,Lsat_1_v5_gn_2_108061,Lsat_1_v5_gn_5_146160,Lsat_1_v5_gn_9_51840,Lsat_1_v5_gn_8_89921,Lsat_1_v5_gn_7_17421,Lsat_1_v5_gn_2_128701,Lsat_1_v5_gn_1_60041,Lsat_1_v5_gn_5_184101,Lsat_1_v5_gn_5_174200,Lsat_1_v5_gn_7_38100,Lsat_1_v5_gn_4_97540,Lsat_1_v5_gn_7_…
GO:0044444	cytoplasmic part	cellular_component	9.6264e-22	3.209e-19	116	587	1865	25085	Lsat_1_v5_gn_1_64240,Lsat_1_v5_gn_2_55601,Lsat_1_v5_gn_9_72801,Lsat_1_v5_gn_1_53901,Lsat_1_v5_gn_9_57541,Lsat_1_v5_gn_6_42560,Lsat_1_v5_gn_2_67821,Lsat_1_v5_gn_4_105580,Lsat_1_v5_gn_4_46420,Lsat_1_v5_gn_8_164781,Lsat_1_v5_gn_9_28680,Lsat_1_v5_gn_5_146160,Lsat_1_v5_gn_9_51840,Lsat_1_v5_gn_8_89921,Lsat_1_v5_gn_6_30521,Lsat_1_v5_gn_1_74581,Lsat_1_v5_gn_9_41900,Lsat_1_v5_gn_5_184101,Lsat_1_v5_gn_9_10…
GO:0005737	cytoplasm	cellular_component	1.1461e-20	3.5659e-18	133	587	2404	25085	Lsat_1_v5_gn_4_110620,Lsat_1_v5_gn_8_64540,Lsat_1_v5_gn_2_102901,Lsat_1_v5_gn_4_104581,Lsat_1_v5_gn_3_32261,Lsat_1_v5_gn_4_46261,Lsat_1_v5_gn_2_64421,Lsat_1_v5_gn_3_28120,Lsat_1_v5_gn_8_30001,Lsat_1_v5_gn_2_88561,Lsat_1_v5_gn_6_94921,Lsat_1_v5_gn_6_45980,Lsat_1_v5_gn_3_80700,Lsat_1_v5_gn_0_8120,Lsat_1_v5_gn_5_178600,Lsat_1_v5_gn_4_59381,Lsat_1_v5_gn_3_2541,Lsat_1_v5_gn_4_38201,Lsat_1_v5_gn_1_4388…
GO:0044267	cellular protein metabolic process	biological_process	2.2011e-19	6.2774e-17	168	587	3695	25085	Lsat_1_v5_gn_5_146160,Lsat_1_v5_gn_5_78680,Lsat_1_v5_gn_9_51840,Lsat_1_v5_gn_2_108061,Lsat_1_v5_gn_8_34901,Lsat_1_v5_gn_8_89921,Lsat_1_v5_gn_7_34341,Lsat_1_v5_gn_7_105821,Lsat_1_v5_gn_9_41900,Lsat_1_v5_gn_5_184101,Lsat_1_v5_gn_7_38100,Lsat_1_v5_gn_5_174200,Lsat_1_v5_gn_1_60041,Lsat_1_v5_gn_2_128701,Lsat_1_v5_gn_7_17421,Lsat_1_v5_gn_2_55601,Lsat_1_v5_gn_9_72801,Lsat_1_v5_gn_1_53901,Lsat_1_v5_gn_8_…
GO:0010467	gene expression	biological_process	2.2866e-19	6.2774e-17	185	587	4135	25085	Lsat_1_v5_gn_5_174200,Lsat_1_v5_gn_7_38100,Lsat_1_v5_gn_5_184101,Lsat_1_v5_gn_7_17421,Lsat_1_v5_gn_2_128701,Lsat_1_v5_gn_5_89101,Lsat_1_v5_gn_1_60041,Lsat_1_v5_gn_8_89921,Lsat_1_v5_gn_5_78680,Lsat_1_v5_gn_5_146160,Lsat_1_v5_gn_2_108061,Lsat_1_v5_gn_9_51840,Lsat_1_v5_gn_9_41900,Lsat_1_v5_gn_7_91021,Lsat_1_v5_gn_9_42181,Lsat_1_v5_gn_4_84680,Lsat_1_v5_gn_8_42040,Lsat_1_v5_gn_8_164781,Lsat_1_v5_gn_9_…
GO:0006807	nitrogen compound metabolic process	biological_process	3.8489e-18	9.9793e-16	237	587	6147	25085	Lsat_1_v5_gn_5_174901,Lsat_1_v5_gn_5_168841,Lsat_1_v5_gn_6_118081,Lsat_1_v5_gn_5_103200,Lsat_1_v5_gn_4_151281,Lsat_1_v5_gn_3_32241,Lsat_1_v5_gn_8_16880,Lsat_1_v5_gn_6_6601,Lsat_1_v5_gn_5_180300,Lsat_1_v5_gn_9_20540,Lsat_1_v5_gn_3_125540,Lsat_1_v5_gn_7_21081,Novelgene0995,Lsat_1_v5_gn_9_18041,Lsat_1_v5_gn_2_47601,Lsat_1_v5_gn_8_97241,Lsat_1_v5_gn_8_90060,Novelgene0837,Lsat_1_v5_gn_1_49160,Lsat_1_v…
GO:0034641	cellular nitrogen compound metabolic process	biological_process	4.9837e-18	1.2242e-15	228	587	5832	25085	Lsat_1_v5_gn_3_22520,Lsat_1_v5_gn_6_115420,Lsat_1_v5_gn_2_51040,Lsat_1_v5_gn_2_54780,Lsat_1_v5_gn_4_97540,Lsat_1_v5_gn_7_30180,Lsat_1_v5_gn_1_46781,Lsat_1_v5_gn_7_37861,Lsat_1_v5_gn_3_114740,Lsat_1_v5_gn_4_155501,Lsat_1_v5_gn_5_168601,Lsat_1_v5_gn_5_133940,Lsat_1_v5_gn_1_70780,Lsat_1_v5_gn_3_47540,Lsat_1_v5_gn_3_73580,Lsat_1_v5_gn_1_10500,Lsat_1_v5_gn_5_105860,Lsat_1_v5_gn_5_176220,Lsat_1_v5_gn_9…
GO:0044260	cellular macromolecule metabolic process	biological_process	2.0041e-16	4.6765e-14	267	587	7603	25085	Lsat_1_v5_gn_3_61760,Lsat_1_v5_gn_1_50361,Lsat_1_v5_gn_5_186060,Lsat_1_v5_gn_4_38201,Lsat_1_v5_gn_9_104581,Lsat_1_v5_gn_3_28120,Lsat_1_v5_gn_4_170400,Lsat_1_v5_gn_6_94921,Lsat_1_v5_gn_7_31561,Lsat_1_v5_gn_2_102901,Lsat_1_v5_gn_4_104581,Lsat_1_v5_gn_4_46261,Lsat_1_v5_gn_7_36181,Lsat_1_v5_gn_8_64540,Lsat_1_v5_gn_8_101401,Lsat_1_v5_gn_8_59100,Lsat_1_v5_gn_1_66321,Lsat_1_v5_gn_6_94380,Lsat_1_v5_gn_8_…
GO:0044237	cellular metabolic process	biological_process	1.9526e-15	4.3393e-13	314	587	9576	25085	Lsat_1_v5_gn_1_74581,Lsat_1_v5_gn_5_146160,Lsat_1_v5_gn_5_78680,Lsat_1_v5_gn_9_51840,Lsat_1_v5_gn_2_108061,Lsat_1_v5_gn_8_89921,Lsat_1_v5_gn_7_17421,Lsat_1_v5_gn_5_89101,Lsat_1_v5_gn_2_128701,Lsat_1_v5_gn_9_66300,Lsat_1_v5_gn_5_184101,Lsat_1_v5_gn_3_10740,Lsat_1_v5_gn_6_94561,Lsat_1_v5_gn_6_42560,Lsat_1_v5_gn_9_72801,Lsat_1_v5_gn_2_55601,Lsat_1_v5_gn_9_27541,Lsat_1_v5_gn_1_53901,Lsat_1_v5_gn_8_35…
GO:0044271	cellular nitrogen compound biosynthetic process	biological_process	2.3858e-15	5.0611e-13	167	587	3904	25085	Lsat_1_v5_gn_3_53701,Lsat_1_v5_gn_9_28680,Lsat_1_v5_gn_8_164781,Lsat_1_v5_gn_9_42181,Lsat_1_v5_gn_4_84680,Lsat_1_v5_gn_2_55601,Lsat_1_v5_gn_9_72801,Lsat_1_v5_gn_9_27541,Lsat_1_v5_gn_1_53901,Lsat_1_v5_gn_6_42560,Lsat_1_v5_gn_6_94561,Lsat_1_v5_gn_5_184101,Lsat_1_v5_gn_7_38100,Lsat_1_v5_gn_5_174200,Lsat_1_v5_gn_2_128701,Lsat_1_v5_gn_7_17421,Lsat_1_v5_gn_5_89101,Lsat_1_v5_gn_1_60041,Lsat_1_v5_gn_9_51…
GO:0044249	cellular biosynthetic process	biological_process	1.257e-14	2.5506e-12	194	587	4978	25085	Lsat_1_v5_gn_6_9541,Lsat_1_v5_gn_5_67800,Lsat_1_v5_gn_3_6581,Lsat_1_v5_gn_2_117981,Lsat_1_v5_gn_3_97620,Lsat_1_v5_gn_2_120360,Lsat_1_v5_gn_8_92361,Lsat_1_v5_gn_5_3021,Lsat_1_v5_gn_5_30320,Lsat_1_v5_gn_5_142921,Lsat_1_v5_gn_1_57661,Lsat_1_v5_gn_2_130341,Lsat_1_v5_gn_3_65141,Lsat_1_v5_gn_5_182781,Lsat_1_v5_gn_5_130940,Lsat_1_v5_gn_6_11121,Lsat_1_v5_gn_1_3341,Lsat_1_v5_gn_1_12380,Lsat_1_v5_gn_5_8060…
GO:0009058	biosynthetic process	biological_process	1.7241e-14	3.3526e-12	205	587	5379	25085	Lsat_1_v5_gn_1_50361,Lsat_1_v5_gn_4_117001,Lsat_1_v5_gn_6_45980,Lsat_1_v5_gn_3_80700,Lsat_1_v5_gn_5_178600,Lsat_1_v5_gn_4_38201,Lsat_1_v5_gn_1_43881,Lsat_1_v5_gn_9_119600,Lsat_1_v5_gn_6_94921,Lsat_1_v5_gn_7_31561,Lsat_1_v5_gn_6_9700,Lsat_1_v5_gn_2_102901,Lsat_1_v5_gn_1_53981,Lsat_1_v5_gn_4_104581,Lsat_1_v5_gn_3_32261,Lsat_1_v5_gn_4_46261,Lsat_1_v5_gn_4_11761,Lsat_1_v5_gn_4_26660,Lsat_1_v5_gn_5_18…
GO:0019538	protein metabolic process	biological_process	1.9011e-14	3.5489e-12	180	587	4584	25085	Lsat_1_v5_gn_6_94921,Lsat_1_v5_gn_9_104581,Lsat_1_v5_gn_9_119600,Lsat_1_v5_gn_3_28120,Lsat_1_v5_gn_8_30001,Lsat_1_v5_gn_5_178600,Lsat_1_v5_gn_5_133681,Lsat_1_v5_gn_4_38201,Lsat_1_v5_gn_1_43881,Lsat_1_v5_gn_3_61760,Lsat_1_v5_gn_6_45980,Lsat_1_v5_gn_5_186060,Lsat_1_v5_gn_3_80700,Lsat_1_v5_gn_4_110620,Lsat_1_v5_gn_8_64540,Lsat_1_v5_gn_1_111141,Lsat_1_v5_gn_7_36181,Lsat_1_v5_gn_2_102901,Lsat_1_v5_gn_…
GO:0005623	cell	cellular_component	2.5417e-14	4.3933e-12	216	587	5755	25085	Lsat_1_v5_gn_5_50541,Novelgene1024,Lsat_1_v5_gn_8_152261,Lsat_1_v5_gn_4_105580,Lsat_1_v5_gn_7_2581,Lsat_1_v5_gn_4_46420,Lsat_1_v5_gn_5_48701,Lsat_1_v5_gn_4_38520,Lsat_1_v5_gn_1_65280,Lsat_1_v5_gn_2_67821,Lsat_1_v5_gn_1_64240,Lsat_1_v5_gn_9_83160,Lsat_1_v5_gn_9_4121,Lsat_1_v5_gn_4_39420,Lsat_1_v5_gn_2_58000,Lsat_1_v5_gn_9_10660,Lsat_1_v5_gn_6_43360,Lsat_1_v5_gn_6_30521,Lsat_1_v5_gn_4_166000,Lsat_1…
GO:0044464	cell part	cellular_component	2.5417e-14	4.3933e-12	216	587	5755	25085	Lsat_1_v5_gn_6_94380,Lsat_1_v5_gn_9_63160,Lsat_1_v5_gn_9_6441,Lsat_1_v5_gn_6_31421,Lsat_1_v5_gn_9_118641,Lsat_1_v5_gn_8_56540,Lsat_1_v5_gn_1_49881,Lsat_1_v5_gn_8_35340,Lsat_1_v5_gn_9_3421,Lsat_1_v5_gn_8_51840,Lsat_1_v5_gn_9_21641,Lsat_1_v5_gn_4_164620,Lsat_1_v5_gn_1_24200,Lsat_1_v5_gn_6_28620,Lsat_1_v5_gn_8_131201,Lsat_1_v5_gn_6_87040,Lsat_1_v5_gn_9_113681,Lsat_1_v5_gn_1_70060,Lsat_1_v5_gn_8_9856…
GO:1901576	organic substance biosynthetic process	biological_process	3.2574e-14	5.4294e-12	198	587	5162	25085	Lsat_1_v5_gn_5_186800,Lsat_1_v5_gn_4_110620,Lsat_1_v5_gn_8_101401,Lsat_1_v5_gn_8_64540,Lsat_1_v5_gn_4_104581,Lsat_1_v5_gn_1_53981,Lsat_1_v5_gn_3_32261,Lsat_1_v5_gn_2_102901,Lsat_1_v5_gn_4_46261,Lsat_1_v5_gn_4_11761,Lsat_1_v5_gn_9_119600,Lsat_1_v5_gn_7_31561,Lsat_1_v5_gn_6_94921,Lsat_1_v5_gn_6_9700,Lsat_1_v5_gn_1_50361,Lsat_1_v5_gn_3_80700,Lsat_1_v5_gn_4_117001,Lsat_1_v5_gn_6_45980,Lsat_1_v5_gn_5_…
GO:0005622	intracellular	cellular_component	3.7619e-14	6.054e-12	203	587	5298	25085	Lsat_1_v5_gn_5_50541,Lsat_1_v5_gn_8_152261,Lsat_1_v5_gn_7_2581,Lsat_1_v5_gn_4_105580,Lsat_1_v5_gn_4_46420,Lsat_1_v5_gn_5_48701,Lsat_1_v5_gn_2_67821,Lsat_1_v5_gn_1_65280,Lsat_1_v5_gn_4_38520,Lsat_1_v5_gn_9_83160,Lsat_1_v5_gn_1_64240,Lsat_1_v5_gn_4_39420,Lsat_1_v5_gn_9_4121,Lsat_1_v5_gn_2_58000,Lsat_1_v5_gn_9_10660,Lsat_1_v5_gn_6_43360,Lsat_1_v5_gn_6_30521,Lsat_1_v5_gn_4_136101,Lsat_1_v5_gn_4_16600…
GO:0043229	intracellular organelle	cellular_component	4.8891e-14	7.6057e-12	168	587	4084	25085	Lsat_1_v5_gn_1_13880,Lsat_1_v5_gn_6_71661,Lsat_1_v5_gn_2_9581,Lsat_1_v5_gn_5_168601,Lsat_1_v5_gn_8_36401,Lsat_1_v5_gn_7_106740,Lsat_1_v5_gn_2_54780,Lsat_1_v5_gn_6_115420,Lsat_1_v5_gn_3_22520,Lsat_1_v5_gn_4_155501,Lsat_1_v5_gn_3_114740,Lsat_1_v5_gn_7_30180,Lsat_1_v5_gn_8_13541,Lsat_1_v5_gn_5_176220,Lsat_1_v5_gn_9_63501,Lsat_1_v5_gn_1_10500,Lsat_1_v5_gn_9_47501,Lsat_1_v5_gn_9_66241,Lsat_1_v5_gn_1_2…
GO:0032991	macromolecular complex	cellular_component	1.3312e-13	1.9768e-11	136	587	3061	25085	Lsat_1_v5_gn_8_23661,Lsat_1_v5_gn_0_4221,Lsat_1_v5_gn_1_12380,Lsat_1_v5_gn_1_3341,Lsat_1_v5_gn_6_11121,Lsat_1_v5_gn_5_130940,Lsat_1_v5_gn_5_182781,Lsat_1_v5_gn_2_115940,Lsat_1_v5_gn_2_109600,Lsat_1_v5_gn_2_56521,Lsat_1_v5_gn_5_182900,Lsat_1_v5_gn_1_43921,Lsat_1_v5_gn_9_9661,Lsat_1_v5_gn_8_92361,Lsat_1_v5_gn_2_120360,Lsat_1_v5_gn_5_189761,Lsat_1_v5_gn_9_116360,Lsat_1_v5_gn_6_9541,Lsat_1_v5_gn_3_65…
GO:0043226	organelle	cellular_component	1.3554e-13	1.9768e-11	168	587	4134	25085	Lsat_1_v5_gn_6_9541,Lsat_1_v5_gn_3_6581,Lsat_1_v5_gn_5_189761,Lsat_1_v5_gn_2_120360,Lsat_1_v5_gn_2_117981,Lsat_1_v5_gn_8_92361,Novelgene2634,Lsat_1_v5_gn_1_57661,Lsat_1_v5_gn_5_142921,Lsat_1_v5_gn_2_104281,Lsat_1_v5_gn_3_65141,Lsat_1_v5_gn_5_182781,Lsat_1_v5_gn_8_78141,Lsat_1_v5_gn_5_130940,Lsat_1_v5_gn_6_11121,Lsat_1_v5_gn_1_3341,Lsat_1_v5_gn_0_4221,Lsat_1_v5_gn_1_12380,Lsat_1_v5_gn_5_8060,Lsat_…
GO:0044424	intracellular part	cellular_component	1.6005e-13	2.2635e-11	197	587	5160	25085	Lsat_1_v5_gn_1_43881,Lsat_1_v5_gn_4_38201,Lsat_1_v5_gn_0_8120,Lsat_1_v5_gn_2_18861,Lsat_1_v5_gn_5_178600,Lsat_1_v5_gn_4_59381,Lsat_1_v5_gn_3_2541,Lsat_1_v5_gn_6_45980,Lsat_1_v5_gn_3_80700,Lsat_1_v5_gn_1_50361,Lsat_1_v5_gn_6_94921,Lsat_1_v5_gn_2_88561,Lsat_1_v5_gn_7_31561,Lsat_1_v5_gn_8_30001,Lsat_1_v5_gn_3_28120,Lsat_1_v5_gn_5_119261,Lsat_1_v5_gn_2_64421,Lsat_1_v5_gn_8_35620,Lsat_1_v5_gn_8_3580,L…
GO:0034645	cellular macromolecule biosynthetic process	biological_process	5.9969e-13	8.2317e-11	160	587	3980	25085	Lsat_1_v5_gn_7_31561,Lsat_1_v5_gn_6_94921,Lsat_1_v5_gn_9_119600,Lsat_1_v5_gn_5_178600,Lsat_1_v5_gn_4_38201,Lsat_1_v5_gn_1_43881,Lsat_1_v5_gn_1_50361,Lsat_1_v5_gn_3_80700,Lsat_1_v5_gn_4_117001,Lsat_1_v5_gn_6_45980,Lsat_1_v5_gn_4_110620,Lsat_1_v5_gn_8_64540,Lsat_1_v5_gn_4_104581,Lsat_1_v5_gn_3_32261,Lsat_1_v5_gn_2_102901,Lsat_1_v5_gn_4_46261,Lsat_1_v5_gn_9_63160,Lsat_1_v5_gn_9_6441,Lsat_1_v5_gn_6_9…
GO:0042254	ribosome biogenesis	biological_process	7.7456e-13	1.0328e-10	23	587	144	25085	Lsat_1_v5_gn_6_31421,Lsat_1_v5_gn_8_6881,Lsat_1_v5_gn_7_91021,Lsat_1_v5_gn_9_63160,Lsat_1_v5_gn_5_189761,Lsat_1_v5_gn_2_120360,Lsat_1_v5_gn_2_11881,Lsat_1_v5_gn_9_57541,Lsat_1_v5_gn_9_116360,Lsat_1_v5_gn_8_59100,Lsat_1_v5_gn_7_37861,Lsat_1_v5_gn_1_70060,Lsat_1_v5_gn_5_182900,Lsat_1_v5_gn_2_5041,Lsat_1_v5_gn_9_63320,Lsat_1_v5_gn_5_119261,Lsat_1_v5_gn_8_145841,Lsat_1_v5_gn_5_78680,Lsat_1_v5_gn_5_97…
GO:0043170	macromolecule metabolic process	biological_process	9.3292e-13	1.2094e-10	276	587	8471	25085	Lsat_1_v5_gn_9_104581,Lsat_1_v5_gn_3_28120,Lsat_1_v5_gn_4_170400,Lsat_1_v5_gn_6_94921,Lsat_1_v5_gn_7_31561,Lsat_1_v5_gn_3_61760,Lsat_1_v5_gn_1_50361,Lsat_1_v5_gn_5_186060,Lsat_1_v5_gn_4_38201,Lsat_1_v5_gn_7_36181,Lsat_1_v5_gn_8_64540,Lsat_1_v5_gn_8_101401,Lsat_1_v5_gn_2_102901,Lsat_1_v5_gn_4_104581,Lsat_1_v5_gn_4_46261,Lsat_1_v5_gn_8_89880,Lsat_1_v5_gn_6_94380,Lsat_1_v5_gn_9_63160,Lsat_1_v5_gn_9_…
GO:0071704	organic substance metabolic process	biological_process	1.2183e-12	1.5368e-10	334	587	10843	25085	Lsat_1_v5_gn_9_41900,Lsat_1_v5_gn_7_105821,Lsat_1_v5_gn_7_34341,Lsat_1_v5_gn_8_34901,Lsat_1_v5_gn_1_60041,Novelgene2563,Lsat_1_v5_gn_5_174200,Lsat_1_v5_gn_7_38100,Lsat_1_v5_gn_9_57541,Lsat_1_v5_gn_2_6021,Lsat_1_v5_gn_9_42181,Lsat_1_v5_gn_4_84680,Lsat_1_v5_gn_8_29040,Lsat_1_v5_gn_5_23801,Lsat_1_v5_gn_1_41100,Lsat_1_v5_gn_5_21580,Lsat_1_v5_gn_9_89140,Lsat_1_v5_gn_9_66241,Lsat_1_v5_gn_1_10500,Lsat_1…
GO:0009059	macromolecule biosynthetic process	biological_process	1.5183e-12	1.8647e-10	160	587	4027	25085	Lsat_1_v5_gn_5_178600,Lsat_1_v5_gn_4_38201,Lsat_1_v5_gn_1_43881,Lsat_1_v5_gn_1_50361,Lsat_1_v5_gn_4_117001,Lsat_1_v5_gn_6_45980,Lsat_1_v5_gn_3_80700,Lsat_1_v5_gn_6_94921,Lsat_1_v5_gn_7_31561,Lsat_1_v5_gn_9_119600,Lsat_1_v5_gn_2_102901,Lsat_1_v5_gn_3_32261,Lsat_1_v5_gn_4_104581,Lsat_1_v5_gn_4_46261,Lsat_1_v5_gn_4_110620,Lsat_1_v5_gn_8_64540,Lsat_1_v5_gn_8_56540,Lsat_1_v5_gn_1_49881,Novelgene2924,L…
GO:0044238	primary metabolic process	biological_process	2.1486e-12	2.5711e-10	322	587	10399	25085	Lsat_1_v5_gn_1_90860,Lsat_1_v5_gn_4_71141,Lsat_1_v5_gn_8_13541,Lsat_1_v5_gn_1_10500,Lsat_1_v5_gn_5_23801,Lsat_1_v5_gn_1_41100,Lsat_1_v5_gn_9_89140,Lsat_1_v5_gn_5_21580,Lsat_1_v5_gn_9_66241,Lsat_1_v5_gn_8_86460,Lsat_1_v5_gn_5_95081,Lsat_1_v5_gn_1_70780,Lsat_1_v5_gn_3_73580,Lsat_1_v5_gn_3_47540,Lsat_1_v5_gn_2_51040,Lsat_1_v5_gn_6_115420,Lsat_1_v5_gn_2_39021,Lsat_1_v5_gn_3_22520,Lsat_1_v5_gn_4_15550…
GO:0022613	ribonucleoprotein complex biogenesis	biological_process	2.7565e-12	3.2162e-10	23	587	153	25085	Lsat_1_v5_gn_7_37861,Lsat_1_v5_gn_8_59100,Lsat_1_v5_gn_9_116360,Lsat_1_v5_gn_9_57541,Lsat_1_v5_gn_2_120360,Lsat_1_v5_gn_5_189761,Lsat_1_v5_gn_2_11881,Lsat_1_v5_gn_6_31421,Lsat_1_v5_gn_7_91021,Lsat_1_v5_gn_9_63160,Lsat_1_v5_gn_8_6881,Lsat_1_v5_gn_8_113101,Lsat_1_v5_gn_8_24760,Lsat_1_v5_gn_8_145841,Lsat_1_v5_gn_5_119261,Lsat_1_v5_gn_9_63320,Lsat_1_v5_gn_8_14240,Lsat_1_v5_gn_7_76380,Lsat_1_v5_gn_5_7…
GO:0009987	cellular process	biological_process	3.0835e-10	3.5099e-08	372	587	12949	25085	Lsat_1_v5_gn_8_126921,Lsat_1_v5_gn_9_3421,Lsat_1_v5_gn_2_95521,Lsat_1_v5_gn_9_89121,Lsat_1_v5_gn_9_113681,Lsat_1_v5_gn_1_70060,Lsat_1_v5_gn_8_137141,Lsat_1_v5_gn_9_49760,Lsat_1_v5_gn_6_14781,Lsat_1_v5_gn_1_37881,Lsat_1_v5_gn_6_22420,Lsat_1_v5_gn_3_25501,Lsat_1_v5_gn_8_981,Lsat_1_v5_gn_0_37081,Lsat_1_v5_gn_7_4840,Lsat_1_v5_gn_9_26160,Lsat_1_v5_gn_8_89880,Lsat_1_v5_gn_6_94380,Lsat_1_v5_gn_9_63160,L…
GO:0006364	rRNA processing	biological_process	7.3071e-08	7.7505e-06	15	587	110	25085	Lsat_1_v5_gn_9_57541,Lsat_1_v5_gn_8_59100,Lsat_1_v5_gn_7_37861,Lsat_1_v5_gn_5_78680,Lsat_1_v5_gn_5_97961,Lsat_1_v5_gn_8_14240,Lsat_1_v5_gn_2_120360,Lsat_1_v5_gn_2_11881,Lsat_1_v5_gn_5_189761,Lsat_1_v5_gn_7_76380,Lsat_1_v5_gn_5_119261,Lsat_1_v5_gn_8_6881,Lsat_1_v5_gn_7_91021,Lsat_1_v5_gn_9_63160,Lsat_1_v5_gn_1_70060
GO:0016072	rRNA metabolic process	biological_process	7.3071e-08	7.7505e-06	15	587	110	25085	Lsat_1_v5_gn_1_70060,Lsat_1_v5_gn_8_6881,Lsat_1_v5_gn_9_63160,Lsat_1_v5_gn_7_91021,Lsat_1_v5_gn_9_57541,Lsat_1_v5_gn_8_59100,Lsat_1_v5_gn_7_37861,Lsat_1_v5_gn_5_119261,Lsat_1_v5_gn_5_97961,Lsat_1_v5_gn_5_78680,Lsat_1_v5_gn_8_14240,Lsat_1_v5_gn_7_76380,Lsat_1_v5_gn_2_120360,Lsat_1_v5_gn_5_189761,Lsat_1_v5_gn_2_11881
GO:0008152	metabolic process	biological_process	1.7386e-07	1.8031e-05	375	587	13566	25085	Lsat_1_v5_gn_1_111141,Lsat_1_v5_gn_4_110620,Lsat_1_v5_gn_4_30740,Lsat_1_v5_gn_3_32261,Lsat_1_v5_gn_9_52620,Lsat_1_v5_gn_1_53981,Lsat_1_v5_gn_7_24140,Lsat_1_v5_gn_5_119261,Lsat_1_v5_gn_9_119600,Lsat_1_v5_gn_8_30001,Lsat_1_v5_gn_7_11740,Lsat_1_v5_gn_3_80700,Lsat_1_v5_gn_5_91701,Lsat_1_v5_gn_6_45980,Lsat_1_v5_gn_7_16420,Lsat_1_v5_gn_4_117001,Lsat_1_v5_gn_3_70920,Lsat_1_v5_gn_5_133681,Lsat_1_v5_gn_4_…
GO:0032259	methylation	biological_process	2.4861e-07	2.5223e-05	16	587	141	25085	Lsat_1_v5_gn_2_49000,Lsat_1_v5_gn_5_59301,Lsat_1_v5_gn_7_46160,Lsat_1_v5_gn_4_119301,Lsat_1_v5_gn_1_24200,Lsat_1_v5_gn_5_78680,Lsat_1_v5_gn_5_97961,Lsat_1_v5_gn_5_119261,Lsat_1_v5_gn_8_6881,Lsat_1_v5_gn_6_84020,Lsat_1_v5_gn_3_47540,Lsat_1_v5_gn_8_73421,Lsat_1_v5_gn_3_28120,Lsat_1_v5_gn_2_11881,Lsat_1_v5_gn_7_37861,Lsat_1_v5_gn_9_57541
GO:0010340	carboxyl-O-methyltransferase activity	molecular_function	3.4372e-07	3.3419e-05	10	587	51	25085	Lsat_1_v5_gn_9_57541,Lsat_1_v5_gn_7_37861,Lsat_1_v5_gn_5_78680,Lsat_1_v5_gn_5_97961,Lsat_1_v5_gn_2_11881,Lsat_1_v5_gn_8_73421,Lsat_1_v5_gn_3_28120,Lsat_1_v5_gn_6_84020,Lsat_1_v5_gn_3_47540,Lsat_1_v5_gn_8_6881
GO:0051998	protein carboxyl O-methyltransferase activity	molecular_function	3.4372e-07	3.3419e-05	10	587	51	25085	Lsat_1_v5_gn_8_6881,Lsat_1_v5_gn_3_47540,Lsat_1_v5_gn_6_84020,Lsat_1_v5_gn_8_73421,Lsat_1_v5_gn_3_28120,Lsat_1_v5_gn_2_11881,Lsat_1_v5_gn_5_97961,Lsat_1_v5_gn_5_78680,Lsat_1_v5_gn_7_37861,Lsat_1_v5_gn_9_57541
GO:0034470	ncRNA processing	biological_process	4.5052e-07	4.291e-05	29	587	435	25085	Lsat_1_v5_gn_8_6881,Lsat_1_v5_gn_4_151281,Lsat_1_v5_gn_9_63160,Lsat_1_v5_gn_7_91021,Lsat_1_v5_gn_8_42040,Lsat_1_v5_gn_4_84680,Lsat_1_v5_gn_2_120360,Lsat_1_v5_gn_3_70920,Lsat_1_v5_gn_5_189761,Lsat_1_v5_gn_2_11881,Lsat_1_v5_gn_9_57541,Lsat_1_v5_gn_8_59100,Lsat_1_v5_gn_7_37861,Lsat_1_v5_gn_2_92000,Lsat_1_v5_gn_8_101401,Lsat_1_v5_gn_1_10140,Lsat_1_v5_gn_1_70060,Lsat_1_v5_gn_8_126921,Lsat_1_v5_gn_9_42…
GO:0009451	RNA modification	biological_process	4.7258e-07	4.4111e-05	20	587	233	25085	Lsat_1_v5_gn_8_145841,Lsat_1_v5_gn_5_78680,Lsat_1_v5_gn_5_97961,Lsat_1_v5_gn_8_981,Lsat_1_v5_gn_8_24760,Lsat_1_v5_gn_1_10140,Lsat_1_v5_gn_5_182900,Lsat_1_v5_gn_1_24200,Lsat_1_v5_gn_7_46160,Lsat_1_v5_gn_5_103920,Lsat_1_v5_gn_7_21081,Lsat_1_v5_gn_2_11881,Lsat_1_v5_gn_2_92000,Lsat_1_v5_gn_9_57541,Lsat_1_v5_gn_7_37861,Lsat_1_v5_gn_8_6881,Lsat_1_v5_gn_4_151281,Lsat_1_v5_gn_4_84680,Lsat_1_v5_gn_8_42040…
GO:0034660	ncRNA metabolic process	biological_process	2.1209e-06	0.00019409	33	587	578	25085	Lsat_1_v5_gn_8_14240,Lsat_1_v5_gn_5_78680,Lsat_1_v5_gn_2_108061,Lsat_1_v5_gn_5_61861,Lsat_1_v5_gn_5_119261,Lsat_1_v5_gn_1_10140,Lsat_1_v5_gn_8_101401,Lsat_1_v5_gn_9_57541,Lsat_1_v5_gn_3_70920,Lsat_1_v5_gn_8_42040,Lsat_1_v5_gn_4_84680,Lsat_1_v5_gn_7_91021,Lsat_1_v5_gn_4_151281,Lsat_1_v5_gn_8_981,Lsat_1_v5_gn_5_110501,Lsat_1_v5_gn_7_76380,Lsat_1_v5_gn_5_97961,Lsat_1_v5_gn_8_126921,Lsat_1_v5_gn_2_16…
GO:0006396	RNA processing	biological_process	2.5148e-06	0.0002257	40	587	776	25085	Lsat_1_v5_gn_5_78680,Lsat_1_v5_gn_8_14240,Lsat_1_v5_gn_4_69081,Lsat_1_v5_gn_5_119261,Lsat_1_v5_gn_2_87640,Lsat_1_v5_gn_8_101401,Lsat_1_v5_gn_1_10140,Lsat_1_v5_gn_1_49160,Lsat_1_v5_gn_2_58000,Lsat_1_v5_gn_2_18861,Lsat_1_v5_gn_3_70920,Lsat_1_v5_gn_1_50361,Lsat_1_v5_gn_9_57541,Lsat_1_v5_gn_4_151281,Lsat_1_v5_gn_7_91021,Lsat_1_v5_gn_8_42040,Lsat_1_v5_gn_4_84680,Lsat_1_v5_gn_8_152261,Lsat_1_v5_gn_4_17…
GO:0043414	macromolecule methylation	biological_process	4.6973e-06	0.00041363	13	587	119	25085	Lsat_1_v5_gn_1_24200,Lsat_1_v5_gn_7_46160,Lsat_1_v5_gn_3_47540,Lsat_1_v5_gn_5_59301,Lsat_1_v5_gn_6_84020,Lsat_1_v5_gn_3_28120,Lsat_1_v5_gn_8_73421,Lsat_1_v5_gn_8_6881,Lsat_1_v5_gn_7_37861,Lsat_1_v5_gn_9_57541,Lsat_1_v5_gn_2_11881,Lsat_1_v5_gn_5_78680,Lsat_1_v5_gn_5_97961
GO:0004719	protein-L-isoaspartate (D-aspartate) O-methyltransferase activity	molecular_function	5.0866e-06	0.00043962	8	587	40	25085	Lsat_1_v5_gn_7_37861,Lsat_1_v5_gn_9_57541,Lsat_1_v5_gn_2_11881,Lsat_1_v5_gn_5_78680,Lsat_1_v5_gn_5_97961,Lsat_1_v5_gn_3_47540,Lsat_1_v5_gn_6_84020,Lsat_1_v5_gn_8_6881
GO:0001510	RNA methylation	biological_process	1.0839e-05	0.00091976	9	587	58	25085	Lsat_1_v5_gn_8_6881,Lsat_1_v5_gn_3_47540,Lsat_1_v5_gn_1_24200,Lsat_1_v5_gn_7_46160,Lsat_1_v5_gn_5_78680,Lsat_1_v5_gn_5_97961,Lsat_1_v5_gn_2_11881,Lsat_1_v5_gn_9_57541,Lsat_1_v5_gn_7_37861
GO:0008276	protein methyltransferase activity	molecular_function	1.7603e-05	0.0014413	10	587	80	25085	Lsat_1_v5_gn_5_97961,Lsat_1_v5_gn_5_78680,Lsat_1_v5_gn_2_11881,Lsat_1_v5_gn_9_57541,Lsat_1_v5_gn_7_37861,Lsat_1_v5_gn_8_6881,Lsat_1_v5_gn_8_73421,Lsat_1_v5_gn_3_28120,Lsat_1_v5_gn_3_47540,Lsat_1_v5_gn_6_84020
GO:0044283	small molecule biosynthetic process	biological_process	7.0321e-05	0.0056584	24	587	423	25085	Lsat_1_v5_gn_7_5121,Lsat_1_v5_gn_9_21641,Lsat_1_v5_gn_5_186800,Lsat_1_v5_gn_8_101401,Lsat_1_v5_gn_8_70361,Lsat_1_v5_gn_9_108961,Lsat_1_v5_gn_5_55580,Lsat_1_v5_gn_5_127301,Lsat_1_v5_gn_1_71501,Lsat_1_v5_gn_5_126281,Lsat_1_v5_gn_5_6120,Lsat_1_v5_gn_4_11761,Lsat_1_v5_gn_5_3021,Lsat_1_v5_gn_1_70780,Lsat_1_v5_gn_9_24081,Lsat_1_v5_gn_6_1880,Lsat_1_v5_gn_2_124481,Lsat_1_v5_gn_6_9700,Lsat_1_v5_gn_1_65480…
GO:0006400	tRNA modification	biological_process	7.9848e-05	0.0063161	13	587	164	25085	Lsat_1_v5_gn_8_42040,Lsat_1_v5_gn_7_46160,Lsat_1_v5_gn_5_103920,Lsat_1_v5_gn_1_24200,Lsat_1_v5_gn_4_84680,Lsat_1_v5_gn_8_6881,Lsat_1_v5_gn_4_151281,Lsat_1_v5_gn_1_10140,Lsat_1_v5_gn_9_57541,Lsat_1_v5_gn_2_92000,Lsat_1_v5_gn_8_981,Lsat_1_v5_gn_5_78680,Lsat_1_v5_gn_2_11881
GO:0008757	S-adenosylmethionine-dependent methyltransferase activity	molecular_function	8.5757e-05	0.0066704	12	587	135	25085	Lsat_1_v5_gn_8_6881,Lsat_1_v5_gn_7_46160,Lsat_1_v5_gn_8_73421,Lsat_1_v5_gn_3_28120,Lsat_1_v5_gn_8_42040,Lsat_1_v5_gn_6_84020,Lsat_1_v5_gn_3_47540,Lsat_1_v5_gn_5_78680,Lsat_1_v5_gn_5_97961,Lsat_1_v5_gn_2_11881,Lsat_1_v5_gn_9_57541,Lsat_1_v5_gn_7_37861
GO:0008171	O-methyltransferase activity	molecular_function	0.00011491	0.0087917	10	587	96	25085	Lsat_1_v5_gn_5_97961,Lsat_1_v5_gn_5_78680,Lsat_1_v5_gn_2_11881,Lsat_1_v5_gn_9_57541,Lsat_1_v5_gn_7_37861,Lsat_1_v5_gn_8_6881,Lsat_1_v5_gn_3_28120,Lsat_1_v5_gn_8_73421,Lsat_1_v5_gn_6_84020,Lsat_1_v5_gn_3_47540
GO:0003723	RNA binding	molecular_function	0.00013308	0.010018	40	587	944	25085	Lsat_1_v5_gn_6_59181,Lsat_1_v5_gn_9_37241,Lsat_1_v5_gn_2_58000,Lsat_1_v5_gn_2_87640,Lsat_1_v5_gn_1_21861,Lsat_1_v5_gn_4_84680,Lsat_1_v5_gn_4_170400,Lsat_1_v5_gn_9_119600,Lsat_1_v5_gn_8_102800,Lsat_1_v5_gn_9_28680,Lsat_1_v5_gn_3_52680,Lsat_1_v5_gn_7_91021,Lsat_1_v5_gn_4_151281,Lsat_1_v5_gn_3_25961,Lsat_1_v5_gn_5_84581,Lsat_1_v5_gn_5_149541,Lsat_1_v5_gn_6_42560,Lsat_1_v5_gn_9_57541,Lsat_1_v5_gn_1_4…
GO:0016741	transferase activity, transferring one-carbon groups	molecular_function	0.00021216	0.015717	26	587	512	25085	Lsat_1_v5_gn_4_119301,Lsat_1_v5_gn_7_46160,Lsat_1_v5_gn_3_65021,Lsat_1_v5_gn_5_59301,Lsat_1_v5_gn_2_49000,Lsat_1_v5_gn_1_70060,Lsat_1_v5_gn_7_34341,Lsat_1_v5_gn_6_14781,Lsat_1_v5_gn_5_119261,Lsat_1_v5_gn_5_78680,Lsat_1_v5_gn_6_79381,Lsat_1_v5_gn_5_97961,Lsat_1_v5_gn_8_42040,Lsat_1_v5_gn_8_73421,Lsat_1_v5_gn_3_28120,Lsat_1_v5_gn_6_84020,Lsat_1_v5_gn_3_47540,Lsat_1_v5_gn_8_6881,Lsat_1_v5_gn_7_91021…
GO:0006479	protein methylation	biological_process	0.00026014	0.018678	7	587	56	25085	Lsat_1_v5_gn_2_11881,Lsat_1_v5_gn_5_97961,Lsat_1_v5_gn_5_59301,Lsat_1_v5_gn_7_37861,Lsat_1_v5_gn_6_84020,Lsat_1_v5_gn_3_28120,Lsat_1_v5_gn_8_73421
GO:0008213	protein alkylation	biological_process	0.00026014	0.018678	7	587	56	25085	Lsat_1_v5_gn_5_97961,Lsat_1_v5_gn_2_11881,Lsat_1_v5_gn_3_28120,Lsat_1_v5_gn_8_73421,Lsat_1_v5_gn_6_84020,Lsat_1_v5_gn_5_59301,Lsat_1_v5_gn_7_37861
GO:0008175	tRNA methyltransferase activity	molecular_function	0.00028838	0.020392	6	587	40	25085	Lsat_1_v5_gn_7_46160,Lsat_1_v5_gn_8_42040,Lsat_1_v5_gn_9_57541,Lsat_1_v5_gn_2_11881,Lsat_1_v5_gn_8_6881,Lsat_1_v5_gn_5_78680
GO:0019843	rRNA binding	molecular_function	0.00032551	0.022674	5	587	23	25085	Lsat_1_v5_gn_6_9541,Lsat_1_v5_gn_8_51840,Lsat_1_v5_gn_1_43881,Lsat_1_v5_gn_3_52680,Lsat_1_v5_gn_6_115420
GO:0008168	methyltransferase activity	molecular_function	0.00048104	0.033015	24	587	482	25085	Lsat_1_v5_gn_7_34341,Lsat_1_v5_gn_5_97961,Lsat_1_v5_gn_5_78680,Lsat_1_v5_gn_6_79381,Lsat_1_v5_gn_5_119261,Lsat_1_v5_gn_3_65021,Lsat_1_v5_gn_5_59301,Lsat_1_v5_gn_4_119301,Lsat_1_v5_gn_7_46160,Lsat_1_v5_gn_2_49000,Lsat_1_v5_gn_1_70060,Lsat_1_v5_gn_9_57541,Lsat_1_v5_gn_7_37861,Lsat_1_v5_gn_8_53261,Lsat_1_v5_gn_2_11881,Lsat_1_v5_gn_8_35060,Lsat_1_v5_gn_3_28120,Lsat_1_v5_gn_8_73421,Lsat_1_v5_gn_8_4204…
GO:0003922	GMP synthase (glutamine-hydrolyzing) activity	molecular_function	0.00050293	0.033059	2	587	2	25085	Lsat_1_v5_gn_6_6601,Lsat_1_v5_gn_3_6581
GO:0006177	GMP biosynthetic process	biological_process	0.00050293	0.033059	2	587	2	25085	Lsat_1_v5_gn_6_6601,Lsat_1_v5_gn_3_6581
GO:0046037	GMP metabolic process	biological_process	0.00050293	0.033059	2	587	2	25085	Lsat_1_v5_gn_6_6601,Lsat_1_v5_gn_3_6581
GO:0031515	tRNA (m1A) methyltransferase complex	cellular_component	0.0005549	0.034996	3	587	7	25085	Lsat_1_v5_gn_9_57541,Lsat_1_v5_gn_1_24200,Lsat_1_v5_gn_8_6881
GO:0034708	methyltransferase complex	cellular_component	0.0005549	0.034996	3	587	7	25085	Lsat_1_v5_gn_8_6881,Lsat_1_v5_gn_1_24200,Lsat_1_v5_gn_9_57541
GO:0043527	tRNA methyltransferase complex	cellular_component	0.0005549	0.034996	3	587	7	25085	Lsat_1_v5_gn_8_6881,Lsat_1_v5_gn_1_24200,Lsat_1_v5_gn_9_57541
GO:0007601	visual perception	biological_process	0.00060092	0.036422	2	587	2	25085	Lsat_1_v5_gn_5_50601,Lsat_1_v5_gn_8_4561
GO:0030553	cGMP binding	molecular_function	0.00060092	0.036422	2	587	2	25085	Lsat_1_v5_gn_5_50601,Lsat_1_v5_gn_8_4561
GO:0050953	sensory perception of light stimulus	biological_process	0.00060092	0.036422	2	587	2	25085	Lsat_1_v5_gn_8_4561,Lsat_1_v5_gn_5_50601
GO:0003942	N-acetyl-gamma-glutamyl-phosphate reductase activity	molecular_function	0.00070898	0.042421	2	587	2	25085	Lsat_1_v5_gn_8_35340,Lsat_1_v5_gn_9_108961
GO:0046915	transition metal ion transmembrane transporter activity	molecular_function	0.00077355	0.045698	10	587	120	25085	Lsat_1_v5_gn_8_124700,Lsat_1_v5_gn_9_27541,Lsat_1_v5_gn_5_179901,Lsat_1_v5_gn_8_10781,Lsat_1_v5_gn_9_27161,Lsat_1_v5_gn_9_45640,Lsat_1_v5_gn_8_116121,Lsat_1_v5_gn_8_90060,Lsat_1_v5_gn_4_29961,Lsat_1_v5_gn_5_3021
GO:0042181	ketone biosynthetic process	biological_process	0.00094057	0.053413	4	587	20	25085	Lsat_1_v5_gn_5_55580,Lsat_1_v5_gn_4_163661,Lsat_1_v5_gn_5_126281,Lsat_1_v5_gn_2_124481
GO:1901661	quinone metabolic process	biological_process	0.00094057	0.053413	4	587	20	25085	Lsat_1_v5_gn_2_124481,Lsat_1_v5_gn_5_126281,Lsat_1_v5_gn_4_163661,Lsat_1_v5_gn_5_55580
GO:1901663	quinone biosynthetic process	biological_process	0.00094057	0.053413	4	587	20	25085	Lsat_1_v5_gn_5_55580,Lsat_1_v5_gn_5_126281,Lsat_1_v5_gn_2_124481,Lsat_1_v5_gn_4_163661
GO:0016053	organic acid biosynthetic process	biological_process	0.0009662	0.053413	18	587	333	25085	Lsat_1_v5_gn_8_70361,Lsat_1_v5_gn_9_108961,Lsat_1_v5_gn_9_21641,Lsat_1_v5_gn_5_186800,Lsat_1_v5_gn_7_5121,Lsat_1_v5_gn_5_6120,Lsat_1_v5_gn_4_11761,Lsat_1_v5_gn_1_71501,Lsat_1_v5_gn_5_127301,Lsat_1_v5_gn_6_9700,Lsat_1_v5_gn_3_53701,Lsat_1_v5_gn_6_1880,Lsat_1_v5_gn_9_24081,Lsat_1_v5_gn_5_3021,Lsat_1_v5_gn_1_70780,Lsat_1_v5_gn_8_35340,Lsat_1_v5_gn_5_67800,Lsat_1_v5_gn_4_117001
GO:0046394	carboxylic acid biosynthetic process	biological_process	0.0009662	0.053413	18	587	333	25085	Lsat_1_v5_gn_7_5121,Lsat_1_v5_gn_5_186800,Lsat_1_v5_gn_9_21641,Lsat_1_v5_gn_8_70361,Lsat_1_v5_gn_9_108961,Lsat_1_v5_gn_5_127301,Lsat_1_v5_gn_1_71501,Lsat_1_v5_gn_4_11761,Lsat_1_v5_gn_5_6120,Lsat_1_v5_gn_1_70780,Lsat_1_v5_gn_5_3021,Lsat_1_v5_gn_9_24081,Lsat_1_v5_gn_6_1880,Lsat_1_v5_gn_3_53701,Lsat_1_v5_gn_6_9700,Lsat_1_v5_gn_5_67800,Lsat_1_v5_gn_4_117001,Lsat_1_v5_gn_8_35340
GO:0008033	tRNA processing	biological_process	0.00097281	0.053413	18	587	342	25085	Lsat_1_v5_gn_7_46160,Lsat_1_v5_gn_9_4220,Lsat_1_v5_gn_1_24200,Lsat_1_v5_gn_5_103920,Lsat_1_v5_gn_8_126921,Lsat_1_v5_gn_8_101401,Lsat_1_v5_gn_1_10140,Lsat_1_v5_gn_8_981,Lsat_1_v5_gn_5_78680,Lsat_1_v5_gn_5_110501,Lsat_1_v5_gn_4_84680,Lsat_1_v5_gn_8_42040,Lsat_1_v5_gn_8_6881,Lsat_1_v5_gn_4_151281,Lsat_1_v5_gn_2_92000,Lsat_1_v5_gn_9_57541,Lsat_1_v5_gn_3_70920,Lsat_1_v5_gn_2_11881
GO:0008176	tRNA (guanine-N7-)-methyltransferase activity	molecular_function	0.0010348	0.056155	4	587	20	25085	Lsat_1_v5_gn_2_11881,Lsat_1_v5_gn_5_78680,Lsat_1_v5_gn_8_42040,Lsat_1_v5_gn_7_46160
GO:0009108	coenzyme biosynthetic process	biological_process	0.0012099	0.064905	10	587	136	25085	Lsat_1_v5_gn_5_55580,Lsat_1_v5_gn_5_126281,Lsat_1_v5_gn_4_163661,Lsat_1_v5_gn_5_3021,Lsat_1_v5_gn_7_5121,Lsat_1_v5_gn_1_70780,Lsat_1_v5_gn_8_101401,Lsat_1_v5_gn_2_124481,Lsat_1_v5_gn_1_65480,Lsat_1_v5_gn_3_53701
GO:0000041	transition metal ion transport	biological_process	0.0012773	0.06774	10	587	129	25085	Lsat_1_v5_gn_8_10781,Lsat_1_v5_gn_9_27161,Lsat_1_v5_gn_5_179901,Lsat_1_v5_gn_9_27541,Lsat_1_v5_gn_8_124700,Lsat_1_v5_gn_5_3021,Lsat_1_v5_gn_4_29961,Lsat_1_v5_gn_8_90060,Lsat_1_v5_gn_8_116121,Lsat_1_v5_gn_9_45640
GO:0008173	RNA methyltransferase activity	molecular_function	0.00146	0.076559	7	587	72	25085	Lsat_1_v5_gn_5_78680,Lsat_1_v5_gn_8_6881,Lsat_1_v5_gn_5_97961,Lsat_1_v5_gn_2_11881,Lsat_1_v5_gn_9_57541,Lsat_1_v5_gn_8_42040,Lsat_1_v5_gn_7_46160
GO:0030488	tRNA methylation	biological_process	0.0016653	0.086357	3	587	10	25085	Lsat_1_v5_gn_8_6881,Lsat_1_v5_gn_1_24200,Lsat_1_v5_gn_9_57541
GO:0006457	protein folding	biological_process	0.0017357	0.089017	12	587	178	25085	Lsat_1_v5_gn_1_69221,Lsat_1_v5_gn_9_89121,Lsat_1_v5_gn_9_104581,Lsat_1_v5_gn_4_38520,Lsat_1_v5_gn_8_89001,Lsat_1_v5_gn_0_37081,Lsat_1_v5_gn_8_44661,Lsat_1_v5_gn_7_34341,Lsat_1_v5_gn_9_89140,Lsat_1_v5_gn_9_52620,Lsat_1_v5_gn_2_39021,Lsat_1_v5_gn_4_20860
GO:0006399	tRNA metabolic process	biological_process	0.001927	0.097755	22	587	485	25085	Lsat_1_v5_gn_2_92000,Lsat_1_v5_gn_9_57541,Lsat_1_v5_gn_3_70920,Lsat_1_v5_gn_2_11881,Lsat_1_v5_gn_4_84680,Lsat_1_v5_gn_8_42040,Lsat_1_v5_gn_3_65141,Lsat_1_v5_gn_4_151281,Lsat_1_v5_gn_8_6881,Lsat_1_v5_gn_8_981,Lsat_1_v5_gn_5_61861,Lsat_1_v5_gn_5_110501,Lsat_1_v5_gn_2_108061,Lsat_1_v5_gn_5_78680,Lsat_1_v5_gn_7_46160,Lsat_1_v5_gn_1_24200,Lsat_1_v5_gn_5_103920,Lsat_1_v5_gn_9_4220,Lsat_1_v5_gn_8_126921…
GO:0030551	cyclic nucleotide binding	molecular_function	0.0019549	0.098101	2	587	3	25085	Lsat_1_v5_gn_8_4561,Lsat_1_v5_gn_5_50601
GO:0005759	mitochondrial matrix	cellular_component	0.0021144	0.10498	4	587	22	25085	Lsat_1_v5_gn_9_63501,Lsat_1_v5_gn_1_13880,Lsat_1_v5_gn_1_74581,Lsat_1_v5_gn_5_39880
GO:0005381	iron ion transmembrane transporter activity	molecular_function	0.0022782	0.11192	8	587	94	25085	Lsat_1_v5_gn_8_10781,Lsat_1_v5_gn_9_27161,Lsat_1_v5_gn_5_179901,Lsat_1_v5_gn_4_29961,Lsat_1_v5_gn_5_3021,Lsat_1_v5_gn_8_116121,Lsat_1_v5_gn_8_90060,Lsat_1_v5_gn_9_45640
GO:0042180	cellular ketone metabolic process	biological_process	0.0023857	0.11598	4	587	25	25085	Lsat_1_v5_gn_4_163661,Lsat_1_v5_gn_2_124481,Lsat_1_v5_gn_5_126281,Lsat_1_v5_gn_5_55580
GO:0006826	iron ion transport	biological_process	0.002586	0.12442	8	587	96	25085	Lsat_1_v5_gn_5_179901,Lsat_1_v5_gn_8_10781,Lsat_1_v5_gn_9_27161,Lsat_1_v5_gn_8_116121,Lsat_1_v5_gn_8_90060,Lsat_1_v5_gn_4_29961,Lsat_1_v5_gn_5_3021,Lsat_1_v5_gn_9_45640
GO:0006743	ubiquinone metabolic process	biological_process	0.0035818	0.16885	3	587	14	25085	Lsat_1_v5_gn_5_55580,Lsat_1_v5_gn_4_163661,Lsat_1_v5_gn_2_124481
GO:0006744	ubiquinone biosynthetic process	biological_process	0.0035818	0.16885	3	587	14	25085	Lsat_1_v5_gn_2_124481,Lsat_1_v5_gn_4_163661,Lsat_1_v5_gn_5_55580
GO:0042822	pyridoxal phosphate metabolic process	biological_process	0.0039142	0.1791	3	587	13	25085	Lsat_1_v5_gn_5_3021,Lsat_1_v5_gn_1_65480,Lsat_1_v5_gn_8_101401
GO:0042823	pyridoxal phosphate biosynthetic process	biological_process	0.0039142	0.1791	3	587	13	25085	Lsat_1_v5_gn_5_3021,Lsat_1_v5_gn_8_101401,Lsat_1_v5_gn_1_65480
GO:0046184	aldehyde biosynthetic process	biological_process	0.0039142	0.1791	3	587	13	25085	Lsat_1_v5_gn_5_3021,Lsat_1_v5_gn_8_101401,Lsat_1_v5_gn_1_65480
GO:0016423	tRNA (guanine) methyltransferase activity	molecular_function	0.0042491	0.19253	4	587	29	25085	Lsat_1_v5_gn_7_46160,Lsat_1_v5_gn_8_42040,Lsat_1_v5_gn_5_78680,Lsat_1_v5_gn_2_11881
GO:0042816	vitamin B6 metabolic process	biological_process	0.0048143	0.21225	3	587	14	25085	Lsat_1_v5_gn_5_3021,Lsat_1_v5_gn_8_101401,Lsat_1_v5_gn_1_65480
GO:0042819	vitamin B6 biosynthetic process	biological_process	0.0048143	0.21225	3	587	14	25085	Lsat_1_v5_gn_8_101401,Lsat_1_v5_gn_1_65480,Lsat_1_v5_gn_5_3021
GO:0016884	carbon-nitrogen ligase activity, with glutamine as amido-N-donor	molecular_function	0.0048207	0.21225	3	587	15	25085	Lsat_1_v5_gn_4_11761,Lsat_1_v5_gn_6_6601,Lsat_1_v5_gn_3_6581
GO:0016810	hydrolase activity, acting on carbon-nitrogen (but not peptide) bonds	molecular_function	0.0051055	0.22269	6	587	66	25085	Lsat_1_v5_gn_9_24081,Lsat_1_v5_gn_9_49760,Lsat_1_v5_gn_4_97540,Lsat_1_v5_gn_5_3021,Lsat_1_v5_gn_0_33241,Lsat_1_v5_gn_1_65480
GO:0044085	cellular component biogenesis	biological_process	0.0052034	0.22486	31	587	793	25085	Lsat_1_v5_gn_2_120360,Lsat_1_v5_gn_5_189761,Lsat_1_v5_gn_2_11881,Lsat_1_v5_gn_9_57541,Lsat_1_v5_gn_9_116360,Lsat_1_v5_gn_8_59100,Lsat_1_v5_gn_7_37861,Lsat_1_v5_gn_3_65141,Lsat_1_v5_gn_6_31421,Lsat_1_v5_gn_8_6881,Lsat_1_v5_gn_7_91021,Lsat_1_v5_gn_9_63160,Lsat_1_v5_gn_9_63320,Lsat_1_v5_gn_8_145841,Lsat_1_v5_gn_5_119261,Lsat_1_v5_gn_5_78680,Lsat_1_v5_gn_7_79440,Lsat_1_v5_gn_5_97961,Lsat_1_v5_gn_8_14…
GO:0051188	cofactor biosynthetic process	biological_process	0.0054974	0.23538	12	587	219	25085	Lsat_1_v5_gn_7_5121,Lsat_1_v5_gn_5_3021,Lsat_1_v5_gn_1_70780,Lsat_1_v5_gn_2_124481,Lsat_1_v5_gn_8_101401,Lsat_1_v5_gn_3_53701,Lsat_1_v5_gn_1_65480,Lsat_1_v5_gn_7_73881,Lsat_1_v5_gn_5_55580,Lsat_1_v5_gn_5_126281,Lsat_1_v5_gn_4_163661,Lsat_1_v5_gn_7_116401
GO:0016070	RNA metabolic process	biological_process	0.005634	0.23903	101	587	3384	25085	Lsat_1_v5_gn_1_70060,Lsat_1_v5_gn_6_87040,Lsat_1_v5_gn_1_14020,Lsat_1_v5_gn_9_45640,Lsat_1_v5_gn_5_182900,Lsat_1_v5_gn_9_113681,Lsat_1_v5_gn_4_164620,Lsat_1_v5_gn_7_46160,Lsat_1_v5_gn_1_24200,Lsat_1_v5_gn_9_4220,Lsat_1_v5_gn_6_28620,Lsat_1_v5_gn_8_126921,Lsat_1_v5_gn_6_84341,Lsat_1_v5_gn_9_26160,Lsat_1_v5_gn_5_8060,Lsat_1_v5_gn_5_97961,Lsat_1_v5_gn_3_25501,Lsat_1_v5_gn_8_981,Lsat_1_v5_gn_6_22420,…
GO:0004359	glutaminase activity	molecular_function	0.0057275	0.24081	2	587	5	25085	Lsat_1_v5_gn_5_3021,Lsat_1_v5_gn_1_65480
GO:0015093	ferrous iron transmembrane transporter activity	molecular_function	0.0067178	0.27745	7	587	89	25085	Lsat_1_v5_gn_5_3021,Lsat_1_v5_gn_8_10781,Lsat_1_v5_gn_9_27161,Lsat_1_v5_gn_4_29961,Lsat_1_v5_gn_5_179901,Lsat_1_v5_gn_8_90060,Lsat_1_v5_gn_9_45640
GO:0015684	ferrous iron transport	biological_process	0.0067178	0.27745	7	587	89	25085	Lsat_1_v5_gn_9_45640,Lsat_1_v5_gn_5_179901,Lsat_1_v5_gn_8_90060,Lsat_1_v5_gn_8_10781,Lsat_1_v5_gn_5_3021,Lsat_1_v5_gn_4_29961,Lsat_1_v5_gn_9_27161
GO:0006081	cellular aldehyde metabolic process	biological_process	0.0078442	0.31617	4	587	32	25085	Lsat_1_v5_gn_5_3021,Lsat_1_v5_gn_8_43001,Lsat_1_v5_gn_8_101401,Lsat_1_v5_gn_1_65480
GO:0005335	serotonin:sodium symporter activity	molecular_function	0.0079971	0.31617	1	587	1	25085	Lsat_1_v5_gn_6_96581
GO:0008504	monoamine transmembrane transporter activity	molecular_function	0.0079971	0.31617	1	587	1	25085	Lsat_1_v5_gn_6_96581
GO:0015222	serotonin transmembrane transporter activity	molecular_function	0.0079971	0.31617	1	587	1	25085	Lsat_1_v5_gn_6_96581
GO:0072330	monocarboxylic acid biosynthetic process	biological_process	0.0080607	0.31617	8	587	123	25085	Lsat_1_v5_gn_9_24081,Lsat_1_v5_gn_9_21641,Lsat_1_v5_gn_8_70361,Lsat_1_v5_gn_6_9700,Lsat_1_v5_gn_6_1880,Lsat_1_v5_gn_4_117001,Lsat_1_v5_gn_5_67800,Lsat_1_v5_gn_5_6120
GO:0090231	regulation of spindle checkpoint	biological_process	0.0082651	0.31617	2	587	5	25085	Lsat_1_v5_gn_1_27840,Lsat_1_v5_gn_6_42560
GO:0090266	regulation of mitotic cell cycle spindle assembly checkpoint	biological_process	0.0082651	0.31617	2	587	5	25085	Lsat_1_v5_gn_1_27840,Lsat_1_v5_gn_6_42560
GO:1901976	regulation of cell cycle checkpoint	biological_process	0.0082651	0.31617	2	587	5	25085	Lsat_1_v5_gn_1_27840,Lsat_1_v5_gn_6_42560
GO:1903504	regulation of mitotic spindle checkpoint	biological_process	0.0082651	0.31617	2	587	5	25085	Lsat_1_v5_gn_1_27840,Lsat_1_v5_gn_6_42560
GO:0072509	divalent inorganic cation transmembrane transporter activity	molecular_function	0.0084702	0.31715	9	587	143	25085	Lsat_1_v5_gn_8_90060,Lsat_1_v5_gn_4_29961,Lsat_1_v5_gn_5_3021,Lsat_1_v5_gn_5_30481,Lsat_1_v5_gn_9_45640,Lsat_1_v5_gn_5_179901,Lsat_1_v5_gn_8_10781,Lsat_1_v5_gn_9_27161,Lsat_1_v5_gn_8_124700
GO:0005741	mitochondrial outer membrane	cellular_component	0.0084945	0.31715	8	587	117	25085	Lsat_1_v5_gn_2_64421,Lsat_1_v5_gn_7_59621,Lsat_1_v5_gn_0_8120,Lsat_1_v5_gn_3_2541,Lsat_1_v5_gn_3_15460,Lsat_1_v5_gn_2_104281,Lsat_1_v5_gn_2_88561,Lsat_1_v5_gn_9_15641
GO:0031968	organelle outer membrane	cellular_component	0.0084945	0.31715	8	587	117	25085	Lsat_1_v5_gn_2_64421,Lsat_1_v5_gn_7_59621,Lsat_1_v5_gn_0_8120,Lsat_1_v5_gn_3_2541,Lsat_1_v5_gn_2_104281,Lsat_1_v5_gn_2_88561,Lsat_1_v5_gn_9_15641,Lsat_1_v5_gn_3_15460
GO:0004425	indole-3-glycerol-phosphate synthase activity	molecular_function	0.0091888	0.34035	2	587	6	25085	Lsat_1_v5_gn_8_101401,Lsat_1_v5_gn_5_186800
GO:0016853	isomerase activity	molecular_function	0.0097024	0.35531	13	587	258	25085	Lsat_1_v5_gn_4_177060,Novelgene1186,Lsat_1_v5_gn_0_37081,Lsat_1_v5_gn_5_157080,Lsat_1_v5_gn_4_59381,Lsat_1_v5_gn_4_39420,Lsat_1_v5_gn_5_50541,Lsat_1_v5_gn_8_68201,Lsat_1_v5_gn_8_43001,Lsat_1_v5_gn_4_113220,Lsat_1_v5_gn_5_186800,Lsat_1_v5_gn_8_29040,Lsat_1_v5_gn_8_101401
GO:0072511	divalent inorganic cation transport	biological_process	0.0097448	0.35531	9	587	145	25085	Lsat_1_v5_gn_4_29961,Lsat_1_v5_gn_5_3021,Lsat_1_v5_gn_8_90060,Lsat_1_v5_gn_9_45640,Lsat_1_v5_gn_8_10781,Lsat_1_v5_gn_9_27161,Lsat_1_v5_gn_2_95040,Lsat_1_v5_gn_5_179901,Lsat_1_v5_gn_8_124700

## Sheet: KEGG-1d-5d
#Term	Database	ID	Input number	Background number	P-Value	Corrected P-Value	Input
Plant hormone signal transduction	KEGG PATHWAY	ath04075	22	271	6.8104e-07	5.1759e-05	Lsat_1_v5_gn_8_35440|Lsat_1_v5_gn_6_19461|Lsat_1_v5_gn_5_134641|Lsat_1_v5_gn_6_65141|Lsat_1_v5_gn_5_182420|Lsat_1_v5_gn_7_70721|Lsat_1_v5_gn_2_106480|Lsat_1_v5_gn_3_122401|Lsat_1_v5_gn_8_164760|Lsat_1_v5_gn_2_63620|Lsat_1_v5_gn_6_92900|Lsat_1_v5_gn_5_95460|Lsat_1_v5_gn_5_72101|Lsat_1_v5_gn_5_149161|Lsat_1_v5_gn_8_121961|Lsat_1_v5_gn_4_94741|Lsat_1_v5_gn_7_79540|Lsat_1_v5_gn_5_188620|Lsat_1_v5_gn_…
Stilbenoid, diarylheptanoid and gingerol biosynthesis	KEGG PATHWAY	ath00945	6	64	0.00441641	0.129943	Lsat_1_v5_gn_7_33081|Lsat_1_v5_gn_4_121381|Lsat_1_v5_gn_3_65241|Lsat_1_v5_gn_3_65300|Lsat_1_v5_gn_5_8960|Lsat_1_v5_gn_6_112960
Glycolysis / Gluconeogenesis	KEGG PATHWAY	ath00010	8	112	0.00512934	0.129943	Lsat_1_v5_gn_4_97721|Lsat_1_v5_gn_3_14780|Lsat_1_v5_gn_4_15680|Lsat_1_v5_gn_6_96720|Lsat_1_v5_gn_4_50141|Lsat_1_v5_gn_2_82001|Lsat_1_v5_gn_2_95161|Lsat_1_v5_gn_2_52280
Biosynthesis of secondary metabolites	KEGG PATHWAY	ath01110	35	995	0.0078314	0.148797	Lsat_1_v5_gn_4_15680|Lsat_1_v5_gn_5_105641|Lsat_1_v5_gn_6_112960|Lsat_1_v5_gn_4_121381|Lsat_1_v5_gn_3_14780|Lsat_1_v5_gn_3_8840|Lsat_1_v5_gn_2_84140|Lsat_1_v5_gn_9_5601|Lsat_1_v5_gn_2_77261|Lsat_1_v5_gn_2_33141|Lsat_1_v5_gn_2_86340|Lsat_1_v5_gn_9_35140|Lsat_1_v5_gn_2_131220|Lsat_1_v5_gn_4_94000|Novelgene2783|Lsat_1_v5_gn_8_13440|Lsat_1_v5_gn_2_95161|Lsat_1_v5_gn_6_116360|Lsat_1_v5_gn_3_26460|Lsat…
Ribosome	KEGG PATHWAY	ath03010	128	360	1.27495e-90	1.01996e-88	Lsat_1_v5_gn_4_155501|Lsat_1_v5_gn_6_30521|Lsat_1_v5_gn_8_89921|Lsat_1_v5_gn_7_30180|Lsat_1_v5_gn_9_87701|Lsat_1_v5_gn_3_32261|Lsat_1_v5_gn_9_37241|Lsat_1_v5_gn_2_115940|Lsat_1_v5_gn_1_57661|Lsat_1_v5_gn_9_50080|Lsat_1_v5_gn_6_37581|Lsat_1_v5_gn_9_5540|Lsat_1_v5_gn_9_63160|Lsat_1_v5_gn_5_176220|Lsat_1_v5_gn_3_114740|Lsat_1_v5_gn_7_95121|Lsat_1_v5_gn_2_131381|Lsat_1_v5_gn_6_68501|Lsat_1_v5_gn_5_13…
Ribosome biogenesis in eukaryotes	KEGG PATHWAY	ath03008	28	101	5.30494e-18	2.12198e-16	Lsat_1_v5_gn_8_24760|Lsat_1_v5_gn_7_72221|Lsat_1_v5_gn_1_29280|Lsat_1_v5_gn_6_31421|Lsat_1_v5_gn_6_28620|Lsat_1_v5_gn_1_15581|Lsat_1_v5_gn_5_182900|Lsat_1_v5_gn_8_6881|Lsat_1_v5_gn_6_55221|Lsat_1_v5_gn_5_69441|Lsat_1_v5_gn_1_33521|Lsat_1_v5_gn_2_95881|Lsat_1_v5_gn_6_79381|Lsat_1_v5_gn_5_179901|Lsat_1_v5_gn_5_97280|Lsat_1_v5_gn_8_145841|Lsat_1_v5_gn_4_152020|Lsat_1_v5_gn_8_113101|Lsat_1_v5_gn_8_59…
Circadian rhythm - plant	KEGG PATHWAY	ath04712	6	36	0.000770463	0.0205457	Lsat_1_v5_gn_9_42181|Lsat_1_v5_gn_6_101520|Lsat_1_v5_gn_9_55081|Lsat_1_v5_gn_1_41100|Lsat_1_v5_gn_6_22420|Lsat_1_v5_gn_5_30441
Biosynthesis of secondary metabolites	KEGG PATHWAY	ath01110	43	995	0.00255344	0.046022	Lsat_1_v5_gn_3_16260|Lsat_1_v5_gn_5_126281|Lsat_1_v5_gn_9_108961|Lsat_1_v5_gn_4_177060|Lsat_1_v5_gn_7_73881|Novelgene2634|Lsat_1_v5_gn_8_70361|Lsat_1_v5_gn_6_14781|Lsat_1_v5_gn_3_47540|Lsat_1_v5_gn_7_116401|Lsat_1_v5_gn_4_26660|Lsat_1_v5_gn_6_96581|Lsat_1_v5_gn_4_56041|Lsat_1_v5_gn_1_71501|Lsat_1_v5_gn_5_110501|Lsat_1_v5_gn_4_97540|Lsat_1_v5_gn_8_68201|Lsat_1_v5_gn_5_3140|Lsat_1_v5_gn_5_186800|Ls…
Spliceosome	KEGG PATHWAY	ath03040	13	192	0.00325757	0.046022	Lsat_1_v5_gn_9_41561|Lsat_1_v5_gn_4_77101|Lsat_1_v5_gn_5_97280|Lsat_1_v5_gn_9_4121|Lsat_1_v5_gn_8_26300|Lsat_1_v5_gn_5_110901|Lsat_1_v5_gn_9_119760|Lsat_1_v5_gn_9_20741|Lsat_1_v5_gn_8_59100|Lsat_1_v5_gn_9_113681|Lsat_1_v5_gn_4_111061|Lsat_1_v5_gn_8_78100|Lsat_1_v5_gn_8_78141
Steroid biosynthesis	KEGG PATHWAY	ath00100	5	34	0.00345165	0.046022	Lsat_1_v5_gn_6_9700|Lsat_1_v5_gn_8_32421|Lsat_1_v5_gn_5_110501|Lsat_1_v5_gn_9_24081|Lsat_1_v5_gn_3_47540
