# Supplementary material for: Comparative Analysis of Italian Lettuce (Lactuca sativa L. var. ramose) Transcriptome Profiles Reveals the Molecular Mechanism on Exogenous Melatonin Preventing Cadmium Toxicity
Source: Genes (Basel). 2022 May 26;13(6):955. doi: 10.3390/genes13060955 (PMC9223142; doi:10.3390/genes13060955)
Supplement: Supplementary file 1 [file genes-13-00955-s001.zip › Supplementary Files/Table S14_Enrichment for Group2.xlsx]

## Sheet: GO-0d-1d
GO_accession	Description	Term_type	Over_represented_pValue	Corrected_pValue	DEG_item	DEG_list	Bg_item	Bg_list	Gene_names
GO:0031012	extracellular matrix	cellular_component	0.00013863	0.64699	6	121	155	25085	Lsat_1_v5_gn_3_125141,Lsat_1_v5_gn_3_99041,Lsat_1_v5_gn_4_109401,Lsat_1_v5_gn_1_14060,Lsat_1_v5_gn_2_87480,Lsat_1_v5_gn_9_7881
GO:0055085	transmembrane transport	biological_process	0.00045892	0.71904	16	121	1312	25085	Lsat_1_v5_gn_9_99061,Lsat_1_v5_gn_8_41720,Lsat_1_v5_gn_4_56181,Lsat_1_v5_gn_8_27520,Lsat_1_v5_gn_4_150921,Lsat_1_v5_gn_8_106761,Lsat_1_v5_gn_1_29461,Lsat_1_v5_gn_4_134960,Lsat_1_v5_gn_9_90181,Lsat_1_v5_gn_6_13481,Lsat_1_v5_gn_3_119200,Lsat_1_v5_gn_6_68921,Lsat_1_v5_gn_9_50361,Lsat_1_v5_gn_7_69641,Lsat_1_v5_gn_3_99041,Lsat_1_v5_gn_6_58181
GO:0005509	calcium ion binding	molecular_function	0.00055531	0.71904	8	121	376	25085	Lsat_1_v5_gn_9_7881,Lsat_1_v5_gn_1_14060,Lsat_1_v5_gn_1_114380,Lsat_1_v5_gn_9_99061,Lsat_1_v5_gn_4_109401,Lsat_1_v5_gn_2_87480,Lsat_1_v5_gn_3_99041,Lsat_1_v5_gn_9_95381
GO:0005578	proteinaceous extracellular matrix	cellular_component	0.00064039	0.71904	5	121	136	25085	Lsat_1_v5_gn_9_7881,Lsat_1_v5_gn_2_87480,Lsat_1_v5_gn_1_14060,Lsat_1_v5_gn_4_109401,Lsat_1_v5_gn_3_99041
GO:0009539	photosystem II reaction center	cellular_component	0.00077035	0.71904	3	121	39	25085	Lsat_1_v5_gn_4_180921,Lsat_1_v5_gn_2_72581,Lsat_1_v5_gn_8_91101
GO:0043565	sequence-specific DNA binding	molecular_function	0.0019522	1	8	121	455	25085	Lsat_1_v5_gn_9_39460,Lsat_1_v5_gn_3_25221,Lsat_1_v5_gn_8_24561,Lsat_1_v5_gn_2_126920,Lsat_1_v5_gn_9_60201,Lsat_1_v5_gn_5_103200,Lsat_1_v5_gn_9_39381,Lsat_1_v5_gn_5_62060
GO:0046872	metal ion binding	molecular_function	0.0023294	1	29	121	3553	25085	Lsat_1_v5_gn_8_24561,Lsat_1_v5_gn_1_121241,Lsat_1_v5_gn_4_164080,Lsat_1_v5_gn_1_14060,Lsat_1_v5_gn_1_114380,Lsat_1_v5_gn_4_103621,Lsat_1_v5_gn_8_134041,Lsat_1_v5_gn_9_99061,Lsat_1_v5_gn_3_125141,Lsat_1_v5_gn_4_180681,Lsat_1_v5_gn_9_70980,Lsat_1_v5_gn_9_81441,Lsat_1_v5_gn_4_3360,Lsat_1_v5_gn_4_109401,Lsat_1_v5_gn_6_79980,Lsat_1_v5_gn_9_95381,Lsat_1_v5_gn_4_129180,Lsat_1_v5_gn_5_71661,Lsat_1_v5_gn_…
GO:0005215	transporter activity	molecular_function	0.0026636	1	18	121	1846	25085	Lsat_1_v5_gn_6_68921,Lsat_1_v5_gn_3_99041,Lsat_1_v5_gn_7_69641,Lsat_1_v5_gn_6_58181,Lsat_1_v5_gn_6_13481,Lsat_1_v5_gn_5_128881,Lsat_1_v5_gn_3_119200,Lsat_1_v5_gn_5_128581,Lsat_1_v5_gn_4_150921,Lsat_1_v5_gn_8_106761,Lsat_1_v5_gn_4_23500,Lsat_1_v5_gn_1_29461,Lsat_1_v5_gn_9_90181,Lsat_1_v5_gn_4_134960,Lsat_1_v5_gn_8_41720,Lsat_1_v5_gn_4_103621,Lsat_1_v5_gn_4_56181,Lsat_1_v5_gn_8_27520
GO:0043169	cation binding	molecular_function	0.00267	1	29	121	3587	25085	Lsat_1_v5_gn_2_87480,Lsat_1_v5_gn_5_163620,Lsat_1_v5_gn_8_10740,Lsat_1_v5_gn_3_99041,Lsat_1_v5_gn_4_104681,Lsat_1_v5_gn_7_89821,Lsat_1_v5_gn_6_12501,Lsat_1_v5_gn_2_71421,Lsat_1_v5_gn_6_79821,Lsat_1_v5_gn_9_7881,Lsat_1_v5_gn_4_3360,Lsat_1_v5_gn_4_109401,Lsat_1_v5_gn_9_81441,Lsat_1_v5_gn_9_70980,Lsat_1_v5_gn_4_112861,Lsat_1_v5_gn_5_71661,Lsat_1_v5_gn_9_95381,Lsat_1_v5_gn_6_79980,Lsat_1_v5_gn_4_1291…
GO:0022857	transmembrane transporter activity	molecular_function	0.004959	1	15	121	1511	25085	Lsat_1_v5_gn_5_128581,Lsat_1_v5_gn_8_27520,Lsat_1_v5_gn_5_128881,Lsat_1_v5_gn_3_119200,Lsat_1_v5_gn_4_56181,Lsat_1_v5_gn_8_41720,Lsat_1_v5_gn_4_103621,Lsat_1_v5_gn_6_13481,Lsat_1_v5_gn_4_134960,Lsat_1_v5_gn_9_90181,Lsat_1_v5_gn_6_58181,Lsat_1_v5_gn_7_69641,Lsat_1_v5_gn_3_99041,Lsat_1_v5_gn_8_106761,Lsat_1_v5_gn_4_150921
GO:0001071	nucleic acid binding transcription factor activity	molecular_function	0.0053609	1	11	121	913	25085	Lsat_1_v5_gn_3_25221,Lsat_1_v5_gn_9_20420,Lsat_1_v5_gn_9_39460,Lsat_1_v5_gn_6_102241,Lsat_1_v5_gn_5_186580,Lsat_1_v5_gn_8_24561,Lsat_1_v5_gn_5_62060,Lsat_1_v5_gn_5_103200,Lsat_1_v5_gn_9_39381,Lsat_1_v5_gn_9_60201,Lsat_1_v5_gn_2_126920
GO:0003700	transcription factor activity, sequence-specific DNA binding	molecular_function	0.0053609	1	11	121	913	25085	Lsat_1_v5_gn_5_186580,Lsat_1_v5_gn_6_102241,Lsat_1_v5_gn_9_20420,Lsat_1_v5_gn_9_39460,Lsat_1_v5_gn_3_25221,Lsat_1_v5_gn_2_126920,Lsat_1_v5_gn_9_60201,Lsat_1_v5_gn_9_39381,Lsat_1_v5_gn_5_103200,Lsat_1_v5_gn_5_62060,Lsat_1_v5_gn_8_24561
GO:0006855	drug transmembrane transport	biological_process	0.0055591	1	3	121	74	25085	Lsat_1_v5_gn_6_58181,Lsat_1_v5_gn_4_134960,Lsat_1_v5_gn_8_41720
GO:0015893	drug transport	biological_process	0.0055591	1	3	121	74	25085	Lsat_1_v5_gn_6_58181,Lsat_1_v5_gn_4_134960,Lsat_1_v5_gn_8_41720
GO:0015238	drug transmembrane transporter activity	molecular_function	0.005897	1	3	121	76	25085	Lsat_1_v5_gn_8_41720,Lsat_1_v5_gn_4_134960,Lsat_1_v5_gn_6_58181
GO:0090484	drug transporter activity	molecular_function	0.005897	1	3	121	76	25085	Lsat_1_v5_gn_8_41720,Lsat_1_v5_gn_4_134960,Lsat_1_v5_gn_6_58181
GO:0042493	response to drug	biological_process	0.006002	1	3	121	76	25085	Lsat_1_v5_gn_8_41720,Lsat_1_v5_gn_6_58181,Lsat_1_v5_gn_4_134960
GO:0044421	extracellular region part	cellular_component	0.0078992	1	5	121	246	25085	Lsat_1_v5_gn_3_99041,Lsat_1_v5_gn_4_109401,Lsat_1_v5_gn_1_14060,Lsat_1_v5_gn_2_87480,Lsat_1_v5_gn_9_7881
GO:0030001	metal ion transport	biological_process	0.0081362	1	8	121	583	25085	Lsat_1_v5_gn_3_119200,Lsat_1_v5_gn_8_24561,Lsat_1_v5_gn_4_56181,Lsat_1_v5_gn_6_13481,Lsat_1_v5_gn_9_81441,Lsat_1_v5_gn_8_106761,Lsat_1_v5_gn_7_69641,Lsat_1_v5_gn_4_150921
GO:0055114	oxidation-reduction process	biological_process	1.3152e-08	6.138e-05	54	234	2567	25085	Lsat_1_v5_gn_2_52280,Lsat_1_v5_gn_6_85001,Lsat_1_v5_gn_0_40540,Lsat_1_v5_gn_3_73580,Lsat_1_v5_gn_2_88760,Lsat_1_v5_gn_3_80500,Lsat_1_v5_gn_5_182240,Lsat_1_v5_gn_6_96720,Lsat_1_v5_gn_7_86961,Lsat_1_v5_gn_9_73760,Lsat_1_v5_gn_1_61880,Lsat_1_v5_gn_9_26160,Lsat_1_v5_gn_5_14121,Lsat_1_v5_gn_3_46860,Lsat_1_v5_gn_8_99200,Lsat_1_v5_gn_1_9760,Lsat_1_v5_gn_2_21840,Lsat_1_v5_gn_1_126661,Lsat_1_v5_gn_2_47620…
GO:0016491	oxidoreductase activity	molecular_function	1.015e-06	0.0023685	51	234	2672	25085	Lsat_1_v5_gn_6_11721,Lsat_1_v5_gn_4_140321,Lsat_1_v5_gn_4_104060,Lsat_1_v5_gn_2_36340,Lsat_1_v5_gn_3_132321,Lsat_1_v5_gn_4_261,Lsat_1_v5_gn_4_30881,Lsat_1_v5_gn_6_90281,Lsat_1_v5_gn_9_77840,Lsat_1_v5_gn_5_97860,Lsat_1_v5_gn_8_129120,Lsat_1_v5_gn_3_32600,Lsat_1_v5_gn_7_51000,Lsat_1_v5_gn_5_85721,Lsat_1_v5_gn_9_42801,Lsat_1_v5_gn_3_39920,Lsat_1_v5_gn_5_4600,Lsat_1_v5_gn_4_50200,Lsat_1_v5_gn_1_24741…
GO:0044710	single-organism metabolic process	biological_process	5.6264e-06	0.0087527	77	234	5140	25085	Lsat_1_v5_gn_8_99200,Lsat_1_v5_gn_1_9760,Lsat_1_v5_gn_2_21840,Lsat_1_v5_gn_1_61880,Lsat_1_v5_gn_2_11881,Lsat_1_v5_gn_6_96720,Lsat_1_v5_gn_2_88760,Lsat_1_v5_gn_5_182240,Lsat_1_v5_gn_3_73580,Lsat_1_v5_gn_6_85001,Lsat_1_v5_gn_0_40540,Lsat_1_v5_gn_7_21440,Lsat_1_v5_gn_8_65360,Lsat_1_v5_gn_7_12240,Lsat_1_v5_gn_8_106740,Lsat_1_v5_gn_6_24520,Lsat_1_v5_gn_5_129661,Lsat_1_v5_gn_3_20400,Lsat_1_v5_gn_6_6588…
GO:0015979	photosynthesis	biological_process	2.0796e-05	0.019412	11	234	242	25085	Lsat_1_v5_gn_3_39480,Lsat_1_v5_gn_5_181161,Lsat_1_v5_gn_1_10061,Lsat_1_v5_gn_8_122461,Lsat_1_v5_gn_9_81901,Lsat_1_v5_gn_8_90440,Lsat_1_v5_gn_5_381,Lsat_1_v5_gn_5_130901,Lsat_1_v5_gn_2_15600,Lsat_1_v5_gn_4_31381,Lsat_1_v5_gn_9_16861
GO:0034357	photosynthetic membrane	cellular_component	2.113e-05	0.019412	10	234	199	25085	Lsat_1_v5_gn_9_16861,Lsat_1_v5_gn_5_130901,Lsat_1_v5_gn_5_381,Lsat_1_v5_gn_2_15600,Lsat_1_v5_gn_8_122461,Lsat_1_v5_gn_1_10061,Lsat_1_v5_gn_8_90440,Lsat_1_v5_gn_9_81901,Lsat_1_v5_gn_5_181161,Lsat_1_v5_gn_0_5321
GO:0048037	cofactor binding	molecular_function	2.4957e-05	0.019412	22	234	842	25085	Lsat_1_v5_gn_4_108821,Lsat_1_v5_gn_2_47620,Lsat_1_v5_gn_1_24741,Lsat_1_v5_gn_5_157440,Lsat_1_v5_gn_4_50200,Lsat_1_v5_gn_5_85721,Lsat_1_v5_gn_6_18741,Lsat_1_v5_gn_7_51000,Lsat_1_v5_gn_5_103541,Lsat_1_v5_gn_6_96720,Lsat_1_v5_gn_6_85001,Lsat_1_v5_gn_2_52280,Lsat_1_v5_gn_4_50141,Lsat_1_v5_gn_4_261,Lsat_1_v5_gn_4_156361,Lsat_1_v5_gn_5_14121,Lsat_1_v5_gn_2_36340,Lsat_1_v5_gn_4_50121,Lsat_1_v5_gn_3_4686…
GO:0009522	photosystem I	cellular_component	4.284e-05	0.028562	6	234	66	25085	Lsat_1_v5_gn_9_16861,Lsat_1_v5_gn_1_10061,Lsat_1_v5_gn_8_90440,Lsat_1_v5_gn_5_130901,Lsat_1_v5_gn_5_381,Lsat_1_v5_gn_2_15600
GO:0009521	photosystem	cellular_component	6.5434e-05	0.03637	9	234	184	25085	Lsat_1_v5_gn_1_10061,Lsat_1_v5_gn_8_122461,Lsat_1_v5_gn_8_90440,Lsat_1_v5_gn_9_81901,Lsat_1_v5_gn_5_181161,Lsat_1_v5_gn_9_16861,Lsat_1_v5_gn_5_130901,Lsat_1_v5_gn_5_381,Lsat_1_v5_gn_2_15600
GO:0009579	thylakoid	cellular_component	7.793e-05	0.03637	10	234	235	25085	Lsat_1_v5_gn_0_5321,Lsat_1_v5_gn_5_181161,Lsat_1_v5_gn_9_81901,Lsat_1_v5_gn_8_90440,Lsat_1_v5_gn_8_122461,Lsat_1_v5_gn_1_10061,Lsat_1_v5_gn_2_15600,Lsat_1_v5_gn_5_381,Lsat_1_v5_gn_5_130901,Lsat_1_v5_gn_9_16861
GO:0044436	thylakoid part	cellular_component	7.793e-05	0.03637	10	234	235	25085	Lsat_1_v5_gn_5_181161,Lsat_1_v5_gn_0_5321,Lsat_1_v5_gn_9_81901,Lsat_1_v5_gn_8_90440,Lsat_1_v5_gn_8_122461,Lsat_1_v5_gn_1_10061,Lsat_1_v5_gn_2_15600,Lsat_1_v5_gn_5_381,Lsat_1_v5_gn_5_130901,Lsat_1_v5_gn_9_16861
GO:0009538	photosystem I reaction center	cellular_component	0.00012513	0.053089	4	234	26	25085	Lsat_1_v5_gn_2_15600,Lsat_1_v5_gn_5_130901,Lsat_1_v5_gn_8_90440,Lsat_1_v5_gn_9_16861
GO:0016616	oxidoreductase activity, acting on the CH-OH group of donors, NAD or NADP as acceptor	molecular_function	0.00027217	0.10585	12	234	365	25085	Lsat_1_v5_gn_6_11721,Lsat_1_v5_gn_4_140321,Lsat_1_v5_gn_1_61880,Lsat_1_v5_gn_7_51000,Lsat_1_v5_gn_3_46860,Lsat_1_v5_gn_2_21840,Lsat_1_v5_gn_5_157440,Lsat_1_v5_gn_4_50200,Lsat_1_v5_gn_4_261,Lsat_1_v5_gn_2_47620,Lsat_1_v5_gn_4_108821,Lsat_1_v5_gn_6_96720
GO:0044699	single-organism process	biological_process	0.00030727	0.11031	114	234	9528	25085	Lsat_1_v5_gn_3_32600,Lsat_1_v5_gn_7_51000,Lsat_1_v5_gn_7_8081,Lsat_1_v5_gn_1_24741,Lsat_1_v5_gn_8_78220,Lsat_1_v5_gn_2_68621,Lsat_1_v5_gn_2_16121,Lsat_1_v5_gn_1_62501,Lsat_1_v5_gn_7_86981,Lsat_1_v5_gn_4_64540,Lsat_1_v5_gn_2_74441,Lsat_1_v5_gn_0_5321,Lsat_1_v5_gn_9_116800,Lsat_1_v5_gn_4_140321,Lsat_1_v5_gn_6_11721,Lsat_1_v5_gn_6_49121,Lsat_1_v5_gn_5_84581,Lsat_1_v5_gn_2_94701,Lsat_1_v5_gn_6_16060,…
GO:0016614	oxidoreductase activity, acting on CH-OH group of donors	molecular_function	0.00050979	0.16539	12	234	394	25085	Lsat_1_v5_gn_4_261,Lsat_1_v5_gn_2_47620,Lsat_1_v5_gn_4_108821,Lsat_1_v5_gn_6_96720,Lsat_1_v5_gn_6_11721,Lsat_1_v5_gn_1_61880,Lsat_1_v5_gn_4_140321,Lsat_1_v5_gn_7_51000,Lsat_1_v5_gn_3_46860,Lsat_1_v5_gn_2_21840,Lsat_1_v5_gn_5_157440,Lsat_1_v5_gn_4_50200
GO:0050662	coenzyme binding	molecular_function	0.00053159	0.16539	17	234	699	25085	Lsat_1_v5_gn_7_51000,Lsat_1_v5_gn_4_50200,Lsat_1_v5_gn_5_157440,Lsat_1_v5_gn_2_47620,Lsat_1_v5_gn_1_24741,Lsat_1_v5_gn_4_108821,Lsat_1_v5_gn_4_140321,Lsat_1_v5_gn_1_61880,Lsat_1_v5_gn_6_11721,Lsat_1_v5_gn_2_36340,Lsat_1_v5_gn_3_46860,Lsat_1_v5_gn_4_50121,Lsat_1_v5_gn_2_52280,Lsat_1_v5_gn_4_50141,Lsat_1_v5_gn_6_85001,Lsat_1_v5_gn_4_261,Lsat_1_v5_gn_6_96720
GO:0005507	copper ion binding	molecular_function	0.00058459	0.17052	6	234	112	25085	Lsat_1_v5_gn_9_42801,Lsat_1_v5_gn_5_14121,Lsat_1_v5_gn_9_73760,Lsat_1_v5_gn_4_30881,Lsat_1_v5_gn_7_12240,Lsat_1_v5_gn_6_90281
GO:0006542	glutamine biosynthetic process	biological_process	0.0010091	0.26538	2	234	5	25085	Lsat_1_v5_gn_2_68621,Lsat_1_v5_gn_5_77601
GO:0043436	oxoacid metabolic process	biological_process	0.0010635	0.26538	18	234	842	25085	Lsat_1_v5_gn_9_77840,Lsat_1_v5_gn_2_52280,Lsat_1_v5_gn_7_116520,Lsat_1_v5_gn_3_80500,Lsat_1_v5_gn_6_11721,Lsat_1_v5_gn_4_156361,Lsat_1_v5_gn_3_46860,Lsat_1_v5_gn_2_21840,Lsat_1_v5_gn_2_47620,Lsat_1_v5_gn_2_68621,Lsat_1_v5_gn_5_77601,Lsat_1_v5_gn_2_76880,Lsat_1_v5_gn_2_74441,Lsat_1_v5_gn_8_106740,Lsat_1_v5_gn_7_94901,Lsat_1_v5_gn_8_118000,Lsat_1_v5_gn_4_50200,Lsat_1_v5_gn_6_69660
GO:0006082	organic acid metabolic process	biological_process	0.0010804	0.26538	18	234	843	25085	Lsat_1_v5_gn_6_69660,Lsat_1_v5_gn_4_50200,Lsat_1_v5_gn_8_118000,Lsat_1_v5_gn_7_94901,Lsat_1_v5_gn_8_106740,Lsat_1_v5_gn_2_74441,Lsat_1_v5_gn_2_76880,Lsat_1_v5_gn_5_77601,Lsat_1_v5_gn_2_68621,Lsat_1_v5_gn_2_47620,Lsat_1_v5_gn_2_21840,Lsat_1_v5_gn_3_46860,Lsat_1_v5_gn_4_156361,Lsat_1_v5_gn_6_11721,Lsat_1_v5_gn_3_80500,Lsat_1_v5_gn_7_116520,Lsat_1_v5_gn_9_77840,Lsat_1_v5_gn_2_52280
GO:0032787	monocarboxylic acid metabolic process	biological_process	0.0013969	0.32597	10	234	330	25085	Lsat_1_v5_gn_6_11721,Lsat_1_v5_gn_4_50200,Lsat_1_v5_gn_3_46860,Lsat_1_v5_gn_2_21840,Lsat_1_v5_gn_2_47620,Lsat_1_v5_gn_9_77840,Lsat_1_v5_gn_2_52280,Lsat_1_v5_gn_2_76880,Lsat_1_v5_gn_3_80500,Lsat_1_v5_gn_7_116520
GO:0030151	molybdenum ion binding	molecular_function	0.0019581	0.42006	2	234	10	25085	Lsat_1_v5_gn_7_94901,Lsat_1_v5_gn_8_106740
GO:0042126	nitrate metabolic process	biological_process	0.0020702	0.42006	2	234	8	25085	Lsat_1_v5_gn_8_106740,Lsat_1_v5_gn_7_94901
GO:0042128	nitrate assimilation	biological_process	0.0020702	0.42006	2	234	8	25085	Lsat_1_v5_gn_7_94901,Lsat_1_v5_gn_8_106740
GO:2001057	reactive nitrogen species metabolic process	biological_process	0.0027281	0.5305	2	234	9	25085	Lsat_1_v5_gn_7_94901,Lsat_1_v5_gn_8_106740
GO:0044711	single-organism biosynthetic process	biological_process	0.0031261	0.58358	23	234	1331	25085	Lsat_1_v5_gn_1_33801,Lsat_1_v5_gn_8_141541,Lsat_1_v5_gn_3_80500,Lsat_1_v5_gn_2_52280,Lsat_1_v5_gn_9_77840,Lsat_1_v5_gn_6_85001,Lsat_1_v5_gn_3_132321,Lsat_1_v5_gn_2_21840,Lsat_1_v5_gn_1_61880,Lsat_1_v5_gn_2_11881,Lsat_1_v5_gn_2_74441,Lsat_1_v5_gn_2_76880,Lsat_1_v5_gn_4_108821,Lsat_1_v5_gn_2_68621,Lsat_1_v5_gn_2_47620,Lsat_1_v5_gn_5_77601,Lsat_1_v5_gn_4_173280,Lsat_1_v5_gn_5_157440,Lsat_1_v5_gn_4_5…
GO:0004356	glutamate-ammonia ligase activity	molecular_function	0.0038236	0.61616	2	234	10	25085	Lsat_1_v5_gn_5_77601,Lsat_1_v5_gn_2_68621
GO:0016211	ammonia ligase activity	molecular_function	0.0038236	0.61616	2	234	10	25085	Lsat_1_v5_gn_2_68621,Lsat_1_v5_gn_5_77601
GO:0016880	acid-ammonia (or amide) ligase activity	molecular_function	0.0038236	0.61616	2	234	10	25085	Lsat_1_v5_gn_5_77601,Lsat_1_v5_gn_2_68621
GO:0006631	fatty acid metabolic process	biological_process	0.0038923	0.61616	7	234	207	25085	Lsat_1_v5_gn_3_46860,Lsat_1_v5_gn_4_50200,Lsat_1_v5_gn_3_80500,Lsat_1_v5_gn_2_76880,Lsat_1_v5_gn_6_11721,Lsat_1_v5_gn_9_77840,Lsat_1_v5_gn_2_47620
GO:0030976	thiamine pyrophosphate binding	molecular_function	0.0039607	0.61616	3	234	35	25085	Lsat_1_v5_gn_4_50121,Lsat_1_v5_gn_2_52280,Lsat_1_v5_gn_4_50141
GO:0019752	carboxylic acid metabolic process	biological_process	0.0053942	0.81209	16	234	829	25085	Lsat_1_v5_gn_9_77840,Lsat_1_v5_gn_2_52280,Lsat_1_v5_gn_3_80500,Lsat_1_v5_gn_7_116520,Lsat_1_v5_gn_6_11721,Lsat_1_v5_gn_4_156361,Lsat_1_v5_gn_3_46860,Lsat_1_v5_gn_2_21840,Lsat_1_v5_gn_2_47620,Lsat_1_v5_gn_2_68621,Lsat_1_v5_gn_5_77601,Lsat_1_v5_gn_2_76880,Lsat_1_v5_gn_2_74441,Lsat_1_v5_gn_8_118000,Lsat_1_v5_gn_4_50200,Lsat_1_v5_gn_6_69660
GO:0042132	fructose 1,6-bisphosphate 1-phosphatase activity	molecular_function	0.0058262	0.84284	2	234	12	25085	Lsat_1_v5_gn_8_80661,Lsat_1_v5_gn_2_122641
GO:0071941	nitrogen cycle metabolic process	biological_process	0.0061571	0.84284	2	234	15	25085	Lsat_1_v5_gn_8_106740,Lsat_1_v5_gn_7_94901
GO:0015698	inorganic anion transport	biological_process	0.0062685	0.84284	4	234	84	25085	Lsat_1_v5_gn_8_152120,Lsat_1_v5_gn_4_185120,Lsat_1_v5_gn_4_66500,Lsat_1_v5_gn_4_77500
GO:0008284	positive regulation of cell proliferation	biological_process	0.0063209	0.84284	2	234	15	25085	Lsat_1_v5_gn_9_116800,Lsat_1_v5_gn_3_39480
GO:0003857	3-hydroxyacyl-CoA dehydrogenase activity	molecular_function	0.0075268	0.97399	4	234	79	25085	Lsat_1_v5_gn_6_11721,Lsat_1_v5_gn_2_47620,Lsat_1_v5_gn_3_46860,Lsat_1_v5_gn_4_50200
GO:0042127	regulation of cell proliferation	biological_process	0.0077218	0.97399	2	234	17	25085	Lsat_1_v5_gn_9_116800,Lsat_1_v5_gn_3_39480
GO:0019842	vitamin binding	molecular_function	0.0079886	0.98112	3	234	45	25085	Lsat_1_v5_gn_4_50121,Lsat_1_v5_gn_4_50141,Lsat_1_v5_gn_2_52280
GO:0016903	oxidoreductase activity, acting on the aldehyde or oxo group of donors	molecular_function	0.0082391	0.98595	4	234	82	25085	Lsat_1_v5_gn_0_40540,Lsat_1_v5_gn_3_132321,Lsat_1_v5_gn_4_108821,Lsat_1_v5_gn_4_64540
GO:0008770	[acyl-carrier-protein] phosphodiesterase activity	molecular_function	0.0087019	1	1	234	1	25085	Lsat_1_v5_gn_9_77840
GO:0044281	small molecule metabolic process	biological_process	0.0089184	1	22	234	1358	25085	Lsat_1_v5_gn_6_11721,Lsat_1_v5_gn_4_156361,Lsat_1_v5_gn_3_46860,Lsat_1_v5_gn_2_21840,Lsat_1_v5_gn_2_52280,Lsat_1_v5_gn_9_77840,Lsat_1_v5_gn_3_80500,Lsat_1_v5_gn_7_116520,Lsat_1_v5_gn_1_33801,Lsat_1_v5_gn_5_21561,Lsat_1_v5_gn_8_106740,Lsat_1_v5_gn_6_24520,Lsat_1_v5_gn_7_94901,Lsat_1_v5_gn_8_118000,Lsat_1_v5_gn_4_50200,Lsat_1_v5_gn_6_69660,Lsat_1_v5_gn_2_47620,Lsat_1_v5_gn_2_68621,Lsat_1_v5_gn_4_87…
GO:0042651	thylakoid membrane	cellular_component	0.0098905	1	3	234	43	25085	Lsat_1_v5_gn_0_5321,Lsat_1_v5_gn_5_181161,Lsat_1_v5_gn_1_10061

## Sheet: KEGG-0d-1d
#Term	Database	ID	Input number	Background number	P-Value	Corrected P-Value	Input
Ubiquinone and other terpenoid-quinone biosynthesis	KEGG PATHWAY	ath00130	3	32	0.000757405	0.0212073	Lsat_1_v5_gn_8_134041|Lsat_1_v5_gn_6_50280|Lsat_1_v5_gn_7_53641
Phenylalanine metabolism	KEGG PATHWAY	ath00360	4	114	0.00319151	0.0446811	Lsat_1_v5_gn_8_134041|Lsat_1_v5_gn_6_50280|Lsat_1_v5_gn_5_175381|Lsat_1_v5_gn_8_13440
Metabolic pathways	KEGG PATHWAY	ath01100	75	1861	2.32357e-23	1.39414e-21	Lsat_1_v5_gn_1_61880|Lsat_1_v5_gn_1_126661|Lsat_1_v5_gn_4_64540|Lsat_1_v5_gn_9_52921|Lsat_1_v5_gn_2_68621|Lsat_1_v5_gn_5_14121|Lsat_1_v5_gn_4_156361|Lsat_1_v5_gn_6_96720|Lsat_1_v5_gn_8_80661|Lsat_1_v5_gn_6_35480|Lsat_1_v5_gn_6_85001|Lsat_1_v5_gn_4_65361|Lsat_1_v5_gn_4_28800|Lsat_1_v5_gn_8_146120|Lsat_1_v5_gn_6_11721|Lsat_1_v5_gn_2_21840|Lsat_1_v5_gn_3_39480|Lsat_1_v5_gn_5_85721|Lsat_1_v5_gn_5_808…
Photosynthesis - antenna proteins	KEGG PATHWAY	ath00196	14	22	5.0497e-19	1.51491e-17	Lsat_1_v5_gn_8_19860|Lsat_1_v5_gn_9_34120|Novelgene2607|Lsat_1_v5_gn_1_95341|Lsat_1_v5_gn_5_144981|Lsat_1_v5_gn_3_31061|Lsat_1_v5_gn_4_109340|Lsat_1_v5_gn_5_6741|Lsat_1_v5_gn_7_99221|Lsat_1_v5_gn_4_28800|Lsat_1_v5_gn_5_144940|Lsat_1_v5_gn_9_69440|Lsat_1_v5_gn_9_104661|Lsat_1_v5_gn_4_131820
Carbon metabolism	KEGG PATHWAY	ath01200	21	243	1.0058e-12	2.0116e-11	Lsat_1_v5_gn_5_103541|Lsat_1_v5_gn_4_156361|Lsat_1_v5_gn_4_64540|Lsat_1_v5_gn_4_153980|Lsat_1_v5_gn_0_40540|Lsat_1_v5_gn_6_65880|Lsat_1_v5_gn_2_74441|Lsat_1_v5_gn_8_80661|Lsat_1_v5_gn_5_21561|Lsat_1_v5_gn_6_73360|Lsat_1_v5_gn_6_102220|Lsat_1_v5_gn_4_261|Lsat_1_v5_gn_4_108821|Lsat_1_v5_gn_3_132321|Lsat_1_v5_gn_8_146120|Lsat_1_v5_gn_2_79600|Lsat_1_v5_gn_6_11721|Lsat_1_v5_gn_2_21840|Lsat_1_v5_gn_2_1…
Carbon fixation in photosynthetic organisms	KEGG PATHWAY	ath00710	13	69	3.7605e-12	5.64075e-11	Lsat_1_v5_gn_5_103541|Lsat_1_v5_gn_4_64540|Lsat_1_v5_gn_0_40540|Lsat_1_v5_gn_8_80661|Lsat_1_v5_gn_5_21561|Lsat_1_v5_gn_6_73360|Lsat_1_v5_gn_4_108821|Lsat_1_v5_gn_3_132321|Lsat_1_v5_gn_4_153980|Lsat_1_v5_gn_2_79600|Lsat_1_v5_gn_2_122641|Lsat_1_v5_gn_6_17740|Lsat_1_v5_gn_7_116520
Nitrogen metabolism	KEGG PATHWAY	ath00910	10	42	1.62912e-10	1.95495e-09	Lsat_1_v5_gn_1_63501|Lsat_1_v5_gn_8_106740|Lsat_1_v5_gn_2_68621|Lsat_1_v5_gn_1_63521|Lsat_1_v5_gn_7_86961|Lsat_1_v5_gn_1_62501|Lsat_1_v5_gn_5_77601|Lsat_1_v5_gn_7_94901|Lsat_1_v5_gn_4_5700|Lsat_1_v5_gn_7_86981
Photosynthesis	KEGG PATHWAY	ath00195	11	77	2.42501e-09	2.42501e-08	Lsat_1_v5_gn_0_5321|Lsat_1_v5_gn_5_381|Lsat_1_v5_gn_6_35480|Lsat_1_v5_gn_3_39480|Lsat_1_v5_gn_5_181161|Lsat_1_v5_gn_2_15600|Lsat_1_v5_gn_5_130901|Lsat_1_v5_gn_8_90440|Lsat_1_v5_gn_5_67180|Lsat_1_v5_gn_9_16861|Lsat_1_v5_gn_1_10061
Biosynthesis of secondary metabolites	KEGG PATHWAY	ath01110	32	995	5.71671e-08	4.90003e-07	Lsat_1_v5_gn_1_61880|Lsat_1_v5_gn_1_126661|Lsat_1_v5_gn_5_14121|Lsat_1_v5_gn_8_80661|Lsat_1_v5_gn_4_65361|Lsat_1_v5_gn_8_146120|Lsat_1_v5_gn_2_21840|Lsat_1_v5_gn_5_85721|Lsat_1_v5_gn_5_80860|Lsat_1_v5_gn_5_103541|Lsat_1_v5_gn_6_11721|Lsat_1_v5_gn_5_21561|Lsat_1_v5_gn_6_18741|Lsat_1_v5_gn_3_73580|Lsat_1_v5_gn_2_76880|Lsat_1_v5_gn_8_129120|Lsat_1_v5_gn_4_156361|Lsat_1_v5_gn_4_50121|Lsat_1_v5_gn_3_8…
Biosynthesis of amino acids	KEGG PATHWAY	ath01230	14	255	1.24362e-06	9.32714e-06	Lsat_1_v5_gn_5_103541|Lsat_1_v5_gn_4_156361|Lsat_1_v5_gn_2_68621|Lsat_1_v5_gn_6_65880|Lsat_1_v5_gn_2_74441|Lsat_1_v5_gn_5_21561|Lsat_1_v5_gn_6_18741|Lsat_1_v5_gn_6_102220|Lsat_1_v5_gn_5_77601|Lsat_1_v5_gn_3_132321|Lsat_1_v5_gn_2_21840|Lsat_1_v5_gn_4_140321|Lsat_1_v5_gn_7_116520|Lsat_1_v5_gn_6_24520
Glycolysis / Gluconeogenesis	KEGG PATHWAY	ath00010	9	112	5.9489e-06	3.96593e-05	Lsat_1_v5_gn_6_96720|Lsat_1_v5_gn_8_80661|Lsat_1_v5_gn_4_50121|Lsat_1_v5_gn_6_102220|Lsat_1_v5_gn_4_50141|Lsat_1_v5_gn_8_146120|Lsat_1_v5_gn_2_21840|Lsat_1_v5_gn_7_116520|Lsat_1_v5_gn_2_52280
Glyoxylate and dicarboxylate metabolism	KEGG PATHWAY	ath00630	7	63	9.43462e-06	5.66077e-05	Lsat_1_v5_gn_4_156361|Lsat_1_v5_gn_4_153980|Lsat_1_v5_gn_2_68621|Lsat_1_v5_gn_3_46860|Lsat_1_v5_gn_5_77601|Lsat_1_v5_gn_4_108821|Lsat_1_v5_gn_2_79600
Pentose phosphate pathway	KEGG PATHWAY	ath00030	6	54	4.15506e-05	0.000226639	Lsat_1_v5_gn_6_11721|Lsat_1_v5_gn_8_80661|Lsat_1_v5_gn_5_21561|Lsat_1_v5_gn_3_132321|Lsat_1_v5_gn_7_116520|Lsat_1_v5_gn_4_261
Cysteine and methionine metabolism	KEGG PATHWAY	ath00270	7	99	0.00013872	0.000693599	Lsat_1_v5_gn_5_103541|Lsat_1_v5_gn_6_65880|Lsat_1_v5_gn_2_74441|Lsat_1_v5_gn_2_47620|Lsat_1_v5_gn_6_18741|Lsat_1_v5_gn_4_108821|Lsat_1_v5_gn_6_24520
Tyrosine metabolism	KEGG PATHWAY	ath00350	4	40	0.00119921	0.0055348	Lsat_1_v5_gn_6_96720|Lsat_1_v5_gn_5_103541|Lsat_1_v5_gn_6_18741|Lsat_1_v5_gn_5_14121
Phenylalanine metabolism	KEGG PATHWAY	ath00360	6	114	0.00178725	0.00765965	Lsat_1_v5_gn_5_103541|Lsat_1_v5_gn_8_129120|Lsat_1_v5_gn_5_14121|Lsat_1_v5_gn_1_126661|Lsat_1_v5_gn_6_18741|Lsat_1_v5_gn_5_85721
Alanine, aspartate and glutamate metabolism	KEGG PATHWAY	ath00250	4	48	0.00223842	0.0089537	Lsat_1_v5_gn_5_103541|Lsat_1_v5_gn_5_77601|Lsat_1_v5_gn_2_68621|Lsat_1_v5_gn_6_18741
Isoquinoline alkaloid biosynthesis	KEGG PATHWAY	ath00950	3	23	0.00255293	0.00957347	Lsat_1_v5_gn_5_103541|Lsat_1_v5_gn_6_18741|Lsat_1_v5_gn_5_14121
Steroid biosynthesis	KEGG PATHWAY	ath00100	3	34	0.00700351	0.0247183	Lsat_1_v5_gn_3_32600|Lsat_1_v5_gn_3_80500|Lsat_1_v5_gn_5_80860
Glycine, serine and threonine metabolism	KEGG PATHWAY	ath00260	4	69	0.00757146	0.0252382	Lsat_1_v5_gn_4_156361|Lsat_1_v5_gn_5_14121|Lsat_1_v5_gn_6_102220|Lsat_1_v5_gn_3_46860
Tropane, piperidine and pyridine alkaloid biosynthesis	KEGG PATHWAY	ath00960	3	36	0.00811072	0.0256128	Lsat_1_v5_gn_5_103541|Lsat_1_v5_gn_6_18741|Lsat_1_v5_gn_5_14121
Arginine and proline metabolism	KEGG PATHWAY	ath00330	4	75	0.00995093	0.0298528	Lsat_1_v5_gn_5_103541|Lsat_1_v5_gn_5_77601|Lsat_1_v5_gn_2_68621|Lsat_1_v5_gn_6_18741

## Sheet: GO-1d-5d
GO_accession	Description	Term_type	Over_represented_pValue	Corrected_pValue	DEG_item	DEG_list	Bg_item	Bg_list	Gene_names
GO:0005578	proteinaceous extracellular matrix	cellular_component	0.0016058	1	5	146	136	25085	Lsat_1_v5_gn_4_156941,Lsat_1_v5_gn_5_91960,Lsat_1_v5_gn_3_111580,Lsat_1_v5_gn_3_99041,Lsat_1_v5_gn_5_48761
GO:0046872	metal ion binding	molecular_function	0.0016585	1	34	146	3553	25085	Lsat_1_v5_gn_5_48761,Lsat_1_v5_gn_6_98760,Lsat_1_v5_gn_4_46060,Lsat_1_v5_gn_4_156941,Lsat_1_v5_gn_4_185301,Lsat_1_v5_gn_2_71220,Lsat_1_v5_gn_3_68860,Lsat_1_v5_gn_1_24061,Lsat_1_v5_gn_5_91960,Lsat_1_v5_gn_8_133061,Lsat_1_v5_gn_1_23801,Lsat_1_v5_gn_9_19220,Lsat_1_v5_gn_9_95381,Lsat_1_v5_gn_8_31000,Lsat_1_v5_gn_8_134041,Lsat_1_v5_gn_4_182521,Lsat_1_v5_gn_2_117620,Lsat_1_v5_gn_2_71421,Lsat_1_v5_gn_4_…
GO:0043169	cation binding	molecular_function	0.0019316	1	34	146	3587	25085	Lsat_1_v5_gn_2_71421,Lsat_1_v5_gn_4_182521,Lsat_1_v5_gn_2_117620,Lsat_1_v5_gn_6_79980,Lsat_1_v5_gn_3_111580,Lsat_1_v5_gn_2_124621,Lsat_1_v5_gn_5_140521,Lsat_1_v5_gn_8_10740,Lsat_1_v5_gn_8_13541,Lsat_1_v5_gn_4_164080,Lsat_1_v5_gn_6_7601,Lsat_1_v5_gn_3_18960,Lsat_1_v5_gn_1_23721,Lsat_1_v5_gn_4_99301,Lsat_1_v5_gn_4_130320,Lsat_1_v5_gn_5_82580,Lsat_1_v5_gn_6_5760,Lsat_1_v5_gn_5_168420,Lsat_1_v5_gn_3_…
GO:0031012	extracellular matrix	cellular_component	0.0028568	1	5	146	155	25085	Lsat_1_v5_gn_4_156941,Lsat_1_v5_gn_5_48761,Lsat_1_v5_gn_3_99041,Lsat_1_v5_gn_3_111580,Lsat_1_v5_gn_5_91960
GO:0046930	pore complex	cellular_component	0.0073336	1	1	146	1	25085	Lsat_1_v5_gn_8_107621
GO:0046931	pore complex assembly	biological_process	0.0073336	1	1	146	1	25085	Lsat_1_v5_gn_8_107621
GO:0051240	positive regulation of multicellular organismal process	biological_process	0.0073961	1	2	146	25	25085	Lsat_1_v5_gn_6_98760,Lsat_1_v5_gn_8_47001
GO:0005509	calcium ion binding	molecular_function	0.0076265	1	7	146	376	25085	Lsat_1_v5_gn_3_111580,Lsat_1_v5_gn_5_91960,Lsat_1_v5_gn_9_95381,Lsat_1_v5_gn_3_99041,Lsat_1_v5_gn_5_48761,Lsat_1_v5_gn_4_185301,Lsat_1_v5_gn_4_156941
GO:0016485	protein processing	biological_process	0.0099149	1	3	146	75	25085	Lsat_1_v5_gn_6_66480,Lsat_1_v5_gn_4_64540,Lsat_1_v5_gn_3_69661
GO:0051604	protein maturation	biological_process	0.0099149	1	3	146	75	25085	Lsat_1_v5_gn_3_69661,Lsat_1_v5_gn_4_64540,Lsat_1_v5_gn_6_66480
GO:0006801	superoxide metabolic process	biological_process	0.0017942	1	2	63	25	25085	Lsat_1_v5_gn_6_43340,Lsat_1_v5_gn_6_10640
GO:0072593	reactive oxygen species metabolic process	biological_process	0.0019406	1	2	63	26	25085	Lsat_1_v5_gn_6_43340,Lsat_1_v5_gn_6_10640
GO:0009725	response to hormone	biological_process	0.007258	1	3	63	157	25085	Lsat_1_v5_gn_7_22140,Lsat_1_v5_gn_8_30300,Lsat_1_v5_gn_3_45581
GO:0043167	ion binding	molecular_function	0.0073191	1	29	63	7694	25085	Lsat_1_v5_gn_8_100200,Lsat_1_v5_gn_5_16880,Lsat_1_v5_gn_4_75041,Lsat_1_v5_gn_5_172501,Lsat_1_v5_gn_4_63720,Lsat_1_v5_gn_6_88460,Lsat_1_v5_gn_6_10640,Novelgene2327,Lsat_1_v5_gn_8_6380,Lsat_1_v5_gn_2_121301,Lsat_1_v5_gn_5_5940,Lsat_1_v5_gn_7_32801,Lsat_1_v5_gn_9_57081,Lsat_1_v5_gn_5_12001,Lsat_1_v5_gn_8_57381,Lsat_1_v5_gn_8_102821,Lsat_1_v5_gn_5_2281,Lsat_1_v5_gn_4_64800,Lsat_1_v5_gn_4_120721,Lsat_…
GO:0000172	ribonuclease MRP complex	cellular_component	0.0075158	1	1	63	3	25085	Lsat_1_v5_gn_6_10640
GO:0030677	ribonuclease P complex	cellular_component	0.0075158	1	1	63	3	25085	Lsat_1_v5_gn_6_10640
GO:1902555	endoribonuclease complex	cellular_component	0.0075158	1	1	63	3	25085	Lsat_1_v5_gn_6_10640
GO:0009719	response to endogenous stimulus	biological_process	0.0076441	1	3	63	160	25085	Lsat_1_v5_gn_7_22140,Lsat_1_v5_gn_3_45581,Lsat_1_v5_gn_8_30300

## Sheet: KEGG-1d-5d
#Term	Database	ID	Input number	Background number	P-Value	Corrected P-Value	Input
Phenylalanine metabolism	KEGG PATHWAY	ath00360	5	114	0.00188005	0.0658016	Lsat_1_v5_gn_8_134041|Lsat_1_v5_gn_5_175381|Lsat_1_v5_gn_1_121761|Lsat_1_v5_gn_8_129240|Lsat_1_v5_gn_3_102601
Plant-pathogen interaction	KEGG PATHWAY	ath04626	5	164	0.00831439	0.115643	Lsat_1_v5_gn_5_91960|Lsat_1_v5_gn_4_156941|Lsat_1_v5_gn_3_111580|Lsat_1_v5_gn_1_39620|Lsat_1_v5_gn_4_185301
Plant hormone signal transduction	KEGG PATHWAY	ath04075	8	271	6.86247e-07	9.60745e-06	Lsat_1_v5_gn_5_67581|Lsat_1_v5_gn_9_10001|Lsat_1_v5_gn_2_121301|Lsat_1_v5_gn_7_19521|Lsat_1_v5_gn_8_30300|Lsat_1_v5_gn_3_45581|Lsat_1_v5_gn_5_186760|Lsat_1_v5_gn_7_22140
Plant-pathogen interaction	KEGG PATHWAY	ath04626	3	164	0.00962255	0.0673579	Lsat_1_v5_gn_7_32801|Lsat_1_v5_gn_3_98441|Lsat_1_v5_gn_1_88781
