# Supplementary material for: Comparative Analysis of Italian Lettuce (Lactuca sativa L. var. ramose) Transcriptome Profiles Reveals the Molecular Mechanism on Exogenous Melatonin Preventing Cadmium Toxicity
Source: Genes (Basel). 2022 May 26;13(6):955. doi: 10.3390/genes13060955 (PMC9223142; doi:10.3390/genes13060955)
Supplement: Supplementary file 1 [file genes-13-00955-s001.zip › Supplementary Files/Table S15_Enrichment for Group5.xlsx]

## Sheet: GO-0d-1d
GO_accession	Description	Term_type	Over_represented_pValue	Corrected_pValue	DEG_item	DEG_list	Bg_item	Bg_list	Gene_names
GO:0004568	chitinase activity	molecular_function	3.0872e-06	0.010323	3	68	12	25085	Lsat_1_v5_gn_3_125440,Lsat_1_v5_gn_8_111541,Lsat_1_v5_gn_2_60380
GO:0016998	cell wall macromolecule catabolic process	biological_process	6.3917e-06	0.010323	3	68	15	25085	Lsat_1_v5_gn_2_60380,Lsat_1_v5_gn_3_125440,Lsat_1_v5_gn_8_111541
GO:0006032	chitin catabolic process	biological_process	1.1611e-05	0.010323	3	68	17	25085	Lsat_1_v5_gn_2_60380,Lsat_1_v5_gn_3_125440,Lsat_1_v5_gn_8_111541
GO:0046348	amino sugar catabolic process	biological_process	1.1611e-05	0.010323	3	68	17	25085	Lsat_1_v5_gn_8_111541,Lsat_1_v5_gn_3_125440,Lsat_1_v5_gn_2_60380
GO:1901072	glucosamine-containing compound catabolic process	biological_process	1.1611e-05	0.010323	3	68	17	25085	Lsat_1_v5_gn_2_60380,Lsat_1_v5_gn_8_111541,Lsat_1_v5_gn_3_125440
GO:0006026	aminoglycan catabolic process	biological_process	1.4228e-05	0.010323	3	68	18	25085	Lsat_1_v5_gn_2_60380,Lsat_1_v5_gn_3_125440,Lsat_1_v5_gn_8_111541
GO:0006030	chitin metabolic process	biological_process	1.7696e-05	0.010323	3	68	19	25085	Lsat_1_v5_gn_2_60380,Lsat_1_v5_gn_8_111541,Lsat_1_v5_gn_3_125440
GO:1901071	glucosamine-containing compound metabolic process	biological_process	1.7696e-05	0.010323	3	68	19	25085	Lsat_1_v5_gn_3_125440,Lsat_1_v5_gn_8_111541,Lsat_1_v5_gn_2_60380
GO:0016668	oxidoreductase activity, acting on a sulfur group of donors, NAD(P) as acceptor	molecular_function	2.9982e-05	0.013993	4	68	68	25085	Lsat_1_v5_gn_9_26160,Lsat_1_v5_gn_9_63460,Lsat_1_v5_gn_4_46420,Lsat_1_v5_gn_8_145260
GO:0047134	protein-disulfide reductase activity	molecular_function	2.9982e-05	0.013993	4	68	68	25085	Lsat_1_v5_gn_8_145260,Lsat_1_v5_gn_4_46420,Lsat_1_v5_gn_9_26160,Lsat_1_v5_gn_9_63460
GO:0006040	amino sugar metabolic process	biological_process	5.7987e-05	0.024602	3	68	29	25085	Lsat_1_v5_gn_8_111541,Lsat_1_v5_gn_3_125440,Lsat_1_v5_gn_2_60380
GO:0044036	cell wall macromolecule metabolic process	biological_process	6.9928e-05	0.027196	3	68	31	25085	Lsat_1_v5_gn_2_60380,Lsat_1_v5_gn_8_111541,Lsat_1_v5_gn_3_125440
GO:0016798	hydrolase activity, acting on glycosyl bonds	molecular_function	0.00015526	0.052068	8	68	576	25085	Lsat_1_v5_gn_9_57201,Lsat_1_v5_gn_2_60380,Lsat_1_v5_gn_6_20321,Novelgene2955,Lsat_1_v5_gn_8_111541,Lsat_1_v5_gn_5_172380,Lsat_1_v5_gn_3_43161,Lsat_1_v5_gn_3_125440
GO:0006022	aminoglycan metabolic process	biological_process	0.00015619	0.052068	3	68	40	25085	Lsat_1_v5_gn_2_60380,Lsat_1_v5_gn_8_111541,Lsat_1_v5_gn_3_125440
GO:1901136	carbohydrate derivative catabolic process	biological_process	0.00024648	0.076687	3	68	47	25085	Lsat_1_v5_gn_3_125440,Lsat_1_v5_gn_8_111541,Lsat_1_v5_gn_2_60380
GO:0009416	response to light stimulus	biological_process	0.00073129	0.21331	2	68	13	25085	Lsat_1_v5_gn_8_125620,Lsat_1_v5_gn_9_83701
GO:0051716	cellular response to stimulus	biological_process	0.00080199	0.22017	14	68	1884	25085	Lsat_1_v5_gn_7_56960,Lsat_1_v5_gn_4_95020,Lsat_1_v5_gn_9_68620,Lsat_1_v5_gn_9_6621,Lsat_1_v5_gn_9_26160,Lsat_1_v5_gn_9_63460,Lsat_1_v5_gn_8_114401,Novelgene2955,Lsat_1_v5_gn_3_80041,Lsat_1_v5_gn_4_46420,Lsat_1_v5_gn_9_83701,Lsat_1_v5_gn_8_145260,Lsat_1_v5_gn_9_58521,Lsat_1_v5_gn_3_124841
GO:0008061	chitin binding	molecular_function	0.00085449	0.22155	2	68	16	25085	Lsat_1_v5_gn_2_60380,Lsat_1_v5_gn_8_111541
GO:0009314	response to radiation	biological_process	0.0010208	0.25074	2	68	15	25085	Lsat_1_v5_gn_8_125620,Lsat_1_v5_gn_9_83701
GO:0007165	signal transduction	biological_process	0.0018044	0.38793	11	68	1378	25085	Lsat_1_v5_gn_7_56960,Lsat_1_v5_gn_9_68620,Lsat_1_v5_gn_9_6621,Lsat_1_v5_gn_8_114401,Lsat_1_v5_gn_9_63460,Lsat_1_v5_gn_9_26160,Lsat_1_v5_gn_9_83701,Lsat_1_v5_gn_8_145260,Lsat_1_v5_gn_4_46420,Lsat_1_v5_gn_3_124841,Lsat_1_v5_gn_9_58521
GO:0044700	single organism signaling	biological_process	0.0018964	0.38793	11	68	1387	25085	Lsat_1_v5_gn_4_46420,Lsat_1_v5_gn_8_145260,Lsat_1_v5_gn_9_83701,Lsat_1_v5_gn_9_58521,Lsat_1_v5_gn_3_124841,Lsat_1_v5_gn_9_63460,Lsat_1_v5_gn_9_26160,Lsat_1_v5_gn_8_114401,Lsat_1_v5_gn_9_6621,Lsat_1_v5_gn_7_56960,Lsat_1_v5_gn_9_68620
GO:0023052	signaling	biological_process	0.0019061	0.38793	11	68	1388	25085	Lsat_1_v5_gn_8_114401,Lsat_1_v5_gn_9_63460,Lsat_1_v5_gn_9_26160,Lsat_1_v5_gn_3_124841,Lsat_1_v5_gn_9_58521,Lsat_1_v5_gn_8_145260,Lsat_1_v5_gn_9_83701,Lsat_1_v5_gn_4_46420,Lsat_1_v5_gn_9_68620,Lsat_1_v5_gn_7_56960,Lsat_1_v5_gn_9_6621
GO:0016667	oxidoreductase activity, acting on a sulfur group of donors	molecular_function	0.001974	0.38793	4	68	210	25085	Lsat_1_v5_gn_9_63460,Lsat_1_v5_gn_9_26160,Lsat_1_v5_gn_4_46420,Lsat_1_v5_gn_8_145260
GO:0050896	response to stimulus	biological_process	0.0019949	0.38793	17	68	2889	25085	Lsat_1_v5_gn_7_56960,Lsat_1_v5_gn_9_68620,Lsat_1_v5_gn_4_81981,Lsat_1_v5_gn_8_145260,Lsat_1_v5_gn_9_58521,Lsat_1_v5_gn_2_125581,Lsat_1_v5_gn_9_63460,Lsat_1_v5_gn_8_125620,Novelgene2955,Lsat_1_v5_gn_9_6621,Lsat_1_v5_gn_4_95020,Lsat_1_v5_gn_9_83701,Lsat_1_v5_gn_4_46420,Lsat_1_v5_gn_3_124841,Lsat_1_v5_gn_8_114401,Lsat_1_v5_gn_9_26160,Lsat_1_v5_gn_3_80041
GO:0016651	oxidoreductase activity, acting on NAD(P)H	molecular_function	0.002241	0.41835	4	68	208	25085	Lsat_1_v5_gn_4_46420,Lsat_1_v5_gn_8_145260,Lsat_1_v5_gn_9_63460,Lsat_1_v5_gn_9_26160
GO:0004553	hydrolase activity, hydrolyzing O-glycosyl compounds	molecular_function	0.003307	0.59361	6	68	539	25085	Lsat_1_v5_gn_9_57201,Lsat_1_v5_gn_2_60380,Lsat_1_v5_gn_3_43161,Lsat_1_v5_gn_3_125440,Lsat_1_v5_gn_5_172380,Lsat_1_v5_gn_8_111541
GO:0007154	cell communication	biological_process	0.0047331	0.76979	11	68	1557	25085	Lsat_1_v5_gn_7_56960,Lsat_1_v5_gn_9_68620,Lsat_1_v5_gn_9_6621,Lsat_1_v5_gn_9_63460,Lsat_1_v5_gn_9_26160,Lsat_1_v5_gn_8_114401,Lsat_1_v5_gn_4_46420,Lsat_1_v5_gn_8_145260,Lsat_1_v5_gn_9_83701,Lsat_1_v5_gn_9_58521,Lsat_1_v5_gn_3_124841
GO:0005672	transcription factor TFIIA complex	cellular_component	0.0050026	0.76979	2	68	37	25085	Lsat_1_v5_gn_4_53041,Lsat_1_v5_gn_9_63460
GO:0071554	cell wall organization or biogenesis	biological_process	0.0051173	0.76979	3	68	136	25085	Lsat_1_v5_gn_2_60380,Lsat_1_v5_gn_8_111541,Lsat_1_v5_gn_3_125440
GO:0009628	response to abiotic stimulus	biological_process	0.0052156	0.76979	2	68	39	25085	Lsat_1_v5_gn_9_83701,Lsat_1_v5_gn_8_125620
GO:0004803	transposase activity	molecular_function	0.0052581	0.76979	2	68	35	25085	Lsat_1_v5_gn_2_60540,Lsat_1_v5_gn_1_24721
GO:1901565	organonitrogen compound catabolic process	biological_process	0.005421	0.76979	3	68	132	25085	Lsat_1_v5_gn_8_111541,Lsat_1_v5_gn_3_125440,Lsat_1_v5_gn_2_60380
GO:0003922	GMP synthase (glutamine-hydrolyzing) activity	molecular_function	0.005773	0.76979	1	68	2	25085	Lsat_1_v5_gn_6_6601
GO:0006177	GMP biosynthetic process	biological_process	0.005773	0.76979	1	68	2	25085	Lsat_1_v5_gn_6_6601
GO:0046037	GMP metabolic process	biological_process	0.005773	0.76979	1	68	2	25085	Lsat_1_v5_gn_6_6601
GO:0043412	macromolecule modification	biological_process	0.009716	1	15	68	2716	25085	Novelgene0922,Lsat_1_v5_gn_5_170501,Lsat_1_v5_gn_6_48141,Lsat_1_v5_gn_4_53041,Lsat_1_v5_gn_7_99560,Lsat_1_v5_gn_4_95020,Lsat_1_v5_gn_7_111881,Lsat_1_v5_gn_8_36321,Lsat_1_v5_gn_2_38000,Lsat_1_v5_gn_3_124841,Lsat_1_v5_gn_9_83701,Lsat_1_v5_gn_8_145260,Lsat_1_v5_gn_8_6881,Lsat_1_v5_gn_2_107620,Lsat_1_v5_gn_9_115041
GO:0016872	intramolecular lyase activity	molecular_function	0.00043565	1	2	60	11	25085	Lsat_1_v5_gn_9_66221,Lsat_1_v5_gn_8_11480
GO:0055114	oxidation-reduction process	biological_process	0.0011507	1	15	60	2567	25085	Lsat_1_v5_gn_7_16240,Lsat_1_v5_gn_5_135081,Lsat_1_v5_gn_6_27001,Lsat_1_v5_gn_4_59381,Lsat_1_v5_gn_5_149640,Lsat_1_v5_gn_4_54680,Lsat_1_v5_gn_4_98661,Lsat_1_v5_gn_5_65400,Lsat_1_v5_gn_4_140321,Lsat_1_v5_gn_4_110260,Lsat_1_v5_gn_4_97640,Lsat_1_v5_gn_9_77661,Lsat_1_v5_gn_9_42801,Lsat_1_v5_gn_3_48340,Lsat_1_v5_gn_8_117441
GO:0004185	serine-type carboxypeptidase activity	molecular_function	0.0012008	1	3	60	87	25085	Lsat_1_v5_gn_1_119141,Lsat_1_v5_gn_1_118280,Lsat_1_v5_gn_4_32061
GO:0004180	carboxypeptidase activity	molecular_function	0.0015131	1	3	60	94	25085	Lsat_1_v5_gn_4_32061,Lsat_1_v5_gn_1_118280,Lsat_1_v5_gn_1_119141
GO:0016491	oxidoreductase activity	molecular_function	0.0018188	1	15	60	2672	25085	Lsat_1_v5_gn_8_7281,Lsat_1_v5_gn_5_135081,Lsat_1_v5_gn_7_16240,Lsat_1_v5_gn_4_59381,Lsat_1_v5_gn_6_27001,Lsat_1_v5_gn_4_54680,Lsat_1_v5_gn_5_149640,Lsat_1_v5_gn_4_98661,Lsat_1_v5_gn_5_65400,Lsat_1_v5_gn_4_140321,Lsat_1_v5_gn_4_97640,Lsat_1_v5_gn_4_110260,Lsat_1_v5_gn_9_77661,Lsat_1_v5_gn_9_42801,Lsat_1_v5_gn_8_117441
GO:0070008	serine-type exopeptidase activity	molecular_function	0.0029681	1	3	60	121	25085	Lsat_1_v5_gn_1_119141,Lsat_1_v5_gn_1_118280,Lsat_1_v5_gn_4_32061
GO:0016209	antioxidant activity	molecular_function	0.0030555	1	4	60	229	25085	Lsat_1_v5_gn_6_27001,Lsat_1_v5_gn_4_59381,Lsat_1_v5_gn_9_77661,Lsat_1_v5_gn_7_16240
GO:0016853	isomerase activity	molecular_function	0.0038901	1	4	60	258	25085	Lsat_1_v5_gn_8_11480,Lsat_1_v5_gn_4_59381,Lsat_1_v5_gn_5_83400,Lsat_1_v5_gn_9_66221
GO:0051536	iron-sulfur cluster binding	molecular_function	0.0045881	1	3	60	137	25085	Lsat_1_v5_gn_5_158421,Lsat_1_v5_gn_7_67141,Lsat_1_v5_gn_6_10760
GO:0051540	metal cluster binding	molecular_function	0.0045881	1	3	60	137	25085	Lsat_1_v5_gn_5_158421,Lsat_1_v5_gn_6_10760,Lsat_1_v5_gn_7_67141
GO:0018836	alkylmercury lyase activity	molecular_function	0.005367	1	1	60	2	25085	Lsat_1_v5_gn_9_42801
GO:0018941	organomercury metabolic process	biological_process	0.005367	1	1	60	2	25085	Lsat_1_v5_gn_9_42801
GO:0018942	organometal metabolic process	biological_process	0.005367	1	1	60	2	25085	Lsat_1_v5_gn_9_42801
GO:0046413	organomercury catabolic process	biological_process	0.005367	1	1	60	2	25085	Lsat_1_v5_gn_9_42801
GO:0044710	single-organism metabolic process	biological_process	0.0062721	1	21	60	5140	25085	Lsat_1_v5_gn_4_59381,Lsat_1_v5_gn_6_27001,Lsat_1_v5_gn_9_66221,Lsat_1_v5_gn_4_140321,Lsat_1_v5_gn_5_158421,Lsat_1_v5_gn_4_110260,Lsat_1_v5_gn_8_117441,Lsat_1_v5_gn_3_48340,Lsat_1_v5_gn_9_42801,Lsat_1_v5_gn_9_73660,Lsat_1_v5_gn_7_69401,Lsat_1_v5_gn_5_135081,Lsat_1_v5_gn_7_16240,Lsat_1_v5_gn_5_65400,Lsat_1_v5_gn_4_98661,Lsat_1_v5_gn_8_84641,Lsat_1_v5_gn_4_54680,Lsat_1_v5_gn_5_149640,Lsat_1_v5_gn_4_…
GO:0008238	exopeptidase activity	molecular_function	0.0072358	1	3	60	167	25085	Lsat_1_v5_gn_1_118280,Lsat_1_v5_gn_1_119141,Lsat_1_v5_gn_4_32061
GO:0016597	amino acid binding	molecular_function	0.0087599	1	2	60	59	25085	Lsat_1_v5_gn_4_85200,Lsat_1_v5_gn_8_147201
GO:0031406	carboxylic acid binding	molecular_function	0.009838	1	2	60	62	25085	Lsat_1_v5_gn_8_147201,Lsat_1_v5_gn_4_85200
GO:0043177	organic acid binding	molecular_function	0.009838	1	2	60	62	25085	Lsat_1_v5_gn_8_147201,Lsat_1_v5_gn_4_85200

## Sheet: KEGG-0d-1d
#Term	Database	ID	Input number	Background number	P-Value	Corrected P-Value	Input
Amino sugar and nucleotide sugar metabolism	KEGG PATHWAY	ath00520	4	122	0.00043661	0.00960543	Lsat_1_v5_gn_8_111541|Lsat_1_v5_gn_3_125440|Lsat_1_v5_gn_9_57201|Lsat_1_v5_gn_2_60380
Plant hormone signal transduction	KEGG PATHWAY	ath04075	4	271	0.00744115	0.0818527	Lsat_1_v5_gn_2_125581|Lsat_1_v5_gn_4_81981|Lsat_1_v5_gn_7_45101|Lsat_1_v5_gn_5_95460
Phenylalanine, tyrosine and tryptophan biosynthesis	KEGG PATHWAY	ath00400	4	57	2.74751e-05	0.000654786	Lsat_1_v5_gn_4_140321|Lsat_1_v5_gn_2_88180|Lsat_1_v5_gn_4_141440|Lsat_1_v5_gn_2_86340
Flavonoid biosynthesis	KEGG PATHWAY	ath00941	3	21	4.23685e-05	0.000654786	Lsat_1_v5_gn_8_63761|Lsat_1_v5_gn_9_66221|Lsat_1_v5_gn_8_117441
Metabolic pathways	KEGG PATHWAY	ath01100	16	1861	6.13862e-05	0.000654786	Lsat_1_v5_gn_6_31000|Lsat_1_v5_gn_8_63761|Lsat_1_v5_gn_4_141440|Lsat_1_v5_gn_5_105641|Lsat_1_v5_gn_5_135081|Lsat_1_v5_gn_2_88180|Lsat_1_v5_gn_5_65400|Lsat_1_v5_gn_4_17621|Lsat_1_v5_gn_5_158421|Lsat_1_v5_gn_2_86340|Lsat_1_v5_gn_4_140321|Lsat_1_v5_gn_6_37300|Lsat_1_v5_gn_7_69401|Lsat_1_v5_gn_8_117441|Lsat_1_v5_gn_8_84641|Lsat_1_v5_gn_9_66221
Biosynthesis of amino acids	KEGG PATHWAY	ath01230	6	255	9.92463e-05	0.000776394	Lsat_1_v5_gn_7_69401|Lsat_1_v5_gn_2_88180|Lsat_1_v5_gn_5_105641|Lsat_1_v5_gn_4_141440|Lsat_1_v5_gn_4_140321|Lsat_1_v5_gn_2_86340
Biosynthesis of secondary metabolites	KEGG PATHWAY	ath01110	11	995	0.000121312	0.000776394	Lsat_1_v5_gn_6_31000|Lsat_1_v5_gn_8_63761|Lsat_1_v5_gn_5_105641|Lsat_1_v5_gn_2_88180|Lsat_1_v5_gn_5_65400|Lsat_1_v5_gn_4_17621|Lsat_1_v5_gn_2_86340|Lsat_1_v5_gn_4_140321|Lsat_1_v5_gn_7_69401|Lsat_1_v5_gn_8_117441|Lsat_1_v5_gn_9_66221
Sulfur metabolism	KEGG PATHWAY	ath00920	3	41	0.000266165	0.00141955	Lsat_1_v5_gn_4_59381|Lsat_1_v5_gn_7_16240|Lsat_1_v5_gn_6_37300
Tyrosine metabolism	KEGG PATHWAY	ath00350	2	40	0.00633508	0.0289604	Lsat_1_v5_gn_5_65400|Lsat_1_v5_gn_4_141440

## Sheet: GO-1d-5d
GO_accession	Description	Term_type	Over_represented_pValue	Corrected_pValue	DEG_item	DEG_list	Bg_item	Bg_list	Gene_names
GO:0001071	nucleic acid binding transcription factor activity	molecular_function	0.00084133	1	22	291	913	25085	Lsat_1_v5_gn_5_62060,Lsat_1_v5_gn_6_103940,Lsat_1_v5_gn_9_38680,Lsat_1_v5_gn_3_50980,Lsat_1_v5_gn_4_158640,Lsat_1_v5_gn_8_135220,Lsat_1_v5_gn_9_13601,Lsat_1_v5_gn_8_109980,Lsat_1_v5_gn_3_25221,Lsat_1_v5_gn_3_78821,Lsat_1_v5_gn_7_22540,Lsat_1_v5_gn_5_177360,Lsat_1_v5_gn_9_43101,Lsat_1_v5_gn_4_134700,Lsat_1_v5_gn_1_37160,Lsat_1_v5_gn_6_76081,Lsat_1_v5_gn_3_19861,Lsat_1_v5_gn_5_26620,Lsat_1_v5_gn_4_…
GO:0003700	transcription factor activity, sequence-specific DNA binding	molecular_function	0.00084133	1	22	291	913	25085	Lsat_1_v5_gn_6_103940,Lsat_1_v5_gn_5_62060,Lsat_1_v5_gn_9_38680,Lsat_1_v5_gn_3_50980,Lsat_1_v5_gn_4_158640,Lsat_1_v5_gn_8_135220,Lsat_1_v5_gn_9_13601,Lsat_1_v5_gn_8_109980,Lsat_1_v5_gn_3_78821,Lsat_1_v5_gn_3_25221,Lsat_1_v5_gn_7_22540,Lsat_1_v5_gn_5_177360,Lsat_1_v5_gn_9_43101,Lsat_1_v5_gn_4_134700,Lsat_1_v5_gn_1_37160,Lsat_1_v5_gn_6_76081,Lsat_1_v5_gn_3_19861,Lsat_1_v5_gn_5_26620,Lsat_1_v5_gn_4_…
GO:0030170	pyridoxal phosphate binding	molecular_function	0.0012706	1	6	291	102	25085	Lsat_1_v5_gn_2_108040,Lsat_1_v5_gn_3_8840,Lsat_1_v5_gn_5_103541,Lsat_1_v5_gn_8_118500,Lsat_1_v5_gn_5_33281,Lsat_1_v5_gn_8_62240
GO:0008283	cell proliferation	biological_process	0.0043274	1	3	291	28	25085	Lsat_1_v5_gn_2_121301,Lsat_1_v5_gn_2_73961,Lsat_1_v5_gn_6_103940
GO:0006468	protein phosphorylation	biological_process	0.005269	1	35	291	1783	25085	Lsat_1_v5_gn_1_123460,Lsat_1_v5_gn_4_87261,Lsat_1_v5_gn_8_32880,Lsat_1_v5_gn_6_65141,Lsat_1_v5_gn_6_92141,Lsat_1_v5_gn_2_91361,Lsat_1_v5_gn_4_167201,Lsat_1_v5_gn_8_98240,Lsat_1_v5_gn_7_26820,Lsat_1_v5_gn_8_75581,Lsat_1_v5_gn_2_119480,Lsat_1_v5_gn_7_107500,Lsat_1_v5_gn_1_52921,Lsat_1_v5_gn_6_30341,Lsat_1_v5_gn_1_122540,Lsat_1_v5_gn_1_42741,Lsat_1_v5_gn_7_107001,Lsat_1_v5_gn_4_38360,Lsat_1_v5_gn_5_…
GO:0004672	protein kinase activity	molecular_function	0.0053156	1	37	291	1910	25085	Lsat_1_v5_gn_6_92141,Lsat_1_v5_gn_2_91361,Lsat_1_v5_gn_4_167201,Lsat_1_v5_gn_8_32880,Lsat_1_v5_gn_6_65141,Lsat_1_v5_gn_4_87261,Lsat_1_v5_gn_1_123460,Lsat_1_v5_gn_7_107500,Lsat_1_v5_gn_1_52921,Lsat_1_v5_gn_1_42741,Lsat_1_v5_gn_1_122540,Lsat_1_v5_gn_6_30341,Lsat_1_v5_gn_8_75581,Lsat_1_v5_gn_2_119480,Lsat_1_v5_gn_8_98240,Lsat_1_v5_gn_7_26820,Lsat_1_v5_gn_3_58541,Lsat_1_v5_gn_4_37780,Lsat_1_v5_gn_5_5…
GO:0016717	oxidoreductase activity, acting on paired donors, with oxidation of a pair of donors resulting in the reduction of molecular oxygen to two molecules of water	molecular_function	0.005901	1	3	291	34	25085	Lsat_1_v5_gn_3_114881,Lsat_1_v5_gn_8_75280,Lsat_1_v5_gn_8_74260
GO:0035251	UDP-glucosyltransferase activity	molecular_function	0.0068842	1	5	291	88	25085	Lsat_1_v5_gn_5_93700,Lsat_1_v5_gn_9_11301,Lsat_1_v5_gn_4_27061,Lsat_1_v5_gn_8_63861,Lsat_1_v5_gn_8_163801
GO:0016301	kinase activity	molecular_function	0.0069993	1	42	291	2282	25085	Lsat_1_v5_gn_2_106620,Lsat_1_v5_gn_8_68960,Lsat_1_v5_gn_2_118001,Lsat_1_v5_gn_2_71120,Lsat_1_v5_gn_2_72581,Lsat_1_v5_gn_8_142060,Lsat_1_v5_gn_4_104160,Lsat_1_v5_gn_1_62940,Lsat_1_v5_gn_5_72101,Lsat_1_v5_gn_2_45340,Lsat_1_v5_gn_8_164760,Lsat_1_v5_gn_9_120221,Lsat_1_v5_gn_1_112541,Lsat_1_v5_gn_5_54661,Lsat_1_v5_gn_3_58541,Lsat_1_v5_gn_4_37780,Lsat_1_v5_gn_7_107001,Lsat_1_v5_gn_4_38360,Lsat_1_v5_gn_…
GO:0004564	beta-fructofuranosidase activity	molecular_function	0.0071491	1	2	291	12	25085	Lsat_1_v5_gn_3_2180,Lsat_1_v5_gn_8_121961
GO:0004575	sucrose alpha-glucosidase activity	molecular_function	0.0071491	1	2	291	12	25085	Lsat_1_v5_gn_8_121961,Lsat_1_v5_gn_3_2180
GO:0015926	glucosidase activity	molecular_function	0.0071491	1	2	291	12	25085	Lsat_1_v5_gn_3_2180,Lsat_1_v5_gn_8_121961
GO:0090599	alpha-glucosidase activity	molecular_function	0.0071491	1	2	291	12	25085	Lsat_1_v5_gn_3_2180,Lsat_1_v5_gn_8_121961
GO:0004611	phosphoenolpyruvate carboxykinase activity	molecular_function	0.0072615	1	2	291	10	25085	Lsat_1_v5_gn_2_82001,Lsat_1_v5_gn_2_73740
GO:0009512	cytochrome b6f complex	cellular_component	0.0089443	1	3	291	36	25085	Lsat_1_v5_gn_4_37780,Lsat_1_v5_gn_2_99080,Lsat_1_v5_gn_8_62240
GO:0044711	single-organism biosynthetic process	biological_process	1.7613e-07	0.00082201	47	397	1331	25085	Lsat_1_v5_gn_6_77840,Lsat_1_v5_gn_4_117001,Lsat_1_v5_gn_3_24840,Lsat_1_v5_gn_2_130341,Lsat_1_v5_gn_6_85001,Lsat_1_v5_gn_7_9700,Lsat_1_v5_gn_5_19701,Lsat_1_v5_gn_6_6601,Lsat_1_v5_gn_2_52420,Lsat_1_v5_gn_5_50541,Lsat_1_v5_gn_7_12901,Lsat_1_v5_gn_7_89860,Lsat_1_v5_gn_3_47540,Lsat_1_v5_gn_1_65480,Lsat_1_v5_gn_5_123621,Lsat_1_v5_gn_6_38900,Lsat_1_v5_gn_3_16260,Lsat_1_v5_gn_5_110501,Lsat_1_v5_gn_7_8018…
GO:1901566	organonitrogen compound biosynthetic process	biological_process	5.4337e-07	0.0012679	53	397	1606	25085	Lsat_1_v5_gn_2_128701,Lsat_1_v5_gn_5_3021,Lsat_1_v5_gn_9_27481,Lsat_1_v5_gn_4_36200,Lsat_1_v5_gn_2_109600,Lsat_1_v5_gn_4_136101,Lsat_1_v5_gn_4_42200,Lsat_1_v5_gn_6_27001,Lsat_1_v5_gn_6_118081,Lsat_1_v5_gn_5_128220,Lsat_1_v5_gn_6_38900,Lsat_1_v5_gn_9_49760,Lsat_1_v5_gn_6_113160,Lsat_1_v5_gn_1_65480,Lsat_1_v5_gn_6_6601,Lsat_1_v5_gn_5_19701,Lsat_1_v5_gn_3_27161,Lsat_1_v5_gn_6_9541,Lsat_1_v5_gn_4_117…
GO:1901564	organonitrogen compound metabolic process	biological_process	1.532e-06	0.0023833	64	397	2171	25085	Lsat_1_v5_gn_2_128701,Lsat_1_v5_gn_9_27481,Lsat_1_v5_gn_1_24200,Lsat_1_v5_gn_6_118081,Lsat_1_v5_gn_6_27001,Lsat_1_v5_gn_5_128220,Lsat_1_v5_gn_6_38900,Lsat_1_v5_gn_3_16260,Lsat_1_v5_gn_9_49760,Lsat_1_v5_gn_4_117720,Lsat_1_v5_gn_6_6601,Lsat_1_v5_gn_3_27161,Lsat_1_v5_gn_6_9541,Lsat_1_v5_gn_5_19701,Lsat_1_v5_gn_8_34821,Lsat_1_v5_gn_6_85001,Lsat_1_v5_gn_5_157760,Lsat_1_v5_gn_6_77840,Lsat_1_v5_gn_8_101…
GO:0009654	photosystem II oxygen evolving complex	cellular_component	4.9774e-06	0.0047612	6	397	26	25085	Lsat_1_v5_gn_7_65241,Lsat_1_v5_gn_3_94000,Lsat_1_v5_gn_5_157760,Lsat_1_v5_gn_5_181161,Lsat_1_v5_gn_9_48361,Lsat_1_v5_gn_4_110701
GO:0005840	ribosome	cellular_component	5.5555e-06	0.0047612	26	397	570	25085	Lsat_1_v5_gn_9_63261,Lsat_1_v5_gn_6_9541,Lsat_1_v5_gn_5_88481,Lsat_1_v5_gn_5_19701,Lsat_1_v5_gn_4_117720,Lsat_1_v5_gn_4_104581,Lsat_1_v5_gn_1_10420,Lsat_1_v5_gn_1_9760,Lsat_1_v5_gn_5_172301,Lsat_1_v5_gn_8_55401,Lsat_1_v5_gn_1_49881,Lsat_1_v5_gn_2_123641,Lsat_1_v5_gn_4_141420,Lsat_1_v5_gn_1_90901,Lsat_1_v5_gn_2_91740,Lsat_1_v5_gn_6_27001,Lsat_1_v5_gn_5_130940,Lsat_1_v5_gn_6_118081,Lsat_1_v5_gn_2_1…
GO:0008610	lipid biosynthetic process	biological_process	6.1211e-06	0.0047612	23	397	498	25085	Lsat_1_v5_gn_5_95081,Lsat_1_v5_gn_3_47540,Lsat_1_v5_gn_9_108840,Lsat_1_v5_gn_9_24081,Lsat_1_v5_gn_5_123621,Lsat_1_v5_gn_6_9700,Lsat_1_v5_gn_7_80180,Lsat_1_v5_gn_6_1880,Lsat_1_v5_gn_5_110501,Lsat_1_v5_gn_3_24840,Lsat_1_v5_gn_9_56521,Lsat_1_v5_gn_7_30541,Lsat_1_v5_gn_6_77840,Lsat_1_v5_gn_1_40281,Lsat_1_v5_gn_5_126281,Lsat_1_v5_gn_7_9700,Lsat_1_v5_gn_2_130341,Lsat_1_v5_gn_9_21641,Lsat_1_v5_gn_5_5054…
GO:1901576	organic substance biosynthetic process	biological_process	7.5144e-06	0.00501	118	397	5162	25085	Lsat_1_v5_gn_4_141420,Lsat_1_v5_gn_5_152381,Lsat_1_v5_gn_1_90901,Lsat_1_v5_gn_1_69920,Lsat_1_v5_gn_2_123641,Lsat_1_v5_gn_1_29100,Lsat_1_v5_gn_1_40281,Lsat_1_v5_gn_7_108280,Lsat_1_v5_gn_7_30541,Lsat_1_v5_gn_9_65321,Lsat_1_v5_gn_4_95241,Lsat_1_v5_gn_6_100040,Lsat_1_v5_gn_4_104581,Lsat_1_v5_gn_9_21641,Lsat_1_v5_gn_1_10140,Lsat_1_v5_gn_4_97540,Lsat_1_v5_gn_2_67840,Lsat_1_v5_gn_6_50040,Lsat_1_v5_gn_3_…
GO:0009058	biosynthetic process	biological_process	1.2365e-05	0.0072132	121	397	5379	25085	Lsat_1_v5_gn_6_77840,Lsat_1_v5_gn_2_51040,Lsat_1_v5_gn_5_157760,Lsat_1_v5_gn_2_130341,Lsat_1_v5_gn_6_85001,Lsat_1_v5_gn_7_78561,Lsat_1_v5_gn_7_9700,Lsat_1_v5_gn_3_27161,Lsat_1_v5_gn_6_9541,Lsat_1_v5_gn_5_19701,Lsat_1_v5_gn_6_6601,Lsat_1_v5_gn_2_52420,Lsat_1_v5_gn_4_117720,Lsat_1_v5_gn_1_41100,Lsat_1_v5_gn_3_47540,Lsat_1_v5_gn_6_27301,Lsat_1_v5_gn_5_123621,Lsat_1_v5_gn_9_49760,Lsat_1_v5_gn_6_38900…
GO:0071704	organic substance metabolic process	biological_process	1.5189e-05	0.0072339	211	397	10843	25085	Lsat_1_v5_gn_6_9700,Lsat_1_v5_gn_5_9161,Lsat_1_v5_gn_3_11741,Lsat_1_v5_gn_2_65701,Lsat_1_v5_gn_5_34640,Lsat_1_v5_gn_9_57340,Lsat_1_v5_gn_3_55461,Lsat_1_v5_gn_6_34901,Lsat_1_v5_gn_3_39480,Lsat_1_v5_gn_9_108840,Lsat_1_v5_gn_9_45640,Lsat_1_v5_gn_3_65141,Lsat_1_v5_gn_8_73421,Lsat_1_v5_gn_8_6881,Lsat_1_v5_gn_6_50040,Lsat_1_v5_gn_1_3240,Lsat_1_v5_gn_6_11460,Lsat_1_v5_gn_7_6361,Lsat_1_v5_gn_6_100040,Lsa…
GO:0034641	cellular nitrogen compound metabolic process	biological_process	1.55e-05	0.0072339	128	397	5832	25085	Lsat_1_v5_gn_3_73580,Lsat_1_v5_gn_4_117001,Lsat_1_v5_gn_1_49881,Lsat_1_v5_gn_2_104640,Lsat_1_v5_gn_9_63460,Lsat_1_v5_gn_5_110501,Lsat_1_v5_gn_2_109600,Lsat_1_v5_gn_9_50600,Lsat_1_v5_gn_4_87701,Lsat_1_v5_gn_5_8060,Lsat_1_v5_gn_7_69480,Lsat_1_v5_gn_7_6361,Lsat_1_v5_gn_6_100040,Lsat_1_v5_gn_7_108280,Lsat_1_v5_gn_9_65321,Lsat_1_v5_gn_1_40281,Lsat_1_v5_gn_1_29100,Lsat_1_v5_gn_2_123641,Lsat_1_v5_gn_1_9…
GO:0006721	terpenoid metabolic process	biological_process	2.3714e-05	0.0075724	8	397	76	25085	Lsat_1_v5_gn_7_80180,Lsat_1_v5_gn_5_50541,Lsat_1_v5_gn_3_140821,Lsat_1_v5_gn_5_110501,Lsat_1_v5_gn_5_19701,Lsat_1_v5_gn_5_123621,Lsat_1_v5_gn_2_130341,Lsat_1_v5_gn_1_40281
GO:0016114	terpenoid biosynthetic process	biological_process	2.3714e-05	0.0075724	8	397	76	25085	Lsat_1_v5_gn_2_130341,Lsat_1_v5_gn_5_123621,Lsat_1_v5_gn_1_40281,Lsat_1_v5_gn_7_80180,Lsat_1_v5_gn_5_50541,Lsat_1_v5_gn_5_110501,Lsat_1_v5_gn_3_140821,Lsat_1_v5_gn_5_19701
GO:0044237	cellular metabolic process	biological_process	2.3865e-05	0.0075724	189	397	9576	25085	Lsat_1_v5_gn_5_9161,Lsat_1_v5_gn_6_9700,Lsat_1_v5_gn_3_11741,Lsat_1_v5_gn_2_65701,Lsat_1_v5_gn_8_73421,Lsat_1_v5_gn_8_6881,Lsat_1_v5_gn_6_50040,Lsat_1_v5_gn_3_65141,Lsat_1_v5_gn_1_3240,Lsat_1_v5_gn_6_34901,Lsat_1_v5_gn_9_57340,Lsat_1_v5_gn_9_45640,Lsat_1_v5_gn_3_39480,Lsat_1_v5_gn_7_65241,Lsat_1_v5_gn_6_100040,Lsat_1_v5_gn_7_6361,Lsat_1_v5_gn_4_141420,Lsat_1_v5_gn_1_90901,Lsat_1_v5_gn_0_37081,Lsa…
GO:0030529	ribonucleoprotein complex	cellular_component	2.4446e-05	0.0075724	30	397	785	25085	Lsat_1_v5_gn_1_90901,Lsat_1_v5_gn_2_91740,Lsat_1_v5_gn_4_141420,Lsat_1_v5_gn_1_49881,Lsat_1_v5_gn_8_55401,Lsat_1_v5_gn_2_123641,Lsat_1_v5_gn_1_9760,Novelgene0330,Lsat_1_v5_gn_1_10420,Lsat_1_v5_gn_5_172301,Lsat_1_v5_gn_9_63261,Lsat_1_v5_gn_6_9541,Lsat_1_v5_gn_5_88481,Lsat_1_v5_gn_5_19701,Lsat_1_v5_gn_4_104581,Lsat_1_v5_gn_4_117720,Lsat_1_v5_gn_1_49160,Lsat_1_v5_gn_5_128220,Lsat_1_v5_gn_1_53901,Lsa…
GO:0008033	tRNA processing	biological_process	2.6698e-05	0.0075724	17	397	342	25085	Lsat_1_v5_gn_6_100761,Lsat_1_v5_gn_1_40281,Lsat_1_v5_gn_8_981,Lsat_1_v5_gn_3_70920,Lsat_1_v5_gn_6_85001,Lsat_1_v5_gn_1_10140,Lsat_1_v5_gn_5_19701,Lsat_1_v5_gn_8_126921,Lsat_1_v5_gn_7_69480,Lsat_1_v5_gn_8_6881,Lsat_1_v5_gn_9_57541,Lsat_1_v5_gn_1_24200,Lsat_1_v5_gn_7_80180,Lsat_1_v5_gn_2_92000,Lsat_1_v5_gn_7_46160,Lsat_1_v5_gn_5_110501,Lsat_1_v5_gn_8_101401
GO:0051186	cofactor metabolic process	biological_process	2.8072e-05	0.0075724	19	397	403	25085	Lsat_1_v5_gn_5_3021,Lsat_1_v5_gn_8_101401,Lsat_1_v5_gn_4_163661,Lsat_1_v5_gn_3_54301,Lsat_1_v5_gn_1_65480,Lsat_1_v5_gn_5_128220,Lsat_1_v5_gn_4_119160,Lsat_1_v5_gn_4_84561,Lsat_1_v5_gn_7_6361,Lsat_1_v5_gn_5_55580,Lsat_1_v5_gn_6_106760,Lsat_1_v5_gn_4_117001,Lsat_1_v5_gn_1_50300,Lsat_1_v5_gn_5_157760,Lsat_1_v5_gn_6_85001,Lsat_1_v5_gn_7_73881,Lsat_1_v5_gn_4_88141,Lsat_1_v5_gn_8_34821,Lsat_1_v5_gn_5_1…
GO:0044249	cellular biosynthetic process	biological_process	2.832e-05	0.0075724	112	397	4978	25085	Lsat_1_v5_gn_1_65480,Lsat_1_v5_gn_7_69480,Lsat_1_v5_gn_9_30221,Lsat_1_v5_gn_5_8060,Lsat_1_v5_gn_6_113160,Lsat_1_v5_gn_6_109640,Lsat_1_v5_gn_8_112280,Lsat_1_v5_gn_4_50480,Lsat_1_v5_gn_5_110501,Lsat_1_v5_gn_2_109600,Lsat_1_v5_gn_4_42200,Lsat_1_v5_gn_9_50600,Lsat_1_v5_gn_4_136101,Lsat_1_v5_gn_5_3021,Lsat_1_v5_gn_4_36200,Lsat_1_v5_gn_3_24840,Lsat_1_v5_gn_4_117001,Lsat_1_v5_gn_1_49881,Lsat_1_v5_gn_4_8…
GO:0044238	primary metabolic process	biological_process	3.082e-05	0.0075724	202	397	10399	25085	Lsat_1_v5_gn_5_89101,Lsat_1_v5_gn_8_126900,Lsat_1_v5_gn_6_101941,Lsat_1_v5_gn_3_54301,Lsat_1_v5_gn_5_38921,Lsat_1_v5_gn_9_31601,Lsat_1_v5_gn_1_53901,Lsat_1_v5_gn_8_101401,Lsat_1_v5_gn_7_50001,Lsat_1_v5_gn_2_1300,Lsat_1_v5_gn_2_92000,Lsat_1_v5_gn_6_1880,Lsat_1_v5_gn_9_90660,Lsat_1_v5_gn_3_43761,Lsat_1_v5_gn_5_126281,Lsat_1_v5_gn_9_56521,Lsat_1_v5_gn_5_172301,Lsat_1_v5_gn_2_114941,Lsat_1_v5_gn_6_10…
GO:0044281	small molecule metabolic process	biological_process	3.0828e-05	0.0075724	42	397	1358	25085	Lsat_1_v5_gn_6_1880,Lsat_1_v5_gn_6_9700,Lsat_1_v5_gn_8_101401,Lsat_1_v5_gn_4_163661,Lsat_1_v5_gn_3_54301,Lsat_1_v5_gn_8_126900,Lsat_1_v5_gn_6_101941,Lsat_1_v5_gn_1_71501,Lsat_1_v5_gn_1_129680,Lsat_1_v5_gn_1_3240,Lsat_1_v5_gn_9_24081,Lsat_1_v5_gn_3_65141,Lsat_1_v5_gn_4_97540,Lsat_1_v5_gn_4_119160,Lsat_1_v5_gn_1_10140,Lsat_1_v5_gn_9_21641,Lsat_1_v5_gn_3_6581,Lsat_1_v5_gn_5_55580,Lsat_1_v5_gn_6_1067…
GO:0006807	nitrogen compound metabolic process	biological_process	3.3343e-05	0.0077806	132	397	6147	25085	Lsat_1_v5_gn_6_109640,Lsat_1_v5_gn_6_113160,Lsat_1_v5_gn_9_30221,Lsat_1_v5_gn_1_65480,Lsat_1_v5_gn_4_36200,Lsat_1_v5_gn_5_157080,Lsat_1_v5_gn_5_3021,Lsat_1_v5_gn_4_42200,Lsat_1_v5_gn_4_136101,Lsat_1_v5_gn_4_50480,Lsat_1_v5_gn_8_112280,Lsat_1_v5_gn_7_73881,Lsat_1_v5_gn_6_35061,Lsat_1_v5_gn_4_88141,Lsat_1_v5_gn_3_24840,Lsat_1_v5_gn_6_13521,Lsat_1_v5_gn_1_65280,Lsat_1_v5_gn_9_26160,Lsat_1_v5_gn_5_50…
GO:0006396	RNA processing	biological_process	3.8483e-05	0.0085524	28	397	776	25085	Lsat_1_v5_gn_8_101401,Lsat_1_v5_gn_5_110501,Lsat_1_v5_gn_2_92000,Lsat_1_v5_gn_7_46160,Lsat_1_v5_gn_7_80180,Lsat_1_v5_gn_4_144821,Lsat_1_v5_gn_1_24200,Lsat_1_v5_gn_9_57541,Lsat_1_v5_gn_8_39180,Lsat_1_v5_gn_8_6881,Lsat_1_v5_gn_9_45640,Lsat_1_v5_gn_3_47540,Lsat_1_v5_gn_5_38921,Lsat_1_v5_gn_6_34901,Lsat_1_v5_gn_7_69480,Lsat_1_v5_gn_8_126921,Lsat_1_v5_gn_7_5060,Lsat_1_v5_gn_5_19701,Lsat_1_v5_gn_7_3786…
GO:0006457	protein folding	biological_process	4.2882e-05	0.0090969	12	397	178	25085	Lsat_1_v5_gn_6_50040,Lsat_1_v5_gn_4_38520,Lsat_1_v5_gn_0_37081,Lsat_1_v5_gn_8_144020,Lsat_1_v5_gn_3_131281,Lsat_1_v5_gn_2_34361,Lsat_1_v5_gn_5_41561,Lsat_1_v5_gn_4_20860,Lsat_1_v5_gn_1_69221,Lsat_1_v5_gn_8_85320,Lsat_1_v5_gn_2_1300,Lsat_1_v5_gn_9_90660
GO:0003735	structural constituent of ribosome	molecular_function	4.5343e-05	0.0092007	24	397	570	25085	Lsat_1_v5_gn_2_91740,Lsat_1_v5_gn_1_90901,Lsat_1_v5_gn_4_141420,Lsat_1_v5_gn_1_49881,Lsat_1_v5_gn_8_55401,Lsat_1_v5_gn_2_123641,Lsat_1_v5_gn_1_9760,Lsat_1_v5_gn_5_172301,Lsat_1_v5_gn_5_88481,Lsat_1_v5_gn_6_9541,Lsat_1_v5_gn_5_19701,Lsat_1_v5_gn_4_104581,Lsat_1_v5_gn_4_117720,Lsat_1_v5_gn_5_128220,Lsat_1_v5_gn_1_53901,Lsat_1_v5_gn_6_113160,Lsat_1_v5_gn_4_84020,Lsat_1_v5_gn_2_128701,Lsat_1_v5_gn_2_…
GO:0006720	isoprenoid metabolic process	biological_process	5.2747e-05	0.0098468	9	397	107	25085	Lsat_1_v5_gn_3_140821,Lsat_1_v5_gn_5_110501,Lsat_1_v5_gn_5_19701,Lsat_1_v5_gn_5_50541,Lsat_1_v5_gn_7_80180,Lsat_1_v5_gn_1_40281,Lsat_1_v5_gn_2_130341,Lsat_1_v5_gn_5_123621,Lsat_1_v5_gn_5_126281
GO:0008299	isoprenoid biosynthetic process	biological_process	5.2747e-05	0.0098468	9	397	107	25085	Lsat_1_v5_gn_1_40281,Lsat_1_v5_gn_5_126281,Lsat_1_v5_gn_2_130341,Lsat_1_v5_gn_5_123621,Lsat_1_v5_gn_5_50541,Lsat_1_v5_gn_7_80180,Lsat_1_v5_gn_3_140821,Lsat_1_v5_gn_5_110501,Lsat_1_v5_gn_5_19701
GO:0006399	tRNA metabolic process	biological_process	8.0296e-05	0.014413	20	397	485	25085	Lsat_1_v5_gn_9_57541,Lsat_1_v5_gn_1_3240,Lsat_1_v5_gn_8_6881,Lsat_1_v5_gn_3_65141,Lsat_1_v5_gn_7_69480,Lsat_1_v5_gn_8_101401,Lsat_1_v5_gn_5_110501,Lsat_1_v5_gn_7_46160,Lsat_1_v5_gn_2_92000,Lsat_1_v5_gn_7_80180,Lsat_1_v5_gn_1_24200,Lsat_1_v5_gn_8_981,Lsat_1_v5_gn_6_85001,Lsat_1_v5_gn_3_70920,Lsat_1_v5_gn_1_40281,Lsat_1_v5_gn_6_100761,Lsat_1_v5_gn_9_65321,Lsat_1_v5_gn_8_126921,Lsat_1_v5_gn_5_19701,…
GO:0016810	hydrolase activity, acting on carbon-nitrogen (but not peptide) bonds	molecular_function	9.0642e-05	0.015028	7	397	66	25085	Lsat_1_v5_gn_1_65480,Lsat_1_v5_gn_4_97540,Lsat_1_v5_gn_7_5060,Lsat_1_v5_gn_4_36200,Lsat_1_v5_gn_9_49760,Lsat_1_v5_gn_9_24081,Lsat_1_v5_gn_5_3021
GO:0042651	thylakoid membrane	cellular_component	9.1619e-05	0.015028	6	397	43	25085	Lsat_1_v5_gn_7_65241,Lsat_1_v5_gn_5_157760,Lsat_1_v5_gn_3_94000,Lsat_1_v5_gn_5_181161,Lsat_1_v5_gn_9_48361,Lsat_1_v5_gn_4_110701
GO:0032259	methylation	biological_process	9.5534e-05	0.015028	10	397	141	25085	Lsat_1_v5_gn_8_73421,Lsat_1_v5_gn_8_6881,Lsat_1_v5_gn_9_57541,Lsat_1_v5_gn_3_47540,Lsat_1_v5_gn_9_30221,Lsat_1_v5_gn_4_119301,Lsat_1_v5_gn_7_37861,Lsat_1_v5_gn_4_184580,Lsat_1_v5_gn_1_24200,Lsat_1_v5_gn_7_46160
GO:0010467	gene expression	biological_process	9.66e-05	0.015028	95	397	4135	25085	Lsat_1_v5_gn_9_65321,Lsat_1_v5_gn_1_40281,Lsat_1_v5_gn_1_69920,Lsat_1_v5_gn_2_123641,Lsat_1_v5_gn_5_152381,Lsat_1_v5_gn_1_90901,Lsat_1_v5_gn_4_141420,Lsat_1_v5_gn_1_10140,Lsat_1_v5_gn_4_104581,Lsat_1_v5_gn_4_95241,Lsat_1_v5_gn_9_45640,Lsat_1_v5_gn_9_57340,Lsat_1_v5_gn_6_34901,Lsat_1_v5_gn_1_3240,Lsat_1_v5_gn_3_65141,Lsat_1_v5_gn_8_6881,Lsat_1_v5_gn_6_50040,Lsat_1_v5_gn_2_67840,Lsat_1_v5_gn_7_4616…
GO:0046148	pigment biosynthetic process	biological_process	0.00010528	0.01585	9	397	116	25085	Lsat_1_v5_gn_4_84561,Lsat_1_v5_gn_7_80180,Lsat_1_v5_gn_5_110501,Lsat_1_v5_gn_5_19701,Lsat_1_v5_gn_6_106760,Lsat_1_v5_gn_1_40281,Lsat_1_v5_gn_6_85001,Lsat_1_v5_gn_2_130341,Lsat_1_v5_gn_5_123621
GO:0043414	macromolecule methylation	biological_process	0.00012086	0.017627	9	397	119	25085	Lsat_1_v5_gn_9_30221,Lsat_1_v5_gn_3_47540,Lsat_1_v5_gn_8_6881,Lsat_1_v5_gn_8_73421,Lsat_1_v5_gn_9_57541,Lsat_1_v5_gn_1_24200,Lsat_1_v5_gn_7_37861,Lsat_1_v5_gn_4_184580,Lsat_1_v5_gn_7_46160
GO:0006412	translation	biological_process	0.00014643	0.020246	31	397	919	25085	Lsat_1_v5_gn_2_128701,Lsat_1_v5_gn_4_42200,Lsat_1_v5_gn_1_12380,Lsat_1_v5_gn_4_136101,Lsat_1_v5_gn_2_109600,Lsat_1_v5_gn_6_27001,Lsat_1_v5_gn_5_130940,Lsat_1_v5_gn_6_118081,Lsat_1_v5_gn_1_3240,Lsat_1_v5_gn_5_128220,Lsat_1_v5_gn_3_65141,Lsat_1_v5_gn_1_53901,Lsat_1_v5_gn_6_113160,Lsat_1_v5_gn_4_84020,Lsat_1_v5_gn_1_9760,Lsat_1_v5_gn_5_172301,Lsat_1_v5_gn_3_27161,Lsat_1_v5_gn_5_88481,Lsat_1_v5_gn_6_…
GO:0031515	tRNA (m1A) methyltransferase complex	cellular_component	0.00017153	0.020246	3	397	7	25085	Lsat_1_v5_gn_1_24200,Lsat_1_v5_gn_8_6881,Lsat_1_v5_gn_9_57541
GO:0034708	methyltransferase complex	cellular_component	0.00017153	0.020246	3	397	7	25085	Lsat_1_v5_gn_1_24200,Lsat_1_v5_gn_9_57541,Lsat_1_v5_gn_8_6881
GO:0043527	tRNA methyltransferase complex	cellular_component	0.00017153	0.020246	3	397	7	25085	Lsat_1_v5_gn_9_57541,Lsat_1_v5_gn_8_6881,Lsat_1_v5_gn_1_24200
GO:0044283	small molecule biosynthetic process	biological_process	0.00017672	0.020246	18	397	423	25085	Lsat_1_v5_gn_9_21641,Lsat_1_v5_gn_6_106760,Lsat_1_v5_gn_5_55580,Lsat_1_v5_gn_3_24840,Lsat_1_v5_gn_9_56521,Lsat_1_v5_gn_4_117001,Lsat_1_v5_gn_7_30541,Lsat_1_v5_gn_5_126281,Lsat_1_v5_gn_6_9700,Lsat_1_v5_gn_6_1880,Lsat_1_v5_gn_8_101401,Lsat_1_v5_gn_5_3021,Lsat_1_v5_gn_4_36200,Lsat_1_v5_gn_1_65480,Lsat_1_v5_gn_1_71501,Lsat_1_v5_gn_1_129680,Lsat_1_v5_gn_4_163661,Lsat_1_v5_gn_9_24081
GO:0043043	peptide biosynthetic process	biological_process	0.00017854	0.020246	31	397	930	25085	Lsat_1_v5_gn_6_113160,Lsat_1_v5_gn_1_53901,Lsat_1_v5_gn_4_84020,Lsat_1_v5_gn_1_3240,Lsat_1_v5_gn_5_128220,Lsat_1_v5_gn_3_65141,Lsat_1_v5_gn_6_27001,Lsat_1_v5_gn_6_118081,Lsat_1_v5_gn_5_130940,Lsat_1_v5_gn_2_128701,Lsat_1_v5_gn_4_136101,Lsat_1_v5_gn_4_42200,Lsat_1_v5_gn_1_12380,Lsat_1_v5_gn_2_109600,Lsat_1_v5_gn_1_49881,Lsat_1_v5_gn_6_77840,Lsat_1_v5_gn_8_55401,Lsat_1_v5_gn_9_65321,Lsat_1_v5_gn_2_…
GO:0043604	amide biosynthetic process	biological_process	0.00018089	0.020246	32	397	975	25085	Lsat_1_v5_gn_6_113160,Lsat_1_v5_gn_5_128220,Lsat_1_v5_gn_6_118081,Lsat_1_v5_gn_6_27001,Lsat_1_v5_gn_4_42200,Lsat_1_v5_gn_4_136101,Lsat_1_v5_gn_2_109600,Lsat_1_v5_gn_2_128701,Lsat_1_v5_gn_1_49881,Lsat_1_v5_gn_6_77840,Lsat_1_v5_gn_4_117001,Lsat_1_v5_gn_4_117720,Lsat_1_v5_gn_3_27161,Lsat_1_v5_gn_6_9541,Lsat_1_v5_gn_5_19701,Lsat_1_v5_gn_4_84020,Lsat_1_v5_gn_1_53901,Lsat_1_v5_gn_3_65141,Lsat_1_v5_gn_1…
GO:0051188	cofactor biosynthetic process	biological_process	0.00018538	0.020246	12	397	219	25085	Lsat_1_v5_gn_4_163661,Lsat_1_v5_gn_1_65480,Lsat_1_v5_gn_4_88141,Lsat_1_v5_gn_6_85001,Lsat_1_v5_gn_5_157760,Lsat_1_v5_gn_7_73881,Lsat_1_v5_gn_5_126281,Lsat_1_v5_gn_4_84561,Lsat_1_v5_gn_5_3021,Lsat_1_v5_gn_5_55580,Lsat_1_v5_gn_8_101401,Lsat_1_v5_gn_6_106760
GO:0006081	cellular aldehyde metabolic process	biological_process	0.0001899	0.020246	5	397	32	25085	Lsat_1_v5_gn_1_65480,Lsat_1_v5_gn_3_54301,Lsat_1_v5_gn_8_101401,Lsat_1_v5_gn_8_34821,Lsat_1_v5_gn_5_3021
GO:0034470	ncRNA processing	biological_process	0.00019	0.020246	18	397	435	25085	Lsat_1_v5_gn_5_19701,Lsat_1_v5_gn_1_10140,Lsat_1_v5_gn_7_37861,Lsat_1_v5_gn_8_126921,Lsat_1_v5_gn_6_100761,Lsat_1_v5_gn_1_40281,Lsat_1_v5_gn_8_981,Lsat_1_v5_gn_3_70920,Lsat_1_v5_gn_6_85001,Lsat_1_v5_gn_2_92000,Lsat_1_v5_gn_7_46160,Lsat_1_v5_gn_5_110501,Lsat_1_v5_gn_1_24200,Lsat_1_v5_gn_7_80180,Lsat_1_v5_gn_8_101401,Lsat_1_v5_gn_7_69480,Lsat_1_v5_gn_9_57541,Lsat_1_v5_gn_8_6881
GO:0010340	carboxyl-O-methyltransferase activity	molecular_function	0.00019087	0.020246	6	397	51	25085	Lsat_1_v5_gn_3_47540,Lsat_1_v5_gn_7_37861,Lsat_1_v5_gn_4_84561,Lsat_1_v5_gn_9_57541,Lsat_1_v5_gn_8_73421,Lsat_1_v5_gn_8_6881
GO:0051998	protein carboxyl O-methyltransferase activity	molecular_function	0.00019087	0.020246	6	397	51	25085	Lsat_1_v5_gn_8_73421,Lsat_1_v5_gn_8_6881,Lsat_1_v5_gn_9_57541,Lsat_1_v5_gn_4_84561,Lsat_1_v5_gn_7_37861,Lsat_1_v5_gn_3_47540
GO:0003922	GMP synthase (glutamine-hydrolyzing) activity	molecular_function	0.00022404	0.022247	2	397	2	25085	Lsat_1_v5_gn_3_6581,Lsat_1_v5_gn_6_6601
GO:0006177	GMP biosynthetic process	biological_process	0.00022404	0.022247	2	397	2	25085	Lsat_1_v5_gn_6_6601,Lsat_1_v5_gn_3_6581
GO:0046037	GMP metabolic process	biological_process	0.00022404	0.022247	2	397	2	25085	Lsat_1_v5_gn_3_6581,Lsat_1_v5_gn_6_6601
GO:0016814	hydrolase activity, acting on carbon-nitrogen (but not peptide) bonds, in cyclic amidines	molecular_function	0.00024589	0.023908	4	397	19	25085	Lsat_1_v5_gn_4_97540,Lsat_1_v5_gn_7_5060,Lsat_1_v5_gn_4_36200,Lsat_1_v5_gn_9_24081
GO:0006518	peptide metabolic process	biological_process	0.0002762	0.02436	31	397	956	25085	Lsat_1_v5_gn_1_9760,Lsat_1_v5_gn_5_172301,Lsat_1_v5_gn_3_27161,Lsat_1_v5_gn_5_88481,Lsat_1_v5_gn_5_19701,Lsat_1_v5_gn_6_9541,Lsat_1_v5_gn_4_117720,Lsat_1_v5_gn_4_104581,Lsat_1_v5_gn_2_91740,Lsat_1_v5_gn_1_90901,Lsat_1_v5_gn_5_152381,Lsat_1_v5_gn_4_141420,Lsat_1_v5_gn_9_65321,Lsat_1_v5_gn_1_49881,Lsat_1_v5_gn_8_55401,Lsat_1_v5_gn_6_77840,Lsat_1_v5_gn_2_123641,Lsat_1_v5_gn_2_128701,Lsat_1_v5_gn_2_1…
GO:0008276	protein methyltransferase activity	molecular_function	0.00027959	0.02436	7	397	80	25085	Lsat_1_v5_gn_8_6881,Lsat_1_v5_gn_8_73421,Lsat_1_v5_gn_9_57541,Lsat_1_v5_gn_4_84561,Lsat_1_v5_gn_7_37861,Lsat_1_v5_gn_9_30221,Lsat_1_v5_gn_3_47540
GO:0016108	tetraterpenoid metabolic process	biological_process	0.00028186	0.02436	6	397	57	25085	Lsat_1_v5_gn_7_80180,Lsat_1_v5_gn_1_40281,Lsat_1_v5_gn_5_110501,Lsat_1_v5_gn_5_19701,Lsat_1_v5_gn_2_130341,Lsat_1_v5_gn_5_123621
GO:0016109	tetraterpenoid biosynthetic process	biological_process	0.00028186	0.02436	6	397	57	25085	Lsat_1_v5_gn_2_130341,Lsat_1_v5_gn_5_123621,Lsat_1_v5_gn_7_80180,Lsat_1_v5_gn_5_19701,Lsat_1_v5_gn_5_110501,Lsat_1_v5_gn_1_40281
GO:0016116	carotenoid metabolic process	biological_process	0.00028186	0.02436	6	397	57	25085	Lsat_1_v5_gn_5_123621,Lsat_1_v5_gn_2_130341,Lsat_1_v5_gn_7_80180,Lsat_1_v5_gn_5_110501,Lsat_1_v5_gn_5_19701,Lsat_1_v5_gn_1_40281
GO:0016117	carotenoid biosynthetic process	biological_process	0.00028186	0.02436	6	397	57	25085	Lsat_1_v5_gn_5_123621,Lsat_1_v5_gn_2_130341,Lsat_1_v5_gn_1_40281,Lsat_1_v5_gn_5_110501,Lsat_1_v5_gn_5_19701,Lsat_1_v5_gn_7_80180
GO:1990204	oxidoreductase complex	cellular_component	0.00029962	0.02503	6	397	56	25085	Lsat_1_v5_gn_9_48361,Lsat_1_v5_gn_4_110701,Lsat_1_v5_gn_7_65241,Lsat_1_v5_gn_3_94000,Lsat_1_v5_gn_5_157760,Lsat_1_v5_gn_5_181161
GO:0042440	pigment metabolic process	biological_process	0.00030436	0.02503	11	397	191	25085	Lsat_1_v5_gn_5_19701,Lsat_1_v5_gn_5_110501,Lsat_1_v5_gn_4_84561,Lsat_1_v5_gn_7_6361,Lsat_1_v5_gn_7_80180,Lsat_1_v5_gn_6_106760,Lsat_1_v5_gn_1_40281,Lsat_1_v5_gn_5_128220,Lsat_1_v5_gn_6_85001,Lsat_1_v5_gn_2_130341,Lsat_1_v5_gn_5_123621
GO:0008152	metabolic process	biological_process	0.0003057	0.02503	248	397	13566	25085	Lsat_1_v5_gn_3_65141,Lsat_1_v5_gn_8_73421,Lsat_1_v5_gn_8_6881,Lsat_1_v5_gn_6_50040,Lsat_1_v5_gn_1_3240,Lsat_1_v5_gn_3_55461,Lsat_1_v5_gn_6_34901,Lsat_1_v5_gn_9_57340,Lsat_1_v5_gn_3_39480,Lsat_1_v5_gn_9_108840,Lsat_1_v5_gn_9_45640,Lsat_1_v5_gn_5_34640,Lsat_1_v5_gn_9_15900,Lsat_1_v5_gn_5_9161,Lsat_1_v5_gn_6_9700,Lsat_1_v5_gn_3_11741,Lsat_1_v5_gn_2_65701,Lsat_1_v5_gn_4_135000,Lsat_1_v5_gn_1_90901,Ls…
GO:0034660	ncRNA metabolic process	biological_process	0.00034079	0.027422	21	397	578	25085	Lsat_1_v5_gn_5_19701,Lsat_1_v5_gn_1_10140,Lsat_1_v5_gn_7_37861,Lsat_1_v5_gn_8_126921,Lsat_1_v5_gn_6_100761,Lsat_1_v5_gn_9_65321,Lsat_1_v5_gn_1_40281,Lsat_1_v5_gn_8_981,Lsat_1_v5_gn_6_85001,Lsat_1_v5_gn_3_70920,Lsat_1_v5_gn_2_92000,Lsat_1_v5_gn_7_46160,Lsat_1_v5_gn_5_110501,Lsat_1_v5_gn_1_24200,Lsat_1_v5_gn_7_80180,Lsat_1_v5_gn_8_101401,Lsat_1_v5_gn_7_69480,Lsat_1_v5_gn_9_57541,Lsat_1_v5_gn_1_3240…
GO:0001510	RNA methylation	biological_process	0.00037735	0.029849	6	397	58	25085	Lsat_1_v5_gn_8_6881,Lsat_1_v5_gn_9_57541,Lsat_1_v5_gn_1_24200,Lsat_1_v5_gn_7_37861,Lsat_1_v5_gn_7_46160,Lsat_1_v5_gn_3_47540
GO:0043603	cellular amide metabolic process	biological_process	0.00038778	0.030163	32	397	1023	25085	Lsat_1_v5_gn_1_49881,Lsat_1_v5_gn_6_77840,Lsat_1_v5_gn_4_117001,Lsat_1_v5_gn_6_9541,Lsat_1_v5_gn_3_27161,Lsat_1_v5_gn_5_19701,Lsat_1_v5_gn_4_117720,Lsat_1_v5_gn_5_128220,Lsat_1_v5_gn_6_113160,Lsat_1_v5_gn_2_128701,Lsat_1_v5_gn_4_136101,Lsat_1_v5_gn_4_42200,Lsat_1_v5_gn_2_109600,Lsat_1_v5_gn_6_27001,Lsat_1_v5_gn_6_118081,Lsat_1_v5_gn_4_141420,Lsat_1_v5_gn_5_152381,Lsat_1_v5_gn_1_90901,Lsat_1_v5_gn…
GO:0004719	protein-L-isoaspartate (D-aspartate) O-methyltransferase activity	molecular_function	0.00053408	0.040596	5	397	40	25085	Lsat_1_v5_gn_9_57541,Lsat_1_v5_gn_8_6881,Lsat_1_v5_gn_3_47540,Lsat_1_v5_gn_4_84561,Lsat_1_v5_gn_7_37861
GO:0006629	lipid metabolic process	biological_process	0.00054577	0.040596	31	397	1025	25085	Lsat_1_v5_gn_2_130341,Lsat_1_v5_gn_3_10740,Lsat_1_v5_gn_7_9700,Lsat_1_v5_gn_5_126281,Lsat_1_v5_gn_6_77840,Lsat_1_v5_gn_1_40281,Lsat_1_v5_gn_7_30541,Lsat_1_v5_gn_9_56521,Lsat_1_v5_gn_3_24840,Lsat_1_v5_gn_8_11680,Novelgene2563,Lsat_1_v5_gn_6_13521,Lsat_1_v5_gn_7_89860,Lsat_1_v5_gn_5_19701,Lsat_1_v5_gn_3_140821,Lsat_1_v5_gn_2_52420,Lsat_1_v5_gn_5_50541,Lsat_1_v5_gn_9_21641,Lsat_1_v5_gn_5_123621,Lsat…
GO:0030488	tRNA methylation	biological_process	0.000548	0.040596	3	397	10	25085	Lsat_1_v5_gn_1_24200,Lsat_1_v5_gn_9_57541,Lsat_1_v5_gn_8_6881
GO:0044255	cellular lipid metabolic process	biological_process	0.000565	0.041201	21	397	601	25085	Lsat_1_v5_gn_3_140821,Lsat_1_v5_gn_5_19701,Lsat_1_v5_gn_5_50541,Lsat_1_v5_gn_9_21641,Lsat_1_v5_gn_2_52420,Novelgene2563,Lsat_1_v5_gn_7_30541,Lsat_1_v5_gn_1_40281,Lsat_1_v5_gn_6_77840,Lsat_1_v5_gn_9_56521,Lsat_1_v5_gn_2_130341,Lsat_1_v5_gn_5_126281,Lsat_1_v5_gn_3_10740,Lsat_1_v5_gn_5_110501,Lsat_1_v5_gn_6_1880,Lsat_1_v5_gn_7_80180,Lsat_1_v5_gn_6_9700,Lsat_1_v5_gn_9_30221,Lsat_1_v5_gn_5_95081,Lsat_…
GO:0050660	flavin adenine dinucleotide binding	molecular_function	0.00059397	0.042647	11	397	208	25085	Lsat_1_v5_gn_8_149841,Lsat_1_v5_gn_1_40281,Lsat_1_v5_gn_2_130341,Lsat_1_v5_gn_6_85001,Lsat_1_v5_gn_3_70920,Lsat_1_v5_gn_7_80180,Lsat_1_v5_gn_7_51761,Lsat_1_v5_gn_5_110501,Lsat_1_v5_gn_5_19701,Lsat_1_v5_gn_8_101401,Lsat_1_v5_gn_8_126921
GO:0044444	cytoplasmic part	cellular_component	0.00076864	0.054352	48	397	1865	25085	Lsat_1_v5_gn_5_172301,Lsat_1_v5_gn_1_9760,Lsat_1_v5_gn_9_63501,Lsat_1_v5_gn_4_104581,Lsat_1_v5_gn_1_10140,Lsat_1_v5_gn_7_27520,Lsat_1_v5_gn_5_88481,Lsat_1_v5_gn_4_141420,Lsat_1_v5_gn_2_91740,Lsat_1_v5_gn_1_90901,Lsat_1_v5_gn_1_50300,Lsat_1_v5_gn_2_123641,Lsat_1_v5_gn_8_55401,Lsat_1_v5_gn_1_20201,Lsat_1_v5_gn_3_2541,Lsat_1_v5_gn_1_12380,Lsat_1_v5_gn_5_130940,Lsat_1_v5_gn_6_50040,Lsat_1_v5_gn_8_688…
GO:0006450	regulation of translational fidelity	biological_process	0.00079493	0.055372	2	397	3	25085	Lsat_1_v5_gn_3_27161,Lsat_1_v5_gn_4_136101
GO:0044271	cellular nitrogen compound biosynthetic process	biological_process	0.00098875	0.067571	86	397	3904	25085	Lsat_1_v5_gn_6_77840,Lsat_1_v5_gn_2_51040,Lsat_1_v5_gn_5_157760,Lsat_1_v5_gn_6_85001,Lsat_1_v5_gn_7_78561,Lsat_1_v5_gn_5_19701,Lsat_1_v5_gn_3_27161,Lsat_1_v5_gn_6_9541,Lsat_1_v5_gn_6_6601,Lsat_1_v5_gn_4_117720,Lsat_1_v5_gn_1_41100,Lsat_1_v5_gn_6_27301,Lsat_1_v5_gn_9_49760,Lsat_1_v5_gn_8_13541,Lsat_1_v5_gn_6_38900,Lsat_1_v5_gn_5_128220,Lsat_1_v5_gn_3_16260,Lsat_1_v5_gn_4_19860,Lsat_1_v5_gn_6_27001…
GO:0009451	RNA modification	biological_process	0.00099901	0.067571	11	397	233	25085	Lsat_1_v5_gn_3_47540,Lsat_1_v5_gn_7_69480,Lsat_1_v5_gn_8_981,Lsat_1_v5_gn_9_57541,Lsat_1_v5_gn_8_145841,Lsat_1_v5_gn_8_6881,Lsat_1_v5_gn_2_92000,Lsat_1_v5_gn_7_46160,Lsat_1_v5_gn_7_37861,Lsat_1_v5_gn_1_10140,Lsat_1_v5_gn_1_24200
GO:1901360	organic cyclic compound metabolic process	biological_process	0.0010503	0.070025	107	397	5213	25085	Lsat_1_v5_gn_8_34821,Lsat_1_v5_gn_5_157760,Lsat_1_v5_gn_6_85001,Lsat_1_v5_gn_8_981,Lsat_1_v5_gn_3_70920,Lsat_1_v5_gn_7_78561,Lsat_1_v5_gn_7_9700,Lsat_1_v5_gn_6_100761,Lsat_1_v5_gn_2_51040,Lsat_1_v5_gn_7_5060,Lsat_1_v5_gn_1_41100,Lsat_1_v5_gn_6_6601,Lsat_1_v5_gn_5_19701,Lsat_1_v5_gn_3_27161,Lsat_1_v5_gn_7_37861,Lsat_1_v5_gn_2_6021,Lsat_1_v5_gn_1_49160,Lsat_1_v5_gn_8_13541,Lsat_1_v5_gn_6_38900,Lsat…
GO:0009523	photosystem II	cellular_component	0.0011953	0.078388	7	397	102	25085	Lsat_1_v5_gn_5_181161,Lsat_1_v5_gn_5_157760,Lsat_1_v5_gn_3_94000,Lsat_1_v5_gn_7_65241,Lsat_1_v5_gn_4_110701,Lsat_1_v5_gn_9_48361,Lsat_1_v5_gn_3_139581
GO:0042822	pyridoxal phosphate metabolic process	biological_process	0.0012429	0.078388	3	397	13	25085	Lsat_1_v5_gn_8_101401,Lsat_1_v5_gn_5_3021,Lsat_1_v5_gn_1_65480
GO:0042823	pyridoxal phosphate biosynthetic process	biological_process	0.0012429	0.078388	3	397	13	25085	Lsat_1_v5_gn_8_101401,Lsat_1_v5_gn_5_3021,Lsat_1_v5_gn_1_65480
GO:0046184	aldehyde biosynthetic process	biological_process	0.0012429	0.078388	3	397	13	25085	Lsat_1_v5_gn_1_65480,Lsat_1_v5_gn_8_101401,Lsat_1_v5_gn_5_3021
GO:0008757	S-adenosylmethionine-dependent methyltransferase activity	molecular_function	0.0014413	0.089687	8	397	135	25085	Lsat_1_v5_gn_4_84561,Lsat_1_v5_gn_7_37861,Lsat_1_v5_gn_7_46160,Lsat_1_v5_gn_9_30221,Lsat_1_v5_gn_3_47540,Lsat_1_v5_gn_8_6881,Lsat_1_v5_gn_8_73421,Lsat_1_v5_gn_9_57541
GO:0042816	vitamin B6 metabolic process	biological_process	0.001555	0.093426	3	397	14	25085	Lsat_1_v5_gn_8_101401,Lsat_1_v5_gn_5_3021,Lsat_1_v5_gn_1_65480
GO:0042819	vitamin B6 biosynthetic process	biological_process	0.001555	0.093426	3	397	14	25085	Lsat_1_v5_gn_1_65480,Lsat_1_v5_gn_8_101401,Lsat_1_v5_gn_5_3021
GO:0006725	cellular aromatic compound metabolic process	biological_process	0.0015723	0.093426	103	397	5050	25085	Lsat_1_v5_gn_6_35061,Lsat_1_v5_gn_7_73881,Lsat_1_v5_gn_2_104640,Lsat_1_v5_gn_9_63460,Lsat_1_v5_gn_3_24840,Lsat_1_v5_gn_4_117001,Lsat_1_v5_gn_6_13521,Lsat_1_v5_gn_3_73580,Lsat_1_v5_gn_1_65280,Lsat_1_v5_gn_5_50541,Lsat_1_v5_gn_9_26160,Lsat_1_v5_gn_6_109640,Lsat_1_v5_gn_7_69480,Lsat_1_v5_gn_1_65480,Lsat_1_v5_gn_9_30221,Lsat_1_v5_gn_5_8060,Lsat_1_v5_gn_4_87701,Lsat_1_v5_gn_9_50600,Lsat_1_v5_gn_5_1570…
GO:0046483	heterocycle metabolic process	biological_process	0.0015815	0.093426	103	397	5052	25085	Lsat_1_v5_gn_8_112280,Lsat_1_v5_gn_5_110501,Lsat_1_v5_gn_4_50480,Lsat_1_v5_gn_9_50600,Lsat_1_v5_gn_4_87701,Lsat_1_v5_gn_5_157080,Lsat_1_v5_gn_4_36200,Lsat_1_v5_gn_5_3021,Lsat_1_v5_gn_7_69480,Lsat_1_v5_gn_1_65480,Lsat_1_v5_gn_9_30221,Lsat_1_v5_gn_5_8060,Lsat_1_v5_gn_6_109640,Lsat_1_v5_gn_1_65280,Lsat_1_v5_gn_5_50541,Lsat_1_v5_gn_9_26160,Lsat_1_v5_gn_6_13521,Lsat_1_v5_gn_3_73580,Lsat_1_v5_gn_3_2484…
GO:0016884	carbon-nitrogen ligase activity, with glutamine as amido-N-donor	molecular_function	0.0016944	0.098849	3	397	15	25085	Lsat_1_v5_gn_3_6581,Lsat_1_v5_gn_1_75460,Lsat_1_v5_gn_6_6601
GO:0005737	cytoplasm	cellular_component	0.0017233	0.099294	57	397	2404	25085	Lsat_1_v5_gn_1_49881,Lsat_1_v5_gn_6_35061,Lsat_1_v5_gn_3_51460,Lsat_1_v5_gn_5_50541,Lsat_1_v5_gn_4_117720,Lsat_1_v5_gn_6_9541,Lsat_1_v5_gn_9_63261,Lsat_1_v5_gn_5_19701,Novelgene2634,Lsat_1_v5_gn_8_85320,Lsat_1_v5_gn_1_10420,Lsat_1_v5_gn_8_71220,Lsat_1_v5_gn_3_104821,Lsat_1_v5_gn_6_113160,Lsat_1_v5_gn_5_8060,Lsat_1_v5_gn_4_38520,Lsat_1_v5_gn_1_13880,Lsat_1_v5_gn_6_109640,Lsat_1_v5_gn_6_38900,Lsat_…
GO:0006732	coenzyme metabolic process	biological_process	0.0018131	0.10319	11	397	245	25085	Lsat_1_v5_gn_1_65480,Lsat_1_v5_gn_3_54301,Lsat_1_v5_gn_4_163661,Lsat_1_v5_gn_5_126281,Lsat_1_v5_gn_8_34821,Lsat_1_v5_gn_4_88141,Lsat_1_v5_gn_1_50300,Lsat_1_v5_gn_4_119160,Lsat_1_v5_gn_8_101401,Lsat_1_v5_gn_5_3021,Lsat_1_v5_gn_5_55580
GO:0006631	fatty acid metabolic process	biological_process	0.002056	0.11561	10	397	207	25085	Lsat_1_v5_gn_9_24081,Lsat_1_v5_gn_9_56521,Lsat_1_v5_gn_1_40281,Lsat_1_v5_gn_7_30541,Lsat_1_v5_gn_9_30221,Lsat_1_v5_gn_6_9700,Lsat_1_v5_gn_9_21641,Lsat_1_v5_gn_5_110501,Lsat_1_v5_gn_6_1880,Lsat_1_v5_gn_5_19701
GO:0016337	single organismal cell-cell adhesion	biological_process	0.0021918	0.12177	1	397	1	25085	Lsat_1_v5_gn_8_64840
GO:0044260	cellular macromolecule metabolic process	biological_process	0.0024031	0.13194	144	397	7603	25085	Lsat_1_v5_gn_5_95081,Lsat_1_v5_gn_1_71501,Lsat_1_v5_gn_2_67840,Lsat_1_v5_gn_7_46160,Lsat_1_v5_gn_5_130940,Lsat_1_v5_gn_4_144821,Lsat_1_v5_gn_1_12380,Lsat_1_v5_gn_5_41561,Lsat_1_v5_gn_1_69920,Lsat_1_v5_gn_5_152381,Lsat_1_v5_gn_1_10140,Lsat_1_v5_gn_4_104581,Lsat_1_v5_gn_4_95241,Lsat_1_v5_gn_9_30221,Lsat_1_v5_gn_2_34361,Lsat_1_v5_gn_6_113160,Lsat_1_v5_gn_6_109640,Lsat_1_v5_gn_4_50480,Lsat_1_v5_gn_8_…
GO:0004359	glutaminase activity	molecular_function	0.0026684	0.14481	2	397	5	25085	Lsat_1_v5_gn_5_3021,Lsat_1_v5_gn_1_65480
GO:0072524	pyridine-containing compound metabolic process	biological_process	0.0027983	0.15011	7	397	116	25085	Lsat_1_v5_gn_1_50300,Lsat_1_v5_gn_5_3021,Lsat_1_v5_gn_8_34821,Lsat_1_v5_gn_8_101401,Lsat_1_v5_gn_4_119160,Lsat_1_v5_gn_3_54301,Lsat_1_v5_gn_1_65480
GO:0043232	intracellular non-membrane-bounded organelle	cellular_component	0.002837	0.15046	32	397	1168	25085	Lsat_1_v5_gn_6_27001,Lsat_1_v5_gn_6_118081,Lsat_1_v5_gn_2_128701,Lsat_1_v5_gn_4_42200,Lsat_1_v5_gn_2_109600,Lsat_1_v5_gn_6_113160,Lsat_1_v5_gn_9_30221,Lsat_1_v5_gn_5_128220,Lsat_1_v5_gn_9_63261,Lsat_1_v5_gn_5_19701,Lsat_1_v5_gn_6_9541,Lsat_1_v5_gn_4_117720,Lsat_1_v5_gn_7_106740,Lsat_1_v5_gn_1_10420,Lsat_1_v5_gn_1_49881,Lsat_1_v5_gn_8_981,Lsat_1_v5_gn_5_130940,Lsat_1_v5_gn_1_12380,Lsat_1_v5_gn_1_5…
GO:0032787	monocarboxylic acid metabolic process	biological_process	0.0029826	0.1564	13	397	330	25085	Lsat_1_v5_gn_6_9700,Lsat_1_v5_gn_9_21641,Lsat_1_v5_gn_5_110501,Lsat_1_v5_gn_4_119160,Lsat_1_v5_gn_6_1880,Lsat_1_v5_gn_5_19701,Lsat_1_v5_gn_9_56521,Lsat_1_v5_gn_1_40281,Lsat_1_v5_gn_4_117001,Lsat_1_v5_gn_9_30221,Lsat_1_v5_gn_7_30541,Lsat_1_v5_gn_9_24081,Lsat_1_v5_gn_1_50300
GO:0090407	organophosphate biosynthetic process	biological_process	0.0030375	0.15751	14	397	390	25085	Lsat_1_v5_gn_2_52420,Lsat_1_v5_gn_1_10140,Lsat_1_v5_gn_4_97540,Lsat_1_v5_gn_6_6601,Lsat_1_v5_gn_8_101401,Lsat_1_v5_gn_9_27481,Lsat_1_v5_gn_5_3021,Lsat_1_v5_gn_3_6581,Lsat_1_v5_gn_1_65480,Lsat_1_v5_gn_5_95081,Lsat_1_v5_gn_6_101941,Lsat_1_v5_gn_6_38900,Lsat_1_v5_gn_3_16260,Lsat_1_v5_gn_4_88141
GO:0006400	tRNA modification	biological_process	0.0033171	0.16331	8	397	164	25085	Lsat_1_v5_gn_8_6881,Lsat_1_v5_gn_8_981,Lsat_1_v5_gn_9_57541,Lsat_1_v5_gn_7_69480,Lsat_1_v5_gn_1_24200,Lsat_1_v5_gn_1_10140,Lsat_1_v5_gn_2_92000,Lsat_1_v5_gn_7_46160
GO:0042181	ketone biosynthetic process	biological_process	0.0033272	0.16331	3	397	20	25085	Lsat_1_v5_gn_4_163661,Lsat_1_v5_gn_5_126281,Lsat_1_v5_gn_5_55580
GO:1901661	quinone metabolic process	biological_process	0.0033272	0.16331	3	397	20	25085	Lsat_1_v5_gn_4_163661,Lsat_1_v5_gn_5_126281,Lsat_1_v5_gn_5_55580
GO:1901663	quinone biosynthetic process	biological_process	0.0033272	0.16331	3	397	20	25085	Lsat_1_v5_gn_4_163661,Lsat_1_v5_gn_5_126281,Lsat_1_v5_gn_5_55580
GO:0009987	cellular process	biological_process	0.0033766	0.16331	229	397	12949	25085	Lsat_1_v5_gn_3_10740,Lsat_1_v5_gn_5_152381,Lsat_1_v5_gn_5_41561,Lsat_1_v5_gn_1_69920,Lsat_1_v5_gn_7_115161,Lsat_1_v5_gn_4_97540,Lsat_1_v5_gn_4_64140,Lsat_1_v5_gn_7_26981,Lsat_1_v5_gn_4_95241,Lsat_1_v5_gn_1_10140,Lsat_1_v5_gn_4_104581,Lsat_1_v5_gn_9_21641,Lsat_1_v5_gn_2_67840,Lsat_1_v5_gn_6_109560,Lsat_1_v5_gn_4_163661,Lsat_1_v5_gn_9_44560,Lsat_1_v5_gn_1_71501,Lsat_1_v5_gn_1_129680,Lsat_1_v5_gn_5_…
GO:0016853	isomerase activity	molecular_function	0.0033992	0.16331	11	397	258	25085	Lsat_1_v5_gn_5_157080,Lsat_1_v5_gn_8_101401,Lsat_1_v5_gn_5_122300,Lsat_1_v5_gn_4_119160,Lsat_1_v5_gn_5_83400,Lsat_1_v5_gn_5_50541,Lsat_1_v5_gn_8_34821,Lsat_1_v5_gn_0_37081,Lsat_1_v5_gn_3_54301,Lsat_1_v5_gn_3_76061,Lsat_1_v5_gn_3_55461
GO:0005198	structural molecule activity	molecular_function	0.0034176	0.16331	28	397	984	25085	Lsat_1_v5_gn_8_55401,Lsat_1_v5_gn_1_49881,Lsat_1_v5_gn_2_123641,Lsat_1_v5_gn_8_137141,Lsat_1_v5_gn_1_90901,Lsat_1_v5_gn_2_91740,Lsat_1_v5_gn_4_141420,Lsat_1_v5_gn_2_91600,Lsat_1_v5_gn_6_9541,Lsat_1_v5_gn_5_88481,Lsat_1_v5_gn_5_19701,Lsat_1_v5_gn_4_117720,Lsat_1_v5_gn_4_104581,Lsat_1_v5_gn_1_9760,Lsat_1_v5_gn_8_85320,Lsat_1_v5_gn_5_172301,Lsat_1_v5_gn_1_53901,Lsat_1_v5_gn_6_113160,Lsat_1_v5_gn_4_8…
GO:0008277	regulation of G-protein coupled receptor protein signaling pathway	biological_process	0.0034635	0.16331	2	397	6	25085	Lsat_1_v5_gn_7_83220,Lsat_1_v5_gn_4_35961
GO:0044710	single-organism metabolic process	biological_process	0.0035189	0.16331	104	397	5140	25085	Lsat_1_v5_gn_6_27001,Lsat_1_v5_gn_7_80180,Lsat_1_v5_gn_1_24200,Lsat_1_v5_gn_9_27481,Lsat_1_v5_gn_5_108001,Lsat_1_v5_gn_5_85441,Lsat_1_v5_gn_3_47540,Lsat_1_v5_gn_0_40540,Lsat_1_v5_gn_7_16420,Lsat_1_v5_gn_5_123621,Lsat_1_v5_gn_6_38900,Lsat_1_v5_gn_3_16260,Lsat_1_v5_gn_5_128220,Lsat_1_v5_gn_5_19701,Lsat_1_v5_gn_7_51761,Lsat_1_v5_gn_6_6601,Lsat_1_v5_gn_2_6021,Lsat_1_v5_gn_2_52420,Lsat_1_v5_gn_6_77840…
GO:0044267	cellular protein metabolic process	biological_process	0.0035223	0.16331	77	397	3695	25085	Lsat_1_v5_gn_4_5700,Lsat_1_v5_gn_2_109600,Lsat_1_v5_gn_4_136101,Lsat_1_v5_gn_4_42200,Lsat_1_v5_gn_8_89101,Lsat_1_v5_gn_4_38520,Lsat_1_v5_gn_4_145581,Lsat_1_v5_gn_8_144020,Lsat_1_v5_gn_2_34361,Lsat_1_v5_gn_9_30221,Lsat_1_v5_gn_6_113160,Lsat_1_v5_gn_9_39580,Lsat_1_v5_gn_2_117520,Lsat_1_v5_gn_8_89880,Lsat_1_v5_gn_4_88141,Lsat_1_v5_gn_3_124841,Lsat_1_v5_gn_1_49881,Lsat_1_v5_gn_1_12380,Lsat_1_v5_gn_5_…
GO:0055086	nucleobase-containing small molecule metabolic process	biological_process	0.0035398	0.16331	16	397	468	25085	Lsat_1_v5_gn_8_34821,Lsat_1_v5_gn_1_50300,Lsat_1_v5_gn_6_6601,Lsat_1_v5_gn_4_119160,Lsat_1_v5_gn_4_97540,Lsat_1_v5_gn_1_10140,Lsat_1_v5_gn_3_6581,Lsat_1_v5_gn_6_13521,Lsat_1_v5_gn_3_54301,Lsat_1_v5_gn_6_101941,Lsat_1_v5_gn_8_126900,Lsat_1_v5_gn_3_16260,Lsat_1_v5_gn_6_38900,Lsat_1_v5_gn_1_24200,Lsat_1_v5_gn_9_27481,Lsat_1_v5_gn_4_87701
GO:0072330	monocarboxylic acid biosynthetic process	biological_process	0.0035693	0.16331	7	397	123	25085	Lsat_1_v5_gn_7_30541,Lsat_1_v5_gn_4_117001,Lsat_1_v5_gn_6_1880,Lsat_1_v5_gn_9_21641,Lsat_1_v5_gn_9_56521,Lsat_1_v5_gn_6_9700,Lsat_1_v5_gn_9_24081
GO:1901617	organic hydroxy compound biosynthetic process	biological_process	0.0037509	0.16958	3	397	20	25085	Lsat_1_v5_gn_5_3021,Lsat_1_v5_gn_8_101401,Lsat_1_v5_gn_1_65480
GO:0019752	carboxylic acid metabolic process	biological_process	0.0037789	0.16958	24	397	829	25085	Lsat_1_v5_gn_3_65141,Lsat_1_v5_gn_9_24081,Lsat_1_v5_gn_1_3240,Lsat_1_v5_gn_1_71501,Lsat_1_v5_gn_1_129680,Lsat_1_v5_gn_9_30221,Lsat_1_v5_gn_5_3021,Lsat_1_v5_gn_5_181020,Lsat_1_v5_gn_6_9700,Lsat_1_v5_gn_5_110501,Lsat_1_v5_gn_6_1880,Lsat_1_v5_gn_1_50300,Lsat_1_v5_gn_9_56521,Lsat_1_v5_gn_3_24840,Lsat_1_v5_gn_4_117001,Lsat_1_v5_gn_7_30541,Lsat_1_v5_gn_9_65321,Lsat_1_v5_gn_1_40281,Lsat_1_v5_gn_6_106760…
GO:0006139	nucleobase-containing compound metabolic process	biological_process	0.003931	0.17472	95	397	4740	25085	Lsat_1_v5_gn_2_51040,Lsat_1_v5_gn_6_100761,Lsat_1_v5_gn_7_78561,Lsat_1_v5_gn_3_70920,Lsat_1_v5_gn_8_981,Lsat_1_v5_gn_6_85001,Lsat_1_v5_gn_8_34821,Lsat_1_v5_gn_2_6021,Lsat_1_v5_gn_1_49160,Lsat_1_v5_gn_7_37861,Lsat_1_v5_gn_5_19701,Lsat_1_v5_gn_3_27161,Lsat_1_v5_gn_6_6601,Lsat_1_v5_gn_1_41100,Lsat_1_v5_gn_7_5060,Lsat_1_v5_gn_6_27301,Lsat_1_v5_gn_3_47540,Lsat_1_v5_gn_4_19860,Lsat_1_v5_gn_8_13541,Lsat…
GO:0016831	carboxy-lyase activity	molecular_function	0.004186	0.18266	7	397	128	25085	Lsat_1_v5_gn_1_71501,Lsat_1_v5_gn_4_117720,Lsat_1_v5_gn_5_181020,Lsat_1_v5_gn_7_73881,Lsat_1_v5_gn_5_122300,Lsat_1_v5_gn_6_4121,Lsat_1_v5_gn_8_101401
GO:0019898	extrinsic component of membrane	cellular_component	0.0042399	0.18266	6	397	94	25085	Lsat_1_v5_gn_7_65241,Lsat_1_v5_gn_3_94000,Lsat_1_v5_gn_5_157760,Lsat_1_v5_gn_7_108280,Lsat_1_v5_gn_4_110701,Lsat_1_v5_gn_9_48361
GO:0004425	indole-3-glycerol-phosphate synthase activity	molecular_function	0.0042609	0.18266	2	397	6	25085	Lsat_1_v5_gn_8_101401,Lsat_1_v5_gn_5_122300
GO:1901070	guanosine-containing compound biosynthetic process	biological_process	0.0042661	0.18266	2	397	6	25085	Lsat_1_v5_gn_3_6581,Lsat_1_v5_gn_6_6601
GO:0001932	regulation of protein phosphorylation	biological_process	0.004418	0.18576	3	397	22	25085	Lsat_1_v5_gn_3_43761,Lsat_1_v5_gn_1_24200,Lsat_1_v5_gn_3_39480
GO:0042325	regulation of phosphorylation	biological_process	0.004418	0.18576	3	397	22	25085	Lsat_1_v5_gn_3_43761,Lsat_1_v5_gn_1_24200,Lsat_1_v5_gn_3_39480
GO:0043436	oxoacid metabolic process	biological_process	0.0045711	0.19048	24	397	842	25085	Lsat_1_v5_gn_3_6581,Lsat_1_v5_gn_6_106760,Lsat_1_v5_gn_4_119160,Lsat_1_v5_gn_5_19701,Lsat_1_v5_gn_6_6601,Lsat_1_v5_gn_9_21641,Lsat_1_v5_gn_1_50300,Lsat_1_v5_gn_1_40281,Lsat_1_v5_gn_4_117001,Lsat_1_v5_gn_7_30541,Lsat_1_v5_gn_9_65321,Lsat_1_v5_gn_9_56521,Lsat_1_v5_gn_3_24840,Lsat_1_v5_gn_5_3021,Lsat_1_v5_gn_6_1880,Lsat_1_v5_gn_5_110501,Lsat_1_v5_gn_6_9700,Lsat_1_v5_gn_5_181020,Lsat_1_v5_gn_1_3240,L…
GO:0006082	organic acid metabolic process	biological_process	0.0046489	0.192	24	397	843	25085	Lsat_1_v5_gn_9_24081,Lsat_1_v5_gn_1_3240,Lsat_1_v5_gn_3_65141,Lsat_1_v5_gn_9_30221,Lsat_1_v5_gn_1_129680,Lsat_1_v5_gn_1_71501,Lsat_1_v5_gn_5_3021,Lsat_1_v5_gn_5_110501,Lsat_1_v5_gn_6_1880,Lsat_1_v5_gn_6_9700,Lsat_1_v5_gn_5_181020,Lsat_1_v5_gn_1_50300,Lsat_1_v5_gn_1_40281,Lsat_1_v5_gn_4_117001,Lsat_1_v5_gn_7_30541,Lsat_1_v5_gn_9_65321,Lsat_1_v5_gn_3_24840,Lsat_1_v5_gn_9_56521,Lsat_1_v5_gn_3_6581,L…
GO:0033014	tetrapyrrole biosynthetic process	biological_process	0.004747	0.19434	7	397	129	25085	Lsat_1_v5_gn_5_3021,Lsat_1_v5_gn_7_73881,Lsat_1_v5_gn_5_157760,Lsat_1_v5_gn_6_85001,Lsat_1_v5_gn_6_106760,Lsat_1_v5_gn_4_84561,Lsat_1_v5_gn_1_65480
GO:0019637	organophosphate metabolic process	biological_process	0.0049031	0.19898	21	397	725	25085	Lsat_1_v5_gn_3_10740,Lsat_1_v5_gn_4_88141,Lsat_1_v5_gn_8_34821,Lsat_1_v5_gn_1_50300,Lsat_1_v5_gn_1_10140,Lsat_1_v5_gn_2_52420,Lsat_1_v5_gn_6_6601,Lsat_1_v5_gn_4_119160,Lsat_1_v5_gn_4_97540,Lsat_1_v5_gn_3_6581,Lsat_1_v5_gn_6_13521,Lsat_1_v5_gn_6_101941,Lsat_1_v5_gn_1_65480,Lsat_1_v5_gn_5_95081,Lsat_1_v5_gn_3_54301,Lsat_1_v5_gn_6_38900,Lsat_1_v5_gn_3_16260,Lsat_1_v5_gn_5_110501,Lsat_1_v5_gn_8_10140…
GO:0043228	non-membrane-bounded organelle	cellular_component	0.0050256	0.20219	32	397	1215	25085	Lsat_1_v5_gn_5_128220,Lsat_1_v5_gn_6_113160,Lsat_1_v5_gn_9_30221,Lsat_1_v5_gn_4_42200,Lsat_1_v5_gn_2_109600,Lsat_1_v5_gn_2_128701,Lsat_1_v5_gn_6_118081,Lsat_1_v5_gn_6_27001,Lsat_1_v5_gn_8_981,Lsat_1_v5_gn_1_49881,Lsat_1_v5_gn_1_10420,Lsat_1_v5_gn_4_117720,Lsat_1_v5_gn_7_106740,Lsat_1_v5_gn_5_19701,Lsat_1_v5_gn_9_63261,Lsat_1_v5_gn_6_9541,Lsat_1_v5_gn_3_65141,Lsat_1_v5_gn_4_84020,Lsat_1_v5_gn_1_53…
GO:0008171	O-methyltransferase activity	molecular_function	0.0052483	0.20822	6	397	96	25085	Lsat_1_v5_gn_8_73421,Lsat_1_v5_gn_8_6881,Lsat_1_v5_gn_9_57541,Lsat_1_v5_gn_7_37861,Lsat_1_v5_gn_4_84561,Lsat_1_v5_gn_3_47540
GO:0009108	coenzyme biosynthetic process	biological_process	0.0052647	0.20822	7	397	136	25085	Lsat_1_v5_gn_4_163661,Lsat_1_v5_gn_1_65480,Lsat_1_v5_gn_4_88141,Lsat_1_v5_gn_5_3021,Lsat_1_v5_gn_5_55580,Lsat_1_v5_gn_5_126281,Lsat_1_v5_gn_8_101401
GO:0031072	heat shock protein binding	molecular_function	0.0054503	0.21041	4	397	42	25085	Lsat_1_v5_gn_9_46261,Lsat_1_v5_gn_6_49101,Lsat_1_v5_gn_1_68280,Lsat_1_v5_gn_5_108120
GO:0004751	ribose-5-phosphate isomerase activity	molecular_function	0.0054553	0.21041	2	397	7	25085	Lsat_1_v5_gn_8_34821,Lsat_1_v5_gn_3_54301
GO:0009052	pentose-phosphate shunt, non-oxidative branch	biological_process	0.0054553	0.21041	2	397	7	25085	Lsat_1_v5_gn_8_34821,Lsat_1_v5_gn_3_54301
GO:0006814	sodium ion transport	biological_process	0.0060902	0.23291	5	397	74	25085	Lsat_1_v5_gn_5_108701,Lsat_1_v5_gn_6_4121,Lsat_1_v5_gn_1_66101,Lsat_1_v5_gn_4_117720,Lsat_1_v5_gn_9_116800
GO:0050662	coenzyme binding	molecular_function	0.0061384	0.23291	21	397	699	25085	Lsat_1_v5_gn_9_108840,Lsat_1_v5_gn_7_80180,Lsat_1_v5_gn_5_110501,Lsat_1_v5_gn_5_85441,Lsat_1_v5_gn_9_63660,Lsat_1_v5_gn_8_101401,Lsat_1_v5_gn_3_24840,Lsat_1_v5_gn_8_149841,Lsat_1_v5_gn_1_40281,Lsat_1_v5_gn_4_140321,Lsat_1_v5_gn_7_9700,Lsat_1_v5_gn_6_85001,Lsat_1_v5_gn_2_130341,Lsat_1_v5_gn_3_70920,Lsat_1_v5_gn_5_50541,Lsat_1_v5_gn_3_140821,Lsat_1_v5_gn_5_19701,Lsat_1_v5_gn_7_51761,Lsat_1_v5_gn_6_…
GO:0042180	cellular ketone metabolic process	biological_process	0.0064911	0.24431	3	397	25	25085	Lsat_1_v5_gn_5_126281,Lsat_1_v5_gn_5_55580,Lsat_1_v5_gn_4_163661
GO:0033013	tetrapyrrole metabolic process	biological_process	0.006635	0.2475	9	397	206	25085	Lsat_1_v5_gn_1_65480,Lsat_1_v5_gn_7_73881,Lsat_1_v5_gn_5_157760,Lsat_1_v5_gn_6_85001,Lsat_1_v5_gn_5_128220,Lsat_1_v5_gn_4_84561,Lsat_1_v5_gn_7_6361,Lsat_1_v5_gn_6_106760,Lsat_1_v5_gn_5_3021
GO:0034061	DNA polymerase activity	molecular_function	0.006682	0.2475	8	397	212	25085	Lsat_1_v5_gn_1_29100,Lsat_1_v5_gn_6_34901,Lsat_1_v5_gn_1_122360,Lsat_1_v5_gn_6_38900,Lsat_1_v5_gn_1_10140,Lsat_1_v5_gn_6_100040,Lsat_1_v5_gn_3_6581,Lsat_1_v5_gn_4_136101
GO:0030001	metal ion transport	biological_process	0.0067728	0.24889	18	397	583	25085	Lsat_1_v5_gn_4_88141,Lsat_1_v5_gn_7_45281,Lsat_1_v5_gn_5_108701,Lsat_1_v5_gn_7_108280,Lsat_1_v5_gn_9_90040,Lsat_1_v5_gn_1_69920,Lsat_1_v5_gn_8_85320,Lsat_1_v5_gn_6_106760,Lsat_1_v5_gn_4_117720,Lsat_1_v5_gn_1_66101,Lsat_1_v5_gn_2_92760,Lsat_1_v5_gn_9_116800,Lsat_1_v5_gn_7_83220,Lsat_1_v5_gn_9_45640,Lsat_1_v5_gn_5_3021,Lsat_1_v5_gn_6_4121,Lsat_1_v5_gn_5_110501,Lsat_1_v5_gn_9_27161
GO:0006779	porphyrin-containing compound biosynthetic process	biological_process	0.0072248	0.26253	5	397	76	25085	Lsat_1_v5_gn_4_84561,Lsat_1_v5_gn_7_73881,Lsat_1_v5_gn_5_157760,Lsat_1_v5_gn_6_85001,Lsat_1_v5_gn_6_106760
GO:0006633	fatty acid biosynthetic process	biological_process	0.0072566	0.26253	6	397	107	25085	Lsat_1_v5_gn_9_24081,Lsat_1_v5_gn_9_21641,Lsat_1_v5_gn_9_56521,Lsat_1_v5_gn_6_9700,Lsat_1_v5_gn_7_30541,Lsat_1_v5_gn_6_1880
GO:0006006	glucose metabolic process	biological_process	0.0075785	0.27207	3	397	26	25085	Lsat_1_v5_gn_5_50541,Lsat_1_v5_gn_4_119160,Lsat_1_v5_gn_8_109400
GO:0005215	transporter activity	molecular_function	0.0076873	0.27285	42	397	1846	25085	Lsat_1_v5_gn_6_5661,Lsat_1_v5_gn_6_101941,Lsat_1_v5_gn_9_45640,Lsat_1_v5_gn_6_109560,Lsat_1_v5_gn_7_83220,Lsat_1_v5_gn_9_44560,Lsat_1_v5_gn_9_116800,Lsat_1_v5_gn_9_19241,Lsat_1_v5_gn_1_69920,Lsat_1_v5_gn_1_26580,Lsat_1_v5_gn_2_114861,Lsat_1_v5_gn_7_108280,Lsat_1_v5_gn_5_145621,Lsat_1_v5_gn_5_93000,Lsat_1_v5_gn_7_33460,Lsat_1_v5_gn_5_28821,Lsat_1_v5_gn_6_38900,Lsat_1_v5_gn_4_35961,Lsat_1_v5_gn_1_6…
GO:0016053	organic acid biosynthetic process	biological_process	0.0078101	0.27285	12	397	333	25085	Lsat_1_v5_gn_6_1880,Lsat_1_v5_gn_6_9700,Lsat_1_v5_gn_9_21641,Lsat_1_v5_gn_5_3021,Lsat_1_v5_gn_6_106760,Lsat_1_v5_gn_7_30541,Lsat_1_v5_gn_4_117001,Lsat_1_v5_gn_1_129680,Lsat_1_v5_gn_1_71501,Lsat_1_v5_gn_3_24840,Lsat_1_v5_gn_9_56521,Lsat_1_v5_gn_9_24081
GO:0046394	carboxylic acid biosynthetic process	biological_process	0.0078101	0.27285	12	397	333	25085	Lsat_1_v5_gn_9_56521,Lsat_1_v5_gn_3_24840,Lsat_1_v5_gn_1_71501,Lsat_1_v5_gn_1_129680,Lsat_1_v5_gn_4_117001,Lsat_1_v5_gn_7_30541,Lsat_1_v5_gn_9_24081,Lsat_1_v5_gn_9_21641,Lsat_1_v5_gn_6_9700,Lsat_1_v5_gn_6_1880,Lsat_1_v5_gn_6_106760,Lsat_1_v5_gn_5_3021
GO:0006541	glutamine metabolic process	biological_process	0.0078341	0.27285	3	397	25	25085	Lsat_1_v5_gn_5_3021,Lsat_1_v5_gn_3_6581,Lsat_1_v5_gn_6_6601
GO:0072525	pyridine-containing compound biosynthetic process	biological_process	0.0081316	0.28111	3	397	26	25085	Lsat_1_v5_gn_1_65480,Lsat_1_v5_gn_8_101401,Lsat_1_v5_gn_5_3021
GO:0072509	divalent inorganic cation transmembrane transporter activity	molecular_function	0.0090163	0.30826	7	397	143	25085	Lsat_1_v5_gn_5_28821,Lsat_1_v5_gn_9_45640,Lsat_1_v5_gn_1_69920,Lsat_1_v5_gn_9_27161,Lsat_1_v5_gn_5_3021,Lsat_1_v5_gn_5_30481,Lsat_1_v5_gn_7_45281
GO:0004810	tRNA adenylyltransferase activity	molecular_function	0.0090489	0.30826	2	397	9	25085	Lsat_1_v5_gn_6_6601,Lsat_1_v5_gn_3_6581
GO:0019538	protein metabolic process	biological_process	0.0093693	0.31686	90	397	4584	25085	Lsat_1_v5_gn_9_57541,Lsat_1_v5_gn_1_53901,Lsat_1_v5_gn_3_131281,Lsat_1_v5_gn_4_84020,Lsat_1_v5_gn_2_1300,Lsat_1_v5_gn_1_29520,Lsat_1_v5_gn_9_90660,Lsat_1_v5_gn_2_92000,Lsat_1_v5_gn_3_43761,Lsat_1_v5_gn_2_91740,Lsat_1_v5_gn_8_55401,Lsat_1_v5_gn_1_69221,Lsat_1_v5_gn_1_9760,Lsat_1_v5_gn_2_114941,Lsat_1_v5_gn_5_172301,Lsat_1_v5_gn_5_88481,Lsat_1_v5_gn_4_84561,Lsat_1_v5_gn_5_118840,Lsat_1_v5_gn_5_1282…
GO:0006098	pentose-phosphate shunt	biological_process	0.0094551	0.31687	2	397	9	25085	Lsat_1_v5_gn_8_34821,Lsat_1_v5_gn_3_54301
GO:0009521	photosystem	cellular_component	0.0095065	0.31687	8	397	184	25085	Lsat_1_v5_gn_5_157760,Lsat_1_v5_gn_3_94000,Lsat_1_v5_gn_7_69480,Lsat_1_v5_gn_9_48361,Lsat_1_v5_gn_7_65241,Lsat_1_v5_gn_5_181161,Lsat_1_v5_gn_3_139581,Lsat_1_v5_gn_4_110701
GO:0043170	macromolecule metabolic process	biological_process	0.0097628	0.31869	154	397	8471	25085	Lsat_1_v5_gn_9_45640,Lsat_1_v5_gn_3_39480,Lsat_1_v5_gn_9_57340,Lsat_1_v5_gn_6_34901,Lsat_1_v5_gn_1_3240,Lsat_1_v5_gn_6_50040,Lsat_1_v5_gn_8_73421,Lsat_1_v5_gn_8_6881,Lsat_1_v5_gn_3_65141,Lsat_1_v5_gn_3_11741,Lsat_1_v5_gn_2_65701,Lsat_1_v5_gn_5_9161,Lsat_1_v5_gn_5_34640,Lsat_1_v5_gn_1_40281,Lsat_1_v5_gn_7_108280,Lsat_1_v5_gn_9_65321,Lsat_1_v5_gn_2_123641,Lsat_1_v5_gn_1_29100,Lsat_1_v5_gn_0_37081,L…
GO:0016426	tRNA (adenine) methyltransferase activity	molecular_function	0.0098653	0.31869	2	397	10	25085	Lsat_1_v5_gn_8_6881,Lsat_1_v5_gn_9_57541
GO:0016429	tRNA (adenine-N1-)-methyltransferase activity	molecular_function	0.0098653	0.31869	2	397	10	25085	Lsat_1_v5_gn_9_57541,Lsat_1_v5_gn_8_6881

## Sheet: KEGG-1d-5d
#Term	Database	ID	Input number	Background number	P-Value	Corrected P-Value	Input
Plant hormone signal transduction	KEGG PATHWAY	ath04075	14	271	2.09231e-05	0.00127631	Lsat_1_v5_gn_6_65141|Lsat_1_v5_gn_9_63741|Lsat_1_v5_gn_2_118601|Lsat_1_v5_gn_9_43101|Lsat_1_v5_gn_2_121301|Lsat_1_v5_gn_8_121961|Lsat_1_v5_gn_8_164760|Lsat_1_v5_gn_7_79540|Lsat_1_v5_gn_5_6221|Lsat_1_v5_gn_5_95460|Lsat_1_v5_gn_7_107201|Lsat_1_v5_gn_5_72101|Lsat_1_v5_gn_5_188620|Lsat_1_v5_gn_4_98481
Metabolic pathways	KEGG PATHWAY	ath01100	76	1861	3.55748e-10	2.88156e-08	Lsat_1_v5_gn_9_117441|Lsat_1_v5_gn_7_106541|Lsat_1_v5_gn_9_29020|Lsat_1_v5_gn_3_76061|Lsat_1_v5_gn_1_129680|Lsat_1_v5_gn_7_73881|Novelgene2634|Lsat_1_v5_gn_7_45660|Lsat_1_v5_gn_4_36200|Lsat_1_v5_gn_6_85001|Lsat_1_v5_gn_4_119160|Lsat_1_v5_gn_1_24200|Lsat_1_v5_gn_8_63761|Lsat_1_v5_gn_3_54301|Lsat_1_v5_gn_4_97540|Lsat_1_v5_gn_3_29621|Lsat_1_v5_gn_5_110501|Lsat_1_v5_gn_4_56041|Lsat_1_v5_gn_5_3140|Lsa…
Biosynthesis of secondary metabolites	KEGG PATHWAY	ath01110	47	995	1.92639e-08	7.80187e-07	Lsat_1_v5_gn_3_16080|Lsat_1_v5_gn_3_16260|Lsat_1_v5_gn_5_126281|Lsat_1_v5_gn_3_76061|Lsat_1_v5_gn_1_129680|Lsat_1_v5_gn_7_73881|Novelgene2634|Lsat_1_v5_gn_9_29020|Lsat_1_v5_gn_3_47540|Lsat_1_v5_gn_3_54301|Lsat_1_v5_gn_5_110501|Lsat_1_v5_gn_4_56041|Lsat_1_v5_gn_1_71501|Lsat_1_v5_gn_1_40281|Lsat_1_v5_gn_5_19701|Lsat_1_v5_gn_6_106760|Lsat_1_v5_gn_5_3140|Lsat_1_v5_gn_3_22001|Lsat_1_v5_gn_5_117961|Lsa…
Ribosome	KEGG PATHWAY	ath03010	23	360	8.82425e-07	2.38255e-05	Lsat_1_v5_gn_4_42200|Lsat_1_v5_gn_8_55401|Lsat_1_v5_gn_5_88481|Lsat_1_v5_gn_2_91740|Lsat_1_v5_gn_1_12380|Lsat_1_v5_gn_1_49881|Lsat_1_v5_gn_2_123641|Lsat_1_v5_gn_2_109600|Lsat_1_v5_gn_5_172301|Lsat_1_v5_gn_5_130940|Lsat_1_v5_gn_6_118081|Lsat_1_v5_gn_1_10420|Lsat_1_v5_gn_1_53901|Lsat_1_v5_gn_2_128701|Novelgene0397|Lsat_1_v5_gn_5_128220|Lsat_1_v5_gn_6_113160|Lsat_1_v5_gn_5_149541|Lsat_1_v5_gn_4_1177…
Porphyrin and chlorophyll metabolism	KEGG PATHWAY	ath00860	7	45	4.54544e-05	0.000920452	Lsat_1_v5_gn_9_29020|Lsat_1_v5_gn_5_19701|Lsat_1_v5_gn_6_106760|Lsat_1_v5_gn_7_73881|Lsat_1_v5_gn_4_50480|Lsat_1_v5_gn_9_30221|Lsat_1_v5_gn_4_84561
Purine metabolism	KEGG PATHWAY	ath00230	12	157	7.56645e-05	0.00122576	Lsat_1_v5_gn_3_16260|Lsat_1_v5_gn_8_126900|Lsat_1_v5_gn_4_97540|Lsat_1_v5_gn_7_31561|Lsat_1_v5_gn_3_6581|Lsat_1_v5_gn_3_29621|Lsat_1_v5_gn_1_24200|Lsat_1_v5_gn_9_27481|Lsat_1_v5_gn_5_135061|Lsat_1_v5_gn_6_6601|Lsat_1_v5_gn_4_87701|Lsat_1_v5_gn_1_29100
Ribosome biogenesis in eukaryotes	KEGG PATHWAY	ath03008	8	101	0.000946074	0.012772	Lsat_1_v5_gn_2_112741|Lsat_1_v5_gn_5_97280|Lsat_1_v5_gn_8_145841|Lsat_1_v5_gn_8_6881|Lsat_1_v5_gn_1_29280|Lsat_1_v5_gn_2_95881|Lsat_1_v5_gn_9_57541|Lsat_1_v5_gn_1_15581
Photosynthesis - antenna proteins	KEGG PATHWAY	ath00196	4	22	0.00123839	0.0143299	Lsat_1_v5_gn_5_6741|Lsat_1_v5_gn_7_106541|Lsat_1_v5_gn_9_104661|Lsat_1_v5_gn_9_117441
Steroid biosynthesis	KEGG PATHWAY	ath00100	4	34	0.00513818	0.0520241	Lsat_1_v5_gn_9_24081|Lsat_1_v5_gn_5_110501|Lsat_1_v5_gn_6_9700|Lsat_1_v5_gn_3_47540
Terpenoid backbone biosynthesis	KEGG PATHWAY	ath00900	5	58	0.00611085	0.0549977	Lsat_1_v5_gn_5_117961|Lsat_1_v5_gn_5_126281|Lsat_1_v5_gn_8_112280|Lsat_1_v5_gn_5_50541|Lsat_1_v5_gn_5_19701
