# Supplementary material for: Comparative Analysis of Italian Lettuce (Lactuca sativa L. var. ramose) Transcriptome Profiles Reveals the Molecular Mechanism on Exogenous Melatonin Preventing Cadmium Toxicity
Source: Genes (Basel). 2022 May 26;13(6):955. doi: 10.3390/genes13060955 (PMC9223142; doi:10.3390/genes13060955)
Supplement: Supplementary file 1 [file genes-13-00955-s001.zip › Supplementary Files/Table S16_Enrichment for Group3.xlsx]

## Sheet: GO-0d
GO_accession	Description	Term_type	Over_represented_pValue	Corrected_pValue	DEG_item	DEG_list	Bg_item	Bg_list	Gene_names
GO:0016998	cell wall macromolecule catabolic process	biological_process	4.1374e-09	1.9309e-05	7	479	15	25085	Lsat_1_v5_gn_3_124741,Lsat_1_v5_gn_3_125440,Lsat_1_v5_gn_2_51761,Lsat_1_v5_gn_4_111321,Lsat_1_v5_gn_8_111541,Lsat_1_v5_gn_3_124481,Lsat_1_v5_gn_3_124781
GO:0006026	aminoglycan catabolic process	biological_process	2.4345e-08	5.5946e-05	7	479	18	25085	Lsat_1_v5_gn_2_51761,Lsat_1_v5_gn_3_125440,Lsat_1_v5_gn_3_124741,Lsat_1_v5_gn_3_124781,Lsat_1_v5_gn_3_124481,Lsat_1_v5_gn_4_111321,Lsat_1_v5_gn_8_111541
GO:0004568	chitinase activity	molecular_function	3.5963e-08	5.5946e-05	6	479	12	25085	Lsat_1_v5_gn_3_125440,Lsat_1_v5_gn_2_51761,Lsat_1_v5_gn_3_124741,Lsat_1_v5_gn_3_124781,Lsat_1_v5_gn_8_111541,Lsat_1_v5_gn_3_124481
GO:0006032	chitin catabolic process	biological_process	5.0186e-07	0.00039036	6	479	17	25085	Lsat_1_v5_gn_3_125440,Lsat_1_v5_gn_2_51761,Lsat_1_v5_gn_3_124741,Lsat_1_v5_gn_3_124781,Lsat_1_v5_gn_8_111541,Lsat_1_v5_gn_3_124481
GO:0046348	amino sugar catabolic process	biological_process	5.0186e-07	0.00039036	6	479	17	25085	Lsat_1_v5_gn_2_51761,Lsat_1_v5_gn_3_125440,Lsat_1_v5_gn_3_124741,Lsat_1_v5_gn_3_124781,Lsat_1_v5_gn_3_124481,Lsat_1_v5_gn_8_111541
GO:1901072	glucosamine-containing compound catabolic process	biological_process	5.0186e-07	0.00039036	6	479	17	25085	Lsat_1_v5_gn_2_51761,Lsat_1_v5_gn_3_125440,Lsat_1_v5_gn_3_124741,Lsat_1_v5_gn_3_124781,Lsat_1_v5_gn_3_124481,Lsat_1_v5_gn_8_111541
GO:0006030	chitin metabolic process	biological_process	1.1328e-06	0.00066086	6	479	19	25085	Lsat_1_v5_gn_3_124481,Lsat_1_v5_gn_8_111541,Lsat_1_v5_gn_3_124781,Lsat_1_v5_gn_3_124741,Lsat_1_v5_gn_2_51761,Lsat_1_v5_gn_3_125440
GO:1901071	glucosamine-containing compound metabolic process	biological_process	1.1328e-06	0.00066086	6	479	19	25085	Lsat_1_v5_gn_3_124781,Lsat_1_v5_gn_8_111541,Lsat_1_v5_gn_3_124481,Lsat_1_v5_gn_3_125440,Lsat_1_v5_gn_2_51761,Lsat_1_v5_gn_3_124741
GO:0044036	cell wall macromolecule metabolic process	biological_process	1.4279e-06	0.00074043	7	479	31	25085	Lsat_1_v5_gn_3_124781,Lsat_1_v5_gn_8_111541,Lsat_1_v5_gn_4_111321,Lsat_1_v5_gn_3_124481,Lsat_1_v5_gn_3_125440,Lsat_1_v5_gn_2_51761,Lsat_1_v5_gn_3_124741
GO:1901565	organonitrogen compound catabolic process	biological_process	1.625e-06	0.00075841	13	479	132	25085	Lsat_1_v5_gn_4_21341,Lsat_1_v5_gn_6_10780,Lsat_1_v5_gn_4_18681,Lsat_1_v5_gn_3_124781,Lsat_1_v5_gn_3_24081,Lsat_1_v5_gn_8_134220,Lsat_1_v5_gn_3_124481,Lsat_1_v5_gn_4_111321,Lsat_1_v5_gn_8_111541,Lsat_1_v5_gn_8_104461,Lsat_1_v5_gn_2_51761,Lsat_1_v5_gn_3_125440,Lsat_1_v5_gn_3_124741
GO:1901136	carbohydrate derivative catabolic process	biological_process	2.4693e-06	0.0010476	8	479	47	25085	Lsat_1_v5_gn_3_124781,Lsat_1_v5_gn_8_111541,Lsat_1_v5_gn_4_111321,Lsat_1_v5_gn_3_124481,Lsat_1_v5_gn_3_125440,Lsat_1_v5_gn_2_51761,Lsat_1_v5_gn_3_124741,Lsat_1_v5_gn_5_128041
GO:0009538	photosystem I reaction center	cellular_component	6.6903e-06	0.002602	6	479	26	25085	Lsat_1_v5_gn_6_83821,Lsat_1_v5_gn_8_98481,Lsat_1_v5_gn_2_15600,Lsat_1_v5_gn_5_130901,Novelgene0677,Lsat_1_v5_gn_9_16861
GO:0006022	aminoglycan metabolic process	biological_process	9.0591e-06	0.0032522	7	479	40	25085	Lsat_1_v5_gn_3_124741,Lsat_1_v5_gn_2_51761,Lsat_1_v5_gn_3_125440,Lsat_1_v5_gn_3_124481,Lsat_1_v5_gn_4_111321,Lsat_1_v5_gn_8_111541,Lsat_1_v5_gn_3_124781
GO:0006040	amino sugar metabolic process	biological_process	1.5083e-05	0.0050279	6	479	29	25085	Lsat_1_v5_gn_3_124741,Lsat_1_v5_gn_3_125440,Lsat_1_v5_gn_2_51761,Lsat_1_v5_gn_8_111541,Lsat_1_v5_gn_3_124481,Lsat_1_v5_gn_3_124781
GO:0009522	photosystem I	cellular_component	3.3515e-05	0.010428	8	479	66	25085	Novelgene0677,Lsat_1_v5_gn_1_10061,Lsat_1_v5_gn_9_16861,Lsat_1_v5_gn_2_15600,Lsat_1_v5_gn_5_130901,Lsat_1_v5_gn_6_83821,Lsat_1_v5_gn_8_98481,Lsat_1_v5_gn_5_381
GO:0009521	photosystem	cellular_component	5.723e-05	0.016693	13	479	184	25085	Lsat_1_v5_gn_9_16861,Lsat_1_v5_gn_5_130901,Lsat_1_v5_gn_2_15600,Lsat_1_v5_gn_8_98481,Lsat_1_v5_gn_6_83821,Lsat_1_v5_gn_3_35220,Lsat_1_v5_gn_3_29100,Lsat_1_v5_gn_5_381,Novelgene0677,Lsat_1_v5_gn_4_179201,Lsat_1_v5_gn_7_116120,Lsat_1_v5_gn_5_186721,Lsat_1_v5_gn_1_10061
GO:0016310	phosphorylation	biological_process	6.1975e-05	0.016722	63	479	1943	25085	Lsat_1_v5_gn_1_123940,Lsat_1_v5_gn_8_62601,Lsat_1_v5_gn_6_56400,Lsat_1_v5_gn_1_66741,Lsat_1_v5_gn_8_80560,Lsat_1_v5_gn_4_37761,Lsat_1_v5_gn_8_89880,Lsat_1_v5_gn_8_120201,Lsat_1_v5_gn_2_13421,Lsat_1_v5_gn_4_169901,Lsat_1_v5_gn_4_97140,Lsat_1_v5_gn_8_19881,Lsat_1_v5_gn_4_23100,Lsat_1_v5_gn_3_61861,Lsat_1_v5_gn_8_100200,Lsat_1_v5_gn_1_89461,Lsat_1_v5_gn_4_88101,Lsat_1_v5_gn_3_62600,Lsat_1_v5_gn_7_85…
GO:0008152	metabolic process	biological_process	6.4496e-05	0.016722	301	479	13566	25085	Lsat_1_v5_gn_4_100080,Lsat_1_v5_gn_6_26340,Lsat_1_v5_gn_2_17480,Lsat_1_v5_gn_1_64901,Lsat_1_v5_gn_5_150900,Lsat_1_v5_gn_9_117520,Lsat_1_v5_gn_8_83900,Lsat_1_v5_gn_5_37140,Lsat_1_v5_gn_1_120800,Lsat_1_v5_gn_8_98481,Lsat_1_v5_gn_5_104520,Novelgene0068,Lsat_1_v5_gn_2_72821,Lsat_1_v5_gn_2_104861,Lsat_1_v5_gn_5_174421,Lsat_1_v5_gn_9_43840,Lsat_1_v5_gn_4_37780,Novelgene2617,Lsat_1_v5_gn_7_108720,Lsat_1…
GO:0034357	photosynthetic membrane	cellular_component	0.00012336	0.030302	13	479	199	25085	Lsat_1_v5_gn_2_15600,Lsat_1_v5_gn_5_130901,Lsat_1_v5_gn_9_16861,Lsat_1_v5_gn_3_29100,Lsat_1_v5_gn_5_381,Lsat_1_v5_gn_3_35220,Lsat_1_v5_gn_6_83821,Lsat_1_v5_gn_8_98481,Lsat_1_v5_gn_4_179201,Novelgene0677,Lsat_1_v5_gn_1_10061,Lsat_1_v5_gn_5_186721,Lsat_1_v5_gn_7_116120
GO:0009579	thylakoid	cellular_component	0.00019309	0.037358	14	479	235	25085	Lsat_1_v5_gn_7_116120,Lsat_1_v5_gn_5_186721,Lsat_1_v5_gn_1_10061,Novelgene0677,Lsat_1_v5_gn_4_179201,Lsat_1_v5_gn_4_37780,Lsat_1_v5_gn_8_98481,Lsat_1_v5_gn_6_83821,Lsat_1_v5_gn_3_35220,Lsat_1_v5_gn_3_29100,Lsat_1_v5_gn_5_381,Lsat_1_v5_gn_9_16861,Lsat_1_v5_gn_5_130901,Lsat_1_v5_gn_2_15600
GO:0044436	thylakoid part	cellular_component	0.00019309	0.037358	14	479	235	25085	Lsat_1_v5_gn_7_116120,Lsat_1_v5_gn_5_186721,Lsat_1_v5_gn_1_10061,Novelgene0677,Lsat_1_v5_gn_4_179201,Lsat_1_v5_gn_4_37780,Lsat_1_v5_gn_6_83821,Lsat_1_v5_gn_8_98481,Lsat_1_v5_gn_3_29100,Lsat_1_v5_gn_5_381,Lsat_1_v5_gn_3_35220,Lsat_1_v5_gn_9_16861,Lsat_1_v5_gn_2_15600,Lsat_1_v5_gn_5_130901
GO:0044703	multi-organism reproductive process	biological_process	0.00020049	0.037358	14	479	227	25085	Lsat_1_v5_gn_2_115021,Lsat_1_v5_gn_6_110541,Lsat_1_v5_gn_1_95000,Lsat_1_v5_gn_8_46500,Lsat_1_v5_gn_8_142140,Lsat_1_v5_gn_8_19881,Lsat_1_v5_gn_8_5261,Lsat_1_v5_gn_5_139341,Lsat_1_v5_gn_7_85001,Lsat_1_v5_gn_5_153281,Lsat_1_v5_gn_6_56400,Lsat_1_v5_gn_1_66741,Lsat_1_v5_gn_8_80560,Lsat_1_v5_gn_8_142060
GO:0006468	protein phosphorylation	biological_process	0.00021895	0.037358	57	479	1783	25085	Lsat_1_v5_gn_2_120461,Lsat_1_v5_gn_9_115041,Lsat_1_v5_gn_4_162681,Lsat_1_v5_gn_3_61760,Lsat_1_v5_gn_3_62620,Lsat_1_v5_gn_4_37780,Lsat_1_v5_gn_4_97080,Novelgene2643,Lsat_1_v5_gn_2_120501,Lsat_1_v5_gn_2_117861,Lsat_1_v5_gn_8_142140,Lsat_1_v5_gn_5_166280,Lsat_1_v5_gn_1_52980,Lsat_1_v5_gn_1_81560,Lsat_1_v5_gn_1_88221,Lsat_1_v5_gn_4_1681,Lsat_1_v5_gn_5_72361,Novelgene2924,Lsat_1_v5_gn_3_58681,Lsat_1_v…
GO:0006355	regulation of transcription, DNA-templated	biological_process	0.00022129	0.037358	61	479	2007	25085	Lsat_1_v5_gn_1_37081,Lsat_1_v5_gn_5_166280,Lsat_1_v5_gn_7_68501,Lsat_1_v5_gn_2_98041,Lsat_1_v5_gn_5_5940,Lsat_1_v5_gn_4_51301,Lsat_1_v5_gn_8_122881,Lsat_1_v5_gn_8_14040,Lsat_1_v5_gn_4_100080,Lsat_1_v5_gn_6_53000,Lsat_1_v5_gn_1_50660,Lsat_1_v5_gn_2_60101,Lsat_1_v5_gn_3_68721,Lsat_1_v5_gn_4_4840,Lsat_1_v5_gn_6_45461,Lsat_1_v5_gn_9_43840,Lsat_1_v5_gn_9_115041,Lsat_1_v5_gn_9_95921,Lsat_1_v5_gn_1_5472…
GO:1903506	regulation of nucleic acid-templated transcription	biological_process	0.00022129	0.037358	61	479	2007	25085	Lsat_1_v5_gn_2_60101,Lsat_1_v5_gn_4_4840,Lsat_1_v5_gn_3_68721,Lsat_1_v5_gn_1_50660,Lsat_1_v5_gn_4_100080,Lsat_1_v5_gn_6_53000,Lsat_1_v5_gn_8_14040,Lsat_1_v5_gn_8_122881,Lsat_1_v5_gn_4_51301,Lsat_1_v5_gn_5_5940,Lsat_1_v5_gn_7_68501,Lsat_1_v5_gn_5_166280,Lsat_1_v5_gn_2_98041,Lsat_1_v5_gn_1_37081,Lsat_1_v5_gn_2_100140,Lsat_1_v5_gn_6_20120,Lsat_1_v5_gn_8_95700,Lsat_1_v5_gn_3_85620,Lsat_1_v5_gn_3_5098…
GO:0071554	cell wall organization or biogenesis	biological_process	0.00023135	0.037358	10	479	136	25085	Lsat_1_v5_gn_3_127881,Lsat_1_v5_gn_2_136060,Lsat_1_v5_gn_3_124781,Lsat_1_v5_gn_8_111541,Lsat_1_v5_gn_4_111321,Lsat_1_v5_gn_3_124481,Lsat_1_v5_gn_3_125440,Lsat_1_v5_gn_2_51761,Novelgene1024,Lsat_1_v5_gn_3_124741
GO:0015979	photosynthesis	biological_process	0.00024233	0.037358	14	479	242	25085	Lsat_1_v5_gn_2_15600,Lsat_1_v5_gn_5_130901,Lsat_1_v5_gn_9_16861,Lsat_1_v5_gn_5_381,Lsat_1_v5_gn_3_29100,Lsat_1_v5_gn_3_35220,Lsat_1_v5_gn_6_83821,Lsat_1_v5_gn_8_98481,Lsat_1_v5_gn_3_39480,Lsat_1_v5_gn_4_179201,Novelgene0677,Lsat_1_v5_gn_1_10061,Lsat_1_v5_gn_5_186721,Lsat_1_v5_gn_7_116120
GO:0009856	pollination	biological_process	0.00024855	0.037358	10	479	126	25085	Lsat_1_v5_gn_1_66741,Lsat_1_v5_gn_8_80560,Lsat_1_v5_gn_8_142060,Lsat_1_v5_gn_6_56400,Lsat_1_v5_gn_5_153281,Lsat_1_v5_gn_6_110541,Lsat_1_v5_gn_2_115021,Lsat_1_v5_gn_8_19881,Lsat_1_v5_gn_8_142140,Lsat_1_v5_gn_8_46500
GO:0009875	pollen-pistil interaction	biological_process	0.00024855	0.037358	10	479	126	25085	Lsat_1_v5_gn_6_56400,Lsat_1_v5_gn_8_80560,Lsat_1_v5_gn_8_142060,Lsat_1_v5_gn_1_66741,Lsat_1_v5_gn_5_153281,Lsat_1_v5_gn_6_110541,Lsat_1_v5_gn_2_115021,Lsat_1_v5_gn_8_19881,Lsat_1_v5_gn_8_46500,Lsat_1_v5_gn_8_142140
GO:0048544	recognition of pollen	biological_process	0.00024855	0.037358	10	479	126	25085	Lsat_1_v5_gn_6_56400,Lsat_1_v5_gn_8_80560,Lsat_1_v5_gn_8_142060,Lsat_1_v5_gn_1_66741,Lsat_1_v5_gn_5_153281,Lsat_1_v5_gn_6_110541,Lsat_1_v5_gn_2_115021,Lsat_1_v5_gn_8_19881,Lsat_1_v5_gn_8_142140,Lsat_1_v5_gn_8_46500
GO:2001141	regulation of RNA biosynthetic process	biological_process	0.00024984	0.037358	61	479	2016	25085	Lsat_1_v5_gn_5_76560,Lsat_1_v5_gn_6_112381,Lsat_1_v5_gn_3_21780,Lsat_1_v5_gn_2_3981,Lsat_1_v5_gn_4_54780,Lsat_1_v5_gn_4_101421,Lsat_1_v5_gn_5_136680,Lsat_1_v5_gn_3_127881,Novelgene0823,Lsat_1_v5_gn_5_14180,Lsat_1_v5_gn_3_59901,Lsat_1_v5_gn_2_127081,Lsat_1_v5_gn_2_126920,Lsat_1_v5_gn_2_5500,Lsat_1_v5_gn_3_117680,Lsat_1_v5_gn_7_34841,Lsat_1_v5_gn_2_123580,Lsat_1_v5_gn_4_63720,Lsat_1_v5_gn_8_39441,L…
GO:0051252	regulation of RNA metabolic process	biological_process	0.00025615	0.037358	61	479	2018	25085	Lsat_1_v5_gn_2_12381,Lsat_1_v5_gn_7_108720,Lsat_1_v5_gn_9_10001,Lsat_1_v5_gn_4_115141,Lsat_1_v5_gn_2_72540,Lsat_1_v5_gn_7_41401,Lsat_1_v5_gn_3_84881,Lsat_1_v5_gn_8_74041,Lsat_1_v5_gn_5_23801,Lsat_1_v5_gn_5_131240,Lsat_1_v5_gn_4_63720,Lsat_1_v5_gn_8_39441,Lsat_1_v5_gn_7_85001,Lsat_1_v5_gn_4_175240,Lsat_1_v5_gn_6_33521,Lsat_1_v5_gn_7_34841,Lsat_1_v5_gn_2_123580,Lsat_1_v5_gn_3_117680,Lsat_1_v5_gn_2_…
GO:0042440	pigment metabolic process	biological_process	0.00029385	0.041557	12	479	191	25085	Lsat_1_v5_gn_5_128041,Lsat_1_v5_gn_7_80180,Lsat_1_v5_gn_4_108640,Lsat_1_v5_gn_2_36961,Lsat_1_v5_gn_5_5940,Lsat_1_v5_gn_4_21341,Lsat_1_v5_gn_7_76780,Lsat_1_v5_gn_3_24081,Lsat_1_v5_gn_8_134220,Lsat_1_v5_gn_4_18681,Lsat_1_v5_gn_6_10780,Lsat_1_v5_gn_8_104461
GO:0022414	reproductive process	biological_process	0.00030712	0.042156	14	479	237	25085	Lsat_1_v5_gn_2_115021,Lsat_1_v5_gn_6_110541,Lsat_1_v5_gn_1_95000,Lsat_1_v5_gn_8_46500,Lsat_1_v5_gn_8_142140,Lsat_1_v5_gn_8_19881,Lsat_1_v5_gn_8_5261,Lsat_1_v5_gn_5_139341,Lsat_1_v5_gn_7_85001,Lsat_1_v5_gn_5_153281,Lsat_1_v5_gn_6_56400,Lsat_1_v5_gn_8_80560,Lsat_1_v5_gn_8_142060,Lsat_1_v5_gn_1_66741
GO:0019219	regulation of nucleobase-containing compound metabolic process	biological_process	0.0003348	0.044644	61	479	2038	25085	Lsat_1_v5_gn_5_131240,Lsat_1_v5_gn_5_23801,Lsat_1_v5_gn_6_33521,Lsat_1_v5_gn_7_85001,Lsat_1_v5_gn_4_175240,Lsat_1_v5_gn_8_39441,Lsat_1_v5_gn_4_63720,Lsat_1_v5_gn_3_117680,Lsat_1_v5_gn_7_34841,Lsat_1_v5_gn_2_123580,Lsat_1_v5_gn_2_5500,Lsat_1_v5_gn_7_108720,Lsat_1_v5_gn_2_12381,Lsat_1_v5_gn_4_115141,Lsat_1_v5_gn_2_72540,Lsat_1_v5_gn_9_10001,Lsat_1_v5_gn_3_84881,Lsat_1_v5_gn_8_74041,Lsat_1_v5_gn_7_4…
GO:0044706	multi-multicellular organism process	biological_process	0.00036261	0.047009	10	479	132	25085	Lsat_1_v5_gn_8_142140,Lsat_1_v5_gn_8_46500,Lsat_1_v5_gn_8_19881,Lsat_1_v5_gn_2_115021,Lsat_1_v5_gn_6_110541,Lsat_1_v5_gn_5_153281,Lsat_1_v5_gn_8_80560,Lsat_1_v5_gn_1_66741,Lsat_1_v5_gn_8_142060,Lsat_1_v5_gn_6_56400
GO:0019222	regulation of metabolic process	biological_process	0.00040228	0.050741	69	479	2395	25085	Lsat_1_v5_gn_9_95921,Lsat_1_v5_gn_4_97080,Lsat_1_v5_gn_9_115041,Lsat_1_v5_gn_9_43840,Lsat_1_v5_gn_2_100140,Lsat_1_v5_gn_6_20120,Lsat_1_v5_gn_3_85620,Lsat_1_v5_gn_6_108340,Lsat_1_v5_gn_1_120800,Lsat_1_v5_gn_1_54721,Lsat_1_v5_gn_4_179201,Lsat_1_v5_gn_5_166280,Lsat_1_v5_gn_1_37081,Lsat_1_v5_gn_4_4840,Lsat_1_v5_gn_3_68721,Lsat_1_v5_gn_1_50660,Lsat_1_v5_gn_8_14040,Lsat_1_v5_gn_4_100080,Lsat_1_v5_gn_6_…
GO:0008037	cell recognition	biological_process	0.00041517	0.050989	10	479	135	25085	Lsat_1_v5_gn_8_19881,Lsat_1_v5_gn_8_46500,Lsat_1_v5_gn_8_142140,Lsat_1_v5_gn_6_110541,Lsat_1_v5_gn_2_115021,Lsat_1_v5_gn_8_142060,Lsat_1_v5_gn_8_80560,Lsat_1_v5_gn_1_66741,Lsat_1_v5_gn_6_56400,Lsat_1_v5_gn_5_153281
GO:0004672	protein kinase activity	molecular_function	0.00043671	0.05226	59	479	1910	25085	Novelgene2643,Lsat_1_v5_gn_4_97080,Lsat_1_v5_gn_4_37780,Lsat_1_v5_gn_2_120461,Lsat_1_v5_gn_3_61760,Lsat_1_v5_gn_3_62620,Lsat_1_v5_gn_4_162681,Lsat_1_v5_gn_9_115041,Lsat_1_v5_gn_2_117861,Lsat_1_v5_gn_8_142140,Lsat_1_v5_gn_2_120501,Lsat_1_v5_gn_9_63620,Lsat_1_v5_gn_5_181620,Lsat_1_v5_gn_3_58681,Lsat_1_v5_gn_9_117520,Lsat_1_v5_gn_9_117561,Lsat_1_v5_gn_5_153281,Lsat_1_v5_gn_1_81560,Lsat_1_v5_gn_1_882…
GO:0010468	regulation of gene expression	biological_process	0.00045631	0.052448	64	479	2190	25085	Lsat_1_v5_gn_2_123580,Lsat_1_v5_gn_7_34841,Lsat_1_v5_gn_2_5500,Lsat_1_v5_gn_8_138620,Lsat_1_v5_gn_4_175240,Lsat_1_v5_gn_7_85001,Lsat_1_v5_gn_8_39441,Lsat_1_v5_gn_4_63720,Lsat_1_v5_gn_7_41401,Lsat_1_v5_gn_8_74041,Lsat_1_v5_gn_3_84881,Lsat_1_v5_gn_2_12381,Lsat_1_v5_gn_9_10001,Lsat_1_v5_gn_2_72540,Lsat_1_v5_gn_4_54780,Lsat_1_v5_gn_2_3981,Lsat_1_v5_gn_3_21780,Lsat_1_v5_gn_5_14180,Novelgene0823,Lsat_1…
GO:0080090	regulation of primary metabolic process	biological_process	0.00046498	0.052448	66	479	2277	25085	Lsat_1_v5_gn_1_37081,Lsat_1_v5_gn_5_166280,Lsat_1_v5_gn_4_51301,Lsat_1_v5_gn_4_100080,Lsat_1_v5_gn_6_53000,Lsat_1_v5_gn_8_14040,Lsat_1_v5_gn_1_50660,Lsat_1_v5_gn_4_4840,Lsat_1_v5_gn_3_68721,Lsat_1_v5_gn_9_43840,Lsat_1_v5_gn_9_115041,Lsat_1_v5_gn_9_95921,Lsat_1_v5_gn_1_54721,Lsat_1_v5_gn_1_120800,Lsat_1_v5_gn_6_108340,Lsat_1_v5_gn_3_85620,Lsat_1_v5_gn_2_100140,Lsat_1_v5_gn_6_20120,Lsat_1_v5_gn_3_1…
GO:0032774	RNA biosynthetic process	biological_process	0.00047711	0.052448	72	479	2542	25085	Lsat_1_v5_gn_4_51301,Lsat_1_v5_gn_4_100080,Lsat_1_v5_gn_8_14040,Lsat_1_v5_gn_6_53000,Lsat_1_v5_gn_1_50660,Lsat_1_v5_gn_4_4840,Lsat_1_v5_gn_3_68721,Lsat_1_v5_gn_1_37081,Lsat_1_v5_gn_5_166280,Lsat_1_v5_gn_3_14041,Lsat_1_v5_gn_1_54721,Lsat_1_v5_gn_1_120800,Lsat_1_v5_gn_6_108340,Lsat_1_v5_gn_8_72140,Lsat_1_v5_gn_3_85620,Lsat_1_v5_gn_6_20120,Lsat_1_v5_gn_2_100140,Lsat_1_v5_gn_5_31640,Lsat_1_v5_gn_9_43…
GO:2000112	regulation of cellular macromolecule biosynthetic process	biological_process	0.00049914	0.052448	63	479	2155	25085	Lsat_1_v5_gn_6_53000,Lsat_1_v5_gn_4_100080,Lsat_1_v5_gn_8_14040,Lsat_1_v5_gn_4_51301,Lsat_1_v5_gn_8_122881,Lsat_1_v5_gn_5_5940,Lsat_1_v5_gn_3_68721,Lsat_1_v5_gn_2_60101,Lsat_1_v5_gn_4_4840,Lsat_1_v5_gn_1_50660,Lsat_1_v5_gn_5_166280,Lsat_1_v5_gn_2_98041,Lsat_1_v5_gn_7_68501,Lsat_1_v5_gn_1_37081,Lsat_1_v5_gn_6_108340,Lsat_1_v5_gn_5_170161,Lsat_1_v5_gn_6_115160,Lsat_1_v5_gn_3_31061,Lsat_1_v5_gn_1_12…
GO:0006351	transcription, DNA-templated	biological_process	0.00050571	0.052448	71	479	2504	25085	Lsat_1_v5_gn_3_14041,Lsat_1_v5_gn_5_166280,Lsat_1_v5_gn_1_37081,Lsat_1_v5_gn_4_100080,Lsat_1_v5_gn_6_53000,Lsat_1_v5_gn_8_14040,Lsat_1_v5_gn_4_51301,Lsat_1_v5_gn_3_68721,Lsat_1_v5_gn_4_4840,Lsat_1_v5_gn_1_50660,Lsat_1_v5_gn_5_31640,Lsat_1_v5_gn_9_43840,Lsat_1_v5_gn_9_115041,Lsat_1_v5_gn_9_95921,Lsat_1_v5_gn_6_108340,Lsat_1_v5_gn_1_54721,Lsat_1_v5_gn_1_120800,Lsat_1_v5_gn_3_85620,Lsat_1_v5_gn_2_10…
GO:0097659	nucleic acid-templated transcription	biological_process	0.00050571	0.052448	71	479	2504	25085	Lsat_1_v5_gn_8_72140,Lsat_1_v5_gn_2_100140,Lsat_1_v5_gn_6_20120,Lsat_1_v5_gn_3_85620,Lsat_1_v5_gn_1_120800,Lsat_1_v5_gn_1_54721,Lsat_1_v5_gn_6_108340,Lsat_1_v5_gn_9_95921,Lsat_1_v5_gn_9_115041,Lsat_1_v5_gn_5_31640,Lsat_1_v5_gn_9_43840,Lsat_1_v5_gn_1_50660,Lsat_1_v5_gn_4_4840,Lsat_1_v5_gn_3_68721,Lsat_1_v5_gn_4_51301,Lsat_1_v5_gn_4_100080,Lsat_1_v5_gn_8_14040,Lsat_1_v5_gn_6_53000,Lsat_1_v5_gn_1_37…
GO:0010556	regulation of macromolecule biosynthetic process	biological_process	0.00055096	0.054208	63	479	2163	25085	Lsat_1_v5_gn_9_95921,Lsat_1_v5_gn_9_43840,Lsat_1_v5_gn_6_45461,Lsat_1_v5_gn_9_115041,Lsat_1_v5_gn_6_11220,Lsat_1_v5_gn_3_50980,Lsat_1_v5_gn_3_85620,Lsat_1_v5_gn_6_20120,Lsat_1_v5_gn_2_100140,Lsat_1_v5_gn_8_95700,Lsat_1_v5_gn_1_54721,Lsat_1_v5_gn_6_115160,Lsat_1_v5_gn_3_31061,Lsat_1_v5_gn_1_120800,Lsat_1_v5_gn_5_170161,Lsat_1_v5_gn_6_108340,Lsat_1_v5_gn_1_37081,Lsat_1_v5_gn_7_68501,Lsat_1_v5_gn_5_…
GO:0031326	regulation of cellular biosynthetic process	biological_process	0.00055096	0.054208	63	479	2163	25085	Lsat_1_v5_gn_3_59901,Lsat_1_v5_gn_2_127081,Lsat_1_v5_gn_2_126920,Lsat_1_v5_gn_3_127881,Novelgene0823,Lsat_1_v5_gn_5_14180,Lsat_1_v5_gn_4_101421,Lsat_1_v5_gn_5_136680,Lsat_1_v5_gn_6_112381,Lsat_1_v5_gn_5_76560,Lsat_1_v5_gn_2_3981,Lsat_1_v5_gn_3_21780,Lsat_1_v5_gn_4_54780,Lsat_1_v5_gn_4_115141,Lsat_1_v5_gn_2_72540,Lsat_1_v5_gn_9_10001,Lsat_1_v5_gn_2_12381,Lsat_1_v5_gn_7_108720,Lsat_1_v5_gn_8_74041,…
GO:0009889	regulation of biosynthetic process	biological_process	0.00057679	0.054208	63	479	2167	25085	Lsat_1_v5_gn_6_53000,Lsat_1_v5_gn_4_100080,Lsat_1_v5_gn_8_14040,Lsat_1_v5_gn_8_122881,Lsat_1_v5_gn_4_51301,Lsat_1_v5_gn_5_5940,Lsat_1_v5_gn_2_60101,Lsat_1_v5_gn_4_4840,Lsat_1_v5_gn_3_68721,Lsat_1_v5_gn_1_50660,Lsat_1_v5_gn_5_166280,Lsat_1_v5_gn_7_68501,Lsat_1_v5_gn_2_98041,Lsat_1_v5_gn_1_37081,Lsat_1_v5_gn_6_108340,Lsat_1_v5_gn_5_170161,Lsat_1_v5_gn_6_115160,Lsat_1_v5_gn_1_120800,Lsat_1_v5_gn_3_3…
GO:0031323	regulation of cellular metabolic process	biological_process	0.00057774	0.054208	66	479	2297	25085	Lsat_1_v5_gn_9_43840,Lsat_1_v5_gn_9_115041,Lsat_1_v5_gn_9_95921,Lsat_1_v5_gn_6_108340,Lsat_1_v5_gn_1_54721,Lsat_1_v5_gn_1_120800,Lsat_1_v5_gn_3_85620,Lsat_1_v5_gn_6_20120,Lsat_1_v5_gn_2_100140,Lsat_1_v5_gn_5_166280,Lsat_1_v5_gn_1_37081,Lsat_1_v5_gn_4_179201,Lsat_1_v5_gn_6_53000,Lsat_1_v5_gn_4_100080,Lsat_1_v5_gn_8_14040,Lsat_1_v5_gn_4_51301,Lsat_1_v5_gn_3_68721,Lsat_1_v5_gn_4_4840,Lsat_1_v5_gn_1_…
GO:0060255	regulation of macromolecule metabolic process	biological_process	0.00058076	0.054208	66	479	2296	25085	Lsat_1_v5_gn_2_98041,Lsat_1_v5_gn_7_68501,Lsat_1_v5_gn_3_39480,Lsat_1_v5_gn_8_122881,Lsat_1_v5_gn_5_5940,Lsat_1_v5_gn_6_29721,Lsat_1_v5_gn_2_60101,Lsat_1_v5_gn_6_45461,Lsat_1_v5_gn_3_31061,Lsat_1_v5_gn_6_115160,Lsat_1_v5_gn_5_170161,Lsat_1_v5_gn_3_50980,Lsat_1_v5_gn_6_11220,Lsat_1_v5_gn_8_95700,Lsat_1_v5_gn_2_5500,Lsat_1_v5_gn_7_34841,Lsat_1_v5_gn_2_123580,Lsat_1_v5_gn_8_39441,Lsat_1_v5_gn_4_6372…
GO:0051171	regulation of nitrogen compound metabolic process	biological_process	0.00059825	0.054746	63	479	2170	25085	Lsat_1_v5_gn_5_14180,Lsat_1_v5_gn_3_127881,Novelgene0823,Lsat_1_v5_gn_2_127081,Lsat_1_v5_gn_2_126920,Lsat_1_v5_gn_3_59901,Lsat_1_v5_gn_2_3981,Lsat_1_v5_gn_3_21780,Lsat_1_v5_gn_4_54780,Lsat_1_v5_gn_5_76560,Lsat_1_v5_gn_6_112381,Lsat_1_v5_gn_5_136680,Lsat_1_v5_gn_4_101421,Lsat_1_v5_gn_3_84881,Lsat_1_v5_gn_7_41401,Lsat_1_v5_gn_8_74041,Lsat_1_v5_gn_2_12381,Lsat_1_v5_gn_7_108720,Lsat_1_v5_gn_4_115141,…
GO:0016301	kinase activity	molecular_function	0.00071097	0.062016	67	479	2282	25085	Lsat_1_v5_gn_8_142060,Lsat_1_v5_gn_7_85001,Lsat_1_v5_gn_5_121160,Lsat_1_v5_gn_3_100261,Lsat_1_v5_gn_1_96600,Lsat_1_v5_gn_8_46500,Lsat_1_v5_gn_4_4920,Lsat_1_v5_gn_2_115021,Lsat_1_v5_gn_6_56400,Lsat_1_v5_gn_8_120201,Lsat_1_v5_gn_6_73360,Lsat_1_v5_gn_8_62601,Lsat_1_v5_gn_1_123940,Lsat_1_v5_gn_4_97140,Lsat_1_v5_gn_8_19881,Lsat_1_v5_gn_4_88101,Lsat_1_v5_gn_3_61861,Lsat_1_v5_gn_3_58681,Lsat_1_v5_gn_9_1…
GO:0016798	hydrolase activity, acting on glycosyl bonds	molecular_function	0.00071308	0.062016	23	479	576	25085	Lsat_1_v5_gn_3_125440,Lsat_1_v5_gn_1_49441,Lsat_1_v5_gn_1_13741,Lsat_1_v5_gn_3_124741,Lsat_1_v5_gn_7_95080,Lsat_1_v5_gn_4_95281,Lsat_1_v5_gn_2_80380,Lsat_1_v5_gn_1_4321,Lsat_1_v5_gn_9_97200,Lsat_1_v5_gn_2_51761,Lsat_1_v5_gn_3_51421,Lsat_1_v5_gn_1_49321,Lsat_1_v5_gn_9_95921,Lsat_1_v5_gn_2_107701,Lsat_1_v5_gn_6_46900,Lsat_1_v5_gn_4_13220,Lsat_1_v5_gn_3_124781,Lsat_1_v5_gn_8_111541,Lsat_1_v5_gn_4_11…
GO:1901362	organic cyclic compound biosynthetic process	biological_process	0.00071756	0.062016	86	479	3211	25085	Lsat_1_v5_gn_9_10001,Lsat_1_v5_gn_2_72540,Lsat_1_v5_gn_2_12381,Lsat_1_v5_gn_3_84881,Lsat_1_v5_gn_8_74041,Lsat_1_v5_gn_7_41401,Lsat_1_v5_gn_8_33281,Lsat_1_v5_gn_8_39441,Lsat_1_v5_gn_4_63720,Lsat_1_v5_gn_7_85001,Lsat_1_v5_gn_4_175240,Lsat_1_v5_gn_2_5500,Lsat_1_v5_gn_2_123580,Lsat_1_v5_gn_7_34841,Lsat_1_v5_gn_2_6980,Lsat_1_v5_gn_3_59901,Lsat_1_v5_gn_2_126920,Novelgene0823,Lsat_1_v5_gn_5_14180,Lsat_1…
GO:0050662	coenzyme binding	molecular_function	0.00076304	0.064747	26	479	699	25085	Lsat_1_v5_gn_7_76780,Lsat_1_v5_gn_9_64361,Lsat_1_v5_gn_3_38341,Lsat_1_v5_gn_9_83540,Lsat_1_v5_gn_4_108640,Lsat_1_v5_gn_1_39601,Lsat_1_v5_gn_4_26521,Lsat_1_v5_gn_9_108760,Lsat_1_v5_gn_7_80180,Lsat_1_v5_gn_4_21341,Lsat_1_v5_gn_5_5940,Lsat_1_v5_gn_3_7900,Lsat_1_v5_gn_6_83821,Lsat_1_v5_gn_5_136860,Lsat_1_v5_gn_8_120201,Lsat_1_v5_gn_9_111281,Lsat_1_v5_gn_6_50280,Lsat_1_v5_gn_9_5220,Lsat_1_v5_gn_5_1744…
GO:0009654	photosystem II oxygen evolving complex	cellular_component	0.0012214	0.10179	4	479	26	25085	Lsat_1_v5_gn_4_179201,Lsat_1_v5_gn_7_116120,Lsat_1_v5_gn_3_35220,Lsat_1_v5_gn_1_10061
GO:0034654	nucleobase-containing compound biosynthetic process	biological_process	0.0013921	0.11211	75	479	2777	25085	Lsat_1_v5_gn_4_101421,Lsat_1_v5_gn_5_136680,Lsat_1_v5_gn_3_58041,Lsat_1_v5_gn_3_16800,Lsat_1_v5_gn_5_76560,Lsat_1_v5_gn_6_112381,Lsat_1_v5_gn_2_127081,Lsat_1_v5_gn_3_127881,Lsat_1_v5_gn_6_33521,Lsat_1_v5_gn_5_23801,Lsat_1_v5_gn_5_131240,Lsat_1_v5_gn_4_84301,Lsat_1_v5_gn_3_117680,Lsat_1_v5_gn_4_115141,Lsat_1_v5_gn_6_78800,Lsat_1_v5_gn_7_108720,Lsat_1_v5_gn_9_95921,Lsat_1_v5_gn_9_115041,Lsat_1_v5_g…
GO:0019438	aromatic compound biosynthetic process	biological_process	0.0013933	0.11211	80	479	3006	25085	Lsat_1_v5_gn_9_10001,Lsat_1_v5_gn_2_72540,Lsat_1_v5_gn_2_12381,Lsat_1_v5_gn_3_84881,Lsat_1_v5_gn_7_41401,Lsat_1_v5_gn_8_74041,Lsat_1_v5_gn_8_33281,Lsat_1_v5_gn_4_63720,Lsat_1_v5_gn_8_39441,Lsat_1_v5_gn_7_85001,Lsat_1_v5_gn_4_175240,Lsat_1_v5_gn_2_5500,Lsat_1_v5_gn_2_123580,Lsat_1_v5_gn_7_34841,Lsat_1_v5_gn_2_6980,Lsat_1_v5_gn_3_59901,Lsat_1_v5_gn_2_126920,Novelgene0823,Lsat_1_v5_gn_5_14180,Lsat_1…
GO:0004553	hydrolase activity, hydrolyzing O-glycosyl compounds	molecular_function	0.0016168	0.12789	21	479	539	25085	Lsat_1_v5_gn_8_27461,Lsat_1_v5_gn_4_67320,Lsat_1_v5_gn_2_107701,Lsat_1_v5_gn_9_95921,Lsat_1_v5_gn_1_49321,Lsat_1_v5_gn_2_51761,Lsat_1_v5_gn_3_51421,Lsat_1_v5_gn_3_124481,Lsat_1_v5_gn_8_111541,Lsat_1_v5_gn_4_111321,Lsat_1_v5_gn_3_124781,Lsat_1_v5_gn_4_13220,Lsat_1_v5_gn_6_46900,Lsat_1_v5_gn_2_80380,Lsat_1_v5_gn_1_4321,Lsat_1_v5_gn_9_97200,Lsat_1_v5_gn_3_124741,Lsat_1_v5_gn_7_95080,Lsat_1_v5_gn_1_4…
GO:0015996	chlorophyll catabolic process	biological_process	0.0020096	0.15127	6	479	70	25085	Lsat_1_v5_gn_4_18681,Lsat_1_v5_gn_6_10780,Lsat_1_v5_gn_8_134220,Lsat_1_v5_gn_3_24081,Lsat_1_v5_gn_8_104461,Lsat_1_v5_gn_4_21341
GO:0046149	pigment catabolic process	biological_process	0.0020096	0.15127	6	479	70	25085	Lsat_1_v5_gn_6_10780,Lsat_1_v5_gn_4_18681,Lsat_1_v5_gn_3_24081,Lsat_1_v5_gn_8_134220,Lsat_1_v5_gn_4_21341,Lsat_1_v5_gn_8_104461
GO:0047746	chlorophyllase activity	molecular_function	0.0020096	0.15127	6	479	70	25085	Lsat_1_v5_gn_4_21341,Lsat_1_v5_gn_8_104461,Lsat_1_v5_gn_6_10780,Lsat_1_v5_gn_4_18681,Lsat_1_v5_gn_8_134220,Lsat_1_v5_gn_3_24081
GO:0071949	FAD binding	molecular_function	0.0023296	0.17257	7	479	94	25085	Lsat_1_v5_gn_2_39940,Lsat_1_v5_gn_5_5940,Lsat_1_v5_gn_6_50280,Lsat_1_v5_gn_5_128041,Lsat_1_v5_gn_7_76780,Lsat_1_v5_gn_7_80180,Lsat_1_v5_gn_4_108640
GO:0048037	cofactor binding	molecular_function	0.0026438	0.18733	28	479	842	25085	Lsat_1_v5_gn_4_108640,Lsat_1_v5_gn_1_39601,Lsat_1_v5_gn_4_26521,Lsat_1_v5_gn_9_108760,Lsat_1_v5_gn_7_80180,Lsat_1_v5_gn_4_21341,Lsat_1_v5_gn_6_83821,Lsat_1_v5_gn_3_7900,Lsat_1_v5_gn_5_136860,Lsat_1_v5_gn_5_5940,Lsat_1_v5_gn_7_76780,Lsat_1_v5_gn_3_38341,Lsat_1_v5_gn_9_64361,Lsat_1_v5_gn_9_83540,Lsat_1_v5_gn_7_67921,Lsat_1_v5_gn_5_169660,Lsat_1_v5_gn_5_128041,Lsat_1_v5_gn_2_15261,Lsat_1_v5_gn_6_254…
GO:0006787	porphyrin-containing compound catabolic process	biological_process	0.0026492	0.18733	6	479	74	25085	Lsat_1_v5_gn_8_134220,Lsat_1_v5_gn_3_24081,Lsat_1_v5_gn_4_18681,Lsat_1_v5_gn_6_10780,Lsat_1_v5_gn_4_21341,Lsat_1_v5_gn_8_104461
GO:0033015	tetrapyrrole catabolic process	biological_process	0.0026492	0.18733	6	479	74	25085	Lsat_1_v5_gn_8_134220,Lsat_1_v5_gn_3_24081,Lsat_1_v5_gn_4_18681,Lsat_1_v5_gn_6_10780,Lsat_1_v5_gn_8_104461,Lsat_1_v5_gn_4_21341
GO:0006796	phosphate-containing compound metabolic process	biological_process	0.0028452	0.1977	70	479	2572	25085	Lsat_1_v5_gn_3_61861,Lsat_1_v5_gn_4_88101,Lsat_1_v5_gn_8_19881,Lsat_1_v5_gn_4_97140,Lsat_1_v5_gn_1_123940,Lsat_1_v5_gn_8_62601,Lsat_1_v5_gn_6_56400,Lsat_1_v5_gn_8_120201,Lsat_1_v5_gn_4_4920,Lsat_1_v5_gn_2_115021,Lsat_1_v5_gn_8_46500,Lsat_1_v5_gn_1_96600,Lsat_1_v5_gn_2_5500,Lsat_1_v5_gn_2_27441,Lsat_1_v5_gn_3_100261,Lsat_1_v5_gn_7_85001,Lsat_1_v5_gn_5_121160,Lsat_1_v5_gn_8_33281,Lsat_1_v5_gn_8_142…
GO:0051187	cofactor catabolic process	biological_process	0.0028806	0.1977	6	479	75	25085	Lsat_1_v5_gn_8_104461,Lsat_1_v5_gn_4_21341,Lsat_1_v5_gn_3_24081,Lsat_1_v5_gn_8_134220,Lsat_1_v5_gn_4_18681,Lsat_1_v5_gn_6_10780
GO:0006793	phosphorus metabolic process	biological_process	0.0029744	0.20118	70	479	2577	25085	Lsat_1_v5_gn_7_69401,Lsat_1_v5_gn_3_61760,Lsat_1_v5_gn_3_62620,Lsat_1_v5_gn_9_125160,Lsat_1_v5_gn_1_52980,Lsat_1_v5_gn_1_88221,Lsat_1_v5_gn_1_81560,Lsat_1_v5_gn_9_91880,Lsat_1_v5_gn_4_1681,Lsat_1_v5_gn_3_58681,Lsat_1_v5_gn_9_117561,Lsat_1_v5_gn_1_20100,Lsat_1_v5_gn_9_81040,Lsat_1_v5_gn_8_133220,Lsat_1_v5_gn_3_39480,Lsat_1_v5_gn_1_123460,Lsat_1_v5_gn_4_97140,Lsat_1_v5_gn_6_56400,Lsat_1_v5_gn_8_120…
GO:0018130	heterocycle biosynthetic process	biological_process	0.0030726	0.20486	79	479	3047	25085	Novelgene0823,Lsat_1_v5_gn_5_14180,Lsat_1_v5_gn_2_6980,Lsat_1_v5_gn_3_59901,Lsat_1_v5_gn_2_126920,Lsat_1_v5_gn_3_21780,Lsat_1_v5_gn_2_3981,Lsat_1_v5_gn_4_54780,Lsat_1_v5_gn_1_115540,Lsat_1_v5_gn_8_74041,Lsat_1_v5_gn_3_84881,Lsat_1_v5_gn_7_41401,Lsat_1_v5_gn_9_10001,Lsat_1_v5_gn_2_72540,Lsat_1_v5_gn_2_12381,Lsat_1_v5_gn_2_5500,Lsat_1_v5_gn_7_34841,Lsat_1_v5_gn_2_123580,Lsat_1_v5_gn_8_33281,Lsat_1_…
GO:0008061	chitin binding	molecular_function	0.003299	0.21579	3	479	16	25085	Lsat_1_v5_gn_3_124741,Lsat_1_v5_gn_8_111541,Lsat_1_v5_gn_3_124481
GO:0015994	chlorophyll metabolic process	biological_process	0.003329	0.21579	6	479	77	25085	Lsat_1_v5_gn_8_134220,Lsat_1_v5_gn_3_24081,Lsat_1_v5_gn_4_18681,Lsat_1_v5_gn_6_10780,Lsat_1_v5_gn_4_21341,Lsat_1_v5_gn_8_104461
GO:0016070	RNA metabolic process	biological_process	0.0035756	0.22764	86	479	3384	25085	Lsat_1_v5_gn_2_72540,Lsat_1_v5_gn_9_10001,Lsat_1_v5_gn_2_12381,Lsat_1_v5_gn_3_84881,Lsat_1_v5_gn_7_41401,Lsat_1_v5_gn_8_74041,Lsat_1_v5_gn_4_175240,Lsat_1_v5_gn_7_85001,Lsat_1_v5_gn_8_39441,Lsat_1_v5_gn_7_76780,Lsat_1_v5_gn_4_63720,Lsat_1_v5_gn_2_5500,Lsat_1_v5_gn_7_34841,Lsat_1_v5_gn_2_123580,Lsat_1_v5_gn_3_59901,Lsat_1_v5_gn_2_6980,Lsat_1_v5_gn_2_126920,Novelgene0823,Lsat_1_v5_gn_5_14180,Lsat_1…
GO:0016772	transferase activity, transferring phosphorus-containing groups	molecular_function	0.0036095	0.22764	81	479	3052	25085	Lsat_1_v5_gn_4_41340,Lsat_1_v5_gn_6_110541,Lsat_1_v5_gn_4_84301,Lsat_1_v5_gn_9_114940,Lsat_1_v5_gn_5_58161,Lsat_1_v5_gn_8_100200,Lsat_1_v5_gn_1_89461,Lsat_1_v5_gn_3_62600,Lsat_1_v5_gn_4_23100,Lsat_1_v5_gn_2_13421,Lsat_1_v5_gn_3_16800,Lsat_1_v5_gn_4_169901,Lsat_1_v5_gn_8_80560,Lsat_1_v5_gn_1_66741,Lsat_1_v5_gn_8_89880,Lsat_1_v5_gn_4_37761,Lsat_1_v5_gn_9_54340,Lsat_1_v5_gn_1_50660,Lsat_1_v5_gn_9_11…
GO:0016491	oxidoreductase activity	molecular_function	0.0041706	0.25952	69	479	2672	25085	Lsat_1_v5_gn_4_122561,Lsat_1_v5_gn_9_58061,Lsat_1_v5_gn_5_128041,Lsat_1_v5_gn_1_23861,Lsat_1_v5_gn_8_12380,Lsat_1_v5_gn_4_144120,Lsat_1_v5_gn_2_92220,Lsat_1_v5_gn_9_64361,Lsat_1_v5_gn_4_183240,Lsat_1_v5_gn_8_102821,Lsat_1_v5_gn_5_183021,Lsat_1_v5_gn_4_115141,Lsat_1_v5_gn_4_26521,Lsat_1_v5_gn_7_80180,Novelgene2617,Lsat_1_v5_gn_9_75781,Lsat_1_v5_gn_1_71160,Lsat_1_v5_gn_5_174421,Lsat_1_v5_gn_2_72821…
GO:1990204	oxidoreductase complex	cellular_component	0.0042303	0.25977	5	479	56	25085	Lsat_1_v5_gn_4_101760,Lsat_1_v5_gn_7_116120,Lsat_1_v5_gn_3_35220,Lsat_1_v5_gn_1_10061,Lsat_1_v5_gn_4_179201
GO:0044237	cellular metabolic process	biological_process	0.0043554	0.26398	213	479	9576	25085	Lsat_1_v5_gn_1_52980,Lsat_1_v5_gn_1_88221,Lsat_1_v5_gn_9_91880,Lsat_1_v5_gn_6_10780,Lsat_1_v5_gn_6_29721,Lsat_1_v5_gn_9_81040,Lsat_1_v5_gn_8_133220,Lsat_1_v5_gn_1_20100,Lsat_1_v5_gn_6_83821,Lsat_1_v5_gn_5_5940,Lsat_1_v5_gn_3_39480,Lsat_1_v5_gn_1_123460,Lsat_1_v5_gn_7_69401,Lsat_1_v5_gn_6_50280,Lsat_1_v5_gn_3_62620,Lsat_1_v5_gn_7_116120,Lsat_1_v5_gn_6_8180,Lsat_1_v5_gn_3_31061,Lsat_1_v5_gn_9_12516…
GO:0052689	carboxylic ester hydrolase activity	molecular_function	0.0046929	0.2678	10	479	199	25085	Lsat_1_v5_gn_8_134220,Lsat_1_v5_gn_3_24081,Lsat_1_v5_gn_4_18681,Lsat_1_v5_gn_5_31640,Lsat_1_v5_gn_6_10780,Lsat_1_v5_gn_8_104461,Novelgene1024,Lsat_1_v5_gn_3_127881,Lsat_1_v5_gn_2_136060,Lsat_1_v5_gn_4_21341
GO:0006879	cellular iron ion homeostasis	biological_process	0.0047655	0.2678	2	479	6	25085	Lsat_1_v5_gn_2_124481,Lsat_1_v5_gn_8_102821
GO:0046916	cellular transition metal ion homeostasis	biological_process	0.0047655	0.2678	2	479	6	25085	Lsat_1_v5_gn_2_124481,Lsat_1_v5_gn_8_102821
GO:0055072	iron ion homeostasis	biological_process	0.0047655	0.2678	2	479	6	25085	Lsat_1_v5_gn_8_102821,Lsat_1_v5_gn_2_124481
GO:0055076	transition metal ion homeostasis	biological_process	0.0047655	0.2678	2	479	6	25085	Lsat_1_v5_gn_2_124481,Lsat_1_v5_gn_8_102821
GO:0016774	phosphotransferase activity, carboxyl group as acceptor	molecular_function	0.0047673	0.2678	2	479	6	25085	Lsat_1_v5_gn_8_120201,Lsat_1_v5_gn_7_69401
GO:0050794	regulation of cellular process	biological_process	0.00482	0.2678	96	479	3866	25085	Lsat_1_v5_gn_2_127081,Lsat_1_v5_gn_3_127881,Lsat_1_v5_gn_4_101421,Lsat_1_v5_gn_5_136680,Lsat_1_v5_gn_3_124781,Lsat_1_v5_gn_5_76560,Lsat_1_v5_gn_6_112381,Lsat_1_v5_gn_4_115141,Lsat_1_v5_gn_1_95000,Lsat_1_v5_gn_7_108720,Lsat_1_v5_gn_2_136060,Lsat_1_v5_gn_6_33521,Lsat_1_v5_gn_5_23801,Lsat_1_v5_gn_5_131240,Lsat_1_v5_gn_7_18201,Lsat_1_v5_gn_3_56640,Lsat_1_v5_gn_4_183240,Lsat_1_v5_gn_4_95281,Lsat_1_v5_…
GO:0016773	phosphotransferase activity, alcohol group as acceptor	molecular_function	0.0051741	0.28409	61	479	2215	25085	Novelgene2924,Lsat_1_v5_gn_4_1681,Lsat_1_v5_gn_8_164760,Lsat_1_v5_gn_5_72361,Lsat_1_v5_gn_1_81560,Lsat_1_v5_gn_1_52980,Lsat_1_v5_gn_1_88221,Lsat_1_v5_gn_5_166280,Lsat_1_v5_gn_9_117520,Lsat_1_v5_gn_9_117561,Lsat_1_v5_gn_5_153281,Lsat_1_v5_gn_3_58681,Lsat_1_v5_gn_9_54340,Lsat_1_v5_gn_1_20100,Lsat_1_v5_gn_8_133220,Lsat_1_v5_gn_1_50660,Lsat_1_v5_gn_1_123460,Lsat_1_v5_gn_9_117581,Lsat_1_v5_gn_4_37741,…
GO:0055114	oxidation-reduction process	biological_process	0.0056009	0.30394	66	479	2567	25085	Lsat_1_v5_gn_8_164760,Lsat_1_v5_gn_2_17480,Lsat_1_v5_gn_5_101600,Lsat_1_v5_gn_1_64901,Lsat_1_v5_gn_5_150900,Lsat_1_v5_gn_1_28480,Lsat_1_v5_gn_3_7900,Lsat_1_v5_gn_6_84940,Lsat_1_v5_gn_4_110260,Lsat_1_v5_gn_9_108760,Lsat_1_v5_gn_8_17481,Lsat_1_v5_gn_9_63480,Lsat_1_v5_gn_4_108640,Lsat_1_v5_gn_4_151120,Lsat_1_v5_gn_5_174421,Lsat_1_v5_gn_2_72821,Lsat_1_v5_gn_5_183021,Lsat_1_v5_gn_8_102821,Novelgene261…
GO:0005507	copper ion binding	molecular_function	0.0058497	0.3138	7	479	112	25085	Lsat_1_v5_gn_6_114941,Lsat_1_v5_gn_8_12380,Lsat_1_v5_gn_9_36021,Lsat_1_v5_gn_4_165041,Lsat_1_v5_gn_1_9501,Lsat_1_v5_gn_6_116641,Lsat_1_v5_gn_1_52980
GO:0003824	catalytic activity	molecular_function	0.006496	0.34451	269	479	12579	25085	Lsat_1_v5_gn_8_72140,Lsat_1_v5_gn_1_54721,Novelgene2643,Lsat_1_v5_gn_2_107701,Lsat_1_v5_gn_8_2340,Lsat_1_v5_gn_2_120461,Lsat_1_v5_gn_8_111541,Lsat_1_v5_gn_3_103780,Lsat_1_v5_gn_9_115041,Lsat_1_v5_gn_4_151120,Lsat_1_v5_gn_4_108640,Lsat_1_v5_gn_8_17481,Lsat_1_v5_gn_5_62800,Lsat_1_v5_gn_1_96800,Lsat_1_v5_gn_3_14041,Lsat_1_v5_gn_9_461,Lsat_1_v5_gn_5_72361,Lsat_1_v5_gn_1_23861,Lsat_1_v5_gn_8_31220,Lsa…
GO:0016614	oxidoreductase activity, acting on CH-OH group of donors	molecular_function	0.0075715	0.39703	15	479	394	25085	Lsat_1_v5_gn_5_174421,Lsat_1_v5_gn_8_120201,Lsat_1_v5_gn_9_111281,Lsat_1_v5_gn_6_25481,Lsat_1_v5_gn_6_84940,Lsat_1_v5_gn_3_7900,Lsat_1_v5_gn_6_83821,Lsat_1_v5_gn_5_5940,Lsat_1_v5_gn_2_39940,Lsat_1_v5_gn_2_92220,Lsat_1_v5_gn_4_108640,Lsat_1_v5_gn_1_39601,Lsat_1_v5_gn_9_108760,Lsat_1_v5_gn_5_128041,Lsat_1_v5_gn_8_17481
GO:0071704	organic substance metabolic process	biological_process	0.0078226	0.40546	235	479	10843	25085	Lsat_1_v5_gn_2_104861,Lsat_1_v5_gn_6_80140,Lsat_1_v5_gn_5_174421,Lsat_1_v5_gn_9_43840,Lsat_1_v5_gn_4_37780,Lsat_1_v5_gn_4_97080,Lsat_1_v5_gn_6_108340,Lsat_1_v5_gn_8_83900,Lsat_1_v5_gn_2_120501,Lsat_1_v5_gn_1_120800,Lsat_1_v5_gn_5_104520,Lsat_1_v5_gn_5_37140,Lsat_1_v5_gn_6_20120,Lsat_1_v5_gn_2_100140,Novelgene0068,Lsat_1_v5_gn_8_142140,Lsat_1_v5_gn_8_27461,Lsat_1_v5_gn_6_83340,Lsat_1_v5_gn_7_24220…
GO:0042651	thylakoid membrane	cellular_component	0.0079058	0.40546	4	479	43	25085	Lsat_1_v5_gn_4_179201,Lsat_1_v5_gn_3_35220,Lsat_1_v5_gn_1_10061,Lsat_1_v5_gn_7_116120
GO:0006778	porphyrin-containing compound metabolic process	biological_process	0.008554	0.43393	8	479	152	25085	Lsat_1_v5_gn_2_36961,Lsat_1_v5_gn_5_128041,Lsat_1_v5_gn_4_21341,Lsat_1_v5_gn_8_104461,Lsat_1_v5_gn_3_24081,Lsat_1_v5_gn_8_134220,Lsat_1_v5_gn_4_18681,Lsat_1_v5_gn_6_10780
GO:0050789	regulation of biological process	biological_process	0.0087559	0.4394	97	479	3999	25085	Lsat_1_v5_gn_5_136680,Lsat_1_v5_gn_4_101421,Lsat_1_v5_gn_3_124781,Lsat_1_v5_gn_5_76560,Lsat_1_v5_gn_6_112381,Lsat_1_v5_gn_2_127081,Lsat_1_v5_gn_3_127881,Lsat_1_v5_gn_5_23801,Lsat_1_v5_gn_5_131240,Lsat_1_v5_gn_6_33521,Lsat_1_v5_gn_4_183240,Lsat_1_v5_gn_4_95281,Lsat_1_v5_gn_3_117680,Lsat_1_v5_gn_7_18201,Lsat_1_v5_gn_3_56640,Lsat_1_v5_gn_7_108720,Lsat_1_v5_gn_4_115141,Lsat_1_v5_gn_1_95000,Lsat_1_v5_…
GO:0006979	response to oxidative stress	biological_process	2.8444e-07	0.0013275	12	301	147	25085	Lsat_1_v5_gn_5_85681,Lsat_1_v5_gn_5_149621,Lsat_1_v5_gn_6_39000,Lsat_1_v5_gn_1_126661,Lsat_1_v5_gn_8_129240,Lsat_1_v5_gn_6_101900,Lsat_1_v5_gn_8_129120,Lsat_1_v5_gn_1_120340,Lsat_1_v5_gn_3_102601,Lsat_1_v5_gn_6_39081,Lsat_1_v5_gn_5_150921,Lsat_1_v5_gn_1_121761
GO:0004601	peroxidase activity	molecular_function	1.8435e-06	0.0041628	11	301	148	25085	Lsat_1_v5_gn_5_85681,Lsat_1_v5_gn_8_129240,Lsat_1_v5_gn_6_39000,Lsat_1_v5_gn_1_126661,Lsat_1_v5_gn_5_150921,Lsat_1_v5_gn_1_120340,Lsat_1_v5_gn_6_39081,Lsat_1_v5_gn_8_129120,Lsat_1_v5_gn_3_102601,Lsat_1_v5_gn_6_101900,Lsat_1_v5_gn_1_121761
GO:0016684	oxidoreductase activity, acting on peroxide as acceptor	molecular_function	2.6759e-06	0.0041628	11	301	154	25085	Lsat_1_v5_gn_5_85681,Lsat_1_v5_gn_8_129240,Lsat_1_v5_gn_6_39000,Lsat_1_v5_gn_1_126661,Lsat_1_v5_gn_5_150921,Lsat_1_v5_gn_6_101900,Lsat_1_v5_gn_1_120340,Lsat_1_v5_gn_6_39081,Lsat_1_v5_gn_8_129120,Lsat_1_v5_gn_3_102601,Lsat_1_v5_gn_1_121761
GO:0044699	single-organism process	biological_process	3.8709e-06	0.0044851	152	301	9528	25085	Lsat_1_v5_gn_6_69660,Lsat_1_v5_gn_2_21060,Lsat_1_v5_gn_4_180981,Lsat_1_v5_gn_9_21641,Lsat_1_v5_gn_1_87740,Lsat_1_v5_gn_9_5281,Lsat_1_v5_gn_8_24121,Lsat_1_v5_gn_6_19461,Lsat_1_v5_gn_5_158120,Lsat_1_v5_gn_8_129240,Lsat_1_v5_gn_1_126661,Lsat_1_v5_gn_8_111160,Lsat_1_v5_gn_3_28461,Lsat_1_v5_gn_9_31101,Lsat_1_v5_gn_3_27501,Lsat_1_v5_gn_8_73220,Lsat_1_v5_gn_3_69541,Lsat_1_v5_gn_4_152601,Lsat_1_v5_gn_9_3…
GO:0055114	oxidation-reduction process	biological_process	4.8052e-06	0.0044851	57	301	2567	25085	Lsat_1_v5_gn_6_39000,Lsat_1_v5_gn_1_126661,Lsat_1_v5_gn_3_4620,Lsat_1_v5_gn_1_90700,Lsat_1_v5_gn_2_3461,Lsat_1_v5_gn_8_129240,Lsat_1_v5_gn_8_1841,Lsat_1_v5_gn_4_97241,Lsat_1_v5_gn_5_129541,Lsat_1_v5_gn_1_43140,Lsat_1_v5_gn_3_80500,Lsat_1_v5_gn_3_28461,Lsat_1_v5_gn_7_54801,Lsat_1_v5_gn_5_129761,Lsat_1_v5_gn_2_16780,Lsat_1_v5_gn_5_129661,Lsat_1_v5_gn_3_29601,Lsat_1_v5_gn_1_57941,Lsat_1_v5_gn_8_1440…
GO:0016491	oxidoreductase activity	molecular_function	1.6374e-05	0.012736	57	301	2672	25085	Lsat_1_v5_gn_4_97241,Lsat_1_v5_gn_2_3461,Lsat_1_v5_gn_1_90700,Lsat_1_v5_gn_8_129240,Lsat_1_v5_gn_3_4620,Lsat_1_v5_gn_6_39000,Lsat_1_v5_gn_1_126661,Lsat_1_v5_gn_2_16780,Lsat_1_v5_gn_5_129761,Lsat_1_v5_gn_7_30260,Lsat_1_v5_gn_7_54801,Lsat_1_v5_gn_3_28461,Lsat_1_v5_gn_3_80500,Lsat_1_v5_gn_1_43140,Lsat_1_v5_gn_5_129541,Lsat_1_v5_gn_4_25081,Lsat_1_v5_gn_4_180981,Lsat_1_v5_gn_8_144061,Lsat_1_v5_gn_1_57…
GO:0044710	single-organism metabolic process	biological_process	2.2144e-05	0.014764	92	301	5140	25085	Lsat_1_v5_gn_2_36340,Lsat_1_v5_gn_4_70820,Lsat_1_v5_gn_5_163620,Lsat_1_v5_gn_4_74461,Lsat_1_v5_gn_2_77740,Lsat_1_v5_gn_3_102601,Lsat_1_v5_gn_2_60540,Lsat_1_v5_gn_4_104060,Lsat_1_v5_gn_4_66380,Lsat_1_v5_gn_4_180921,Lsat_1_v5_gn_5_180701,Lsat_1_v5_gn_4_107541,Lsat_1_v5_gn_4_30881,Lsat_1_v5_gn_6_101900,Lsat_1_v5_gn_2_18740,Lsat_1_v5_gn_8_134041,Lsat_1_v5_gn_8_46161,Lsat_1_v5_gn_5_85681,Lsat_1_v5_gn_…
GO:0031304	intrinsic component of mitochondrial inner membrane	cellular_component	8.5493e-05	0.036272	3	301	8	25085	Lsat_1_v5_gn_1_91241,Lsat_1_v5_gn_1_91381,Lsat_1_v5_gn_1_91141
GO:0031305	integral component of mitochondrial inner membrane	cellular_component	8.5493e-05	0.036272	3	301	8	25085	Lsat_1_v5_gn_1_91241,Lsat_1_v5_gn_1_91381,Lsat_1_v5_gn_1_91141
GO:0032592	integral component of mitochondrial membrane	cellular_component	8.5493e-05	0.036272	3	301	8	25085	Lsat_1_v5_gn_1_91141,Lsat_1_v5_gn_1_91381,Lsat_1_v5_gn_1_91241
GO:0098573	intrinsic component of mitochondrial membrane	cellular_component	8.5493e-05	0.036272	3	301	8	25085	Lsat_1_v5_gn_1_91141,Lsat_1_v5_gn_1_91381,Lsat_1_v5_gn_1_91241
GO:0016209	antioxidant activity	molecular_function	0.00011668	0.045379	11	301	229	25085	Lsat_1_v5_gn_5_150921,Lsat_1_v5_gn_6_101900,Lsat_1_v5_gn_8_129120,Lsat_1_v5_gn_1_120340,Lsat_1_v5_gn_3_102601,Lsat_1_v5_gn_6_39081,Lsat_1_v5_gn_1_121761,Lsat_1_v5_gn_5_85681,Lsat_1_v5_gn_8_129240,Lsat_1_v5_gn_6_39000,Lsat_1_v5_gn_1_126661
GO:0006950	response to stress	biological_process	0.00020346	0.073042	30	301	1244	25085	Lsat_1_v5_gn_2_127720,Lsat_1_v5_gn_3_69841,Lsat_1_v5_gn_9_87721,Lsat_1_v5_gn_1_120340,Lsat_1_v5_gn_3_102601,Lsat_1_v5_gn_9_122941,Lsat_1_v5_gn_2_77740,Lsat_1_v5_gn_8_129240,Lsat_1_v5_gn_6_39000,Lsat_1_v5_gn_1_126661,Lsat_1_v5_gn_5_31161,Lsat_1_v5_gn_4_182661,Lsat_1_v5_gn_4_70901,Lsat_1_v5_gn_4_21020,Lsat_1_v5_gn_8_1841,Lsat_1_v5_gn_7_23140,Lsat_1_v5_gn_1_121761,Lsat_1_v5_gn_2_77840,Lsat_1_v5_gn_7…
GO:0020037	heme binding	molecular_function	0.00028837	0.096131	19	301	629	25085	Lsat_1_v5_gn_3_4620,Lsat_1_v5_gn_8_129240,Lsat_1_v5_gn_6_39000,Lsat_1_v5_gn_1_126661,Lsat_1_v5_gn_2_16780,Lsat_1_v5_gn_1_120340,Lsat_1_v5_gn_3_102601,Lsat_1_v5_gn_4_25081,Lsat_1_v5_gn_5_85681,Lsat_1_v5_gn_8_156101,Lsat_1_v5_gn_4_94000,Lsat_1_v5_gn_4_107541,Lsat_1_v5_gn_5_150921,Lsat_1_v5_gn_6_50980,Lsat_1_v5_gn_6_101900,Lsat_1_v5_gn_8_129120,Lsat_1_v5_gn_6_39081,Lsat_1_v5_gn_8_91520,Lsat_1_v5_gn_…
GO:0005507	copper ion binding	molecular_function	0.00040672	0.12206	7	301	112	25085	Lsat_1_v5_gn_9_101320,Lsat_1_v5_gn_1_55960,Lsat_1_v5_gn_9_34320,Lsat_1_v5_gn_4_30881,Lsat_1_v5_gn_8_144061,Lsat_1_v5_gn_4_74461,Lsat_1_v5_gn_9_33140
GO:0046906	tetrapyrrole binding	molecular_function	0.00042235	0.12206	19	301	650	25085	Lsat_1_v5_gn_6_39000,Lsat_1_v5_gn_1_126661,Lsat_1_v5_gn_8_129240,Lsat_1_v5_gn_3_4620,Lsat_1_v5_gn_1_120340,Lsat_1_v5_gn_3_102601,Lsat_1_v5_gn_2_16780,Lsat_1_v5_gn_5_85681,Lsat_1_v5_gn_4_25081,Lsat_1_v5_gn_8_156101,Lsat_1_v5_gn_4_94000,Lsat_1_v5_gn_8_129120,Lsat_1_v5_gn_6_39081,Lsat_1_v5_gn_6_101900,Lsat_1_v5_gn_4_107541,Lsat_1_v5_gn_5_150921,Lsat_1_v5_gn_6_50980,Lsat_1_v5_gn_1_121761,Lsat_1_v5_gn…
GO:0050896	response to stimulus	biological_process	0.00044462	0.12206	54	301	2889	25085	Lsat_1_v5_gn_7_63300,Lsat_1_v5_gn_1_106620,Lsat_1_v5_gn_2_77840,Lsat_1_v5_gn_1_86101,Lsat_1_v5_gn_4_67740,Lsat_1_v5_gn_6_101900,Lsat_1_v5_gn_3_55200,Lsat_1_v5_gn_8_50621,Lsat_1_v5_gn_5_150921,Lsat_1_v5_gn_4_101061,Lsat_1_v5_gn_5_149621,Lsat_1_v5_gn_8_48581,Lsat_1_v5_gn_6_40281,Lsat_1_v5_gn_9_65520,Lsat_1_v5_gn_5_85681,Lsat_1_v5_gn_8_1861,Lsat_1_v5_gn_3_69841,Lsat_1_v5_gn_5_163620,Lsat_1_v5_gn_9_1…
GO:0000902	cell morphogenesis	biological_process	0.00055066	0.13526	7	301	117	25085	Lsat_1_v5_gn_1_87340,Lsat_1_v5_gn_1_93321,Lsat_1_v5_gn_1_90661,Lsat_1_v5_gn_1_91241,Lsat_1_v5_gn_1_91141,Lsat_1_v5_gn_1_91381,Lsat_1_v5_gn_7_17820
GO:0032989	cellular component morphogenesis	biological_process	0.00055066	0.13526	7	301	117	25085	Lsat_1_v5_gn_1_91141,Lsat_1_v5_gn_1_91381,Lsat_1_v5_gn_7_17820,Lsat_1_v5_gn_1_87340,Lsat_1_v5_gn_1_93321,Lsat_1_v5_gn_1_90661,Lsat_1_v5_gn_1_91241
GO:0004499	N,N-dimethylaniline monooxygenase activity	molecular_function	0.00070104	0.16359	4	301	34	25085	Lsat_1_v5_gn_6_68821,Lsat_1_v5_gn_1_90700,Lsat_1_v5_gn_9_5281,Lsat_1_v5_gn_3_28461
GO:0015696	ammonium transport	biological_process	0.00084267	0.18727	3	301	16	25085	Lsat_1_v5_gn_2_15461,Lsat_1_v5_gn_5_149621,Lsat_1_v5_gn_2_15441
GO:0008519	ammonium transmembrane transporter activity	molecular_function	0.00096197	0.20407	3	301	17	25085	Lsat_1_v5_gn_2_15441,Lsat_1_v5_gn_5_149621,Lsat_1_v5_gn_2_15461
GO:0048856	anatomical structure development	biological_process	0.0012728	0.25827	10	301	259	25085	Lsat_1_v5_gn_6_43981,Lsat_1_v5_gn_3_83141,Lsat_1_v5_gn_1_90661,Lsat_1_v5_gn_1_87340,Lsat_1_v5_gn_1_91381,Lsat_1_v5_gn_1_91241,Lsat_1_v5_gn_1_93321,Lsat_1_v5_gn_7_17820,Lsat_1_v5_gn_1_91141,Lsat_1_v5_gn_8_137141
GO:0005743	mitochondrial inner membrane	cellular_component	0.0019787	0.38197	7	301	150	25085	Lsat_1_v5_gn_9_33140,Lsat_1_v5_gn_8_1841,Lsat_1_v5_gn_1_91241,Lsat_1_v5_gn_9_34320,Lsat_1_v5_gn_1_91141,Lsat_1_v5_gn_4_162120,Lsat_1_v5_gn_1_91381
GO:0030410	nicotianamine synthase activity	molecular_function	0.0022098	0.38197	2	301	6	25085	Lsat_1_v5_gn_5_104220,Lsat_1_v5_gn_8_24121
GO:0030417	nicotianamine metabolic process	biological_process	0.0022098	0.38197	2	301	6	25085	Lsat_1_v5_gn_8_24121,Lsat_1_v5_gn_5_104220
GO:0030418	nicotianamine biosynthetic process	biological_process	0.0022098	0.38197	2	301	6	25085	Lsat_1_v5_gn_8_24121,Lsat_1_v5_gn_5_104220
GO:0016709	oxidoreductase activity, acting on paired donors, with incorporation or reduction of molecular oxygen, NAD(P)H as one donor, and incorporation of one atom of oxygen	molecular_function	0.0023406	0.38708	4	301	47	25085	Lsat_1_v5_gn_3_28461,Lsat_1_v5_gn_9_5281,Lsat_1_v5_gn_6_68821,Lsat_1_v5_gn_1_90700
GO:0019866	organelle inner membrane	cellular_component	0.0024052	0.38708	7	301	155	25085	Lsat_1_v5_gn_1_91241,Lsat_1_v5_gn_8_1841,Lsat_1_v5_gn_9_33140,Lsat_1_v5_gn_4_162120,Lsat_1_v5_gn_1_91381,Lsat_1_v5_gn_1_91141,Lsat_1_v5_gn_9_34320
GO:0009653	anatomical structure morphogenesis	biological_process	0.0025224	0.39241	8	301	194	25085	Lsat_1_v5_gn_1_91381,Lsat_1_v5_gn_1_90661,Lsat_1_v5_gn_1_87340,Lsat_1_v5_gn_7_17820,Lsat_1_v5_gn_1_91141,Lsat_1_v5_gn_8_137141,Lsat_1_v5_gn_1_91241,Lsat_1_v5_gn_1_93321
GO:0048869	cellular developmental process	biological_process	0.0026936	0.40552	8	301	198	25085	Lsat_1_v5_gn_1_91381,Lsat_1_v5_gn_1_90661,Lsat_1_v5_gn_1_87340,Lsat_1_v5_gn_7_17820,Lsat_1_v5_gn_8_137141,Lsat_1_v5_gn_1_91141,Lsat_1_v5_gn_1_91241,Lsat_1_v5_gn_1_93321
GO:0031226	intrinsic component of plasma membrane	cellular_component	0.0034812	0.49783	5	301	85	25085	Lsat_1_v5_gn_2_59820,Lsat_1_v5_gn_5_58361,Lsat_1_v5_gn_7_39361,Lsat_1_v5_gn_9_21641,Lsat_1_v5_gn_5_148481
GO:0006631	fatty acid metabolic process	biological_process	0.0037698	0.51746	8	301	207	25085	Lsat_1_v5_gn_8_46161,Lsat_1_v5_gn_5_180701,Lsat_1_v5_gn_4_50160,Lsat_1_v5_gn_1_90700,Lsat_1_v5_gn_1_57941,Lsat_1_v5_gn_9_21641,Lsat_1_v5_gn_3_80500,Lsat_1_v5_gn_6_68821
GO:0016773	phosphotransferase activity, alcohol group as acceptor	molecular_function	0.0040989	0.54656	40	301	2215	25085	Lsat_1_v5_gn_7_20181,Lsat_1_v5_gn_5_62941,Lsat_1_v5_gn_4_155840,Lsat_1_v5_gn_0_16120,Lsat_1_v5_gn_5_154881,Lsat_1_v5_gn_8_50621,Lsat_1_v5_gn_5_140541,Lsat_1_v5_gn_1_91241,Lsat_1_v5_gn_4_156320,Lsat_1_v5_gn_8_30001,Lsat_1_v5_gn_1_86101,Lsat_1_v5_gn_1_89180,Lsat_1_v5_gn_9_81480,Lsat_1_v5_gn_1_87340,Lsat_1_v5_gn_3_69541,Lsat_1_v5_gn_1_91381,Lsat_1_v5_gn_1_80901,Lsat_1_v5_gn_3_68600,Lsat_1_v5_gn_1_82…
GO:0044455	mitochondrial membrane part	cellular_component	0.0043395	0.56257	7	301	171	25085	Lsat_1_v5_gn_9_33140,Lsat_1_v5_gn_8_1841,Lsat_1_v5_gn_1_91241,Lsat_1_v5_gn_9_34320,Lsat_1_v5_gn_1_91381,Lsat_1_v5_gn_4_162120,Lsat_1_v5_gn_1_91141
GO:0070887	cellular response to chemical stimulus	biological_process	0.0048681	0.61404	3	301	30	25085	Lsat_1_v5_gn_3_51361,Lsat_1_v5_gn_5_158120,Lsat_1_v5_gn_5_149621
GO:0072351	tricarboxylic acid biosynthetic process	biological_process	0.0064136	0.78769	2	301	10	25085	Lsat_1_v5_gn_5_104220,Lsat_1_v5_gn_8_24121
GO:0032787	monocarboxylic acid metabolic process	biological_process	0.0072775	0.85107	10	301	330	25085	Lsat_1_v5_gn_6_68821,Lsat_1_v5_gn_3_80500,Lsat_1_v5_gn_9_21641,Lsat_1_v5_gn_5_180701,Lsat_1_v5_gn_1_90700,Lsat_1_v5_gn_1_57941,Lsat_1_v5_gn_5_104220,Lsat_1_v5_gn_4_50160,Lsat_1_v5_gn_8_46161,Lsat_1_v5_gn_8_24121
GO:0044057	regulation of system process	biological_process	0.0072944	0.85107	2	301	11	25085	Lsat_1_v5_gn_2_21060,Lsat_1_v5_gn_4_3881
GO:0050661	NADP binding	molecular_function	0.0079509	0.90504	4	301	65	25085	Lsat_1_v5_gn_3_28461,Lsat_1_v5_gn_9_5281,Lsat_1_v5_gn_1_90700,Lsat_1_v5_gn_6_68821

## Sheet: GO-1d
GO_accession	Description	Term_type	Over_represented_pValue	Corrected_pValue	DEG_item	DEG_list	Bg_item	Bg_list	Gene_names
GO:0016310	phosphorylation	biological_process	1.3521e-11	6.3103e-08	201	1558	1943	25085	Lsat_1_v5_gn_3_25501,Lsat_1_v5_gn_5_7061,Lsat_1_v5_gn_2_13421,Lsat_1_v5_gn_4_37761,Lsat_1_v5_gn_4_63300,Lsat_1_v5_gn_1_88221,Lsat_1_v5_gn_5_91080,Lsat_1_v5_gn_5_153281,Lsat_1_v5_gn_1_96600,Lsat_1_v5_gn_3_35181,Lsat_1_v5_gn_1_3521,Lsat_1_v5_gn_6_13521,Lsat_1_v5_gn_8_100200,Lsat_1_v5_gn_7_32801,Lsat_1_v5_gn_4_126840,Lsat_1_v5_gn_4_164500,Lsat_1_v5_gn_3_85401,Lsat_1_v5_gn_0_22980,Lsat_1_v5_gn_5_1640…
GO:0004672	protein kinase activity	molecular_function	4.0452e-11	8.5278e-08	197	1558	1910	25085	Lsat_1_v5_gn_7_16021,Lsat_1_v5_gn_2_131260,Lsat_1_v5_gn_8_142060,Lsat_1_v5_gn_8_43480,Lsat_1_v5_gn_5_151941,Lsat_1_v5_gn_7_114220,Lsat_1_v5_gn_7_107541,Lsat_1_v5_gn_5_121181,Lsat_1_v5_gn_9_54340,Lsat_1_v5_gn_4_26820,Lsat_1_v5_gn_4_138061,Lsat_1_v5_gn_1_39760,Lsat_1_v5_gn_1_20740,Lsat_1_v5_gn_3_62321,Lsat_1_v5_gn_1_58860,Lsat_1_v5_gn_2_54721,Lsat_1_v5_gn_4_186380,Lsat_1_v5_gn_5_177300,Lsat_1_v5_gn…
GO:0006468	protein phosphorylation	biological_process	5.4818e-11	8.5278e-08	186	1558	1783	25085	Lsat_1_v5_gn_3_85401,Lsat_1_v5_gn_4_126840,Lsat_1_v5_gn_4_164500,Lsat_1_v5_gn_7_32801,Lsat_1_v5_gn_5_63761,Lsat_1_v5_gn_0_22980,Lsat_1_v5_gn_5_164080,Lsat_1_v5_gn_1_89461,Lsat_1_v5_gn_1_96600,Lsat_1_v5_gn_3_35181,Lsat_1_v5_gn_5_153281,Lsat_1_v5_gn_5_91080,Lsat_1_v5_gn_1_3521,Lsat_1_v5_gn_4_37761,Lsat_1_v5_gn_1_88221,Lsat_1_v5_gn_3_25501,Lsat_1_v5_gn_2_13421,Lsat_1_v5_gn_5_7061,Lsat_1_v5_gn_3_1384…
GO:0003824	catalytic activity	molecular_function	8.5668e-11	9.9953e-08	910	1558	12579	25085	Lsat_1_v5_gn_4_12401,Lsat_1_v5_gn_7_16021,Lsat_1_v5_gn_5_62800,Lsat_1_v5_gn_4_6960,Lsat_1_v5_gn_5_151941,Lsat_1_v5_gn_8_26220,Lsat_1_v5_gn_9_54340,Lsat_1_v5_gn_1_105621,Lsat_1_v5_gn_3_97800,Lsat_1_v5_gn_3_90340,Lsat_1_v5_gn_9_48481,Lsat_1_v5_gn_2_130341,Lsat_1_v5_gn_5_41621,Lsat_1_v5_gn_1_58860,Lsat_1_v5_gn_3_114881,Lsat_1_v5_gn_1_36801,Lsat_1_v5_gn_5_146540,Lsat_1_v5_gn_7_1541,Lsat_1_v5_gn_2_556…
GO:0016798	hydrolase activity, acting on glycosyl bonds	molecular_function	3.5522e-10	3.3157e-07	76	1558	576	25085	Lsat_1_v5_gn_2_119141,Lsat_1_v5_gn_9_97200,Lsat_1_v5_gn_1_127501,Lsat_1_v5_gn_3_124481,Lsat_1_v5_gn_4_66660,Lsat_1_v5_gn_2_133660,Novelgene0809,Lsat_1_v5_gn_7_16340,Lsat_1_v5_gn_9_95921,Lsat_1_v5_gn_4_133320,Lsat_1_v5_gn_6_11460,Lsat_1_v5_gn_4_17961,Lsat_1_v5_gn_0_37201,Lsat_1_v5_gn_5_93061,Lsat_1_v5_gn_7_85120,Lsat_1_v5_gn_5_124440,Lsat_1_v5_gn_3_51421,Lsat_1_v5_gn_3_75160,Lsat_1_v5_gn_2_77500,L…
GO:0016301	kinase activity	molecular_function	5.258e-10	4.0898e-07	221	1558	2282	25085	Lsat_1_v5_gn_4_152881,Lsat_1_v5_gn_4_95100,Lsat_1_v5_gn_7_76261,Lsat_1_v5_gn_4_162801,Lsat_1_v5_gn_7_104021,Lsat_1_v5_gn_9_115041,Lsat_1_v5_gn_4_88821,Lsat_1_v5_gn_8_32661,Lsat_1_v5_gn_5_180061,Lsat_1_v5_gn_8_115640,Lsat_1_v5_gn_4_41201,Lsat_1_v5_gn_2_128681,Lsat_1_v5_gn_8_340,Lsat_1_v5_gn_9_119740,Lsat_1_v5_gn_9_95641,Lsat_1_v5_gn_5_142561,Lsat_1_v5_gn_3_58681,Lsat_1_v5_gn_6_100781,Lsat_1_v5_gn_…
GO:0016773	phosphotransferase activity, alcohol group as acceptor	molecular_function	1.9851e-09	1.264e-06	213	1558	2215	25085	Lsat_1_v5_gn_7_34020,Lsat_1_v5_gn_1_7980,Lsat_1_v5_gn_8_2560,Lsat_1_v5_gn_1_25441,Lsat_1_v5_gn_2_117861,Lsat_1_v5_gn_2_115021,Lsat_1_v5_gn_3_138401,Lsat_1_v5_gn_3_41120,Lsat_1_v5_gn_2_120501,Lsat_1_v5_gn_7_19981,Lsat_1_v5_gn_4_5201,Lsat_1_v5_gn_1_19040,Lsat_1_v5_gn_2_133660,Lsat_1_v5_gn_3_62600,Lsat_1_v5_gn_5_72361,Lsat_1_v5_gn_4_89560,Lsat_1_v5_gn_6_110541,Lsat_1_v5_gn_8_6141,Lsat_1_v5_gn_3_4158…
GO:0006796	phosphate-containing compound metabolic process	biological_process	2.1667e-09	1.264e-06	238	1558	2572	25085	Lsat_1_v5_gn_3_35181,Lsat_1_v5_gn_1_96600,Lsat_1_v5_gn_5_153281,Lsat_1_v5_gn_5_91080,Lsat_1_v5_gn_1_3521,Lsat_1_v5_gn_4_126840,Lsat_1_v5_gn_7_92061,Lsat_1_v5_gn_3_85401,Lsat_1_v5_gn_4_164500,Lsat_1_v5_gn_8_100200,Lsat_1_v5_gn_7_32801,Lsat_1_v5_gn_6_13521,Lsat_1_v5_gn_5_63761,Lsat_1_v5_gn_1_89461,Lsat_1_v5_gn_5_164080,Lsat_1_v5_gn_0_22980,Lsat_1_v5_gn_3_25501,Lsat_1_v5_gn_2_13421,Lsat_1_v5_gn_5_70…
GO:0006793	phosphorus metabolic process	biological_process	2.5319e-09	1.313e-06	238	1558	2577	25085	Lsat_1_v5_gn_4_84700,Lsat_1_v5_gn_5_104901,Lsat_1_v5_gn_9_99361,Lsat_1_v5_gn_1_50660,Lsat_1_v5_gn_9_77180,Lsat_1_v5_gn_9_117080,Lsat_1_v5_gn_2_74261,Lsat_1_v5_gn_8_96380,Lsat_1_v5_gn_5_121160,Lsat_1_v5_gn_4_34601,Lsat_1_v5_gn_7_32841,Lsat_1_v5_gn_6_77540,Lsat_1_v5_gn_3_41281,Lsat_1_v5_gn_5_60820,Lsat_1_v5_gn_1_123940,Lsat_1_v5_gn_5_128461,Lsat_1_v5_gn_9_108200,Lsat_1_v5_gn_4_162821,Lsat_1_v5_gn_8…
GO:0004553	hydrolase activity, hydrolyzing O-glycosyl compounds	molecular_function	7.8247e-09	3.6518e-06	69	1558	539	25085	Lsat_1_v5_gn_7_35101,Lsat_1_v5_gn_8_135900,Lsat_1_v5_gn_4_151720,Lsat_1_v5_gn_7_54680,Lsat_1_v5_gn_5_152101,Lsat_1_v5_gn_7_3721,Lsat_1_v5_gn_2_80380,Lsat_1_v5_gn_8_39840,Lsat_1_v5_gn_6_12340,Lsat_1_v5_gn_4_67320,Lsat_1_v5_gn_1_49321,Lsat_1_v5_gn_1_37881,Lsat_1_v5_gn_9_65581,Lsat_1_v5_gn_6_8401,Lsat_1_v5_gn_8_26220,Lsat_1_v5_gn_5_70600,Lsat_1_v5_gn_4_13220,Lsat_1_v5_gn_3_43161,Lsat_1_v5_gn_9_400,L…
GO:0016740	transferase activity	molecular_function	1.4533e-08	6.1658e-06	429	1558	5345	25085	Lsat_1_v5_gn_2_124461,Lsat_1_v5_gn_5_61781,Lsat_1_v5_gn_9_78621,Lsat_1_v5_gn_5_63821,Lsat_1_v5_gn_6_46140,Lsat_1_v5_gn_3_29420,Lsat_1_v5_gn_4_111321,Lsat_1_v5_gn_2_114941,Lsat_1_v5_gn_4_8760,Lsat_1_v5_gn_2_52420,Lsat_1_v5_gn_4_41240,Lsat_1_v5_gn_3_89440,Lsat_1_v5_gn_5_186860,Lsat_1_v5_gn_7_35600,Lsat_1_v5_gn_8_70621,Lsat_1_v5_gn_8_19881,Lsat_1_v5_gn_3_100261,Lsat_1_v5_gn_5_17500,Lsat_1_v5_gn_4_22…
GO:0016772	transferase activity, transferring phosphorus-containing groups	molecular_function	3.6929e-07	0.00014362	262	1558	3052	25085	Lsat_1_v5_gn_2_133660,Lsat_1_v5_gn_1_19040,Lsat_1_v5_gn_3_62600,Lsat_1_v5_gn_4_89560,Lsat_1_v5_gn_5_72361,Lsat_1_v5_gn_6_110541,Lsat_1_v5_gn_4_127620,Lsat_1_v5_gn_6_94680,Lsat_1_v5_gn_4_41340,Lsat_1_v5_gn_2_48221,Lsat_1_v5_gn_4_1681,Lsat_1_v5_gn_8_2560,Lsat_1_v5_gn_7_85120,Lsat_1_v5_gn_1_25441,Lsat_1_v5_gn_2_117861,Lsat_1_v5_gn_7_107941,Lsat_1_v5_gn_3_41120,Lsat_1_v5_gn_4_5201,Lsat_1_v5_gn_6_5314…
GO:0005975	carbohydrate metabolic process	biological_process	1.319e-06	0.00047354	114	1558	1163	25085	Lsat_1_v5_gn_8_41821,Lsat_1_v5_gn_7_24220,Lsat_1_v5_gn_3_33121,Lsat_1_v5_gn_3_97940,Lsat_1_v5_gn_5_93700,Lsat_1_v5_gn_1_74120,Lsat_1_v5_gn_5_9201,Lsat_1_v5_gn_8_164660,Lsat_1_v5_gn_8_47400,Lsat_1_v5_gn_4_73720,Lsat_1_v5_gn_9_11301,Lsat_1_v5_gn_3_14600,Lsat_1_v5_gn_8_1461,Lsat_1_v5_gn_9_400,Lsat_1_v5_gn_2_101300,Lsat_1_v5_gn_3_43161,Lsat_1_v5_gn_2_39940,Lsat_1_v5_gn_4_13360,Lsat_1_v5_gn_8_15560,Ls…
GO:0006073	cellular glucan metabolic process	biological_process	5.1303e-06	0.0015962	24	1558	134	25085	Lsat_1_v5_gn_8_135100,Lsat_1_v5_gn_9_47581,Lsat_1_v5_gn_9_11301,Lsat_1_v5_gn_9_41220,Lsat_1_v5_gn_6_61660,Lsat_1_v5_gn_8_103521,Lsat_1_v5_gn_7_24220,Lsat_1_v5_gn_3_33121,Lsat_1_v5_gn_4_22721,Lsat_1_v5_gn_3_19161,Lsat_1_v5_gn_7_35600,Lsat_1_v5_gn_5_23541,Lsat_1_v5_gn_5_9201,Lsat_1_v5_gn_2_80380,Lsat_1_v5_gn_1_6300,Lsat_1_v5_gn_3_11741,Lsat_1_v5_gn_2_45920,Lsat_1_v5_gn_1_45081,Lsat_1_v5_gn_8_63861,…
GO:0044042	glucan metabolic process	biological_process	5.1303e-06	0.0015962	24	1558	134	25085	Lsat_1_v5_gn_6_83320,Lsat_1_v5_gn_2_101300,Lsat_1_v5_gn_1_127501,Lsat_1_v5_gn_3_43161,Lsat_1_v5_gn_2_45920,Lsat_1_v5_gn_1_45081,Lsat_1_v5_gn_8_63861,Lsat_1_v5_gn_1_32980,Lsat_1_v5_gn_1_6300,Lsat_1_v5_gn_3_11741,Lsat_1_v5_gn_2_80380,Lsat_1_v5_gn_7_24220,Lsat_1_v5_gn_3_33121,Lsat_1_v5_gn_4_22721,Lsat_1_v5_gn_3_19161,Lsat_1_v5_gn_7_35600,Lsat_1_v5_gn_5_9201,Lsat_1_v5_gn_5_23541,Lsat_1_v5_gn_8_103521…
GO:0006464	cellular protein modification process	biological_process	6.4886e-06	0.0017559	213	1558	2464	25085	Lsat_1_v5_gn_5_151941,Lsat_1_v5_gn_8_142060,Lsat_1_v5_gn_8_43480,Lsat_1_v5_gn_2_131260,Lsat_1_v5_gn_7_16021,Lsat_1_v5_gn_4_180900,Lsat_1_v5_gn_1_58860,Lsat_1_v5_gn_1_39760,Lsat_1_v5_gn_3_62321,Lsat_1_v5_gn_1_20740,Lsat_1_v5_gn_4_26820,Lsat_1_v5_gn_4_138061,Lsat_1_v5_gn_7_114220,Lsat_1_v5_gn_7_107541,Lsat_1_v5_gn_5_121181,Lsat_1_v5_gn_9_54340,Lsat_1_v5_gn_7_100460,Lsat_1_v5_gn_9_114900,Lsat_1_v5_g…
GO:0036211	protein modification process	biological_process	6.4886e-06	0.0017559	213	1558	2464	25085	Lsat_1_v5_gn_5_63761,Lsat_1_v5_gn_1_89461,Lsat_1_v5_gn_0_22980,Lsat_1_v5_gn_5_164080,Lsat_1_v5_gn_3_85401,Lsat_1_v5_gn_4_164500,Lsat_1_v5_gn_4_126840,Lsat_1_v5_gn_7_32801,Lsat_1_v5_gn_1_3521,Lsat_1_v5_gn_3_35181,Lsat_1_v5_gn_1_96600,Lsat_1_v5_gn_5_153281,Lsat_1_v5_gn_5_91080,Lsat_1_v5_gn_5_31640,Lsat_1_v5_gn_5_190980,Lsat_1_v5_gn_1_88221,Lsat_1_v5_gn_4_37761,Lsat_1_v5_gn_5_178661,Lsat_1_v5_gn_2_1…
GO:0044264	cellular polysaccharide metabolic process	biological_process	6.7724e-06	0.0017559	26	1558	154	25085	Lsat_1_v5_gn_1_6300,Lsat_1_v5_gn_3_11741,Lsat_1_v5_gn_3_43161,Lsat_1_v5_gn_6_83320,Lsat_1_v5_gn_1_127501,Lsat_1_v5_gn_2_101300,Lsat_1_v5_gn_1_45081,Lsat_1_v5_gn_8_63861,Lsat_1_v5_gn_1_32980,Lsat_1_v5_gn_2_45920,Lsat_1_v5_gn_8_103521,Lsat_1_v5_gn_5_67800,Lsat_1_v5_gn_9_11301,Lsat_1_v5_gn_9_47581,Lsat_1_v5_gn_6_61660,Lsat_1_v5_gn_9_41220,Lsat_1_v5_gn_8_135100,Lsat_1_v5_gn_2_80380,Lsat_1_v5_gn_7_356…
GO:0030312	external encapsulating structure	cellular_component	1.0914e-05	0.0026808	27	1558	178	25085	Lsat_1_v5_gn_2_80380,Lsat_1_v5_gn_8_147461,Lsat_1_v5_gn_5_137800,Lsat_1_v5_gn_0_11100,Lsat_1_v5_gn_5_136800,Lsat_1_v5_gn_5_124680,Lsat_1_v5_gn_4_22721,Lsat_1_v5_gn_3_33121,Lsat_1_v5_gn_7_55701,Lsat_1_v5_gn_5_98560,Lsat_1_v5_gn_8_103521,Novelgene1024,Lsat_1_v5_gn_6_61660,Lsat_1_v5_gn_5_139341,Lsat_1_v5_gn_8_69380,Lsat_1_v5_gn_1_39321,Lsat_1_v5_gn_4_92381,Lsat_1_v5_gn_3_43161,Lsat_1_v5_gn_5_82881,L…
GO:0030243	cellulose metabolic process	biological_process	1.1519e-05	0.0026879	14	1558	55	25085	Lsat_1_v5_gn_6_83320,Lsat_1_v5_gn_5_9201,Lsat_1_v5_gn_5_23541,Lsat_1_v5_gn_8_63861,Lsat_1_v5_gn_1_32980,Lsat_1_v5_gn_7_35600,Lsat_1_v5_gn_1_45081,Lsat_1_v5_gn_3_19161,Lsat_1_v5_gn_7_24220,Lsat_1_v5_gn_3_11741,Lsat_1_v5_gn_1_6300,Lsat_1_v5_gn_9_41220,Lsat_1_v5_gn_9_11301,Lsat_1_v5_gn_9_47581
GO:0044238	primary metabolic process	biological_process	1.4406e-05	0.0032016	731	1558	10399	25085	Lsat_1_v5_gn_5_83241,Lsat_1_v5_gn_3_62620,Lsat_1_v5_gn_9_101701,Lsat_1_v5_gn_4_88101,Lsat_1_v5_gn_5_174421,Lsat_1_v5_gn_2_81641,Lsat_1_v5_gn_2_74980,Lsat_1_v5_gn_5_166280,Lsat_1_v5_gn_4_106341,Lsat_1_v5_gn_4_61761,Lsat_1_v5_gn_5_23541,Lsat_1_v5_gn_9_10001,Lsat_1_v5_gn_3_61320,Lsat_1_v5_gn_6_97601,Lsat_1_v5_gn_9_62441,Lsat_1_v5_gn_6_77701,Lsat_1_v5_gn_6_94581,Lsat_1_v5_gn_6_21780,Lsat_1_v5_gn_6_78…
GO:0050662	coenzyme binding	molecular_function	1.5126e-05	0.0032088	71	1558	699	25085	Lsat_1_v5_gn_3_90761,Lsat_1_v5_gn_6_25481,Lsat_1_v5_gn_9_63620,Lsat_1_v5_gn_6_87881,Lsat_1_v5_gn_2_74261,Lsat_1_v5_gn_6_50101,Lsat_1_v5_gn_1_13620,Lsat_1_v5_gn_6_73161,Lsat_1_v5_gn_3_24840,Lsat_1_v5_gn_5_5940,Lsat_1_v5_gn_2_87700,Lsat_1_v5_gn_4_108640,Lsat_1_v5_gn_9_88160,Lsat_1_v5_gn_5_143341,Lsat_1_v5_gn_6_5620,Lsat_1_v5_gn_3_35500,Lsat_1_v5_gn_2_67720,Lsat_1_v5_gn_6_80041,Lsat_1_v5_gn_7_76780,…
GO:0071704	organic substance metabolic process	biological_process	2.428e-05	0.0049268	756	1558	10843	25085	Lsat_1_v5_gn_7_108720,Lsat_1_v5_gn_8_149900,Lsat_1_v5_gn_5_140441,Lsat_1_v5_gn_6_115920,Lsat_1_v5_gn_9_95641,Lsat_1_v5_gn_3_61760,Lsat_1_v5_gn_7_91021,Lsat_1_v5_gn_8_94241,Lsat_1_v5_gn_7_105200,Lsat_1_v5_gn_7_44540,Lsat_1_v5_gn_8_94141,Lsat_1_v5_gn_6_9700,Lsat_1_v5_gn_6_29721,Lsat_1_v5_gn_2_37681,Lsat_1_v5_gn_4_162681,Lsat_1_v5_gn_3_21780,Lsat_1_v5_gn_9_27481,Lsat_1_v5_gn_8_39840,Lsat_1_v5_gn_3_3…
GO:0005618	cell wall	cellular_component	2.6165e-05	0.005088	21	1558	127	25085	Novelgene1024,Lsat_1_v5_gn_7_55701,Lsat_1_v5_gn_8_103521,Lsat_1_v5_gn_8_69380,Lsat_1_v5_gn_1_39321,Lsat_1_v5_gn_4_92381,Lsat_1_v5_gn_6_61660,Lsat_1_v5_gn_5_137800,Lsat_1_v5_gn_2_80380,Lsat_1_v5_gn_4_22721,Lsat_1_v5_gn_3_33121,Lsat_1_v5_gn_2_136060,Lsat_1_v5_gn_8_144820,Lsat_1_v5_gn_4_92001,Novelgene1026,Lsat_1_v5_gn_1_127501,Lsat_1_v5_gn_2_64961,Lsat_1_v5_gn_3_43161,Lsat_1_v5_gn_5_82881,Lsat_1_v5…
GO:0030244	cellulose biosynthetic process	biological_process	3.0467e-05	0.0056876	13	1558	52	25085	Lsat_1_v5_gn_6_83320,Lsat_1_v5_gn_5_23541,Lsat_1_v5_gn_8_63861,Lsat_1_v5_gn_1_32980,Lsat_1_v5_gn_7_35600,Lsat_1_v5_gn_1_45081,Lsat_1_v5_gn_3_19161,Lsat_1_v5_gn_7_24220,Lsat_1_v5_gn_1_6300,Lsat_1_v5_gn_3_11741,Lsat_1_v5_gn_9_41220,Lsat_1_v5_gn_9_11301,Lsat_1_v5_gn_9_47581
GO:0009341	beta-galactosidase complex	cellular_component	3.8745e-05	0.0069548	9	1558	26	25085	Lsat_1_v5_gn_4_95281,Lsat_1_v5_gn_2_77500,Lsat_1_v5_gn_3_75160,Lsat_1_v5_gn_5_152101,Lsat_1_v5_gn_3_126140,Lsat_1_v5_gn_4_73720,Lsat_1_v5_gn_4_151720,Lsat_1_v5_gn_6_46900,Lsat_1_v5_gn_8_135900
GO:0005524	ATP binding	molecular_function	4.3206e-05	0.0072216	298	1558	3680	25085	Lsat_1_v5_gn_6_100781,Lsat_1_v5_gn_3_58681,Lsat_1_v5_gn_9_25220,Lsat_1_v5_gn_7_36640,Lsat_1_v5_gn_3_65021,Lsat_1_v5_gn_5_58101,Lsat_1_v5_gn_2_91420,Lsat_1_v5_gn_4_4920,Lsat_1_v5_gn_5_118580,Lsat_1_v5_gn_8_1500,Lsat_1_v5_gn_9_117581,Lsat_1_v5_gn_8_19521,Lsat_1_v5_gn_4_20501,Lsat_1_v5_gn_8_111061,Lsat_1_v5_gn_4_162801,Lsat_1_v5_gn_7_76261,Lsat_1_v5_gn_9_115041,Lsat_1_v5_gn_7_104021,Lsat_1_v5_gn_8_3…
GO:0008152	metabolic process	biological_process	4.5676e-05	0.0072216	920	1558	13566	25085	Lsat_1_v5_gn_7_32801,Lsat_1_v5_gn_3_55001,Lsat_1_v5_gn_7_92061,Lsat_1_v5_gn_4_126840,Lsat_1_v5_gn_8_71141,Lsat_1_v5_gn_5_32281,Lsat_1_v5_gn_4_144120,Lsat_1_v5_gn_1_89461,Lsat_1_v5_gn_7_40461,Lsat_1_v5_gn_3_63360,Lsat_1_v5_gn_5_153281,Lsat_1_v5_gn_5_165420,Lsat_1_v5_gn_3_18921,Lsat_1_v5_gn_8_147680,Lsat_1_v5_gn_9_83160,Lsat_1_v5_gn_8_6380,Lsat_1_v5_gn_4_63300,Lsat_1_v5_gn_4_71141,Lsat_1_v5_gn_1_12…
GO:0036094	small molecule binding	molecular_function	4.7306e-05	0.0072216	364	1558	4657	25085	Lsat_1_v5_gn_1_58301,Lsat_1_v5_gn_1_54721,Lsat_1_v5_gn_5_171201,Lsat_1_v5_gn_5_130540,Lsat_1_v5_gn_1_101141,Lsat_1_v5_gn_6_72881,Lsat_1_v5_gn_1_67800,Lsat_1_v5_gn_8_50380,Lsat_1_v5_gn_2_67280,Lsat_1_v5_gn_9_107600,Lsat_1_v5_gn_1_52881,Lsat_1_v5_gn_4_37741,Lsat_1_v5_gn_9_84140,Lsat_1_v5_gn_8_66480,Lsat_1_v5_gn_1_3240,Lsat_1_v5_gn_5_42800,Lsat_1_v5_gn_3_28600,Lsat_1_v5_gn_9_34941,Lsat_1_v5_gn_7_114…
GO:0000166	nucleotide binding	molecular_function	4.7969e-05	0.0072216	358	1558	4567	25085	Lsat_1_v5_gn_9_95641,Lsat_1_v5_gn_8_20800,Lsat_1_v5_gn_0_42660,Lsat_1_v5_gn_2_4860,Lsat_1_v5_gn_4_95100,Lsat_1_v5_gn_4_152881,Lsat_1_v5_gn_4_162681,Lsat_1_v5_gn_1_88300,Novelgene2643,Lsat_1_v5_gn_2_26880,Lsat_1_v5_gn_2_104801,Lsat_1_v5_gn_7_44540,Lsat_1_v5_gn_4_169901,Lsat_1_v5_gn_1_30941,Lsat_1_v5_gn_3_61760,Lsat_1_v5_gn_5_172501,Lsat_1_v5_gn_7_76780,Lsat_1_v5_gn_7_67921,Lsat_1_v5_gn_9_91840,Lsa…
GO:1901265	nucleoside phosphate binding	molecular_function	4.7969e-05	0.0072216	358	1558	4567	25085	Lsat_1_v5_gn_2_3981,Lsat_1_v5_gn_1_57801,Lsat_1_v5_gn_8_80560,Lsat_1_v5_gn_8_68960,Lsat_1_v5_gn_4_102181,Lsat_1_v5_gn_9_89160,Lsat_1_v5_gn_2_126301,Lsat_1_v5_gn_7_104181,Lsat_1_v5_gn_5_19701,Lsat_1_v5_gn_8_89880,Lsat_1_v5_gn_2_56181,Lsat_1_v5_gn_5_37660,Lsat_1_v5_gn_5_127880,Lsat_1_v5_gn_3_29301,Lsat_1_v5_gn_6_86121,Lsat_1_v5_gn_5_151941,Lsat_1_v5_gn_2_135541,Lsat_1_v5_gn_2_131260,Lsat_1_v5_gn_7_…
GO:0030554	adenyl nucleotide binding	molecular_function	5.061e-05	0.0073811	307	1558	3813	25085	Lsat_1_v5_gn_9_84140,Lsat_1_v5_gn_4_37741,Lsat_1_v5_gn_5_42800,Lsat_1_v5_gn_1_3240,Lsat_1_v5_gn_3_28600,Lsat_1_v5_gn_1_54721,Lsat_1_v5_gn_1_58301,Lsat_1_v5_gn_6_72881,Lsat_1_v5_gn_1_67800,Lsat_1_v5_gn_1_101141,Lsat_1_v5_gn_5_130540,Lsat_1_v5_gn_5_171201,Lsat_1_v5_gn_8_50380,Lsat_1_v5_gn_2_67280,Lsat_1_v5_gn_1_52881,Lsat_1_v5_gn_9_107600,Lsat_1_v5_gn_2_104861,Lsat_1_v5_gn_8_10241,Lsat_1_v5_gn_7_11…
GO:0032559	adenyl ribonucleotide binding	molecular_function	5.9866e-05	0.0084664	304	1558	3776	25085	Lsat_1_v5_gn_1_36801,Lsat_1_v5_gn_6_37300,Lsat_1_v5_gn_9_119161,Lsat_1_v5_gn_1_63041,Lsat_1_v5_gn_5_133681,Lsat_1_v5_gn_5_151941,Lsat_1_v5_gn_2_135541,Lsat_1_v5_gn_7_16021,Lsat_1_v5_gn_2_131260,Lsat_1_v5_gn_1_39760,Lsat_1_v5_gn_1_58860,Lsat_1_v5_gn_9_54340,Lsat_1_v5_gn_5_121181,Lsat_1_v5_gn_4_26820,Lsat_1_v5_gn_4_138061,Lsat_1_v5_gn_3_97800,Lsat_1_v5_gn_7_104181,Lsat_1_v5_gn_2_126301,Lsat_1_v5_gn…
GO:0005507	copper ion binding	molecular_function	7.7305e-05	0.010318	19	1558	112	25085	Lsat_1_v5_gn_9_36021,Lsat_1_v5_gn_8_13161,Lsat_1_v5_gn_9_25840,Lsat_1_v5_gn_8_71281,Lsat_1_v5_gn_4_168161,Lsat_1_v5_gn_4_165041,Lsat_1_v5_gn_1_52980,Lsat_1_v5_gn_9_46580,Lsat_1_v5_gn_6_116641,Lsat_1_v5_gn_9_24581,Lsat_1_v5_gn_6_90281,Lsat_1_v5_gn_6_2441,Lsat_1_v5_gn_4_185141,Lsat_1_v5_gn_8_12380,Lsat_1_v5_gn_9_107241,Lsat_1_v5_gn_2_128961,Lsat_1_v5_gn_1_9501,Lsat_1_v5_gn_5_178221,Lsat_1_v5_gn_2_1…
GO:0035639	purine ribonucleoside triphosphate binding	molecular_function	7.7382e-05	0.010318	311	1558	3904	25085	Lsat_1_v5_gn_8_72341,Lsat_1_v5_gn_5_128461,Lsat_1_v5_gn_5_114821,Lsat_1_v5_gn_9_27481,Lsat_1_v5_gn_3_136560,Lsat_1_v5_gn_1_95000,Lsat_1_v5_gn_4_116021,Lsat_1_v5_gn_5_172501,Lsat_1_v5_gn_9_91840,Lsat_1_v5_gn_9_77180,Lsat_1_v5_gn_1_69920,Lsat_1_v5_gn_5_132941,Lsat_1_v5_gn_8_96380,Lsat_1_v5_gn_1_101600,Lsat_1_v5_gn_4_17080,Lsat_1_v5_gn_7_108240,Lsat_1_v5_gn_5_121160,Lsat_1_v5_gn_4_32941,Lsat_1_v5_gn…
GO:0017076	purine nucleotide binding	molecular_function	8.6154e-05	0.010379	320	1558	4036	25085	Lsat_1_v5_gn_1_123460,Lsat_1_v5_gn_5_166280,Lsat_1_v5_gn_2_81641,Lsat_1_v5_gn_2_51180,Lsat_1_v5_gn_9_103760,Lsat_1_v5_gn_9_88640,Lsat_1_v5_gn_9_92720,Lsat_1_v5_gn_2_91361,Lsat_1_v5_gn_4_162920,Lsat_1_v5_gn_3_62620,Lsat_1_v5_gn_3_15721,Lsat_1_v5_gn_4_88101,Lsat_1_v5_gn_5_80941,Lsat_1_v5_gn_0_15220,Lsat_1_v5_gn_8_25860,Lsat_1_v5_gn_9_66181,Lsat_1_v5_gn_1_52980,Lsat_1_v5_gn_4_8760,Lsat_1_v5_gn_2_114…
GO:0043168	anion binding	molecular_function	8.6376e-05	0.010379	352	1558	4516	25085	Lsat_1_v5_gn_2_21401,Lsat_1_v5_gn_3_89440,Lsat_1_v5_gn_4_41240,Lsat_1_v5_gn_8_70621,Lsat_1_v5_gn_7_58561,Lsat_1_v5_gn_8_19881,Lsat_1_v5_gn_3_100261,Lsat_1_v5_gn_1_22080,Lsat_1_v5_gn_5_128041,Lsat_1_v5_gn_9_78621,Lsat_1_v5_gn_5_61781,Lsat_1_v5_gn_9_108981,Lsat_1_v5_gn_2_114941,Lsat_1_v5_gn_4_8760,Lsat_1_v5_gn_5_121541,Lsat_1_v5_gn_3_16060,Lsat_1_v5_gn_2_3540,Lsat_1_v5_gn_7_69401,Lsat_1_v5_gn_3_885…
GO:0001883	purine nucleoside binding	molecular_function	8.8959e-05	0.010379	317	1558	3992	25085	Lsat_1_v5_gn_1_3240,Lsat_1_v5_gn_8_66480,Lsat_1_v5_gn_9_84140,Lsat_1_v5_gn_4_37741,Lsat_1_v5_gn_3_28600,Lsat_1_v5_gn_1_67800,Lsat_1_v5_gn_6_72881,Lsat_1_v5_gn_1_101141,Lsat_1_v5_gn_5_130540,Lsat_1_v5_gn_5_171201,Lsat_1_v5_gn_1_54721,Lsat_1_v5_gn_1_58301,Lsat_1_v5_gn_1_52881,Lsat_1_v5_gn_9_107600,Lsat_1_v5_gn_8_50380,Lsat_1_v5_gn_2_67280,Lsat_1_v5_gn_3_24840,Lsat_1_v5_gn_8_46500,Lsat_1_v5_gn_2_104…
GO:0032549	ribonucleoside binding	molecular_function	8.8959e-05	0.010379	317	1558	3992	25085	Lsat_1_v5_gn_1_123460,Lsat_1_v5_gn_5_166280,Lsat_1_v5_gn_2_81641,Lsat_1_v5_gn_2_51180,Lsat_1_v5_gn_9_103760,Lsat_1_v5_gn_9_88640,Lsat_1_v5_gn_9_92720,Lsat_1_v5_gn_2_91361,Lsat_1_v5_gn_4_162920,Lsat_1_v5_gn_3_15721,Lsat_1_v5_gn_3_62620,Lsat_1_v5_gn_5_80941,Lsat_1_v5_gn_4_88101,Lsat_1_v5_gn_0_15220,Lsat_1_v5_gn_8_25860,Lsat_1_v5_gn_9_66181,Lsat_1_v5_gn_1_52980,Lsat_1_v5_gn_2_114941,Lsat_1_v5_gn_4_8…
GO:0032550	purine ribonucleoside binding	molecular_function	8.8959e-05	0.010379	317	1558	3992	25085	Lsat_1_v5_gn_1_61061,Lsat_1_v5_gn_5_58161,Lsat_1_v5_gn_5_169961,Lsat_1_v5_gn_2_114921,Lsat_1_v5_gn_2_121301,Lsat_1_v5_gn_1_101001,Lsat_1_v5_gn_4_23100,Lsat_1_v5_gn_4_75381,Lsat_1_v5_gn_8_79880,Lsat_1_v5_gn_2_80881,Lsat_1_v5_gn_7_35540,Lsat_1_v5_gn_6_60940,Lsat_1_v5_gn_2_38141,Lsat_1_v5_gn_8_37761,Lsat_1_v5_gn_8_148560,Lsat_1_v5_gn_8_47361,Lsat_1_v5_gn_2_28220,Lsat_1_v5_gn_6_34200,Lsat_1_v5_gn_6_5…
GO:0032555	purine ribonucleotide binding	molecular_function	9.3442e-05	0.010636	317	1558	3995	25085	Lsat_1_v5_gn_1_63041,Lsat_1_v5_gn_5_133681,Lsat_1_v5_gn_9_119161,Lsat_1_v5_gn_1_36801,Lsat_1_v5_gn_6_37300,Lsat_1_v5_gn_9_54340,Lsat_1_v5_gn_5_121181,Lsat_1_v5_gn_3_97800,Lsat_1_v5_gn_4_138061,Lsat_1_v5_gn_4_26820,Lsat_1_v5_gn_1_39760,Lsat_1_v5_gn_1_58860,Lsat_1_v5_gn_2_131260,Lsat_1_v5_gn_7_16021,Lsat_1_v5_gn_2_135541,Lsat_1_v5_gn_5_151941,Lsat_1_v5_gn_6_86121,Lsat_1_v5_gn_5_127880,Lsat_1_v5_gn_…
GO:0048037	cofactor binding	molecular_function	0.00010502	0.01167	79	1558	842	25085	Lsat_1_v5_gn_2_71561,Lsat_1_v5_gn_9_111281,Lsat_1_v5_gn_8_28320,Lsat_1_v5_gn_9_101761,Lsat_1_v5_gn_5_174421,Lsat_1_v5_gn_3_24441,Lsat_1_v5_gn_3_38341,Lsat_1_v5_gn_3_140821,Lsat_1_v5_gn_1_19040,Lsat_1_v5_gn_9_83540,Lsat_1_v5_gn_9_48281,Lsat_1_v5_gn_3_33940,Lsat_1_v5_gn_9_101680,Lsat_1_v5_gn_7_107941,Novelgene2604,Lsat_1_v5_gn_9_108961,Lsat_1_v5_gn_5_9361,Lsat_1_v5_gn_3_36980,Lsat_1_v5_gn_5_169660,…
GO:0001882	nucleoside binding	molecular_function	0.00010773	0.011693	317	1558	4002	25085	Lsat_1_v5_gn_2_13421,Lsat_1_v5_gn_1_55661,Lsat_1_v5_gn_4_37761,Lsat_1_v5_gn_1_96600,Lsat_1_v5_gn_8_151721,Lsat_1_v5_gn_7_59540,Lsat_1_v5_gn_3_35181,Lsat_1_v5_gn_5_91080,Lsat_1_v5_gn_9_91461,Lsat_1_v5_gn_6_58521,Lsat_1_v5_gn_2_104760,Lsat_1_v5_gn_5_178480,Lsat_1_v5_gn_3_85401,Lsat_1_v5_gn_1_125320,Lsat_1_v5_gn_8_119601,Lsat_1_v5_gn_8_100200,Lsat_1_v5_gn_5_164080,Lsat_1_v5_gn_0_22980,Lsat_1_v5_gn_2…
GO:0051273	beta-glucan metabolic process	biological_process	0.00011046	0.011717	16	1558	82	25085	Lsat_1_v5_gn_1_6300,Lsat_1_v5_gn_3_11741,Lsat_1_v5_gn_1_45081,Lsat_1_v5_gn_1_32980,Lsat_1_v5_gn_8_63861,Lsat_1_v5_gn_6_83320,Lsat_1_v5_gn_2_101300,Lsat_1_v5_gn_9_11301,Lsat_1_v5_gn_9_47581,Lsat_1_v5_gn_9_41220,Lsat_1_v5_gn_8_135100,Lsat_1_v5_gn_7_35600,Lsat_1_v5_gn_5_23541,Lsat_1_v5_gn_5_9201,Lsat_1_v5_gn_7_24220,Lsat_1_v5_gn_3_19161
GO:0016759	cellulose synthase activity	molecular_function	0.00011845	0.011864	11	1558	43	25085	Lsat_1_v5_gn_3_19161,Lsat_1_v5_gn_7_24220,Lsat_1_v5_gn_8_63861,Lsat_1_v5_gn_1_45081,Lsat_1_v5_gn_7_35600,Lsat_1_v5_gn_6_83320,Lsat_1_v5_gn_9_41220,Lsat_1_v5_gn_9_11301,Lsat_1_v5_gn_9_47581,Lsat_1_v5_gn_1_6300,Lsat_1_v5_gn_3_11741
GO:0016760	cellulose synthase (UDP-forming) activity	molecular_function	0.00011845	0.011864	11	1558	43	25085	Lsat_1_v5_gn_3_11741,Lsat_1_v5_gn_1_6300,Lsat_1_v5_gn_9_47581,Lsat_1_v5_gn_9_11301,Lsat_1_v5_gn_9_41220,Lsat_1_v5_gn_6_83320,Lsat_1_v5_gn_7_24220,Lsat_1_v5_gn_3_19161,Lsat_1_v5_gn_7_35600,Lsat_1_v5_gn_1_45081,Lsat_1_v5_gn_8_63861
GO:0032553	ribonucleotide binding	molecular_function	0.00011948	0.011864	318	1558	4024	25085	Lsat_1_v5_gn_5_118580,Lsat_1_v5_gn_9_109161,Lsat_1_v5_gn_9_117581,Lsat_1_v5_gn_8_19521,Lsat_1_v5_gn_8_1500,Lsat_1_v5_gn_8_111061,Lsat_1_v5_gn_4_20501,Lsat_1_v5_gn_3_58681,Lsat_1_v5_gn_6_100781,Lsat_1_v5_gn_9_25220,Lsat_1_v5_gn_7_36640,Lsat_1_v5_gn_3_65021,Lsat_1_v5_gn_2_91420,Lsat_1_v5_gn_5_58101,Lsat_1_v5_gn_4_4920,Lsat_1_v5_gn_9_80360,Lsat_1_v5_gn_8_115640,Lsat_1_v5_gn_4_41201,Lsat_1_v5_gn_2_12…
GO:0016645	oxidoreductase activity, acting on the CH-NH group of donors	molecular_function	0.00014607	0.014203	12	1558	56	25085	Lsat_1_v5_gn_6_59101,Lsat_1_v5_gn_2_4161,Lsat_1_v5_gn_7_3921,Lsat_1_v5_gn_3_35500,Lsat_1_v5_gn_4_7021,Lsat_1_v5_gn_9_58061,Lsat_1_v5_gn_8_158360,Lsat_1_v5_gn_9_108200,Lsat_1_v5_gn_2_47620,Lsat_1_v5_gn_9_66141,Lsat_1_v5_gn_7_58561,Lsat_1_v5_gn_8_5021
GO:0044262	cellular carbohydrate metabolic process	biological_process	0.00015185	0.014463	31	1558	236	25085	Lsat_1_v5_gn_3_11741,Lsat_1_v5_gn_1_6300,Lsat_1_v5_gn_2_45920,Lsat_1_v5_gn_8_63861,Lsat_1_v5_gn_1_32980,Lsat_1_v5_gn_3_18921,Lsat_1_v5_gn_9_101701,Lsat_1_v5_gn_1_45081,Lsat_1_v5_gn_1_127501,Lsat_1_v5_gn_2_101300,Lsat_1_v5_gn_6_83320,Lsat_1_v5_gn_3_43161,Lsat_1_v5_gn_8_135100,Lsat_1_v5_gn_6_61660,Lsat_1_v5_gn_9_41220,Lsat_1_v5_gn_5_41441,Lsat_1_v5_gn_9_47581,Lsat_1_v5_gn_9_11301,Lsat_1_v5_gn_5_678…
GO:0044711	single-organism biosynthetic process	biological_process	0.00015612	0.014572	116	1558	1331	25085	Lsat_1_v5_gn_9_89160,Lsat_1_v5_gn_7_58981,Lsat_1_v5_gn_5_67120,Lsat_1_v5_gn_9_11301,Lsat_1_v5_gn_7_42901,Lsat_1_v5_gn_5_145700,Lsat_1_v5_gn_7_104021,Lsat_1_v5_gn_1_57801,Lsat_1_v5_gn_8_64581,Lsat_1_v5_gn_7_24220,Lsat_1_v5_gn_4_67020,Lsat_1_v5_gn_8_120201,Lsat_1_v5_gn_5_158421,Lsat_1_v5_gn_9_109161,Lsat_1_v5_gn_6_9700,Lsat_1_v5_gn_8_94241,Lsat_1_v5_gn_7_105200,Lsat_1_v5_gn_3_65021,Lsat_1_v5_gn_5_3…
GO:1901565	organonitrogen compound catabolic process	biological_process	0.00016046	0.014684	20	1558	132	25085	Lsat_1_v5_gn_8_134220,Lsat_1_v5_gn_3_24441,Lsat_1_v5_gn_5_190740,Lsat_1_v5_gn_2_51761,Lsat_1_v5_gn_3_124481,Lsat_1_v5_gn_3_124781,Lsat_1_v5_gn_4_21341,Lsat_1_v5_gn_6_54921,Lsat_1_v5_gn_1_105541,Lsat_1_v5_gn_1_37881,Lsat_1_v5_gn_1_102541,Novelgene1427,Lsat_1_v5_gn_6_10780,Lsat_1_v5_gn_8_112041,Lsat_1_v5_gn_4_111321,Lsat_1_v5_gn_7_114480,Lsat_1_v5_gn_4_185401,Lsat_1_v5_gn_4_18681,Lsat_1_v5_gn_7_330…
GO:0003777	microtubule motor activity	molecular_function	0.00016889	0.015158	16	1558	83	25085	Lsat_1_v5_gn_1_61061,Lsat_1_v5_gn_2_56181,Lsat_1_v5_gn_4_127620,Lsat_1_v5_gn_5_103100,Lsat_1_v5_gn_6_6561,Lsat_1_v5_gn_7_108240,Lsat_1_v5_gn_8_76521,Lsat_1_v5_gn_9_107600,Lsat_1_v5_gn_7_92061,Lsat_1_v5_gn_4_102181,Lsat_1_v5_gn_6_58521,Lsat_1_v5_gn_8_20800,Lsat_1_v5_gn_1_22080,Lsat_1_v5_gn_1_54721,Lsat_1_v5_gn_8_143381,Lsat_1_v5_gn_9_108981
GO:0097367	carbohydrate derivative binding	molecular_function	0.00017975	0.015788	319	1558	4064	25085	Lsat_1_v5_gn_8_6141,Lsat_1_v5_gn_3_41580,Lsat_1_v5_gn_8_133220,Lsat_1_v5_gn_5_103100,Lsat_1_v5_gn_4_37780,Lsat_1_v5_gn_2_62600,Lsat_1_v5_gn_2_4161,Lsat_1_v5_gn_8_114401,Lsat_1_v5_gn_2_115021,Lsat_1_v5_gn_3_138401,Lsat_1_v5_gn_2_120501,Lsat_1_v5_gn_9_111920,Lsat_1_v5_gn_7_19981,Lsat_1_v5_gn_7_34020,Lsat_1_v5_gn_5_99201,Lsat_1_v5_gn_1_7980,Lsat_1_v5_gn_8_137740,Lsat_1_v5_gn_4_37761,Lsat_1_v5_gn_3_7…
GO:0015925	galactosidase activity	molecular_function	0.00018379	0.015788	10	1558	39	25085	Lsat_1_v5_gn_8_135900,Lsat_1_v5_gn_6_46900,Lsat_1_v5_gn_4_151720,Lsat_1_v5_gn_4_73720,Lsat_1_v5_gn_3_126140,Lsat_1_v5_gn_5_152101,Lsat_1_v5_gn_4_95281,Lsat_1_v5_gn_2_77500,Lsat_1_v5_gn_3_75160,Lsat_1_v5_gn_2_107701
GO:0043412	macromolecule modification	biological_process	0.00018606	0.015788	221	1558	2716	25085	Lsat_1_v5_gn_8_99861,Lsat_1_v5_gn_9_8981,Lsat_1_v5_gn_5_103581,Lsat_1_v5_gn_7_11700,Lsat_1_v5_gn_2_51180,Lsat_1_v5_gn_1_97701,Lsat_1_v5_gn_5_98560,Lsat_1_v5_gn_7_87920,Lsat_1_v5_gn_2_81641,Lsat_1_v5_gn_7_79141,Lsat_1_v5_gn_5_166280,Lsat_1_v5_gn_1_123460,Lsat_1_v5_gn_1_115601,Lsat_1_v5_gn_2_117520,Lsat_1_v5_gn_1_52980,Lsat_1_v5_gn_8_25860,Lsat_1_v5_gn_9_66181,Lsat_1_v5_gn_9_11760,Lsat_1_v5_gn_4_88…
GO:0005976	polysaccharide metabolic process	biological_process	0.00019322	0.016102	26	1558	187	25085	Lsat_1_v5_gn_8_135100,Lsat_1_v5_gn_6_61660,Lsat_1_v5_gn_9_41220,Lsat_1_v5_gn_9_11301,Lsat_1_v5_gn_9_47581,Lsat_1_v5_gn_5_67800,Lsat_1_v5_gn_8_103521,Lsat_1_v5_gn_4_22721,Lsat_1_v5_gn_3_19161,Lsat_1_v5_gn_3_33121,Lsat_1_v5_gn_9_109221,Lsat_1_v5_gn_7_24220,Lsat_1_v5_gn_5_9201,Lsat_1_v5_gn_5_23541,Lsat_1_v5_gn_7_35600,Lsat_1_v5_gn_2_80380,Lsat_1_v5_gn_3_11741,Lsat_1_v5_gn_1_6300,Lsat_1_v5_gn_2_45920…
GO:0006629	lipid metabolic process	biological_process	0.00021758	0.017579	92	1558	1025	25085	Lsat_1_v5_gn_7_105160,Lsat_1_v5_gn_4_106341,Lsat_1_v5_gn_7_107941,Lsat_1_v5_gn_9_12700,Lsat_1_v5_gn_9_101680,Lsat_1_v5_gn_9_109221,Lsat_1_v5_gn_1_97701,Novelgene2604,Lsat_1_v5_gn_5_41441,Lsat_1_v5_gn_9_97161,Lsat_1_v5_gn_1_115601,Lsat_1_v5_gn_0_7801,Lsat_1_v5_gn_4_172180,Lsat_1_v5_gn_5_174421,Lsat_1_v5_gn_3_79841,Lsat_1_v5_gn_6_87160,Lsat_1_v5_gn_3_140821,Lsat_1_v5_gn_1_19040,Lsat_1_v5_gn_5_3340,…
GO:0007018	microtubule-based movement	biological_process	0.00021847	0.017579	16	1558	85	25085	Lsat_1_v5_gn_5_103100,Lsat_1_v5_gn_4_127620,Lsat_1_v5_gn_1_61061,Lsat_1_v5_gn_2_56181,Lsat_1_v5_gn_8_76521,Lsat_1_v5_gn_7_108240,Lsat_1_v5_gn_6_6561,Lsat_1_v5_gn_4_102181,Lsat_1_v5_gn_7_92061,Lsat_1_v5_gn_9_107600,Lsat_1_v5_gn_1_54721,Lsat_1_v5_gn_8_143381,Lsat_1_v5_gn_9_108981,Lsat_1_v5_gn_1_22080,Lsat_1_v5_gn_8_20800,Lsat_1_v5_gn_6_58521
GO:0071944	cell periphery	cellular_component	0.00025398	0.019836	58	1558	580	25085	Lsat_1_v5_gn_3_127881,Lsat_1_v5_gn_2_101300,Lsat_1_v5_gn_1_127501,Lsat_1_v5_gn_2_62600,Lsat_1_v5_gn_2_64961,Lsat_1_v5_gn_5_82881,Lsat_1_v5_gn_3_43161,Lsat_1_v5_gn_3_124781,Lsat_1_v5_gn_6_29721,Lsat_1_v5_gn_3_78821,Lsat_1_v5_gn_4_92001,Lsat_1_v5_gn_1_80680,Lsat_1_v5_gn_3_33121,Lsat_1_v5_gn_7_31901,Lsat_1_v5_gn_0_11100,Lsat_1_v5_gn_1_17460,Lsat_1_v5_gn_3_24221,Lsat_1_v5_gn_8_135100,Lsat_1_v5_gn_8_6…
GO:0051274	beta-glucan biosynthetic process	biological_process	0.00025502	0.019836	15	1558	79	25085	Lsat_1_v5_gn_9_47581,Lsat_1_v5_gn_9_11301,Lsat_1_v5_gn_9_41220,Lsat_1_v5_gn_8_135100,Lsat_1_v5_gn_1_6300,Lsat_1_v5_gn_3_11741,Lsat_1_v5_gn_1_45081,Lsat_1_v5_gn_7_35600,Lsat_1_v5_gn_5_23541,Lsat_1_v5_gn_8_63861,Lsat_1_v5_gn_1_32980,Lsat_1_v5_gn_7_24220,Lsat_1_v5_gn_3_19161,Lsat_1_v5_gn_6_83320,Lsat_1_v5_gn_2_101300
GO:0004565	beta-galactosidase activity	molecular_function	0.00033257	0.02519	9	1558	34	25085	Lsat_1_v5_gn_4_151720,Lsat_1_v5_gn_8_135900,Lsat_1_v5_gn_6_46900,Lsat_1_v5_gn_4_73720,Lsat_1_v5_gn_5_152101,Lsat_1_v5_gn_3_126140,Lsat_1_v5_gn_4_95281,Lsat_1_v5_gn_2_77500,Lsat_1_v5_gn_3_75160
GO:0008017	microtubule binding	molecular_function	0.00033464	0.02519	21	1558	140	25085	Lsat_1_v5_gn_8_76521,Lsat_1_v5_gn_6_6561,Lsat_1_v5_gn_7_108240,Lsat_1_v5_gn_5_103100,Lsat_1_v5_gn_7_114541,Lsat_1_v5_gn_1_61061,Lsat_1_v5_gn_2_56181,Lsat_1_v5_gn_4_127620,Lsat_1_v5_gn_1_22080,Lsat_1_v5_gn_8_35461,Lsat_1_v5_gn_1_54721,Lsat_1_v5_gn_9_90680,Lsat_1_v5_gn_9_108981,Lsat_1_v5_gn_8_143381,Lsat_1_v5_gn_6_58521,Lsat_1_v5_gn_8_20800,Lsat_1_v5_gn_5_2560,Lsat_1_v5_gn_4_24841,Lsat_1_v5_gn_4_10…
GO:0004568	chitinase activity	molecular_function	0.00035506	0.026303	5	1558	12	25085	Lsat_1_v5_gn_3_124481,Lsat_1_v5_gn_6_54921,Lsat_1_v5_gn_7_114480,Lsat_1_v5_gn_2_51761,Lsat_1_v5_gn_3_124781
GO:0022414	reproductive process	biological_process	0.00038095	0.02778	30	1558	237	25085	Lsat_1_v5_gn_6_56400,Lsat_1_v5_gn_1_95000,Lsat_1_v5_gn_0_11100,Lsat_1_v5_gn_1_66741,Lsat_1_v5_gn_8_80560,Lsat_1_v5_gn_8_142060,Lsat_1_v5_gn_3_41120,Lsat_1_v5_gn_5_124680,Lsat_1_v5_gn_8_19881,Lsat_1_v5_gn_2_115021,Lsat_1_v5_gn_7_107541,Lsat_1_v5_gn_7_57841,Lsat_1_v5_gn_5_98560,Lsat_1_v5_gn_2_114941,Lsat_1_v5_gn_5_153281,Lsat_1_v5_gn_5_139341,Lsat_1_v5_gn_5_190740,Lsat_1_v5_gn_6_94680,Lsat_1_v5_gn_…
GO:1901136	carbohydrate derivative catabolic process	biological_process	0.0003928	0.028203	10	1558	47	25085	Lsat_1_v5_gn_1_37881,Lsat_1_v5_gn_9_101761,Lsat_1_v5_gn_2_51761,Lsat_1_v5_gn_3_124481,Lsat_1_v5_gn_3_124781,Lsat_1_v5_gn_4_111321,Lsat_1_v5_gn_7_114480,Lsat_1_v5_gn_9_88160,Lsat_1_v5_gn_6_54921,Lsat_1_v5_gn_5_128041
GO:0003774	motor activity	molecular_function	0.00039978	0.028269	22	1558	147	25085	Lsat_1_v5_gn_8_76521,Lsat_1_v5_gn_6_6561,Lsat_1_v5_gn_7_108240,Lsat_1_v5_gn_5_103100,Lsat_1_v5_gn_5_37660,Lsat_1_v5_gn_1_61061,Lsat_1_v5_gn_2_56181,Lsat_1_v5_gn_4_127620,Lsat_1_v5_gn_1_22080,Lsat_1_v5_gn_5_181620,Lsat_1_v5_gn_1_54721,Lsat_1_v5_gn_8_143381,Lsat_1_v5_gn_9_108981,Lsat_1_v5_gn_7_34020,Lsat_1_v5_gn_6_58521,Lsat_1_v5_gn_9_95641,Lsat_1_v5_gn_8_20800,Lsat_1_v5_gn_5_41621,Lsat_1_v5_gn_4_1…
GO:0044703	multi-organism reproductive process	biological_process	0.00042401	0.029535	29	1558	227	25085	Lsat_1_v5_gn_8_142060,Lsat_1_v5_gn_3_41120,Lsat_1_v5_gn_6_56400,Lsat_1_v5_gn_0_11100,Lsat_1_v5_gn_1_66741,Lsat_1_v5_gn_1_95000,Lsat_1_v5_gn_8_80560,Lsat_1_v5_gn_2_115021,Lsat_1_v5_gn_5_124680,Lsat_1_v5_gn_8_19881,Lsat_1_v5_gn_5_98560,Lsat_1_v5_gn_7_57841,Lsat_1_v5_gn_7_107541,Lsat_1_v5_gn_5_153281,Lsat_1_v5_gn_5_139341,Lsat_1_v5_gn_2_114941,Lsat_1_v5_gn_6_94680,Lsat_1_v5_gn_7_85001,Lsat_1_v5_gn_5…
GO:0006026	aminoglycan catabolic process	biological_process	0.00044682	0.030666	6	1558	18	25085	Lsat_1_v5_gn_4_111321,Lsat_1_v5_gn_3_124781,Lsat_1_v5_gn_6_54921,Lsat_1_v5_gn_7_114480,Lsat_1_v5_gn_2_51761,Lsat_1_v5_gn_3_124481
GO:0016787	hydrolase activity	molecular_function	0.00049173	0.033259	332	1558	4465	25085	Lsat_1_v5_gn_9_108981,Lsat_1_v5_gn_6_2441,Lsat_1_v5_gn_1_22080,Lsat_1_v5_gn_4_111321,Lsat_1_v5_gn_2_103701,Lsat_1_v5_gn_5_3340,Lsat_1_v5_gn_4_79301,Novelgene1427,Lsat_1_v5_gn_3_89440,Lsat_1_v5_gn_7_84761,Lsat_1_v5_gn_4_22721,Lsat_1_v5_gn_3_76540,Lsat_1_v5_gn_7_50220,Lsat_1_v5_gn_8_2340,Lsat_1_v5_gn_8_70621,Lsat_1_v5_gn_6_54921,Lsat_1_v5_gn_7_29861,Lsat_1_v5_gn_3_61320,Lsat_1_v5_gn_4_132241,Lsat_1…
GO:0034637	cellular carbohydrate biosynthetic process	biological_process	0.00051562	0.034377	21	1558	142	25085	Lsat_1_v5_gn_8_63861,Lsat_1_v5_gn_1_32980,Lsat_1_v5_gn_3_18921,Lsat_1_v5_gn_9_101701,Lsat_1_v5_gn_1_45081,Lsat_1_v5_gn_2_101300,Lsat_1_v5_gn_6_83320,Lsat_1_v5_gn_3_11741,Lsat_1_v5_gn_1_6300,Lsat_1_v5_gn_3_19161,Lsat_1_v5_gn_9_109221,Lsat_1_v5_gn_7_24220,Lsat_1_v5_gn_5_23541,Lsat_1_v5_gn_7_35600,Lsat_1_v5_gn_2_102060,Lsat_1_v5_gn_8_135100,Lsat_1_v5_gn_9_41220,Lsat_1_v5_gn_5_41441,Lsat_1_v5_gn_9_47…
GO:0009250	glucan biosynthetic process	biological_process	0.00055335	0.036373	15	1558	85	25085	Lsat_1_v5_gn_9_41220,Lsat_1_v5_gn_9_47581,Lsat_1_v5_gn_9_11301,Lsat_1_v5_gn_8_135100,Lsat_1_v5_gn_1_6300,Lsat_1_v5_gn_3_11741,Lsat_1_v5_gn_5_23541,Lsat_1_v5_gn_8_63861,Lsat_1_v5_gn_1_32980,Lsat_1_v5_gn_7_35600,Lsat_1_v5_gn_1_45081,Lsat_1_v5_gn_3_19161,Lsat_1_v5_gn_7_24220,Lsat_1_v5_gn_2_101300,Lsat_1_v5_gn_6_83320
GO:0098772	molecular function regulator	molecular_function	0.00063883	0.041408	54	1558	563	25085	Lsat_1_v5_gn_6_17380,Lsat_1_v5_gn_4_92381,Lsat_1_v5_gn_1_39321,Lsat_1_v5_gn_1_55881,Lsat_1_v5_gn_2_111441,Lsat_1_v5_gn_1_115601,Lsat_1_v5_gn_8_115640,Novelgene1024,Lsat_1_v5_gn_5_65860,Lsat_1_v5_gn_8_137740,Lsat_1_v5_gn_3_47280,Lsat_1_v5_gn_8_90001,Lsat_1_v5_gn_5_99261,Lsat_1_v5_gn_7_83740,Lsat_1_v5_gn_5_132621,Lsat_1_v5_gn_2_128840,Lsat_1_v5_gn_1_114540,Lsat_1_v5_gn_5_42800,Lsat_1_v5_gn_2_45361,…
GO:0033692	cellular polysaccharide biosynthetic process	biological_process	0.00064892	0.041487	17	1558	105	25085	Lsat_1_v5_gn_2_101300,Lsat_1_v5_gn_6_83320,Lsat_1_v5_gn_8_63861,Lsat_1_v5_gn_1_32980,Lsat_1_v5_gn_1_45081,Lsat_1_v5_gn_3_11741,Lsat_1_v5_gn_1_6300,Lsat_1_v5_gn_5_23541,Lsat_1_v5_gn_7_35600,Lsat_1_v5_gn_3_19161,Lsat_1_v5_gn_7_24220,Lsat_1_v5_gn_9_109221,Lsat_1_v5_gn_5_67800,Lsat_1_v5_gn_9_41220,Lsat_1_v5_gn_9_47581,Lsat_1_v5_gn_9_11301,Lsat_1_v5_gn_8_135100
GO:0004857	enzyme inhibitor activity	molecular_function	0.00084608	0.05336	27	1558	238	25085	Lsat_1_v5_gn_2_64961,Lsat_1_v5_gn_8_17501,Lsat_1_v5_gn_9_65120,Lsat_1_v5_gn_2_111800,Lsat_1_v5_gn_4_13401,Lsat_1_v5_gn_4_151720,Lsat_1_v5_gn_3_127881,Lsat_1_v5_gn_2_136060,Lsat_1_v5_gn_6_29721,Lsat_1_v5_gn_4_92001,Lsat_1_v5_gn_8_144820,Lsat_1_v5_gn_2_128901,Lsat_1_v5_gn_1_114540,Lsat_1_v5_gn_2_45361,Lsat_1_v5_gn_6_58740,Lsat_1_v5_gn_5_137800,Lsat_1_v5_gn_5_51221,Lsat_1_v5_gn_5_132621,Lsat_1_v5_gn…
GO:0008194	UDP-glycosyltransferase activity	molecular_function	0.0010286	0.064004	25	1558	192	25085	Lsat_1_v5_gn_5_169961,Lsat_1_v5_gn_1_45081,Lsat_1_v5_gn_8_63861,Lsat_1_v5_gn_6_83320,Lsat_1_v5_gn_2_101300,Lsat_1_v5_gn_8_58381,Lsat_1_v5_gn_3_102000,Lsat_1_v5_gn_1_39500,Lsat_1_v5_gn_1_6300,Lsat_1_v5_gn_7_93140,Lsat_1_v5_gn_3_11741,Lsat_1_v5_gn_7_24220,Lsat_1_v5_gn_9_109221,Lsat_1_v5_gn_3_19161,Lsat_1_v5_gn_5_93700,Lsat_1_v5_gn_7_35600,Lsat_1_v5_gn_7_55560,Lsat_1_v5_gn_8_62401,Lsat_1_v5_gn_6_638…
GO:0052689	carboxylic ester hydrolase activity	molecular_function	0.0011147	0.068452	24	1558	199	25085	Lsat_1_v5_gn_6_10780,Lsat_1_v5_gn_1_39321,Lsat_1_v5_gn_4_92381,Novelgene0437,Novelgene1024,Lsat_1_v5_gn_4_18681,Lsat_1_v5_gn_8_104461,Lsat_1_v5_gn_1_102541,Lsat_1_v5_gn_4_106341,Lsat_1_v5_gn_5_137800,Lsat_1_v5_gn_8_116220,Novelgene1026,Lsat_1_v5_gn_4_21341,Lsat_1_v5_gn_2_136060,Lsat_1_v5_gn_8_144820,Lsat_1_v5_gn_4_92001,Lsat_1_v5_gn_7_29861,Lsat_1_v5_gn_1_105541,Lsat_1_v5_gn_8_134220,Lsat_1_v5_gn…
GO:0016614	oxidoreductase activity, acting on CH-OH group of donors	molecular_function	0.0011931	0.072312	40	1558	394	25085	Lsat_1_v5_gn_3_63360,Lsat_1_v5_gn_5_128041,Lsat_1_v5_gn_6_59101,Lsat_1_v5_gn_4_185401,Lsat_1_v5_gn_6_32921,Lsat_1_v5_gn_2_130341,Lsat_1_v5_gn_1_96821,Lsat_1_v5_gn_6_80041,Lsat_1_v5_gn_2_74261,Lsat_1_v5_gn_1_61880,Lsat_1_v5_gn_6_25481,Lsat_1_v5_gn_6_41001,Lsat_1_v5_gn_9_88160,Lsat_1_v5_gn_9_5660,Lsat_1_v5_gn_2_87700,Lsat_1_v5_gn_4_108640,Lsat_1_v5_gn_1_13620,Lsat_1_v5_gn_6_73161,Lsat_1_v5_gn_5_594…
GO:0016998	cell wall macromolecule catabolic process	biological_process	0.0012692	0.07594	5	1558	15	25085	Lsat_1_v5_gn_3_124781,Lsat_1_v5_gn_4_111321,Lsat_1_v5_gn_2_51761,Lsat_1_v5_gn_6_54921,Lsat_1_v5_gn_3_124481
GO:2001141	regulation of RNA biosynthetic process	biological_process	0.0013061	0.077158	158	1558	2016	25085	Lsat_1_v5_gn_8_148560,Lsat_1_v5_gn_6_68860,Lsat_1_v5_gn_2_80441,Lsat_1_v5_gn_2_72540,Lsat_1_v5_gn_7_68501,Lsat_1_v5_gn_8_95700,Lsat_1_v5_gn_9_43840,Lsat_1_v5_gn_4_104440,Lsat_1_v5_gn_9_7580,Lsat_1_v5_gn_2_69680,Lsat_1_v5_gn_6_53000,Lsat_1_v5_gn_1_120800,Lsat_1_v5_gn_2_91301,Lsat_1_v5_gn_9_10001,Lsat_1_v5_gn_4_177381,Lsat_1_v5_gn_7_40780,Lsat_1_v5_gn_5_23801,Lsat_1_v5_gn_5_166280,Lsat_1_v5_gn_5_14…
GO:0051252	regulation of RNA metabolic process	biological_process	0.0013557	0.078831	158	1558	2018	25085	Lsat_1_v5_gn_7_68501,Lsat_1_v5_gn_2_72540,Lsat_1_v5_gn_2_80441,Lsat_1_v5_gn_6_68860,Lsat_1_v5_gn_8_148560,Lsat_1_v5_gn_2_91301,Lsat_1_v5_gn_1_120800,Lsat_1_v5_gn_2_69680,Lsat_1_v5_gn_6_53000,Lsat_1_v5_gn_9_7580,Lsat_1_v5_gn_8_95700,Lsat_1_v5_gn_4_104440,Lsat_1_v5_gn_9_43840,Lsat_1_v5_gn_9_90680,Lsat_1_v5_gn_6_46381,Lsat_1_v5_gn_5_136680,Lsat_1_v5_gn_1_50620,Lsat_1_v5_gn_6_105061,Lsat_1_v5_gn_5_14…
GO:0009069	serine family amino acid metabolic process	biological_process	0.0013682	0.078831	8	1558	35	25085	Lsat_1_v5_gn_4_136981,Lsat_1_v5_gn_3_24441,Lsat_1_v5_gn_9_108200,Lsat_1_v5_gn_9_90540,Lsat_1_v5_gn_5_145700,Lsat_1_v5_gn_7_33081,Lsat_1_v5_gn_2_74980,Lsat_1_v5_gn_2_4161
GO:0006355	regulation of transcription, DNA-templated	biological_process	0.0014448	0.081239	157	1558	2007	25085	Lsat_1_v5_gn_4_177381,Lsat_1_v5_gn_7_40780,Lsat_1_v5_gn_9_10001,Lsat_1_v5_gn_6_105061,Lsat_1_v5_gn_1_50620,Lsat_1_v5_gn_6_46381,Lsat_1_v5_gn_9_90680,Lsat_1_v5_gn_5_136680,Lsat_1_v5_gn_5_166280,Lsat_1_v5_gn_5_23801,Lsat_1_v5_gn_3_24340,Lsat_1_v5_gn_5_14180,Lsat_1_v5_gn_1_64100,Novelgene0823,Lsat_1_v5_gn_6_14101,Lsat_1_v5_gn_9_101701,Lsat_1_v5_gn_8_36981,Lsat_1_v5_gn_6_45641,Lsat_1_v5_gn_4_178521,L…
GO:1903506	regulation of nucleic acid-templated transcription	biological_process	0.0014448	0.081239	157	1558	2007	25085	Lsat_1_v5_gn_7_22140,Lsat_1_v5_gn_5_187461,Lsat_1_v5_gn_7_19320,Lsat_1_v5_gn_7_92541,Lsat_1_v5_gn_2_135541,Lsat_1_v5_gn_2_120081,Lsat_1_v5_gn_3_85620,Lsat_1_v5_gn_6_84121,Lsat_1_v5_gn_3_24840,Lsat_1_v5_gn_5_5940,Lsat_1_v5_gn_2_51040,Lsat_1_v5_gn_9_11520,Lsat_1_v5_gn_8_155581,Lsat_1_v5_gn_2_100140,Lsat_1_v5_gn_3_15780,Lsat_1_v5_gn_6_45461,Lsat_1_v5_gn_3_73060,Lsat_1_v5_gn_2_126181,Lsat_1_v5_gn_7_8…
GO:0006928	movement of cell or subcellular component	biological_process	0.0015427	0.084746	24	1558	190	25085	Lsat_1_v5_gn_6_60940,Lsat_1_v5_gn_8_76521,Lsat_1_v5_gn_6_6561,Lsat_1_v5_gn_7_108240,Lsat_1_v5_gn_2_47761,Lsat_1_v5_gn_5_103100,Lsat_1_v5_gn_2_25400,Lsat_1_v5_gn_2_26880,Lsat_1_v5_gn_1_61061,Lsat_1_v5_gn_2_56181,Lsat_1_v5_gn_4_127620,Lsat_1_v5_gn_1_22080,Lsat_1_v5_gn_1_54721,Lsat_1_v5_gn_9_108981,Lsat_1_v5_gn_8_143381,Lsat_1_v5_gn_6_58521,Lsat_1_v5_gn_9_95641,Lsat_1_v5_gn_8_20800,Lsat_1_v5_gn_5_41…
GO:0000271	polysaccharide biosynthetic process	biological_process	0.0015435	0.084746	17	1558	114	25085	Lsat_1_v5_gn_5_67800,Lsat_1_v5_gn_8_135100,Lsat_1_v5_gn_9_47581,Lsat_1_v5_gn_9_11301,Lsat_1_v5_gn_9_41220,Lsat_1_v5_gn_7_24220,Lsat_1_v5_gn_9_109221,Lsat_1_v5_gn_3_19161,Lsat_1_v5_gn_7_35600,Lsat_1_v5_gn_5_23541,Lsat_1_v5_gn_1_6300,Lsat_1_v5_gn_3_11741,Lsat_1_v5_gn_6_83320,Lsat_1_v5_gn_2_101300,Lsat_1_v5_gn_1_45081,Lsat_1_v5_gn_8_63861,Lsat_1_v5_gn_1_32980
GO:0008610	lipid biosynthetic process	biological_process	0.0015988	0.086762	48	1558	498	25085	Lsat_1_v5_gn_5_186860,Lsat_1_v5_gn_5_67800,Lsat_1_v5_gn_6_32921,Lsat_1_v5_gn_9_24081,Lsat_1_v5_gn_1_105621,Lsat_1_v5_gn_7_30541,Lsat_1_v5_gn_6_80041,Lsat_1_v5_gn_7_76780,Lsat_1_v5_gn_2_52420,Lsat_1_v5_gn_2_130341,Lsat_1_v5_gn_1_96821,Lsat_1_v5_gn_6_21780,Lsat_1_v5_gn_5_169961,Lsat_1_v5_gn_6_25481,Lsat_1_v5_gn_9_99361,Lsat_1_v5_gn_1_61880,Lsat_1_v5_gn_9_125160,Lsat_1_v5_gn_9_62441,Lsat_1_v5_gn_4_1…
GO:2001070	starch binding	molecular_function	0.0016375	0.087842	5	1558	15	25085	Lsat_1_v5_gn_1_34401,Lsat_1_v5_gn_5_155280,Lsat_1_v5_gn_8_83900,Lsat_1_v5_gn_1_69940,Lsat_1_v5_gn_3_140821
GO:0003924	GTPase activity	molecular_function	0.0017439	0.092485	47	1558	469	25085	Lsat_1_v5_gn_7_40461,Lsat_1_v5_gn_1_52361,Lsat_1_v5_gn_8_30681,Lsat_1_v5_gn_6_34200,Lsat_1_v5_gn_7_84761,Lsat_1_v5_gn_5_32281,Lsat_1_v5_gn_6_43640,Lsat_1_v5_gn_9_25361,Lsat_1_v5_gn_5_178480,Lsat_1_v5_gn_3_97800,Lsat_1_v5_gn_8_151721,Lsat_1_v5_gn_5_166181,Lsat_1_v5_gn_2_104760,Lsat_1_v5_gn_1_101001,Lsat_1_v5_gn_4_178061,Lsat_1_v5_gn_3_16060,Lsat_1_v5_gn_5_121541,Lsat_1_v5_gn_5_132941,Lsat_1_v5_gn_…
GO:0016757	transferase activity, transferring glycosyl groups	molecular_function	0.0018469	0.096848	67	1558	734	25085	Lsat_1_v5_gn_6_104541,Lsat_1_v5_gn_7_93140,Lsat_1_v5_gn_4_160661,Lsat_1_v5_gn_8_58381,Lsat_1_v5_gn_9_40241,Lsat_1_v5_gn_5_190980,Lsat_1_v5_gn_2_45920,Lsat_1_v5_gn_5_169961,Lsat_1_v5_gn_2_52420,Lsat_1_v5_gn_3_29420,Lsat_1_v5_gn_3_19161,Lsat_1_v5_gn_4_22721,Lsat_1_v5_gn_7_35600,Lsat_1_v5_gn_8_100200,Lsat_1_v5_gn_4_64320,Lsat_1_v5_gn_3_11741,Lsat_1_v5_gn_6_83320,Lsat_1_v5_gn_1_127501,Lsat_1_v5_gn_1_…
GO:0008092	cytoskeletal protein binding	molecular_function	0.0018825	0.09762	44	1558	442	25085	Lsat_1_v5_gn_1_115540,Lsat_1_v5_gn_7_108240,Lsat_1_v5_gn_6_6561,Lsat_1_v5_gn_5_113741,Lsat_1_v5_gn_5_40480,Lsat_1_v5_gn_2_67780,Lsat_1_v5_gn_7_114541,Lsat_1_v5_gn_9_19321,Lsat_1_v5_gn_4_52080,Lsat_1_v5_gn_6_58420,Lsat_1_v5_gn_1_61061,Lsat_1_v5_gn_3_15780,Lsat_1_v5_gn_1_125361,Lsat_1_v5_gn_8_143381,Lsat_1_v5_gn_6_43640,Lsat_1_v5_gn_9_108981,Lsat_1_v5_gn_1_22080,Lsat_1_v5_gn_8_25181,Lsat_1_v5_gn_6_…
GO:0015631	tubulin binding	molecular_function	0.0020011	0.10189	22	1558	174	25085	Lsat_1_v5_gn_5_2560,Lsat_1_v5_gn_4_24841,Lsat_1_v5_gn_4_102181,Lsat_1_v5_gn_4_95980,Lsat_1_v5_gn_9_107600,Lsat_1_v5_gn_7_92061,Lsat_1_v5_gn_8_35461,Lsat_1_v5_gn_1_22080,Lsat_1_v5_gn_9_108981,Lsat_1_v5_gn_8_143381,Lsat_1_v5_gn_1_54721,Lsat_1_v5_gn_9_90680,Lsat_1_v5_gn_6_58521,Lsat_1_v5_gn_8_20800,Lsat_1_v5_gn_5_103100,Lsat_1_v5_gn_7_114541,Lsat_1_v5_gn_2_56181,Lsat_1_v5_gn_1_61061,Lsat_1_v5_gn_4_1…
GO:0019219	regulation of nucleobase-containing compound metabolic process	biological_process	0.0020086	0.10189	158	1558	2038	25085	Lsat_1_v5_gn_9_11520,Lsat_1_v5_gn_8_155581,Lsat_1_v5_gn_2_100140,Lsat_1_v5_gn_2_51040,Lsat_1_v5_gn_5_5940,Lsat_1_v5_gn_3_24840,Lsat_1_v5_gn_5_186760,Lsat_1_v5_gn_2_126181,Lsat_1_v5_gn_7_85001,Lsat_1_v5_gn_3_73060,Lsat_1_v5_gn_4_101421,Lsat_1_v5_gn_3_15780,Lsat_1_v5_gn_6_45461,Lsat_1_v5_gn_7_19320,Lsat_1_v5_gn_7_92541,Lsat_1_v5_gn_7_22140,Lsat_1_v5_gn_5_187461,Lsat_1_v5_gn_6_84121,Lsat_1_v5_gn_3_8…
GO:0032403	protein complex binding	molecular_function	0.0020851	0.10464	26	1558	220	25085	Lsat_1_v5_gn_8_76521,Lsat_1_v5_gn_9_109161,Lsat_1_v5_gn_6_6561,Lsat_1_v5_gn_8_66480,Lsat_1_v5_gn_7_108240,Lsat_1_v5_gn_5_103100,Lsat_1_v5_gn_7_114541,Lsat_1_v5_gn_2_56181,Lsat_1_v5_gn_1_61061,Lsat_1_v5_gn_4_127620,Lsat_1_v5_gn_1_22080,Lsat_1_v5_gn_8_35461,Lsat_1_v5_gn_1_54721,Lsat_1_v5_gn_9_90680,Lsat_1_v5_gn_9_108981,Lsat_1_v5_gn_8_143381,Lsat_1_v5_gn_6_58521,Lsat_1_v5_gn_8_20800,Lsat_1_v5_gn_1_…
GO:0009856	pollination	biological_process	0.0021611	0.10506	18	1558	126	25085	Lsat_1_v5_gn_8_19881,Lsat_1_v5_gn_2_115021,Lsat_1_v5_gn_6_56400,Lsat_1_v5_gn_1_66741,Lsat_1_v5_gn_8_80560,Lsat_1_v5_gn_8_142060,Lsat_1_v5_gn_3_41120,Lsat_1_v5_gn_2_114941,Lsat_1_v5_gn_5_153281,Lsat_1_v5_gn_7_107541,Lsat_1_v5_gn_2_114921,Lsat_1_v5_gn_3_41580,Lsat_1_v5_gn_6_94680,Lsat_1_v5_gn_3_41281,Lsat_1_v5_gn_8_19521,Lsat_1_v5_gn_8_46500,Lsat_1_v5_gn_6_110541,Lsat_1_v5_gn_6_94581
GO:0009875	pollen-pistil interaction	biological_process	0.0021611	0.10506	18	1558	126	25085	Lsat_1_v5_gn_8_142060,Lsat_1_v5_gn_3_41120,Lsat_1_v5_gn_6_56400,Lsat_1_v5_gn_8_80560,Lsat_1_v5_gn_1_66741,Lsat_1_v5_gn_2_115021,Lsat_1_v5_gn_8_19881,Lsat_1_v5_gn_7_107541,Lsat_1_v5_gn_5_153281,Lsat_1_v5_gn_2_114941,Lsat_1_v5_gn_6_94680,Lsat_1_v5_gn_2_114921,Lsat_1_v5_gn_3_41580,Lsat_1_v5_gn_6_94581,Lsat_1_v5_gn_6_110541,Lsat_1_v5_gn_3_41281,Lsat_1_v5_gn_8_19521,Lsat_1_v5_gn_8_46500
GO:0048544	recognition of pollen	biological_process	0.0021611	0.10506	18	1558	126	25085	Lsat_1_v5_gn_7_107541,Lsat_1_v5_gn_5_153281,Lsat_1_v5_gn_2_114941,Lsat_1_v5_gn_8_142060,Lsat_1_v5_gn_3_41120,Lsat_1_v5_gn_6_56400,Lsat_1_v5_gn_1_66741,Lsat_1_v5_gn_8_80560,Lsat_1_v5_gn_2_115021,Lsat_1_v5_gn_8_19881,Lsat_1_v5_gn_6_94581,Lsat_1_v5_gn_6_110541,Lsat_1_v5_gn_8_19521,Lsat_1_v5_gn_3_41281,Lsat_1_v5_gn_8_46500,Lsat_1_v5_gn_6_94680,Lsat_1_v5_gn_2_114921,Lsat_1_v5_gn_3_41580
GO:0030234	enzyme regulator activity	molecular_function	0.0023523	0.11318	43	1558	454	25085	Lsat_1_v5_gn_2_128901,Lsat_1_v5_gn_8_144820,Lsat_1_v5_gn_2_136060,Lsat_1_v5_gn_8_17501,Lsat_1_v5_gn_9_65120,Lsat_1_v5_gn_9_105441,Lsat_1_v5_gn_3_47760,Lsat_1_v5_gn_2_54721,Lsat_1_v5_gn_3_6640,Lsat_1_v5_gn_4_151720,Lsat_1_v5_gn_9_28200,Lsat_1_v5_gn_5_109301,Lsat_1_v5_gn_7_87140,Lsat_1_v5_gn_9_106140,Lsat_1_v5_gn_5_137800,Lsat_1_v5_gn_5_51221,Lsat_1_v5_gn_2_17081,Lsat_1_v5_gn_2_112040,Lsat_1_v5_gn_…
GO:0006032	chitin catabolic process	biological_process	0.0024354	0.11366	5	1558	17	25085	Lsat_1_v5_gn_3_124781,Lsat_1_v5_gn_7_114480,Lsat_1_v5_gn_2_51761,Lsat_1_v5_gn_6_54921,Lsat_1_v5_gn_3_124481
GO:0046348	amino sugar catabolic process	biological_process	0.0024354	0.11366	5	1558	17	25085	Lsat_1_v5_gn_3_124781,Lsat_1_v5_gn_6_54921,Lsat_1_v5_gn_7_114480,Lsat_1_v5_gn_2_51761,Lsat_1_v5_gn_3_124481
GO:1901072	glucosamine-containing compound catabolic process	biological_process	0.0024354	0.11366	5	1558	17	25085	Lsat_1_v5_gn_3_124781,Lsat_1_v5_gn_6_54921,Lsat_1_v5_gn_7_114480,Lsat_1_v5_gn_2_51761,Lsat_1_v5_gn_3_124481
GO:0035251	UDP-glucosyltransferase activity	molecular_function	0.0026104	0.12062	14	1558	88	25085	Lsat_1_v5_gn_8_63861,Lsat_1_v5_gn_7_35600,Lsat_1_v5_gn_1_45081,Lsat_1_v5_gn_3_19161,Lsat_1_v5_gn_5_93700,Lsat_1_v5_gn_7_24220,Lsat_1_v5_gn_2_101300,Lsat_1_v5_gn_6_83320,Lsat_1_v5_gn_9_41220,Lsat_1_v5_gn_9_11301,Lsat_1_v5_gn_9_47581,Lsat_1_v5_gn_8_135100,Lsat_1_v5_gn_1_6300,Lsat_1_v5_gn_3_11741
GO:0043565	sequence-specific DNA binding	molecular_function	0.0026984	0.12347	43	1558	455	25085	Lsat_1_v5_gn_7_85001,Lsat_1_v5_gn_2_126181,Lsat_1_v5_gn_4_17080,Lsat_1_v5_gn_9_7580,Lsat_1_v5_gn_4_186380,Lsat_1_v5_gn_3_59901,Lsat_1_v5_gn_6_107860,Lsat_1_v5_gn_8_47440,Lsat_1_v5_gn_4_63300,Lsat_1_v5_gn_8_20201,Lsat_1_v5_gn_2_100140,Lsat_1_v5_gn_3_14441,Lsat_1_v5_gn_5_124581,Lsat_1_v5_gn_8_89961,Lsat_1_v5_gn_3_130901,Lsat_1_v5_gn_2_80441,Lsat_1_v5_gn_7_40461,Lsat_1_v5_gn_3_44620,Lsat_1_v5_gn_7_1…
GO:0006790	sulfur compound metabolic process	biological_process	0.0028151	0.12755	17	1558	128	25085	Lsat_1_v5_gn_9_90540,Lsat_1_v5_gn_9_3760,Lsat_1_v5_gn_5_158421,Lsat_1_v5_gn_4_136981,Lsat_1_v5_gn_6_37300,Lsat_1_v5_gn_4_185401,Lsat_1_v5_gn_6_24520,Lsat_1_v5_gn_5_145700,Lsat_1_v5_gn_2_74980,Lsat_1_v5_gn_9_95641,Lsat_1_v5_gn_1_51641,Lsat_1_v5_gn_1_52361,Lsat_1_v5_gn_3_39261,Lsat_1_v5_gn_7_40461,Lsat_1_v5_gn_4_67020,Lsat_1_v5_gn_2_104041,Lsat_1_v5_gn_7_3921
GO:0006824	cobalt ion transport	biological_process	0.0029008	0.12893	2	1558	2	25085	Lsat_1_v5_gn_6_95660,Lsat_1_v5_gn_9_119580
GO:0015087	cobalt ion transmembrane transporter activity	molecular_function	0.0029008	0.12893	2	1558	2	25085	Lsat_1_v5_gn_6_95660,Lsat_1_v5_gn_9_119580
GO:0030599	pectinesterase activity	molecular_function	0.0032927	0.14362	10	1558	61	25085	Lsat_1_v5_gn_2_136060,Novelgene1024,Lsat_1_v5_gn_4_92001,Lsat_1_v5_gn_8_144820,Lsat_1_v5_gn_1_39321,Novelgene1026,Lsat_1_v5_gn_4_92381,Lsat_1_v5_gn_2_64961,Lsat_1_v5_gn_5_137800,Lsat_1_v5_gn_3_127881
GO:0042545	cell wall modification	biological_process	0.0032927	0.14362	10	1558	61	25085	Lsat_1_v5_gn_4_92381,Lsat_1_v5_gn_1_39321,Novelgene1026,Novelgene1024,Lsat_1_v5_gn_2_136060,Lsat_1_v5_gn_8_144820,Lsat_1_v5_gn_4_92001,Lsat_1_v5_gn_3_127881,Lsat_1_v5_gn_5_137800,Lsat_1_v5_gn_2_64961
GO:0016646	oxidoreductase activity, acting on the CH-NH group of donors, NAD or NADP as acceptor	molecular_function	0.003341	0.14437	7	1558	32	25085	Lsat_1_v5_gn_2_4161,Lsat_1_v5_gn_9_66141,Lsat_1_v5_gn_2_47620,Lsat_1_v5_gn_9_108200,Lsat_1_v5_gn_6_59101,Lsat_1_v5_gn_7_3921,Lsat_1_v5_gn_3_35500
GO:1901362	organic cyclic compound biosynthetic process	biological_process	0.0036136	0.15347	234	1558	3211	25085	Lsat_1_v5_gn_7_107941,Lsat_1_v5_gn_9_101680,Lsat_1_v5_gn_8_24961,Lsat_1_v5_gn_9_109221,Lsat_1_v5_gn_4_63720,Lsat_1_v5_gn_9_111920,Lsat_1_v5_gn_8_33281,Lsat_1_v5_gn_9_30600,Lsat_1_v5_gn_3_19861,Lsat_1_v5_gn_6_8420,Lsat_1_v5_gn_7_34020,Lsat_1_v5_gn_2_5500,Lsat_1_v5_gn_8_53241,Lsat_1_v5_gn_5_183581,Lsat_1_v5_gn_6_76081,Lsat_1_v5_gn_6_108340,Lsat_1_v5_gn_6_66060,Lsat_1_v5_gn_5_120641,Lsat_1_v5_gn_8_1…
GO:0044706	multi-multicellular organism process	biological_process	0.0036172	0.15347	18	1558	132	25085	Lsat_1_v5_gn_6_94680,Lsat_1_v5_gn_3_41580,Lsat_1_v5_gn_2_114921,Lsat_1_v5_gn_6_94581,Lsat_1_v5_gn_6_110541,Lsat_1_v5_gn_3_41281,Lsat_1_v5_gn_8_46500,Lsat_1_v5_gn_8_19521,Lsat_1_v5_gn_8_142060,Lsat_1_v5_gn_3_41120,Lsat_1_v5_gn_6_56400,Lsat_1_v5_gn_8_80560,Lsat_1_v5_gn_1_66741,Lsat_1_v5_gn_2_115021,Lsat_1_v5_gn_8_19881,Lsat_1_v5_gn_7_107541,Lsat_1_v5_gn_5_153281,Lsat_1_v5_gn_2_114941
GO:0008037	cell recognition	biological_process	0.004344	0.18077	18	1558	135	25085	Lsat_1_v5_gn_7_107541,Lsat_1_v5_gn_2_114941,Lsat_1_v5_gn_5_153281,Lsat_1_v5_gn_6_56400,Lsat_1_v5_gn_1_66741,Lsat_1_v5_gn_8_80560,Lsat_1_v5_gn_8_142060,Lsat_1_v5_gn_3_41120,Lsat_1_v5_gn_8_19881,Lsat_1_v5_gn_2_115021,Lsat_1_v5_gn_6_94581,Lsat_1_v5_gn_6_110541,Lsat_1_v5_gn_8_19521,Lsat_1_v5_gn_3_41281,Lsat_1_v5_gn_8_46500,Lsat_1_v5_gn_6_94680,Lsat_1_v5_gn_2_114921,Lsat_1_v5_gn_3_41580
GO:0006030	chitin metabolic process	biological_process	0.0045281	0.18077	5	1558	19	25085	Lsat_1_v5_gn_6_54921,Lsat_1_v5_gn_7_114480,Lsat_1_v5_gn_2_51761,Lsat_1_v5_gn_3_124481,Lsat_1_v5_gn_3_124781
GO:1901071	glucosamine-containing compound metabolic process	biological_process	0.0045281	0.18077	5	1558	19	25085	Lsat_1_v5_gn_3_124781,Lsat_1_v5_gn_2_51761,Lsat_1_v5_gn_7_114480,Lsat_1_v5_gn_6_54921,Lsat_1_v5_gn_3_124481
GO:0003854	3-beta-hydroxy-delta5-steroid dehydrogenase activity	molecular_function	0.0045317	0.18077	16	1558	131	25085	Lsat_1_v5_gn_1_96821,Lsat_1_v5_gn_6_80041,Lsat_1_v5_gn_6_32921,Lsat_1_v5_gn_8_64581,Lsat_1_v5_gn_1_57801,Lsat_1_v5_gn_9_101680,Lsat_1_v5_gn_8_120201,Lsat_1_v5_gn_5_174441,Lsat_1_v5_gn_3_24840,Lsat_1_v5_gn_6_73161,Lsat_1_v5_gn_1_19040,Lsat_1_v5_gn_9_5660,Lsat_1_v5_gn_6_41001,Lsat_1_v5_gn_6_25481,Lsat_1_v5_gn_1_61880,Lsat_1_v5_gn_5_174421
GO:0016229	steroid dehydrogenase activity	molecular_function	0.0045317	0.18077	16	1558	131	25085	Lsat_1_v5_gn_6_41001,Lsat_1_v5_gn_9_5660,Lsat_1_v5_gn_1_19040,Lsat_1_v5_gn_6_73161,Lsat_1_v5_gn_3_24840,Lsat_1_v5_gn_5_174441,Lsat_1_v5_gn_8_120201,Lsat_1_v5_gn_5_174421,Lsat_1_v5_gn_1_61880,Lsat_1_v5_gn_6_25481,Lsat_1_v5_gn_6_32921,Lsat_1_v5_gn_6_80041,Lsat_1_v5_gn_1_96821,Lsat_1_v5_gn_9_101680,Lsat_1_v5_gn_1_57801,Lsat_1_v5_gn_8_64581
GO:0033764	steroid dehydrogenase activity, acting on the CH-OH group of donors, NAD or NADP as acceptor	molecular_function	0.0045317	0.18077	16	1558	131	25085	Lsat_1_v5_gn_9_5660,Lsat_1_v5_gn_6_41001,Lsat_1_v5_gn_3_24840,Lsat_1_v5_gn_5_174441,Lsat_1_v5_gn_8_120201,Lsat_1_v5_gn_1_19040,Lsat_1_v5_gn_6_73161,Lsat_1_v5_gn_6_25481,Lsat_1_v5_gn_1_61880,Lsat_1_v5_gn_5_174421,Lsat_1_v5_gn_6_32921,Lsat_1_v5_gn_6_80041,Lsat_1_v5_gn_1_96821,Lsat_1_v5_gn_1_57801,Lsat_1_v5_gn_8_64581,Lsat_1_v5_gn_9_101680
GO:0006694	steroid biosynthetic process	biological_process	0.0045847	0.18133	17	1558	142	25085	Lsat_1_v5_gn_1_57801,Lsat_1_v5_gn_8_64581,Lsat_1_v5_gn_9_101680,Lsat_1_v5_gn_6_32921,Lsat_1_v5_gn_1_105621,Lsat_1_v5_gn_6_80041,Lsat_1_v5_gn_1_96821,Lsat_1_v5_gn_6_25481,Lsat_1_v5_gn_1_61880,Lsat_1_v5_gn_5_174421,Lsat_1_v5_gn_9_5660,Lsat_1_v5_gn_6_41001,Lsat_1_v5_gn_5_174441,Lsat_1_v5_gn_3_24840,Lsat_1_v5_gn_8_120201,Lsat_1_v5_gn_1_19040,Lsat_1_v5_gn_6_73161
GO:0016868	intramolecular transferase activity, phosphotransferases	molecular_function	0.0047479	0.1862	5	1558	18	25085	Lsat_1_v5_gn_2_39940,Lsat_1_v5_gn_4_13360,Lsat_1_v5_gn_2_102060,Lsat_1_v5_gn_9_52960,Lsat_1_v5_gn_7_5261
GO:0016762	xyloglucan:xyloglucosyl transferase activity	molecular_function	0.0052867	0.20391	8	1558	46	25085	Lsat_1_v5_gn_2_45920,Lsat_1_v5_gn_4_22721,Lsat_1_v5_gn_3_33121,Lsat_1_v5_gn_1_127501,Lsat_1_v5_gn_2_80380,Lsat_1_v5_gn_3_43161,Lsat_1_v5_gn_6_61660,Lsat_1_v5_gn_8_103521
GO:0048046	apoplast	cellular_component	0.0052867	0.20391	8	1558	46	25085	Lsat_1_v5_gn_1_127501,Lsat_1_v5_gn_3_43161,Lsat_1_v5_gn_2_80380,Lsat_1_v5_gn_3_33121,Lsat_1_v5_gn_2_45920,Lsat_1_v5_gn_4_22721,Lsat_1_v5_gn_8_103521,Lsat_1_v5_gn_6_61660
GO:0030246	carbohydrate binding	molecular_function	0.0053509	0.20469	24	1558	214	25085	Lsat_1_v5_gn_9_115041,Lsat_1_v5_gn_6_12340,Lsat_1_v5_gn_3_35581,Lsat_1_v5_gn_9_103120,Lsat_1_v5_gn_5_95540,Lsat_1_v5_gn_8_30300,Lsat_1_v5_gn_8_83900,Lsat_1_v5_gn_1_69940,Novelgene2563,Lsat_1_v5_gn_9_117080,Lsat_1_v5_gn_2_62600,Lsat_1_v5_gn_5_155280,Lsat_1_v5_gn_9_114900,Lsat_1_v5_gn_6_46900,Lsat_1_v5_gn_2_118780,Lsat_1_v5_gn_4_151720,Lsat_1_v5_gn_3_68721,Lsat_1_v5_gn_3_140821,Lsat_1_v5_gn_3_39581…
GO:1901605	alpha-amino acid metabolic process	biological_process	0.0053952	0.20471	26	1558	243	25085	Lsat_1_v5_gn_9_108200,Lsat_1_v5_gn_4_26521,Lsat_1_v5_gn_8_148560,Lsat_1_v5_gn_7_3921,Lsat_1_v5_gn_3_35500,Lsat_1_v5_gn_8_147461,Novelgene2617,Lsat_1_v5_gn_2_104041,Lsat_1_v5_gn_1_96821,Lsat_1_v5_gn_2_74980,Lsat_1_v5_gn_5_145700,Lsat_1_v5_gn_7_33081,Lsat_1_v5_gn_6_59101,Lsat_1_v5_gn_9_108961,Lsat_1_v5_gn_2_47620,Lsat_1_v5_gn_3_24441,Lsat_1_v5_gn_9_66141,Lsat_1_v5_gn_9_101761,Lsat_1_v5_gn_7_105200,…
GO:0000096	sulfur amino acid metabolic process	biological_process	0.0055723	0.20973	7	1558	35	25085	Lsat_1_v5_gn_2_74980,Lsat_1_v5_gn_9_90540,Lsat_1_v5_gn_5_145700,Lsat_1_v5_gn_4_185401,Lsat_1_v5_gn_4_136981,Lsat_1_v5_gn_7_3921,Lsat_1_v5_gn_2_104041
GO:0016051	carbohydrate biosynthetic process	biological_process	0.0061102	0.22813	24	1558	211	25085	Lsat_1_v5_gn_3_11741,Lsat_1_v5_gn_1_6300,Lsat_1_v5_gn_8_63861,Lsat_1_v5_gn_1_32980,Lsat_1_v5_gn_3_18921,Lsat_1_v5_gn_1_45081,Lsat_1_v5_gn_9_101701,Lsat_1_v5_gn_5_169961,Lsat_1_v5_gn_2_82001,Lsat_1_v5_gn_2_101300,Lsat_1_v5_gn_6_83320,Lsat_1_v5_gn_5_41441,Lsat_1_v5_gn_9_41220,Lsat_1_v5_gn_9_11301,Lsat_1_v5_gn_9_47581,Lsat_1_v5_gn_8_135100,Lsat_1_v5_gn_1_105621,Lsat_1_v5_gn_5_67800,Lsat_1_v5_gn_5_23…
GO:0016462	pyrophosphatase activity	molecular_function	0.006616	0.24506	100	1558	1202	25085	Lsat_1_v5_gn_4_127620,Lsat_1_v5_gn_3_100900,Lsat_1_v5_gn_0_15220,Lsat_1_v5_gn_5_80941,Lsat_1_v5_gn_4_1681,Lsat_1_v5_gn_5_103100,Lsat_1_v5_gn_9_3760,Lsat_1_v5_gn_9_88640,Lsat_1_v5_gn_2_4161,Lsat_1_v5_gn_2_44040,Lsat_1_v5_gn_2_11741,Lsat_1_v5_gn_2_4341,Lsat_1_v5_gn_4_138121,Lsat_1_v5_gn_8_76521,Lsat_1_v5_gn_1_43780,Lsat_1_v5_gn_7_40780,Lsat_1_v5_gn_5_108460,Lsat_1_v5_gn_4_159141,Lsat_1_v5_gn_1_8208…
GO:0008202	steroid metabolic process	biological_process	0.0068773	0.25273	17	1558	148	25085	Lsat_1_v5_gn_5_174421,Lsat_1_v5_gn_1_61880,Lsat_1_v5_gn_6_25481,Lsat_1_v5_gn_6_41001,Lsat_1_v5_gn_9_5660,Lsat_1_v5_gn_1_19040,Lsat_1_v5_gn_6_73161,Lsat_1_v5_gn_5_174441,Lsat_1_v5_gn_3_24840,Lsat_1_v5_gn_8_120201,Lsat_1_v5_gn_9_101680,Lsat_1_v5_gn_8_64581,Lsat_1_v5_gn_1_57801,Lsat_1_v5_gn_1_105621,Lsat_1_v5_gn_6_32921,Lsat_1_v5_gn_6_80041,Lsat_1_v5_gn_1_96821
GO:0046527	glucosyltransferase activity	molecular_function	0.007	0.25523	14	1558	99	25085	Lsat_1_v5_gn_8_135100,Lsat_1_v5_gn_9_11301,Lsat_1_v5_gn_9_47581,Lsat_1_v5_gn_9_41220,Lsat_1_v5_gn_3_11741,Lsat_1_v5_gn_1_6300,Lsat_1_v5_gn_7_24220,Lsat_1_v5_gn_5_93700,Lsat_1_v5_gn_3_19161,Lsat_1_v5_gn_1_45081,Lsat_1_v5_gn_7_35600,Lsat_1_v5_gn_8_63861,Lsat_1_v5_gn_6_83320,Lsat_1_v5_gn_2_101300
GO:0042162	telomeric DNA binding	molecular_function	0.0082948	0.30009	3	1558	7	25085	Lsat_1_v5_gn_7_40461,Lsat_1_v5_gn_5_69560,Lsat_1_v5_gn_4_63300
GO:0071554	cell wall organization or biogenesis	biological_process	0.0084425	0.30308	16	1558	136	25085	Lsat_1_v5_gn_5_137800,Novelgene1024,Lsat_1_v5_gn_4_92381,Lsat_1_v5_gn_1_39321,Lsat_1_v5_gn_4_111321,Lsat_1_v5_gn_2_51761,Lsat_1_v5_gn_2_64961,Lsat_1_v5_gn_3_124481,Lsat_1_v5_gn_3_127881,Lsat_1_v5_gn_6_98541,Lsat_1_v5_gn_6_54921,Lsat_1_v5_gn_2_136060,Lsat_1_v5_gn_8_144820,Lsat_1_v5_gn_4_92001,Novelgene1026,Lsat_1_v5_gn_3_124781
GO:0010556	regulation of macromolecule biosynthetic process	biological_process	0.0089713	0.3148	161	1558	2163	25085	Lsat_1_v5_gn_3_15780,Lsat_1_v5_gn_6_45461,Lsat_1_v5_gn_5_186760,Lsat_1_v5_gn_7_85001,Lsat_1_v5_gn_2_126181,Lsat_1_v5_gn_3_73060,Lsat_1_v5_gn_4_101421,Lsat_1_v5_gn_5_5940,Lsat_1_v5_gn_2_51040,Lsat_1_v5_gn_3_24840,Lsat_1_v5_gn_9_11520,Lsat_1_v5_gn_8_155581,Lsat_1_v5_gn_2_100140,Lsat_1_v5_gn_3_85620,Lsat_1_v5_gn_2_135541,Lsat_1_v5_gn_2_120081,Lsat_1_v5_gn_6_84121,Lsat_1_v5_gn_7_22140,Lsat_1_v5_gn_5_…
GO:0031326	regulation of cellular biosynthetic process	biological_process	0.0089713	0.3148	161	1558	2163	25085	Lsat_1_v5_gn_3_18441,Lsat_1_v5_gn_2_100261,Lsat_1_v5_gn_1_54721,Lsat_1_v5_gn_6_115160,Lsat_1_v5_gn_4_54780,Lsat_1_v5_gn_5_188280,Lsat_1_v5_gn_8_9361,Lsat_1_v5_gn_2_123580,Lsat_1_v5_gn_5_76560,Lsat_1_v5_gn_1_17460,Lsat_1_v5_gn_2_3981,Lsat_1_v5_gn_3_67961,Lsat_1_v5_gn_1_37081,Lsat_1_v5_gn_5_99261,Lsat_1_v5_gn_2_98041,Lsat_1_v5_gn_4_45140,Lsat_1_v5_gn_3_117680,Lsat_1_v5_gn_2_100181,Lsat_1_v5_gn_5_19…
GO:0016616	oxidoreductase activity, acting on the CH-OH group of donors, NAD or NADP as acceptor	molecular_function	0.0092564	0.32238	34	1558	365	25085	Lsat_1_v5_gn_6_41001,Lsat_1_v5_gn_9_5660,Lsat_1_v5_gn_9_88160,Lsat_1_v5_gn_4_108640,Lsat_1_v5_gn_2_87700,Lsat_1_v5_gn_1_13620,Lsat_1_v5_gn_6_73161,Lsat_1_v5_gn_5_174441,Lsat_1_v5_gn_3_24840,Lsat_1_v5_gn_2_74261,Lsat_1_v5_gn_1_61880,Lsat_1_v5_gn_6_25481,Lsat_1_v5_gn_6_59101,Lsat_1_v5_gn_5_128041,Lsat_1_v5_gn_6_32921,Lsat_1_v5_gn_4_185401,Lsat_1_v5_gn_1_96821,Lsat_1_v5_gn_6_80041,Lsat_1_v5_gn_3_633…
GO:0009889	regulation of biosynthetic process	biological_process	0.0095607	0.32815	161	1558	2167	25085	Lsat_1_v5_gn_3_50980,Lsat_1_v5_gn_9_95921,Lsat_1_v5_gn_3_98441,Lsat_1_v5_gn_4_127620,Lsat_1_v5_gn_0_15201,Lsat_1_v5_gn_8_116041,Lsat_1_v5_gn_2_62600,Lsat_1_v5_gn_2_126920,Lsat_1_v5_gn_6_8420,Lsat_1_v5_gn_7_34020,Lsat_1_v5_gn_5_183581,Lsat_1_v5_gn_2_5500,Lsat_1_v5_gn_6_76081,Lsat_1_v5_gn_6_66060,Lsat_1_v5_gn_5_120641,Lsat_1_v5_gn_6_108340,Lsat_1_v5_gn_9_109221,Lsat_1_v5_gn_4_63720,Lsat_1_v5_gn_3_1…
GO:0044272	sulfur compound biosynthetic process	biological_process	0.0095626	0.32815	10	1558	69	25085	Lsat_1_v5_gn_4_67020,Lsat_1_v5_gn_2_104041,Lsat_1_v5_gn_4_136981,Lsat_1_v5_gn_3_39261,Lsat_1_v5_gn_1_51641,Lsat_1_v5_gn_5_158421,Lsat_1_v5_gn_9_3760,Lsat_1_v5_gn_5_145700,Lsat_1_v5_gn_6_24520,Lsat_1_v5_gn_9_90540
GO:2000112	regulation of cellular macromolecule biosynthetic process	biological_process	0.0098709	0.33149	160	1558	2155	25085	Lsat_1_v5_gn_7_34020,Lsat_1_v5_gn_6_8420,Lsat_1_v5_gn_2_5500,Lsat_1_v5_gn_5_183581,Lsat_1_v5_gn_6_76081,Lsat_1_v5_gn_6_66060,Lsat_1_v5_gn_5_120641,Lsat_1_v5_gn_6_108340,Lsat_1_v5_gn_9_109221,Lsat_1_v5_gn_4_63720,Lsat_1_v5_gn_9_30600,Lsat_1_v5_gn_3_19861,Lsat_1_v5_gn_3_50980,Lsat_1_v5_gn_3_98441,Lsat_1_v5_gn_9_95921,Lsat_1_v5_gn_0_15201,Lsat_1_v5_gn_4_127620,Lsat_1_v5_gn_8_116041,Lsat_1_v5_gn_2_62…
GO:0017111	nucleoside-triphosphatase activity	molecular_function	0.0099827	0.33149	97	1558	1178	25085	Lsat_1_v5_gn_6_43640,Lsat_1_v5_gn_5_178480,Lsat_1_v5_gn_9_108981,Lsat_1_v5_gn_5_71801,Lsat_1_v5_gn_1_22080,Lsat_1_v5_gn_8_151721,Lsat_1_v5_gn_9_106140,Lsat_1_v5_gn_6_58521,Lsat_1_v5_gn_2_104760,Lsat_1_v5_gn_7_40461,Lsat_1_v5_gn_8_30681,Lsat_1_v5_gn_3_24941,Lsat_1_v5_gn_5_32281,Lsat_1_v5_gn_7_84761,Lsat_1_v5_gn_6_34200,Lsat_1_v5_gn_7_92061,Lsat_1_v5_gn_7_35540,Lsat_1_v5_gn_8_79880,Lsat_1_v5_gn_6_6…
GO:1901607	alpha-amino acid biosynthetic process	biological_process	0.0099852	0.33149	20	1558	184	25085	Lsat_1_v5_gn_3_35500,Lsat_1_v5_gn_2_104041,Lsat_1_v5_gn_8_147461,Novelgene2617,Lsat_1_v5_gn_9_108200,Lsat_1_v5_gn_5_145700,Lsat_1_v5_gn_9_108961,Lsat_1_v5_gn_6_59101,Lsat_1_v5_gn_1_96821,Lsat_1_v5_gn_4_136981,Lsat_1_v5_gn_2_27301,Lsat_1_v5_gn_2_47620,Lsat_1_v5_gn_9_101761,Lsat_1_v5_gn_7_105200,Lsat_1_v5_gn_9_66141,Lsat_1_v5_gn_9_109161,Lsat_1_v5_gn_9_90540,Lsat_1_v5_gn_3_24840,Lsat_1_v5_gn_2_4161…
GO:0043565	sequence-specific DNA binding	molecular_function	2.7168e-07	0.00072108	42	968	455	25085	Lsat_1_v5_gn_8_166781,Lsat_1_v5_gn_7_69540,Lsat_1_v5_gn_8_68740,Lsat_1_v5_gn_8_129501,Lsat_1_v5_gn_2_80220,Lsat_1_v5_gn_7_55280,Lsat_1_v5_gn_6_22420,Lsat_1_v5_gn_9_39381,Lsat_1_v5_gn_3_8741,Lsat_1_v5_gn_2_7721,Lsat_1_v5_gn_9_43101,Lsat_1_v5_gn_5_26620,Lsat_1_v5_gn_5_157020,Lsat_1_v5_gn_9_39460,Lsat_1_v5_gn_1_36681,Lsat_1_v5_gn_4_106901,Lsat_1_v5_gn_8_48640,Lsat_1_v5_gn_9_60201,Lsat_1_v5_gn_4_4836…
GO:0046872	metal ion binding	molecular_function	3.8981e-07	0.00072108	189	968	3553	25085	Lsat_1_v5_gn_8_68280,Lsat_1_v5_gn_4_84580,Lsat_1_v5_gn_5_170741,Lsat_1_v5_gn_9_101320,Lsat_1_v5_gn_9_74961,Lsat_1_v5_gn_5_164281,Lsat_1_v5_gn_6_77061,Lsat_1_v5_gn_5_26000,Lsat_1_v5_gn_9_5560,Lsat_1_v5_gn_6_50980,Lsat_1_v5_gn_6_25060,Lsat_1_v5_gn_5_150301,Lsat_1_v5_gn_8_7861,Lsat_1_v5_gn_9_63460,Lsat_1_v5_gn_6_4461,Lsat_1_v5_gn_3_92480,Lsat_1_v5_gn_9_82560,Lsat_1_v5_gn_8_143241,Lsat_1_v5_gn_0_4301…
GO:0043169	cation binding	molecular_function	4.6352e-07	0.00072108	190	968	3587	25085	Lsat_1_v5_gn_9_65161,Lsat_1_v5_gn_9_56521,Lsat_1_v5_gn_4_3921,Lsat_1_v5_gn_1_50300,Lsat_1_v5_gn_5_136321,Lsat_1_v5_gn_4_66301,Lsat_1_v5_gn_8_79700,Lsat_1_v5_gn_5_167061,Lsat_1_v5_gn_5_71661,Lsat_1_v5_gn_6_54421,Lsat_1_v5_gn_6_112960,Lsat_1_v5_gn_2_77240,Lsat_1_v5_gn_3_11920,Lsat_1_v5_gn_2_71240,Lsat_1_v5_gn_1_65581,Lsat_1_v5_gn_7_3140,Lsat_1_v5_gn_5_131480,Lsat_1_v5_gn_8_46221,Lsat_1_v5_gn_6_1458…
GO:0044699	single-organism process	biological_process	3.2909e-06	0.0038397	433	968	9528	25085	Lsat_1_v5_gn_1_9760,Lsat_1_v5_gn_3_139040,Lsat_1_v5_gn_9_105960,Lsat_1_v5_gn_5_149640,Lsat_1_v5_gn_9_73441,Lsat_1_v5_gn_0_40540,Lsat_1_v5_gn_8_156221,Lsat_1_v5_gn_2_16780,Lsat_1_v5_gn_7_105821,Lsat_1_v5_gn_5_24900,Lsat_1_v5_gn_8_115821,Lsat_1_v5_gn_3_33481,Lsat_1_v5_gn_4_148681,Lsat_1_v5_gn_8_50621,Lsat_1_v5_gn_5_188620,Lsat_1_v5_gn_5_172660,Lsat_1_v5_gn_1_98941,Lsat_1_v5_gn_5_85681,Lsat_1_v5_gn_…
GO:0043167	ion binding	molecular_function	8.0222e-06	0.007488	351	968	7694	25085	Lsat_1_v5_gn_1_65581,Lsat_1_v5_gn_8_46221,Lsat_1_v5_gn_8_36021,Lsat_1_v5_gn_3_69141,Lsat_1_v5_gn_8_1101,Lsat_1_v5_gn_8_48581,Lsat_1_v5_gn_5_136321,Lsat_1_v5_gn_6_54421,Lsat_1_v5_gn_5_167061,Lsat_1_v5_gn_8_46161,Lsat_1_v5_gn_9_56521,Lsat_1_v5_gn_9_65161,Lsat_1_v5_gn_7_20181,Lsat_1_v5_gn_4_3921,Lsat_1_v5_gn_5_85480,Lsat_1_v5_gn_2_10861,Lsat_1_v5_gn_9_86300,Lsat_1_v5_gn_7_24140,Lsat_1_v5_gn_4_124360…
GO:0016491	oxidoreductase activity	molecular_function	6.5044e-05	0.048584	143	968	2672	25085	Lsat_1_v5_gn_4_97241,Lsat_1_v5_gn_9_56521,Lsat_1_v5_gn_8_71001,Lsat_1_v5_gn_9_65161,Lsat_1_v5_gn_5_71661,Lsat_1_v5_gn_4_104200,Lsat_1_v5_gn_1_5661,Lsat_1_v5_gn_5_136321,Lsat_1_v5_gn_2_97920,Lsat_1_v5_gn_7_4621,Lsat_1_v5_gn_7_16240,Lsat_1_v5_gn_3_69141,Lsat_1_v5_gn_5_131480,Lsat_1_v5_gn_6_14580,Lsat_1_v5_gn_3_100941,Lsat_1_v5_gn_6_112960,Lsat_1_v5_gn_5_124860,Lsat_1_v5_gn_9_65520,Lsat_1_v5_gn_9_70…
GO:0006468	protein phosphorylation	biological_process	8.9437e-05	0.048584	98	968	1783	25085	Lsat_1_v5_gn_8_15441,Lsat_1_v5_gn_5_175160,Lsat_1_v5_gn_5_57060,Lsat_1_v5_gn_2_57540,Lsat_1_v5_gn_3_48441,Lsat_1_v5_gn_8_57280,Lsat_1_v5_gn_7_26820,Lsat_1_v5_gn_2_3721,Lsat_1_v5_gn_7_24140,Lsat_1_v5_gn_4_124360,Lsat_1_v5_gn_8_54100,Lsat_1_v5_gn_6_101381,Lsat_1_v5_gn_1_89180,Lsat_1_v5_gn_3_94041,Lsat_1_v5_gn_1_82620,Lsat_1_v5_gn_4_10681,Lsat_1_v5_gn_1_129101,Lsat_1_v5_gn_8_24200,Lsat_1_v5_gn_6_783…
GO:0048037	cofactor binding	molecular_function	9.982e-05	0.048584	56	968	842	25085	Lsat_1_v5_gn_4_156361,Lsat_1_v5_gn_8_5161,Lsat_1_v5_gn_1_59740,Lsat_1_v5_gn_4_106121,Lsat_1_v5_gn_8_163700,Lsat_1_v5_gn_1_77821,Lsat_1_v5_gn_2_97920,Lsat_1_v5_gn_3_69141,Lsat_1_v5_gn_4_31880,Lsat_1_v5_gn_4_141661,Lsat_1_v5_gn_5_149640,Lsat_1_v5_gn_4_136961,Lsat_1_v5_gn_1_57941,Lsat_1_v5_gn_6_5680,Lsat_1_v5_gn_3_100941,Lsat_1_v5_gn_8_74420,Lsat_1_v5_gn_2_6361,Lsat_1_v5_gn_7_14220,Lsat_1_v5_gn_8_11…
GO:0044710	single-organism metabolic process	biological_process	0.00010522	0.048584	246	968	5140	25085	Lsat_1_v5_gn_1_24721,Lsat_1_v5_gn_5_129541,Lsat_1_v5_gn_9_51680,Lsat_1_v5_gn_5_14000,Lsat_1_v5_gn_8_91101,Lsat_1_v5_gn_5_181020,Lsat_1_v5_gn_2_123380,Lsat_1_v5_gn_6_7160,Lsat_1_v5_gn_6_77481,Lsat_1_v5_gn_1_127601,Lsat_1_v5_gn_6_110021,Lsat_1_v5_gn_2_91720,Lsat_1_v5_gn_7_100961,Lsat_1_v5_gn_9_37360,Lsat_1_v5_gn_4_54680,Lsat_1_v5_gn_5_158001,Lsat_1_v5_gn_2_65001,Lsat_1_v5_gn_2_77740,Lsat_1_v5_gn_4_…
GO:0031012	extracellular matrix	cellular_component	0.00014539	0.048584	17	968	155	25085	Lsat_1_v5_gn_8_79700,Lsat_1_v5_gn_3_19641,Lsat_1_v5_gn_8_25621,Lsat_1_v5_gn_3_125141,Lsat_1_v5_gn_7_103000,Lsat_1_v5_gn_6_101381,Lsat_1_v5_gn_1_106620,Lsat_1_v5_gn_9_7881,Lsat_1_v5_gn_8_46221,Lsat_1_v5_gn_1_14060,Lsat_1_v5_gn_9_1180,Lsat_1_v5_gn_2_105441,Lsat_1_v5_gn_4_156941,Lsat_1_v5_gn_8_5161,Novelgene0989,Lsat_1_v5_gn_3_48441,Lsat_1_v5_gn_3_125940
GO:0015267	channel activity	molecular_function	0.00014831	0.048584	22	968	248	25085	Lsat_1_v5_gn_8_4880,Lsat_1_v5_gn_9_38701,Lsat_1_v5_gn_3_27501,Lsat_1_v5_gn_4_164800,Novelgene0869,Lsat_1_v5_gn_8_61440,Lsat_1_v5_gn_5_97621,Lsat_1_v5_gn_6_10961,Lsat_1_v5_gn_1_102200,Lsat_1_v5_gn_2_130000,Lsat_1_v5_gn_3_66020,Lsat_1_v5_gn_8_147160,Lsat_1_v5_gn_4_33240,Lsat_1_v5_gn_5_128881,Lsat_1_v5_gn_1_92880,Lsat_1_v5_gn_9_17420,Lsat_1_v5_gn_7_51321,Lsat_1_v5_gn_8_107621,Lsat_1_v5_gn_4_185120,L…
GO:0022803	passive transmembrane transporter activity	molecular_function	0.00014831	0.048584	22	968	248	25085	Lsat_1_v5_gn_2_23360,Lsat_1_v5_gn_4_185120,Lsat_1_v5_gn_8_107621,Lsat_1_v5_gn_7_51321,Lsat_1_v5_gn_5_128901,Lsat_1_v5_gn_5_128581,Lsat_1_v5_gn_5_128881,Lsat_1_v5_gn_4_33240,Lsat_1_v5_gn_3_66020,Lsat_1_v5_gn_8_147160,Lsat_1_v5_gn_2_130000,Lsat_1_v5_gn_9_17420,Lsat_1_v5_gn_1_92880,Lsat_1_v5_gn_8_61440,Lsat_1_v5_gn_1_102200,Lsat_1_v5_gn_6_10961,Lsat_1_v5_gn_5_97621,Lsat_1_v5_gn_8_4880,Lsat_1_v5_gn_9…
GO:0005992	trehalose biosynthetic process	biological_process	0.00015559	0.048584	7	968	33	25085	Lsat_1_v5_gn_9_37360,Lsat_1_v5_gn_8_65360,Lsat_1_v5_gn_6_103900,Lsat_1_v5_gn_8_159861,Lsat_1_v5_gn_7_52980,Lsat_1_v5_gn_6_2481,Lsat_1_v5_gn_6_77481
GO:0016310	phosphorylation	biological_process	0.00015978	0.048584	104	968	1943	25085	Lsat_1_v5_gn_4_48400,Lsat_1_v5_gn_1_80901,Lsat_1_v5_gn_1_39620,Lsat_1_v5_gn_4_64081,Lsat_1_v5_gn_8_101181,Lsat_1_v5_gn_7_111881,Lsat_1_v5_gn_2_59680,Lsat_1_v5_gn_2_119480,Lsat_1_v5_gn_2_700,Lsat_1_v5_gn_7_116520,Lsat_1_v5_gn_2_130000,Lsat_1_v5_gn_7_102060,Lsat_1_v5_gn_4_70101,Lsat_1_v5_gn_4_163920,Lsat_1_v5_gn_9_35061,Lsat_1_v5_gn_8_45681,Novelgene0266,Lsat_1_v5_gn_5_4500,Lsat_1_v5_gn_5_42521,Lsa…
GO:0004672	protein kinase activity	molecular_function	0.00016293	0.048584	102	968	1910	25085	Lsat_1_v5_gn_6_101381,Lsat_1_v5_gn_1_89180,Lsat_1_v5_gn_8_54100,Lsat_1_v5_gn_3_94041,Lsat_1_v5_gn_1_82620,Lsat_1_v5_gn_4_10681,Lsat_1_v5_gn_2_57540,Lsat_1_v5_gn_3_48441,Lsat_1_v5_gn_5_57060,Lsat_1_v5_gn_8_57280,Lsat_1_v5_gn_5_175160,Lsat_1_v5_gn_8_15441,Lsat_1_v5_gn_5_154881,Lsat_1_v5_gn_2_3721,Lsat_1_v5_gn_7_26820,Lsat_1_v5_gn_7_24140,Lsat_1_v5_gn_4_124360,Lsat_1_v5_gn_8_154480,Lsat_1_v5_gn_4_15…
GO:0001071	nucleic acid binding transcription factor activity	molecular_function	0.00020337	0.052729	58	968	913	25085	Lsat_1_v5_gn_1_22221,Lsat_1_v5_gn_9_13601,Lsat_1_v5_gn_7_84161,Lsat_1_v5_gn_3_25221,Lsat_1_v5_gn_7_25760,Lsat_1_v5_gn_4_86881,Lsat_1_v5_gn_5_173860,Lsat_1_v5_gn_4_48480,Lsat_1_v5_gn_5_62060,Lsat_1_v5_gn_3_73580,Lsat_1_v5_gn_6_107221,Lsat_1_v5_gn_9_27821,Lsat_1_v5_gn_4_127080,Lsat_1_v5_gn_4_126380,Lsat_1_v5_gn_2_71380,Lsat_1_v5_gn_3_139040,Lsat_1_v5_gn_4_184300,Lsat_1_v5_gn_5_105880,Lsat_1_v5_gn_2…
GO:0003700	transcription factor activity, sequence-specific DNA binding	molecular_function	0.00020337	0.052729	58	968	913	25085	Lsat_1_v5_gn_4_48361,Lsat_1_v5_gn_4_158640,Lsat_1_v5_gn_4_106901,Lsat_1_v5_gn_8_48640,Lsat_1_v5_gn_9_60201,Lsat_1_v5_gn_9_39460,Lsat_1_v5_gn_5_157020,Lsat_1_v5_gn_1_36681,Lsat_1_v5_gn_5_26620,Lsat_1_v5_gn_2_35961,Lsat_1_v5_gn_1_10781,Lsat_1_v5_gn_4_37340,Lsat_1_v5_gn_3_51361,Lsat_1_v5_gn_4_182120,Lsat_1_v5_gn_7_53580,Lsat_1_v5_gn_2_56201,Lsat_1_v5_gn_6_22420,Lsat_1_v5_gn_7_55280,Lsat_1_v5_gn_2_80…
GO:0055114	oxidation-reduction process	biological_process	0.00023038	0.052933	135	968	2567	25085	Lsat_1_v5_gn_7_21440,Lsat_1_v5_gn_3_29601,Lsat_1_v5_gn_8_99521,Lsat_1_v5_gn_9_43540,Lsat_1_v5_gn_4_176860,Lsat_1_v5_gn_1_57941,Lsat_1_v5_gn_2_16121,Lsat_1_v5_gn_6_82740,Lsat_1_v5_gn_4_37601,Lsat_1_v5_gn_1_43140,Lsat_1_v5_gn_1_19560,Lsat_1_v5_gn_6_64280,Lsat_1_v5_gn_8_91520,Lsat_1_v5_gn_2_57620,Lsat_1_v5_gn_1_36780,Lsat_1_v5_gn_0_17841,Lsat_1_v5_gn_9_51680,Lsat_1_v5_gn_5_14000,Lsat_1_v5_gn_8_91101…
GO:0005991	trehalose metabolic process	biological_process	0.00023814	0.052933	7	968	35	25085	Lsat_1_v5_gn_9_37360,Lsat_1_v5_gn_8_65360,Lsat_1_v5_gn_6_103900,Lsat_1_v5_gn_8_159861,Lsat_1_v5_gn_7_52980,Lsat_1_v5_gn_6_2481,Lsat_1_v5_gn_6_77481
GO:0046351	disaccharide biosynthetic process	biological_process	0.00023818	0.052933	7	968	35	25085	Lsat_1_v5_gn_6_2481,Lsat_1_v5_gn_7_52980,Lsat_1_v5_gn_8_159861,Lsat_1_v5_gn_6_77481,Lsat_1_v5_gn_9_37360,Lsat_1_v5_gn_6_103900,Lsat_1_v5_gn_8_65360
GO:0016705	oxidoreductase activity, acting on paired donors, with incorporation or reduction of molecular oxygen	molecular_function	0.00029554	0.062694	41	968	587	25085	Lsat_1_v5_gn_9_35380,Lsat_1_v5_gn_8_58600,Lsat_1_v5_gn_1_24721,Lsat_1_v5_gn_5_14000,Lsat_1_v5_gn_3_4620,Lsat_1_v5_gn_4_152320,Lsat_1_v5_gn_7_561,Lsat_1_v5_gn_5_158001,Lsat_1_v5_gn_8_7401,Lsat_1_v5_gn_5_179241,Lsat_1_v5_gn_5_117261,Lsat_1_v5_gn_2_33761,Lsat_1_v5_gn_9_19401,Lsat_1_v5_gn_9_70980,Lsat_1_v5_gn_4_107541,Lsat_1_v5_gn_4_45060,Lsat_1_v5_gn_6_50980,Lsat_1_v5_gn_6_77061,Lsat_1_v5_gn_9_5281,…
GO:0005578	proteinaceous extracellular matrix	cellular_component	0.00033172	0.064715	15	968	136	25085	Lsat_1_v5_gn_3_48441,Lsat_1_v5_gn_8_5161,Lsat_1_v5_gn_8_25621,Novelgene0989,Lsat_1_v5_gn_7_103000,Lsat_1_v5_gn_9_7881,Lsat_1_v5_gn_6_101381,Lsat_1_v5_gn_1_106620,Lsat_1_v5_gn_8_46221,Lsat_1_v5_gn_9_1180,Lsat_1_v5_gn_1_14060,Lsat_1_v5_gn_8_79700,Lsat_1_v5_gn_2_105441,Lsat_1_v5_gn_4_156941,Lsat_1_v5_gn_3_19641
GO:0005216	ion channel activity	molecular_function	0.00034666	0.064715	21	968	246	25085	Lsat_1_v5_gn_5_128581,Lsat_1_v5_gn_5_128901,Lsat_1_v5_gn_7_51321,Lsat_1_v5_gn_4_185120,Lsat_1_v5_gn_2_23360,Lsat_1_v5_gn_1_92880,Lsat_1_v5_gn_9_17420,Lsat_1_v5_gn_2_130000,Lsat_1_v5_gn_3_66020,Lsat_1_v5_gn_8_147160,Lsat_1_v5_gn_4_33240,Lsat_1_v5_gn_5_128881,Lsat_1_v5_gn_5_97621,Lsat_1_v5_gn_6_10961,Lsat_1_v5_gn_1_102200,Lsat_1_v5_gn_8_61440,Lsat_1_v5_gn_3_27501,Novelgene0869,Lsat_1_v5_gn_4_164800…
GO:0022838	substrate-specific channel activity	molecular_function	0.00034666	0.064715	21	968	246	25085	Lsat_1_v5_gn_1_92880,Lsat_1_v5_gn_9_17420,Lsat_1_v5_gn_3_66020,Lsat_1_v5_gn_8_147160,Lsat_1_v5_gn_2_130000,Lsat_1_v5_gn_5_128881,Lsat_1_v5_gn_4_33240,Lsat_1_v5_gn_5_128901,Lsat_1_v5_gn_5_128581,Lsat_1_v5_gn_7_51321,Lsat_1_v5_gn_2_23360,Lsat_1_v5_gn_4_185120,Novelgene0869,Lsat_1_v5_gn_4_164800,Lsat_1_v5_gn_3_27501,Lsat_1_v5_gn_8_4880,Lsat_1_v5_gn_9_38701,Lsat_1_v5_gn_6_10961,Lsat_1_v5_gn_5_97621,L…
GO:0006811	ion transport	biological_process	0.00036359	0.065264	74	968	1283	25085	Lsat_1_v5_gn_5_179241,Lsat_1_v5_gn_9_37021,Lsat_1_v5_gn_9_44560,Lsat_1_v5_gn_4_164800,Lsat_1_v5_gn_3_27501,Lsat_1_v5_gn_3_13421,Lsat_1_v5_gn_9_5361,Lsat_1_v5_gn_4_29640,Lsat_1_v5_gn_5_154881,Lsat_1_v5_gn_5_147860,Lsat_1_v5_gn_6_10961,Lsat_1_v5_gn_8_80780,Lsat_1_v5_gn_9_63460,Lsat_1_v5_gn_4_185601,Novelgene2408,Lsat_1_v5_gn_6_4461,Lsat_1_v5_gn_9_82560,Lsat_1_v5_gn_2_125300,Lsat_1_v5_gn_6_25060,Lsa…
GO:0030001	metal ion transport	biological_process	0.00039401	0.067572	40	968	583	25085	Lsat_1_v5_gn_9_81441,Lsat_1_v5_gn_9_2460,Lsat_1_v5_gn_2_33761,Lsat_1_v5_gn_2_104741,Lsat_1_v5_gn_9_82560,Lsat_1_v5_gn_6_4461,Lsat_1_v5_gn_8_80780,Lsat_1_v5_gn_2_130560,Lsat_1_v5_gn_1_92880,Lsat_1_v5_gn_6_5920,Lsat_1_v5_gn_6_25060,Lsat_1_v5_gn_2_125300,Lsat_1_v5_gn_4_63440,Lsat_1_v5_gn_3_13421,Lsat_1_v5_gn_5_147860,Lsat_1_v5_gn_7_13740,Lsat_1_v5_gn_9_37021,Lsat_1_v5_gn_5_179241,Lsat_1_v5_gn_1_2840…
GO:0016773	phosphotransferase activity, alcohol group as acceptor	molecular_function	0.00040541	0.067572	113	968	2215	25085	Lsat_1_v5_gn_4_10681,Lsat_1_v5_gn_6_101381,Lsat_1_v5_gn_1_89180,Lsat_1_v5_gn_8_54100,Lsat_1_v5_gn_3_94041,Lsat_1_v5_gn_1_82620,Lsat_1_v5_gn_2_3721,Lsat_1_v5_gn_7_26820,Lsat_1_v5_gn_4_124360,Lsat_1_v5_gn_7_24140,Lsat_1_v5_gn_3_48441,Lsat_1_v5_gn_2_57540,Lsat_1_v5_gn_8_57280,Lsat_1_v5_gn_5_57060,Lsat_1_v5_gn_8_15441,Lsat_1_v5_gn_5_175160,Lsat_1_v5_gn_5_154881,Lsat_1_v5_gn_4_155900,Lsat_1_v5_gn_7_11…
GO:0007033	vacuole organization	biological_process	0.00071425	0.11495	4	968	12	25085	Lsat_1_v5_gn_4_45540,Lsat_1_v5_gn_7_81260,Lsat_1_v5_gn_9_6500,Lsat_1_v5_gn_7_16200
GO:0003824	catalytic activity	molecular_function	0.00083766	0.12714	531	968	12579	25085	Lsat_1_v5_gn_2_77240,Lsat_1_v5_gn_6_112960,Lsat_1_v5_gn_6_19461,Lsat_1_v5_gn_3_11920,Lsat_1_v5_gn_6_103140,Lsat_1_v5_gn_5_131480,Lsat_1_v5_gn_7_97340,Lsat_1_v5_gn_2_71380,Lsat_1_v5_gn_2_97920,Lsat_1_v5_gn_2_88460,Lsat_1_v5_gn_6_106641,Lsat_1_v5_gn_1_5661,Lsat_1_v5_gn_5_71661,Lsat_1_v5_gn_0_7601,Lsat_1_v5_gn_2_72300,Lsat_1_v5_gn_8_118500,Lsat_1_v5_gn_1_50300,Lsat_1_v5_gn_4_10681,Lsat_1_v5_gn_8_712…
GO:0046914	transition metal ion binding	molecular_function	0.00084453	0.12714	120	968	2370	25085	Lsat_1_v5_gn_8_165821,Lsat_1_v5_gn_4_45060,Lsat_1_v5_gn_7_85360,Lsat_1_v5_gn_9_19401,Lsat_1_v5_gn_6_98760,Lsat_1_v5_gn_5_117261,Lsat_1_v5_gn_4_107541,Lsat_1_v5_gn_8_107801,Lsat_1_v5_gn_5_90980,Lsat_1_v5_gn_2_109221,Lsat_1_v5_gn_6_34580,Lsat_1_v5_gn_8_115261,Lsat_1_v5_gn_8_13541,Lsat_1_v5_gn_9_26160,Lsat_1_v5_gn_2_106160,Lsat_1_v5_gn_1_47161,Lsat_1_v5_gn_3_36721,Lsat_1_v5_gn_1_36681,Lsat_1_v5_gn_2…
GO:0031929	TOR signaling	biological_process	0.001427	0.17607	3	968	7	25085	Lsat_1_v5_gn_3_51361,Lsat_1_v5_gn_2_109040,Lsat_1_v5_gn_7_81260
GO:0032006	regulation of TOR signaling	biological_process	0.001427	0.17607	3	968	7	25085	Lsat_1_v5_gn_2_109040,Lsat_1_v5_gn_7_81260,Lsat_1_v5_gn_3_51361
GO:0006464	cellular protein modification process	biological_process	0.0015479	0.17607	121	968	2464	25085	Lsat_1_v5_gn_6_75661,Lsat_1_v5_gn_7_20181,Lsat_1_v5_gn_7_81260,Lsat_1_v5_gn_8_1101,Lsat_1_v5_gn_8_92421,Lsat_1_v5_gn_3_54620,Lsat_1_v5_gn_9_81581,Lsat_1_v5_gn_7_20200,Lsat_1_v5_gn_5_30441,Lsat_1_v5_gn_8_79700,Lsat_1_v5_gn_5_140541,Lsat_1_v5_gn_3_124841,Lsat_1_v5_gn_9_8120,Lsat_1_v5_gn_1_71501,Lsat_1_v5_gn_6_34701,Lsat_1_v5_gn_4_142540,Lsat_1_v5_gn_4_25840,Lsat_1_v5_gn_2_71240,Lsat_1_v5_gn_7_10582…
GO:0036211	protein modification process	biological_process	0.0015479	0.17607	121	968	2464	25085	Lsat_1_v5_gn_4_77360,Lsat_1_v5_gn_9_18960,Lsat_1_v5_gn_3_92480,Lsat_1_v5_gn_4_155840,Lsat_1_v5_gn_8_154480,Lsat_1_v5_gn_2_130560,Lsat_1_v5_gn_3_68600,Lsat_1_v5_gn_3_137040,Lsat_1_v5_gn_4_155900,Lsat_1_v5_gn_7_111181,Lsat_1_v5_gn_9_114860,Lsat_1_v5_gn_5_150301,Lsat_1_v5_gn_5_62941,Lsat_1_v5_gn_1_129101,Lsat_1_v5_gn_8_24200,Lsat_1_v5_gn_6_78320,Lsat_1_v5_gn_3_38200,Lsat_1_v5_gn_8_136841,Lsat_1_v5_g…
GO:0003933	GTP cyclohydrolase activity	molecular_function	0.0016116	0.17607	2	968	2	25085	Lsat_1_v5_gn_2_77240,Lsat_1_v5_gn_2_103561
GO:0032007	negative regulation of TOR signaling	biological_process	0.0016124	0.17607	2	968	2	25085	Lsat_1_v5_gn_3_51361,Lsat_1_v5_gn_2_109040
GO:0038179	neurotrophin signaling pathway	biological_process	0.0016124	0.17607	2	968	2	25085	Lsat_1_v5_gn_3_51361,Lsat_1_v5_gn_2_109040
GO:0048011	neurotrophin TRK receptor signaling pathway	biological_process	0.0016124	0.17607	2	968	2	25085	Lsat_1_v5_gn_2_109040,Lsat_1_v5_gn_3_51361
GO:0070848	response to growth factor	biological_process	0.0016124	0.17607	2	968	2	25085	Lsat_1_v5_gn_2_109040,Lsat_1_v5_gn_3_51361
GO:0071363	cellular response to growth factor stimulus	biological_process	0.0016124	0.17607	2	968	2	25085	Lsat_1_v5_gn_3_51361,Lsat_1_v5_gn_2_109040
GO:1902532	negative regulation of intracellular signal transduction	biological_process	0.0016124	0.17607	2	968	2	25085	Lsat_1_v5_gn_3_51361,Lsat_1_v5_gn_2_109040
GO:0008152	metabolic process	biological_process	0.0016223	0.17607	568	968	13566	25085	Lsat_1_v5_gn_8_107621,Lsat_1_v5_gn_3_13920,Lsat_1_v5_gn_1_43140,Lsat_1_v5_gn_2_118741,Lsat_1_v5_gn_5_115640,Lsat_1_v5_gn_2_110080,Lsat_1_v5_gn_4_13640,Lsat_1_v5_gn_1_82240,Lsat_1_v5_gn_0_17841,Lsat_1_v5_gn_1_41500,Lsat_1_v5_gn_5_78620,Lsat_1_v5_gn_1_100761,Lsat_1_v5_gn_8_111160,Lsat_1_v5_gn_4_156320,Lsat_1_v5_gn_4_176860,Lsat_1_v5_gn_1_57941,Lsat_1_v5_gn_2_16121,Lsat_1_v5_gn_2_3461,Lsat_1_v5_gn_1…
GO:0005509	calcium ion binding	molecular_function	0.0019135	0.20296	27	968	376	25085	Lsat_1_v5_gn_7_103000,Lsat_1_v5_gn_1_114380,Lsat_1_v5_gn_8_25621,Lsat_1_v5_gn_4_171601,Lsat_1_v5_gn_8_101181,Lsat_1_v5_gn_3_19641,Lsat_1_v5_gn_8_117641,Lsat_1_v5_gn_1_92880,Lsat_1_v5_gn_9_35061,Lsat_1_v5_gn_6_54421,Lsat_1_v5_gn_9_99061,Lsat_1_v5_gn_8_79700,Lsat_1_v5_gn_8_5161,Novelgene0989,Lsat_1_v5_gn_4_30761,Lsat_1_v5_gn_7_80501,Lsat_1_v5_gn_3_48441,Lsat_1_v5_gn_2_115981,Lsat_1_v5_gn_2_105441,L…
GO:0022836	gated channel activity	molecular_function	0.0019816	0.20551	13	968	141	25085	Lsat_1_v5_gn_5_128881,Lsat_1_v5_gn_8_4880,Lsat_1_v5_gn_2_130000,Lsat_1_v5_gn_8_147160,Lsat_1_v5_gn_4_164800,Lsat_1_v5_gn_9_17420,Lsat_1_v5_gn_1_92880,Lsat_1_v5_gn_4_185120,Lsat_1_v5_gn_2_23360,Lsat_1_v5_gn_8_61440,Lsat_1_v5_gn_7_51321,Lsat_1_v5_gn_5_128581,Lsat_1_v5_gn_5_128901
GO:0030170	pyridoxal phosphate binding	molecular_function	0.0021784	0.22102	11	968	102	25085	Lsat_1_v5_gn_4_141381,Lsat_1_v5_gn_9_33520,Lsat_1_v5_gn_8_134061,Lsat_1_v5_gn_4_156361,Lsat_1_v5_gn_3_14400,Lsat_1_v5_gn_5_181020,Lsat_1_v5_gn_8_118500,Lsat_1_v5_gn_8_133781,Lsat_1_v5_gn_6_5680,Lsat_1_v5_gn_5_33281,Lsat_1_v5_gn_6_21521
GO:0008081	phosphoric diester hydrolase activity	molecular_function	0.0026435	0.26249	7	968	49	25085	Lsat_1_v5_gn_5_171281,Lsat_1_v5_gn_5_50601,Lsat_1_v5_gn_4_13640,Lsat_1_v5_gn_5_9280,Lsat_1_v5_gn_2_123380,Lsat_1_v5_gn_1_127601,Lsat_1_v5_gn_4_129180
GO:0050662	coenzyme binding	molecular_function	0.0028526	0.27735	43	968	699	25085	Lsat_1_v5_gn_5_5400,Lsat_1_v5_gn_8_27621,Lsat_1_v5_gn_8_108940,Lsat_1_v5_gn_1_57981,Lsat_1_v5_gn_1_24721,Lsat_1_v5_gn_3_63340,Lsat_1_v5_gn_2_23021,Lsat_1_v5_gn_5_179241,Lsat_1_v5_gn_2_91720,Lsat_1_v5_gn_2_39740,Lsat_1_v5_gn_3_21560,Lsat_1_v5_gn_4_152541,Lsat_1_v5_gn_4_104681,Lsat_1_v5_gn_5_30621,Lsat_1_v5_gn_4_66380,Lsat_1_v5_gn_7_31120,Lsat_1_v5_gn_2_3461,Lsat_1_v5_gn_5_157440,Lsat_1_v5_gn_2_337…
GO:0005984	disaccharide metabolic process	biological_process	0.0029553	0.27817	7	968	52	25085	Lsat_1_v5_gn_6_77481,Lsat_1_v5_gn_8_159861,Lsat_1_v5_gn_6_2481,Lsat_1_v5_gn_7_52980,Lsat_1_v5_gn_6_103900,Lsat_1_v5_gn_9_37360,Lsat_1_v5_gn_8_65360
GO:0016634	oxidoreductase activity, acting on the CH-CH group of donors, oxygen as acceptor	molecular_function	0.0030093	0.27817	3	968	8	25085	Lsat_1_v5_gn_7_21440,Lsat_1_v5_gn_4_141661,Lsat_1_v5_gn_9_20121
GO:0016301	kinase activity	molecular_function	0.0030561	0.27817	110	968	2282	25085	Lsat_1_v5_gn_3_94041,Lsat_1_v5_gn_1_82620,Lsat_1_v5_gn_1_89180,Lsat_1_v5_gn_6_101381,Lsat_1_v5_gn_8_54100,Lsat_1_v5_gn_4_10681,Lsat_1_v5_gn_5_154881,Lsat_1_v5_gn_2_57540,Lsat_1_v5_gn_3_48441,Lsat_1_v5_gn_8_57280,Lsat_1_v5_gn_5_57060,Lsat_1_v5_gn_5_175160,Lsat_1_v5_gn_8_15441,Lsat_1_v5_gn_4_124360,Lsat_1_v5_gn_7_24140,Lsat_1_v5_gn_7_26820,Lsat_1_v5_gn_2_3721,Lsat_1_v5_gn_9_18960,Lsat_1_v5_gn_3_924…
GO:0003995	acyl-CoA dehydrogenase activity	molecular_function	0.0030994	0.27817	4	968	16	25085	Novelgene2274,Lsat_1_v5_gn_2_97920,Lsat_1_v5_gn_3_21560,Lsat_1_v5_gn_4_141661
GO:0006796	phosphate-containing compound metabolic process	biological_process	0.003576	0.31489	123	968	2572	25085	Lsat_1_v5_gn_8_79700,Lsat_1_v5_gn_5_140541,Lsat_1_v5_gn_3_124841,Lsat_1_v5_gn_6_25840,Lsat_1_v5_gn_5_30441,Lsat_1_v5_gn_9_81581,Lsat_1_v5_gn_7_20200,Lsat_1_v5_gn_8_1101,Lsat_1_v5_gn_8_92421,Lsat_1_v5_gn_7_81260,Lsat_1_v5_gn_5_186040,Lsat_1_v5_gn_1_50300,Lsat_1_v5_gn_5_128901,Lsat_1_v5_gn_6_75661,Lsat_1_v5_gn_7_20181,Lsat_1_v5_gn_9_65161,Lsat_1_v5_gn_5_170480,Lsat_1_v5_gn_9_25601,Lsat_1_v5_gn_2_71…
GO:0006813	potassium ion transport	biological_process	0.0036979	0.31959	12	968	127	25085	Lsat_1_v5_gn_9_2460,Lsat_1_v5_gn_3_119200,Lsat_1_v5_gn_8_159581,Lsat_1_v5_gn_2_62380,Lsat_1_v5_gn_2_33761,Lsat_1_v5_gn_4_106121,Lsat_1_v5_gn_5_179241,Lsat_1_v5_gn_2_125300,Lsat_1_v5_gn_4_164800,Lsat_1_v5_gn_8_156221,Lsat_1_v5_gn_1_92880,Lsat_1_v5_gn_2_130560
GO:0006793	phosphorus metabolic process	biological_process	0.0038272	0.32475	123	968	2577	25085	Lsat_1_v5_gn_5_42521,Lsat_1_v5_gn_5_4500,Lsat_1_v5_gn_9_7440,Lsat_1_v5_gn_8_45681,Novelgene0266,Lsat_1_v5_gn_7_18801,Lsat_1_v5_gn_2_112840,Lsat_1_v5_gn_5_150120,Lsat_1_v5_gn_1_111141,Lsat_1_v5_gn_6_22420,Lsat_1_v5_gn_5_49420,Lsat_1_v5_gn_9_81480,Lsat_1_v5_gn_5_26101,Lsat_1_v5_gn_8_143940,Lsat_1_v5_gn_8_23021,Lsat_1_v5_gn_3_10081,Lsat_1_v5_gn_1_39620,Lsat_1_v5_gn_4_64081,Lsat_1_v5_gn_8_101181,Lsat…
GO:0000045	autophagosome assembly	biological_process	0.0042167	0.32816	3	968	9	25085	Lsat_1_v5_gn_9_6500,Lsat_1_v5_gn_7_16200,Lsat_1_v5_gn_4_45540
GO:0016236	macroautophagy	biological_process	0.0042167	0.32816	3	968	9	25085	Lsat_1_v5_gn_4_45540,Lsat_1_v5_gn_9_6500,Lsat_1_v5_gn_7_16200
GO:0006694	steroid biosynthetic process	biological_process	0.0042739	0.32816	13	968	142	25085	Lsat_1_v5_gn_4_152541,Lsat_1_v5_gn_3_100941,Lsat_1_v5_gn_1_57941,Lsat_1_v5_gn_5_149640,Lsat_1_v5_gn_1_57981,Lsat_1_v5_gn_8_108940,Lsat_1_v5_gn_4_106121,Lsat_1_v5_gn_0_7601,Lsat_1_v5_gn_4_31880,Lsat_1_v5_gn_2_6361,Lsat_1_v5_gn_7_31120,Lsat_1_v5_gn_8_27621,Lsat_1_v5_gn_5_157440
GO:0070887	cellular response to chemical stimulus	biological_process	0.0043706	0.32816	5	968	30	25085	Lsat_1_v5_gn_2_109040,Lsat_1_v5_gn_7_81260,Lsat_1_v5_gn_5_115481,Lsat_1_v5_gn_3_51361,Lsat_1_v5_gn_4_176880
GO:0004114	3',5'-cyclic-nucleotide phosphodiesterase activity	molecular_function	0.0043915	0.32816	3	968	9	25085	Lsat_1_v5_gn_4_129180,Lsat_1_v5_gn_5_50601,Lsat_1_v5_gn_4_13640
GO:0005506	iron ion binding	molecular_function	0.0044098	0.32816	34	968	535	25085	Lsat_1_v5_gn_9_43540,Lsat_1_v5_gn_8_99521,Lsat_1_v5_gn_3_73580,Lsat_1_v5_gn_2_16780,Lsat_1_v5_gn_6_112960,Lsat_1_v5_gn_6_14580,Lsat_1_v5_gn_5_131480,Lsat_1_v5_gn_4_75941,Lsat_1_v5_gn_1_19560,Lsat_1_v5_gn_9_56521,Lsat_1_v5_gn_4_107300,Lsat_1_v5_gn_4_37601,Lsat_1_v5_gn_4_96981,Lsat_1_v5_gn_5_136321,Lsat_1_v5_gn_8_91520,Lsat_1_v5_gn_7_30060,Lsat_1_v5_gn_5_71661,Lsat_1_v5_gn_4_132961,Lsat_1_v5_gn_4_1…
GO:0003840	gamma-glutamyltransferase activity	molecular_function	0.0045856	0.32816	2	968	3	25085	Lsat_1_v5_gn_7_38980,Lsat_1_v5_gn_5_146340
GO:0010565	regulation of cellular ketone metabolic process	biological_process	0.0047065	0.32816	2	968	3	25085	Lsat_1_v5_gn_8_46161,Lsat_1_v5_gn_8_5161
GO:0019216	regulation of lipid metabolic process	biological_process	0.0047065	0.32816	2	968	3	25085	Lsat_1_v5_gn_8_5161,Lsat_1_v5_gn_8_46161
GO:0019217	regulation of fatty acid metabolic process	biological_process	0.0047065	0.32816	2	968	3	25085	Lsat_1_v5_gn_8_46161,Lsat_1_v5_gn_8_5161
GO:0004109	coproporphyrinogen oxidase activity	molecular_function	0.0047079	0.32816	2	968	3	25085	Lsat_1_v5_gn_9_20121,Lsat_1_v5_gn_7_21440
GO:0071310	cellular response to organic substance	biological_process	0.0047111	0.32816	4	968	20	25085	Lsat_1_v5_gn_2_109040,Lsat_1_v5_gn_7_81260,Lsat_1_v5_gn_5_115481,Lsat_1_v5_gn_3_51361
GO:0009991	response to extracellular stimulus	biological_process	0.0050279	0.33522	7	968	57	25085	Lsat_1_v5_gn_2_118741,Lsat_1_v5_gn_4_45540,Lsat_1_v5_gn_5_188620,Lsat_1_v5_gn_9_6500,Lsat_1_v5_gn_7_16200,Lsat_1_v5_gn_9_64940,Lsat_1_v5_gn_8_49901
GO:0031668	cellular response to extracellular stimulus	biological_process	0.0050279	0.33522	7	968	57	25085	Lsat_1_v5_gn_2_118741,Lsat_1_v5_gn_5_188620,Lsat_1_v5_gn_4_45540,Lsat_1_v5_gn_7_16200,Lsat_1_v5_gn_9_64940,Lsat_1_v5_gn_9_6500,Lsat_1_v5_gn_8_49901
GO:0071496	cellular response to external stimulus	biological_process	0.0050279	0.33522	7	968	57	25085	Lsat_1_v5_gn_4_45540,Lsat_1_v5_gn_5_188620,Lsat_1_v5_gn_2_118741,Lsat_1_v5_gn_8_49901,Lsat_1_v5_gn_9_64940,Lsat_1_v5_gn_7_16200,Lsat_1_v5_gn_9_6500
GO:0004970	ionotropic glutamate receptor activity	molecular_function	0.0059935	0.37074	7	968	63	25085	Lsat_1_v5_gn_5_128901,Lsat_1_v5_gn_1_92880,Lsat_1_v5_gn_5_128581,Lsat_1_v5_gn_9_17420,Lsat_1_v5_gn_7_51321,Lsat_1_v5_gn_5_128881,Lsat_1_v5_gn_2_23360
GO:0008066	glutamate receptor activity	molecular_function	0.0059935	0.37074	7	968	63	25085	Lsat_1_v5_gn_1_92880,Lsat_1_v5_gn_5_128581,Lsat_1_v5_gn_5_128901,Lsat_1_v5_gn_9_17420,Lsat_1_v5_gn_7_51321,Lsat_1_v5_gn_2_23360,Lsat_1_v5_gn_5_128881
GO:0008202	steroid metabolic process	biological_process	0.0060724	0.37074	13	968	148	25085	Lsat_1_v5_gn_1_57941,Lsat_1_v5_gn_5_149640,Lsat_1_v5_gn_4_152541,Lsat_1_v5_gn_3_100941,Lsat_1_v5_gn_8_27621,Lsat_1_v5_gn_5_157440,Lsat_1_v5_gn_2_6361,Lsat_1_v5_gn_7_31120,Lsat_1_v5_gn_0_7601,Lsat_1_v5_gn_4_31880,Lsat_1_v5_gn_1_57981,Lsat_1_v5_gn_8_108940,Lsat_1_v5_gn_4_106121
GO:0016627	oxidoreductase activity, acting on the CH-CH group of donors	molecular_function	0.0062585	0.37074	13	968	149	25085	Lsat_1_v5_gn_2_97920,Lsat_1_v5_gn_2_125800,Lsat_1_v5_gn_3_69141,Lsat_1_v5_gn_2_33761,Lsat_1_v5_gn_3_28120,Lsat_1_v5_gn_7_21440,Novelgene2274,Lsat_1_v5_gn_9_20121,Lsat_1_v5_gn_3_21560,Lsat_1_v5_gn_7_30260,Lsat_1_v5_gn_4_141661,Lsat_1_v5_gn_5_149640,Lsat_1_v5_gn_9_5281
GO:0015276	ligand-gated ion channel activity	molecular_function	0.0062672	0.37074	9	968	93	25085	Lsat_1_v5_gn_7_51321,Lsat_1_v5_gn_2_23360,Lsat_1_v5_gn_5_128581,Lsat_1_v5_gn_5_128901,Lsat_1_v5_gn_2_130000,Lsat_1_v5_gn_8_147160,Lsat_1_v5_gn_5_128881,Lsat_1_v5_gn_1_92880,Lsat_1_v5_gn_9_17420
GO:0022834	ligand-gated channel activity	molecular_function	0.0062672	0.37074	9	968	93	25085	Lsat_1_v5_gn_2_23360,Lsat_1_v5_gn_7_51321,Lsat_1_v5_gn_5_128581,Lsat_1_v5_gn_5_128901,Lsat_1_v5_gn_5_128881,Lsat_1_v5_gn_2_130000,Lsat_1_v5_gn_8_147160,Lsat_1_v5_gn_9_17420,Lsat_1_v5_gn_1_92880
GO:0003854	3-beta-hydroxy-delta5-steroid dehydrogenase activity	molecular_function	0.0062756	0.37074	12	968	131	25085	Lsat_1_v5_gn_5_149640,Lsat_1_v5_gn_1_57941,Lsat_1_v5_gn_3_100941,Lsat_1_v5_gn_4_152541,Lsat_1_v5_gn_5_157440,Lsat_1_v5_gn_8_27621,Lsat_1_v5_gn_7_31120,Lsat_1_v5_gn_2_6361,Lsat_1_v5_gn_4_31880,Lsat_1_v5_gn_4_106121,Lsat_1_v5_gn_1_57981,Lsat_1_v5_gn_8_108940
GO:0016229	steroid dehydrogenase activity	molecular_function	0.0062756	0.37074	12	968	131	25085	Lsat_1_v5_gn_8_27621,Lsat_1_v5_gn_5_157440,Lsat_1_v5_gn_7_31120,Lsat_1_v5_gn_2_6361,Lsat_1_v5_gn_4_31880,Lsat_1_v5_gn_8_108940,Lsat_1_v5_gn_1_57981,Lsat_1_v5_gn_4_106121,Lsat_1_v5_gn_1_57941,Lsat_1_v5_gn_5_149640,Lsat_1_v5_gn_4_152541,Lsat_1_v5_gn_3_100941
GO:0033764	steroid dehydrogenase activity, acting on the CH-OH group of donors, NAD or NADP as acceptor	molecular_function	0.0062756	0.37074	12	968	131	25085	Lsat_1_v5_gn_1_57941,Lsat_1_v5_gn_5_149640,Lsat_1_v5_gn_4_152541,Lsat_1_v5_gn_3_100941,Lsat_1_v5_gn_8_27621,Lsat_1_v5_gn_5_157440,Lsat_1_v5_gn_2_6361,Lsat_1_v5_gn_7_31120,Lsat_1_v5_gn_4_31880,Lsat_1_v5_gn_1_57981,Lsat_1_v5_gn_8_108940,Lsat_1_v5_gn_4_106121
GO:0006629	lipid metabolic process	biological_process	0.0065133	0.37997	56	968	1025	25085	Lsat_1_v5_gn_5_26101,Lsat_1_v5_gn_3_63340,Lsat_1_v5_gn_5_179241,Lsat_1_v5_gn_7_30260,Lsat_1_v5_gn_4_115841,Lsat_1_v5_gn_4_152541,Lsat_1_v5_gn_1_59021,Lsat_1_v5_gn_8_4301,Lsat_1_v5_gn_7_80501,Lsat_1_v5_gn_2_123380,Lsat_1_v5_gn_8_27621,Lsat_1_v5_gn_2_57540,Lsat_1_v5_gn_4_180981,Lsat_1_v5_gn_9_35380,Lsat_1_v5_gn_8_108940,Lsat_1_v5_gn_5_171281,Lsat_1_v5_gn_1_57981,Lsat_1_v5_gn_7_42521,Lsat_1_v5_gn_1_…
GO:0009267	cellular response to starvation	biological_process	0.0079092	0.43943	3	968	11	25085	Lsat_1_v5_gn_4_45540,Lsat_1_v5_gn_9_6500,Lsat_1_v5_gn_7_16200
GO:0031667	response to nutrient levels	biological_process	0.0079092	0.43943	3	968	11	25085	Lsat_1_v5_gn_9_6500,Lsat_1_v5_gn_7_16200,Lsat_1_v5_gn_4_45540
GO:0031669	cellular response to nutrient levels	biological_process	0.0079092	0.43943	3	968	11	25085	Lsat_1_v5_gn_4_45540,Lsat_1_v5_gn_9_6500,Lsat_1_v5_gn_7_16200
GO:0042594	response to starvation	biological_process	0.0079092	0.43943	3	968	11	25085	Lsat_1_v5_gn_4_45540,Lsat_1_v5_gn_7_16200,Lsat_1_v5_gn_9_6500
GO:0031224	intrinsic component of membrane	cellular_component	0.0083632	0.45919	125	968	2644	25085	Lsat_1_v5_gn_5_30441,Lsat_1_v5_gn_5_35481,Lsat_1_v5_gn_4_176020,Lsat_1_v5_gn_1_50821,Lsat_1_v5_gn_5_119821,Lsat_1_v5_gn_9_12601,Lsat_1_v5_gn_9_15801,Lsat_1_v5_gn_5_186040,Lsat_1_v5_gn_7_81260,Lsat_1_v5_gn_4_101660,Lsat_1_v5_gn_1_82281,Lsat_1_v5_gn_8_38801,Lsat_1_v5_gn_6_49121,Lsat_1_v5_gn_3_129041,Lsat_1_v5_gn_5_87741,Lsat_1_v5_gn_1_27241,Lsat_1_v5_gn_4_182661,Lsat_1_v5_gn_5_125660,Lsat_1_v5_gn_8…
GO:0005230	extracellular ligand-gated ion channel activity	molecular_function	0.0087852	0.47277	7	968	67	25085	Lsat_1_v5_gn_9_17420,Lsat_1_v5_gn_5_128581,Lsat_1_v5_gn_1_92880,Lsat_1_v5_gn_5_128901,Lsat_1_v5_gn_2_23360,Lsat_1_v5_gn_5_128881,Lsat_1_v5_gn_7_51321
GO:0044421	extracellular region part	cellular_component	0.0088132	0.47277	18	968	246	25085	Lsat_1_v5_gn_8_25621,Lsat_1_v5_gn_7_103000,Lsat_1_v5_gn_8_79700,Lsat_1_v5_gn_3_19641,Lsat_1_v5_gn_3_48441,Novelgene0989,Lsat_1_v5_gn_8_5161,Lsat_1_v5_gn_1_14060,Lsat_1_v5_gn_8_46221,Lsat_1_v5_gn_9_1180,Lsat_1_v5_gn_1_106620,Lsat_1_v5_gn_6_101381,Lsat_1_v5_gn_9_7881,Lsat_1_v5_gn_2_105441,Lsat_1_v5_gn_4_156941,Lsat_1_v5_gn_8_4301,Lsat_1_v5_gn_1_2840,Lsat_1_v5_gn_6_107221
GO:0006812	cation transport	biological_process	0.0091216	0.47802	53	968	981	25085	Lsat_1_v5_gn_8_24561,Lsat_1_v5_gn_3_51281,Lsat_1_v5_gn_8_147160,Lsat_1_v5_gn_7_55520,Lsat_1_v5_gn_5_35481,Lsat_1_v5_gn_2_62380,Lsat_1_v5_gn_1_82281,Lsat_1_v5_gn_8_107621,Lsat_1_v5_gn_2_15441,Lsat_1_v5_gn_7_58180,Lsat_1_v5_gn_9_55940,Lsat_1_v5_gn_3_100941,Lsat_1_v5_gn_1_27241,Lsat_1_v5_gn_2_106861,Lsat_1_v5_gn_6_49121,Lsat_1_v5_gn_8_156221,Lsat_1_v5_gn_5_172660,Lsat_1_v5_gn_4_106121,Lsat_1_v5_gn_8…
GO:0042132	fructose 1,6-bisphosphate 1-phosphatase activity	molecular_function	0.0092147	0.47802	3	968	12	25085	Lsat_1_v5_gn_1_7161,Lsat_1_v5_gn_8_80661,Lsat_1_v5_gn_2_122641
GO:0016021	integral component of membrane	cellular_component	0.0092183	0.47802	123	968	2604	25085	Lsat_1_v5_gn_5_35481,Lsat_1_v5_gn_5_30441,Lsat_1_v5_gn_1_50821,Lsat_1_v5_gn_4_176020,Lsat_1_v5_gn_9_12601,Lsat_1_v5_gn_9_15801,Lsat_1_v5_gn_5_186040,Lsat_1_v5_gn_1_82281,Lsat_1_v5_gn_4_101660,Lsat_1_v5_gn_7_81260,Lsat_1_v5_gn_6_49121,Lsat_1_v5_gn_8_38801,Lsat_1_v5_gn_1_27241,Lsat_1_v5_gn_5_87741,Lsat_1_v5_gn_3_129041,Lsat_1_v5_gn_4_182661,Lsat_1_v5_gn_5_125660,Lsat_1_v5_gn_5_24340,Lsat_1_v5_gn_8_…
GO:0009312	oligosaccharide biosynthetic process	biological_process	0.0096993	0.49743	8	968	78	25085	Lsat_1_v5_gn_2_134381,Lsat_1_v5_gn_9_37360,Lsat_1_v5_gn_7_52980,Lsat_1_v5_gn_6_2481,Lsat_1_v5_gn_8_159861,Lsat_1_v5_gn_8_65360,Lsat_1_v5_gn_6_103900,Lsat_1_v5_gn_6_77481

## Sheet: GO-5d
GO_accession	Description	Term_type	Over_represented_pValue	Corrected_pValue	DEG_item	DEG_list	Bg_item	Bg_list	Gene_names
No result
No result

## Sheet: KEGG-0d
#Term	Database	ID	Input number	Background number	P-Value	Corrected P-Value	Input
Photosynthesis	KEGG PATHWAY	ath00195	15	77	1.89218e-09	1.49482e-07	Lsat_1_v5_gn_8_98481|Lsat_1_v5_gn_5_381|Novelgene0231|Lsat_1_v5_gn_1_10061|Lsat_1_v5_gn_2_15600|Lsat_1_v5_gn_4_179201|Lsat_1_v5_gn_3_39480|Lsat_1_v5_gn_5_130901|Lsat_1_v5_gn_7_116120|Lsat_1_v5_gn_5_186721|Novelgene0677|Lsat_1_v5_gn_7_85921|Lsat_1_v5_gn_3_35220|Lsat_1_v5_gn_9_16861|Lsat_1_v5_gn_3_29100
Metabolic pathways	KEGG PATHWAY	ath01100	83	1861	8.96914e-09	3.54281e-07	Lsat_1_v5_gn_9_117441|Lsat_1_v5_gn_3_41481|Lsat_1_v5_gn_5_186100|Lsat_1_v5_gn_4_151120|Lsat_1_v5_gn_9_83540|Lsat_1_v5_gn_9_63620|Lsat_1_v5_gn_9_75781|Lsat_1_v5_gn_7_82500|Lsat_1_v5_gn_5_150900|Lsat_1_v5_gn_5_139341|Lsat_1_v5_gn_9_111281|Lsat_1_v5_gn_3_4300|Lsat_1_v5_gn_8_84641|Lsat_1_v5_gn_2_102421|Lsat_1_v5_gn_7_67921|Lsat_1_v5_gn_1_10061|Lsat_1_v5_gn_8_98481|Lsat_1_v5_gn_1_23861|Lsat_1_v5_gn_6_…
Photosynthesis - antenna proteins	KEGG PATHWAY	ath00196	8	22	2.2089e-07	5.81676e-06	Lsat_1_v5_gn_8_19860|Lsat_1_v5_gn_5_6741|Lsat_1_v5_gn_9_117441|Lsat_1_v5_gn_5_144981|Lsat_1_v5_gn_3_31061|Lsat_1_v5_gn_4_131820|Lsat_1_v5_gn_2_3220|Lsat_1_v5_gn_5_144940
Biosynthesis of secondary metabolites	KEGG PATHWAY	ath01110	50	995	4.01576e-07	7.93113e-06	Lsat_1_v5_gn_3_41481|Lsat_1_v5_gn_4_183240|Lsat_1_v5_gn_1_64901|Lsat_1_v5_gn_5_186100|Lsat_1_v5_gn_7_69401|Lsat_1_v5_gn_9_83540|Lsat_1_v5_gn_9_63620|Lsat_1_v5_gn_3_124781|Lsat_1_v5_gn_7_82500|Lsat_1_v5_gn_5_150900|Lsat_1_v5_gn_4_151120|Lsat_1_v5_gn_9_111281|Lsat_1_v5_gn_3_4300|Lsat_1_v5_gn_2_102421|Lsat_1_v5_gn_7_67921|Lsat_1_v5_gn_1_23861|Lsat_1_v5_gn_6_50280|Lsat_1_v5_gn_5_136860|Lsat_1_v5_gn_5…
Plant hormone signal transduction	KEGG PATHWAY	ath04075	17	271	0.000282962	0.0044708	Lsat_1_v5_gn_2_12381|Lsat_1_v5_gn_9_10001|Lsat_1_v5_gn_1_18200|Lsat_1_v5_gn_8_164760|Lsat_1_v5_gn_4_51301|Lsat_1_v5_gn_8_95700|Lsat_1_v5_gn_2_121301|Lsat_1_v5_gn_5_149161|Lsat_1_v5_gn_9_117581|Lsat_1_v5_gn_5_155160|Lsat_1_v5_gn_3_59901|Lsat_1_v5_gn_4_101421|Lsat_1_v5_gn_9_117561|Lsat_1_v5_gn_7_41401|Lsat_1_v5_gn_4_128100|Lsat_1_v5_gn_5_111580|Lsat_1_v5_gn_9_117520
Pentose and glucuronate interconversions	KEGG PATHWAY	ath00040	8	81	0.00084309	0.0111007	Lsat_1_v5_gn_6_28301|Novelgene1024|Lsat_1_v5_gn_3_127881|Lsat_1_v5_gn_8_154380|Lsat_1_v5_gn_2_43400|Lsat_1_v5_gn_6_62560|Lsat_1_v5_gn_4_151120|Lsat_1_v5_gn_2_94200
Phenylpropanoid biosynthesis	KEGG PATHWAY	ath00940	11	154	0.00123462	0.0139335	Novelgene2763|Lsat_1_v5_gn_6_50280|Lsat_1_v5_gn_9_85400|Lsat_1_v5_gn_9_95921|Lsat_1_v5_gn_4_144120|Lsat_1_v5_gn_9_97200|Lsat_1_v5_gn_5_150900|Lsat_1_v5_gn_9_111281|Lsat_1_v5_gn_5_101600|Lsat_1_v5_gn_7_67921|Lsat_1_v5_gn_4_26041
Amino sugar and nucleotide sugar metabolism	KEGG PATHWAY	ath00520	9	122	0.0027291	0.0269499	Lsat_1_v5_gn_3_124481|Lsat_1_v5_gn_4_132241|Lsat_1_v5_gn_4_65361|Lsat_1_v5_gn_3_124781|Lsat_1_v5_gn_8_111541|Lsat_1_v5_gn_6_83821|Lsat_1_v5_gn_7_98980|Lsat_1_v5_gn_3_125440|Lsat_1_v5_gn_3_124741
Porphyrin and chlorophyll metabolism	KEGG PATHWAY	ath00860	5	45	0.00501488	0.0440195	Lsat_1_v5_gn_4_108640|Lsat_1_v5_gn_3_41481|Lsat_1_v5_gn_7_105400|Lsat_1_v5_gn_2_36961|Lsat_1_v5_gn_1_64901
Ubiquinone and other terpenoid-quinone biosynthesis	KEGG PATHWAY	ath00130	4	32	0.00817824	0.0646081	Lsat_1_v5_gn_6_50280|Lsat_1_v5_gn_8_154721|Lsat_1_v5_gn_4_21341|Lsat_1_v5_gn_5_108680
Butanoate metabolism	KEGG PATHWAY	ath00650	3	17	0.00946673	0.0679883	Lsat_1_v5_gn_3_4300|Lsat_1_v5_gn_2_15261|Lsat_1_v5_gn_5_128041
Phenylpropanoid biosynthesis	KEGG PATHWAY	ath00940	18	154	2.76056e-11	1.35267e-09	Lsat_1_v5_gn_1_126661|Lsat_1_v5_gn_8_129120|Lsat_1_v5_gn_8_63761|Lsat_1_v5_gn_6_101900|Lsat_1_v5_gn_5_85681|Lsat_1_v5_gn_4_66380|Lsat_1_v5_gn_1_120340|Novelgene1839|Lsat_1_v5_gn_3_102601|Lsat_1_v5_gn_5_8960|Lsat_1_v5_gn_4_85240|Lsat_1_v5_gn_5_150921|Lsat_1_v5_gn_6_39081|Lsat_1_v5_gn_2_106540|Lsat_1_v5_gn_8_156101|Lsat_1_v5_gn_6_39000|Lsat_1_v5_gn_1_121761|Lsat_1_v5_gn_8_129240
Phenylalanine metabolism	KEGG PATHWAY	ath00360	14	114	2.52449e-09	6.185e-08	Lsat_1_v5_gn_1_126661|Lsat_1_v5_gn_8_129120|Lsat_1_v5_gn_6_39081|Lsat_1_v5_gn_5_85681|Lsat_1_v5_gn_1_120340|Lsat_1_v5_gn_1_121761|Lsat_1_v5_gn_3_102601|Lsat_1_v5_gn_8_129240|Lsat_1_v5_gn_4_85240|Lsat_1_v5_gn_5_150921|Lsat_1_v5_gn_2_106540|Lsat_1_v5_gn_6_39000|Lsat_1_v5_gn_8_134041|Lsat_1_v5_gn_6_101900
Biosynthesis of secondary metabolites	KEGG PATHWAY	ath01110	32	995	1.36137e-05	0.000222357	Lsat_1_v5_gn_1_126661|Lsat_1_v5_gn_1_380|Lsat_1_v5_gn_5_85681|Lsat_1_v5_gn_6_5680|Lsat_1_v5_gn_5_150921|Lsat_1_v5_gn_8_63761|Lsat_1_v5_gn_2_110381|Lsat_1_v5_gn_6_39000|Lsat_1_v5_gn_5_80860|Lsat_1_v5_gn_4_66380|Lsat_1_v5_gn_4_94000|Lsat_1_v5_gn_1_121761|Lsat_1_v5_gn_8_129240|Lsat_1_v5_gn_8_129120|Lsat_1_v5_gn_4_107541|Lsat_1_v5_gn_3_80500|Lsat_1_v5_gn_6_39081|Lsat_1_v5_gn_1_120340|Novelgene1839|Ls…
Endocytosis	KEGG PATHWAY	ath04144	9	117	5.92762e-05	0.000726133	Lsat_1_v5_gn_1_91141|Lsat_1_v5_gn_1_91301|Lsat_1_v5_gn_5_95800|Lsat_1_v5_gn_1_91241|Lsat_1_v5_gn_1_93321|Lsat_1_v5_gn_9_8120|Lsat_1_v5_gn_1_90661|Lsat_1_v5_gn_1_91381|Lsat_1_v5_gn_1_87340
Flavonoid biosynthesis	KEGG PATHWAY	ath00941	3	21	0.0040959	0.0343375	Lsat_1_v5_gn_8_63761|Lsat_1_v5_gn_4_94000|Lsat_1_v5_gn_5_8960
Metabolic pathways	KEGG PATHWAY	ath01100	40	1861	0.00420459	0.0343375	Lsat_1_v5_gn_1_126661|Lsat_1_v5_gn_8_129240|Lsat_1_v5_gn_5_85681|Lsat_1_v5_gn_3_28461|Lsat_1_v5_gn_6_5680|Lsat_1_v5_gn_5_150921|Lsat_1_v5_gn_8_63761|Lsat_1_v5_gn_9_5281|Lsat_1_v5_gn_7_19661|Lsat_1_v5_gn_6_39000|Lsat_1_v5_gn_5_80860|Lsat_1_v5_gn_3_29601|Lsat_1_v5_gn_4_66380|Lsat_1_v5_gn_1_380|Lsat_1_v5_gn_8_17560|Lsat_1_v5_gn_4_94000|Lsat_1_v5_gn_2_3461|Lsat_1_v5_gn_1_121761|Lsat_1_v5_gn_4_41580|L…
Linoleic acid metabolism	KEGG PATHWAY	ath00591	2	9	0.00937111	0.0650072	Lsat_1_v5_gn_9_86300|Lsat_1_v5_gn_3_29601

## Sheet: KEGG-1d
#Term	Database	ID	Input number	Background number	P-Value	Corrected P-Value	Input
Starch and sucrose metabolism	KEGG PATHWAY	ath00500	40	188	2.15023e-08	2.21473e-06	Lsat_1_v5_gn_8_26220|Lsat_1_v5_gn_4_64320|Lsat_1_v5_gn_3_97940|Lsat_1_v5_gn_1_127960|Lsat_1_v5_gn_8_47400|Lsat_1_v5_gn_9_52960|Lsat_1_v5_gn_4_65340|Lsat_1_v5_gn_1_74120|Lsat_1_v5_gn_8_64581|Novelgene1024|Lsat_1_v5_gn_9_40241|Lsat_1_v5_gn_3_18921|Lsat_1_v5_gn_4_170480|Novelgene0848|Lsat_1_v5_gn_4_132241|Lsat_1_v5_gn_8_89281|Lsat_1_v5_gn_4_13360|Lsat_1_v5_gn_8_1461|Lsat_1_v5_gn_8_83900|Lsat_1_v5_gn…
Plant hormone signal transduction	KEGG PATHWAY	ath04075	47	271	3.03451e-07	1.56277e-05	Lsat_1_v5_gn_3_125741|Lsat_1_v5_gn_5_111400|Lsat_1_v5_gn_5_134641|Lsat_1_v5_gn_5_159200|Lsat_1_v5_gn_4_138061|Lsat_1_v5_gn_5_60241|Lsat_1_v5_gn_8_85820|Lsat_1_v5_gn_5_6221|Lsat_1_v5_gn_0_4061|Lsat_1_v5_gn_4_162960|Lsat_1_v5_gn_4_23060|Lsat_1_v5_gn_4_122280|Lsat_1_v5_gn_4_128100|Lsat_1_v5_gn_7_22140|Lsat_1_v5_gn_5_111580|Lsat_1_v5_gn_4_104440|Lsat_1_v5_gn_9_117561|Lsat_1_v5_gn_8_36401|Lsat_1_v5_gn…
Metabolic pathways	KEGG PATHWAY	ath01100	188	1861	6.16498e-06	0.000211664	Lsat_1_v5_gn_8_26220|Lsat_1_v5_gn_9_117441|Lsat_1_v5_gn_9_6080|Lsat_1_v5_gn_7_106541|Lsat_1_v5_gn_8_62401|Lsat_1_v5_gn_2_88340|Lsat_1_v5_gn_7_82500|Novelgene0677|Lsat_1_v5_gn_5_139341|Lsat_1_v5_gn_7_16000|Lsat_1_v5_gn_4_13360|Lsat_1_v5_gn_4_26521|Lsat_1_v5_gn_1_127960|Lsat_1_v5_gn_5_19701|Lsat_1_v5_gn_8_5021|Lsat_1_v5_gn_2_104041|Lsat_1_v5_gn_8_84340|Lsat_1_v5_gn_8_21800|Lsat_1_v5_gn_8_28320|Lsat…
Biosynthesis of secondary metabolites	KEGG PATHWAY	ath01110	111	995	1.43474e-05	0.000321715	Lsat_1_v5_gn_8_26220|Lsat_1_v5_gn_5_117961|Lsat_1_v5_gn_9_6080|Lsat_1_v5_gn_1_64901|Lsat_1_v5_gn_8_21800|Lsat_1_v5_gn_7_82500|Lsat_1_v5_gn_8_28320|Lsat_1_v5_gn_7_16000|Lsat_1_v5_gn_4_13360|Lsat_1_v5_gn_9_40241|Lsat_1_v5_gn_1_127960|Lsat_1_v5_gn_2_84140|Novelgene0848|Lsat_1_v5_gn_5_19701|Lsat_1_v5_gn_2_104041|Lsat_1_v5_gn_1_8361|Lsat_1_v5_gn_4_67020|Lsat_1_v5_gn_7_105400|Lsat_1_v5_gn_7_5261|Lsat_1…
Amino sugar and nucleotide sugar metabolism	KEGG PATHWAY	ath00520	25	122	1.56173e-05	0.000321715	Lsat_1_v5_gn_1_61880|Lsat_1_v5_gn_4_64320|Lsat_1_v5_gn_9_52960|Lsat_1_v5_gn_4_65340|Lsat_1_v5_gn_3_124781|Lsat_1_v5_gn_8_64581|Lsat_1_v5_gn_4_13360|Lsat_1_v5_gn_9_40241|Novelgene0848|Lsat_1_v5_gn_4_132241|Lsat_1_v5_gn_2_87700|Lsat_1_v5_gn_6_87881|Lsat_1_v5_gn_7_98980|Lsat_1_v5_gn_2_10161|Lsat_1_v5_gn_1_13620|Lsat_1_v5_gn_7_65521|Lsat_1_v5_gn_7_5261|Lsat_1_v5_gn_8_89281|Lsat_1_v5_gn_3_67140|Lsat_1…
Pentose and glucuronate interconversions	KEGG PATHWAY	ath00040	19	81	3.30468e-05	0.000567303	Lsat_1_v5_gn_4_92381|Lsat_1_v5_gn_4_92001|Lsat_1_v5_gn_6_32941|Novelgene1524|Lsat_1_v5_gn_4_170480|Novelgene1024|Lsat_1_v5_gn_3_127881|Lsat_1_v5_gn_2_94200|Lsat_1_v5_gn_8_154380|Lsat_1_v5_gn_1_74120|Lsat_1_v5_gn_2_43400|Lsat_1_v5_gn_1_13620|Lsat_1_v5_gn_1_39321|Lsat_1_v5_gn_5_12880|Lsat_1_v5_gn_4_151120|Lsat_1_v5_gn_2_111980|Lsat_1_v5_gn_2_87700|Lsat_1_v5_gn_3_67140|Lsat_1_v5_gn_6_62560
Porphyrin and chlorophyll metabolism	KEGG PATHWAY	ath00860	11	45	0.00109125	0.0160569	Lsat_1_v5_gn_4_185401|Lsat_1_v5_gn_3_41481|Lsat_1_v5_gn_2_84140|Lsat_1_v5_gn_7_105400|Lsat_1_v5_gn_5_19701|Lsat_1_v5_gn_1_64901|Lsat_1_v5_gn_1_8361|Lsat_1_v5_gn_2_36961|Lsat_1_v5_gn_4_108640|Lsat_1_v5_gn_3_113801|Lsat_1_v5_gn_6_61660
Biotin metabolism	KEGG PATHWAY	ath00780	6	14	0.00155371	0.020004	Lsat_1_v5_gn_5_9361|Lsat_1_v5_gn_5_139341|Lsat_1_v5_gn_3_117780|Lsat_1_v5_gn_3_35500|Lsat_1_v5_gn_9_117420|Lsat_1_v5_gn_7_30541
Stilbenoid, diarylheptanoid and gingerol biosynthesis	KEGG PATHWAY	ath00945	13	64	0.00175041	0.0200325	Lsat_1_v5_gn_3_89440|Lsat_1_v5_gn_1_23861|Lsat_1_v5_gn_7_33101|Lsat_1_v5_gn_7_33081|Lsat_1_v5_gn_4_121381|Lsat_1_v5_gn_1_23581|Lsat_1_v5_gn_4_120721|Lsat_1_v5_gn_9_71040|Lsat_1_v5_gn_7_82500|Novelgene0984|Lsat_1_v5_gn_5_63400|Lsat_1_v5_gn_4_122561|Lsat_1_v5_gn_7_34160
Phagosome	KEGG PATHWAY	ath04145	15	86	0.00300557	0.0309574	Lsat_1_v5_gn_8_30681|Lsat_1_v5_gn_3_100900|Lsat_1_v5_gn_9_33260|Lsat_1_v5_gn_7_84761|Lsat_1_v5_gn_4_14920|Lsat_1_v5_gn_8_137740|Lsat_1_v5_gn_4_159141|Lsat_1_v5_gn_1_67340|Lsat_1_v5_gn_5_12521|Lsat_1_v5_gn_4_138121|Lsat_1_v5_gn_6_6441|Novelgene1888|Lsat_1_v5_gn_9_25361|Lsat_1_v5_gn_1_47980|Lsat_1_v5_gn_5_171060
Phenylpropanoid biosynthesis	KEGG PATHWAY	ath00940	22	154	0.00363752	0.0340604	Lsat_1_v5_gn_1_127960|Lsat_1_v5_gn_4_144120|Lsat_1_v5_gn_9_111281|Lsat_1_v5_gn_7_16000|Lsat_1_v5_gn_5_85721|Lsat_1_v5_gn_6_50280|Lsat_1_v5_gn_9_97200|Lsat_1_v5_gn_4_133320|Lsat_1_v5_gn_5_101600|Lsat_1_v5_gn_3_89440|Novelgene0984|Lsat_1_v5_gn_5_9201|Lsat_1_v5_gn_4_26041|Lsat_1_v5_gn_5_63400|Lsat_1_v5_gn_3_63360|Lsat_1_v5_gn_7_80360|Novelgene2763|Lsat_1_v5_gn_9_95921|Lsat_1_v5_gn_7_67921|Lsat_1_v5_…
Fatty acid biosynthesis	KEGG PATHWAY	ath00061	9	40	0.00485104	0.0416381	Lsat_1_v5_gn_1_70360|Lsat_1_v5_gn_5_139341|Lsat_1_v5_gn_7_42901|Lsat_1_v5_gn_8_94241|Lsat_1_v5_gn_3_139941|Lsat_1_v5_gn_3_117780|Lsat_1_v5_gn_3_35500|Lsat_1_v5_gn_9_117420|Lsat_1_v5_gn_7_30541
Plant hormone signal transduction	KEGG PATHWAY	ath04075	34	271	3.23373e-07	2.91035e-05	Lsat_1_v5_gn_4_81981|Lsat_1_v5_gn_9_63741|Lsat_1_v5_gn_5_157020|Novelgene0260|Lsat_1_v5_gn_7_110241|Lsat_1_v5_gn_9_37360|Lsat_1_v5_gn_7_86800|Lsat_1_v5_gn_7_70721|Lsat_1_v5_gn_3_92480|Lsat_1_v5_gn_6_21521|Lsat_1_v5_gn_5_47341|Lsat_1_v5_gn_2_65001|Lsat_1_v5_gn_4_126380|Lsat_1_v5_gn_3_10421|Lsat_1_v5_gn_3_17760|Lsat_1_v5_gn_4_13640|Lsat_1_v5_gn_6_38701|Lsat_1_v5_gn_9_43101|Lsat_1_v5_gn_5_90980|Lsat…
Metabolic pathways	KEGG PATHWAY	ath01100	128	1861	1.53649e-06	6.91419e-05	Lsat_1_v5_gn_3_63880|Lsat_1_v5_gn_8_66460|Lsat_1_v5_gn_4_41580|Lsat_1_v5_gn_5_146820|Lsat_1_v5_gn_9_5281|Lsat_1_v5_gn_5_186040|Lsat_1_v5_gn_7_97340|Lsat_1_v5_gn_8_65360|Lsat_1_v5_gn_9_105960|Lsat_1_v5_gn_5_64980|Lsat_1_v5_gn_5_141661|Lsat_1_v5_gn_3_13920|Lsat_1_v5_gn_0_40540|Lsat_1_v5_gn_9_93360|Lsat_1_v5_gn_5_110080|Lsat_1_v5_gn_8_118500|Lsat_1_v5_gn_8_23021|Novelgene2607|Lsat_1_v5_gn_3_2180|Lsa…
alpha-Linolenic acid metabolism	KEGG PATHWAY	ath00592	9	33	5.47451e-05	0.00164235	Lsat_1_v5_gn_3_29601|Novelgene2274|Lsat_1_v5_gn_1_19560|Lsat_1_v5_gn_8_17560|Lsat_1_v5_gn_5_117261|Lsat_1_v5_gn_6_63360|Lsat_1_v5_gn_4_141661|Lsat_1_v5_gn_5_159820|Lsat_1_v5_gn_2_3461
Linoleic acid metabolism	KEGG PATHWAY	ath00591	5	9	0.000198867	0.0044745	Lsat_1_v5_gn_9_123161|Lsat_1_v5_gn_9_86300|Lsat_1_v5_gn_9_86780|Lsat_1_v5_gn_5_159820|Lsat_1_v5_gn_3_29601
Biosynthesis of secondary metabolites	KEGG PATHWAY	ath01110	68	995	0.000544024	0.00979243	Lsat_1_v5_gn_4_152320|Lsat_1_v5_gn_1_380|Lsat_1_v5_gn_3_8200|Lsat_1_v5_gn_5_85681|Lsat_1_v5_gn_8_80661|Lsat_1_v5_gn_5_105641|Lsat_1_v5_gn_8_26061|Lsat_1_v5_gn_6_5680|Lsat_1_v5_gn_1_5661|Lsat_1_v5_gn_3_21560|Lsat_1_v5_gn_9_19881|Novelgene1022|Lsat_1_v5_gn_6_112960|Lsat_1_v5_gn_3_16080|Lsat_1_v5_gn_7_116520|Lsat_1_v5_gn_7_31120|Lsat_1_v5_gn_1_28341|Lsat_1_v5_gn_8_133781|Lsat_1_v5_gn_3_73580|Lsat_1_…
Carbon fixation in photosynthetic organisms	KEGG PATHWAY	ath00710	10	69	0.00185056	0.0243924	Lsat_1_v5_gn_6_106641|Lsat_1_v5_gn_4_64540|Lsat_1_v5_gn_8_80661|Lsat_1_v5_gn_5_33281|Lsat_1_v5_gn_0_40540|Lsat_1_v5_gn_4_153980|Lsat_1_v5_gn_2_79600|Lsat_1_v5_gn_2_122641|Lsat_1_v5_gn_6_17740|Lsat_1_v5_gn_7_116520
Plant-pathogen interaction	KEGG PATHWAY	ath04626	17	164	0.00189719	0.0243924	Lsat_1_v5_gn_1_129101|Lsat_1_v5_gn_9_15261|Lsat_1_v5_gn_8_25621|Lsat_1_v5_gn_1_39620|Lsat_1_v5_gn_3_48441|Lsat_1_v5_gn_4_156941|Novelgene0989|Lsat_1_v5_gn_3_8741|Lsat_1_v5_gn_9_1180|Lsat_1_v5_gn_4_33240|Lsat_1_v5_gn_1_31380|Lsat_1_v5_gn_8_79700|Lsat_1_v5_gn_2_23360|Lsat_1_v5_gn_5_173860|Lsat_1_v5_gn_9_7881|Lsat_1_v5_gn_8_117641|Lsat_1_v5_gn_8_46221
Phenylpropanoid biosynthesis	KEGG PATHWAY	ath00940	16	154	0.00248786	0.0279884	Lsat_1_v5_gn_4_152320|Lsat_1_v5_gn_3_73580|Lsat_1_v5_gn_5_85681|Lsat_1_v5_gn_4_66380|Lsat_1_v5_gn_4_86561|Novelgene1839|Lsat_1_v5_gn_8_99521|Lsat_1_v5_gn_1_5661|Lsat_1_v5_gn_5_8960|Lsat_1_v5_gn_3_13920|Lsat_1_v5_gn_4_85240|Lsat_1_v5_gn_7_107800|Lsat_1_v5_gn_3_63340|Lsat_1_v5_gn_2_106540|Lsat_1_v5_gn_6_101780|Lsat_1_v5_gn_5_172380
Glyoxylate and dicarboxylate metabolism	KEGG PATHWAY	ath00630	9	63	0.00335411	0.0335411	Lsat_1_v5_gn_3_16080|Lsat_1_v5_gn_4_156361|Lsat_1_v5_gn_4_153980|Lsat_1_v5_gn_3_63880|Lsat_1_v5_gn_2_68621|Lsat_1_v5_gn_5_64980|Lsat_1_v5_gn_5_105641|Lsat_1_v5_gn_2_79600|Lsat_1_v5_gn_5_158001
Flavonoid biosynthesis	KEGG PATHWAY	ath00941	5	21	0.00427692	0.0380113	Lsat_1_v5_gn_5_136321|Lsat_1_v5_gn_4_86561|Lsat_1_v5_gn_2_76880|Lsat_1_v5_gn_8_99521|Lsat_1_v5_gn_5_8960
Ubiquinone and other terpenoid-quinone biosynthesis	KEGG PATHWAY	ath00130	6	32	0.00498728	0.0380113	Lsat_1_v5_gn_7_53641|Lsat_1_v5_gn_8_99521|Lsat_1_v5_gn_4_85240|Lsat_1_v5_gn_8_24121|Lsat_1_v5_gn_8_134061|Novelgene2798
Photosynthesis - antenna proteins	KEGG PATHWAY	ath00196	5	22	0.00506818	0.0380113	Lsat_1_v5_gn_5_6741|Lsat_1_v5_gn_5_144981|Lsat_1_v5_gn_4_28800|Novelgene2607|Lsat_1_v5_gn_1_95341
Valine, leucine and isoleucine biosynthesis	KEGG PATHWAY	ath00290	5	23	0.00595773	0.0396564	Lsat_1_v5_gn_1_380|Lsat_1_v5_gn_1_71501|Lsat_1_v5_gn_1_51101|Novelgene1752|Lsat_1_v5_gn_2_41240
Valine, leucine and isoleucine degradation	KEGG PATHWAY	ath00280	7	45	0.00616878	0.0396564	Lsat_1_v5_gn_1_380|Lsat_1_v5_gn_1_81840|Lsat_1_v5_gn_6_63360|Lsat_1_v5_gn_3_21560|Lsat_1_v5_gn_5_186040|Lsat_1_v5_gn_2_97920|Lsat_1_v5_gn_2_48100
Circadian rhythm - plant	KEGG PATHWAY	ath04712	6	36	0.00821132	0.0471805	Lsat_1_v5_gn_5_30441|Lsat_1_v5_gn_8_68061|Lsat_1_v5_gn_9_55081|Lsat_1_v5_gn_7_14480|Lsat_1_v5_gn_6_22420|Lsat_1_v5_gn_2_76880
Alanine, aspartate and glutamate metabolism	KEGG PATHWAY	ath00250	7	48	0.00838764	0.0471805	Lsat_1_v5_gn_3_63880|Lsat_1_v5_gn_2_68621|Lsat_1_v5_gn_5_64980|Lsat_1_v5_gn_5_33281|Lsat_1_v5_gn_9_19881|Lsat_1_v5_gn_8_118500|Lsat_1_v5_gn_2_57620
Carbon metabolism	KEGG PATHWAY	ath01200	20	243	0.00895325	0.0473995	Lsat_1_v5_gn_8_23021|Lsat_1_v5_gn_4_156361|Lsat_1_v5_gn_4_153980|Novelgene0869|Lsat_1_v5_gn_1_50300|Lsat_1_v5_gn_8_80661|Lsat_1_v5_gn_5_64980|Lsat_1_v5_gn_5_33281|Lsat_1_v5_gn_5_105641|Lsat_1_v5_gn_6_106641|Lsat_1_v5_gn_0_40540|Lsat_1_v5_gn_4_64540|Lsat_1_v5_gn_9_93360|Lsat_1_v5_gn_3_21560|Lsat_1_v5_gn_2_79600|Lsat_1_v5_gn_4_116580|Lsat_1_v5_gn_1_51101|Lsat_1_v5_gn_2_122641|Lsat_1_v5_gn_6_17740|L…

## Sheet: KEGG-5d
#Term	Database	ID	Input number	Background number	P-Value	Corrected P-Value	Input
No result
No result
