# Supplementary material for: Comparative Analysis of Italian Lettuce (Lactuca sativa L. var. ramose) Transcriptome Profiles Reveals the Molecular Mechanism on Exogenous Melatonin Preventing Cadmium Toxicity
Source: Genes (Basel). 2022 May 26;13(6):955. doi: 10.3390/genes13060955 (PMC9223142; doi:10.3390/genes13060955)
Supplement: Supplementary file 1 [file genes-13-00955-s001.zip › Supplementary Files/Table S17_Enrichment for Group6.xlsx]

## Sheet: GO-0d
GO_accession	Description	Term_type	Over_represented_pValue	Corrected_pValue	DEG_item	DEG_list	Bg_item	Bg_list	Gene_names
GO:0004402	histone acetyltransferase activity	molecular_function	0.0010789	1	1	1	27	25085	Lsat_1_v5_gn_1_28741
GO:0034212	peptide N-acetyltransferase activity	molecular_function	0.0011193	1	1	1	28	25085	Lsat_1_v5_gn_1_28741
GO:0061733	peptide-lysine-N-acetyltransferase activity	molecular_function	0.0011193	1	1	1	28	25085	Lsat_1_v5_gn_1_28741
GO:0008080	N-acetyltransferase activity	molecular_function	0.0044182	1	1	1	111	25085	Lsat_1_v5_gn_1_28741
GO:0016410	N-acyltransferase activity	molecular_function	0.0047784	1	1	1	120	25085	Lsat_1_v5_gn_1_28741
GO:0016407	acetyltransferase activity	molecular_function	0.0055833	1	1	1	140	25085	Lsat_1_v5_gn_1_28741
GO:0003712	transcription cofactor activity	molecular_function	0.0064361	1	1	1	162	25085	Lsat_1_v5_gn_1_28741
GO:0000989	transcription factor activity, transcription factor binding	molecular_function	0.0064764	1	1	1	163	25085	Lsat_1_v5_gn_1_28741
GO:0000988	transcription factor activity, protein binding	molecular_function	0.0082613	1	1	1	208	25085	Lsat_1_v5_gn_1_28741
GO:0046873	metal ion transmembrane transporter activity	molecular_function	0.00020968	0.97858	4	18	421	25085	Lsat_1_v5_gn_4_44480,Lsat_1_v5_gn_8_106761,Lsat_1_v5_gn_6_13481,Lsat_1_v5_gn_4_150921
GO:0030001	metal ion transport	biological_process	0.00073356	1	4	18	583	25085	Lsat_1_v5_gn_4_44480,Lsat_1_v5_gn_8_106761,Lsat_1_v5_gn_6_13481,Lsat_1_v5_gn_4_150921
GO:0031418	L-ascorbic acid binding	molecular_function	0.001661	1	1	18	2	25085	Lsat_1_v5_gn_8_134041
GO:0022890	inorganic cation transmembrane transporter activity	molecular_function	0.0019607	1	4	18	769	25085	Lsat_1_v5_gn_6_13481,Lsat_1_v5_gn_4_150921,Lsat_1_v5_gn_8_106761,Lsat_1_v5_gn_4_44480
GO:0008324	cation transmembrane transporter activity	molecular_function	0.0027444	1	4	18	843	25085	Lsat_1_v5_gn_4_150921,Lsat_1_v5_gn_6_13481,Lsat_1_v5_gn_4_44480,Lsat_1_v5_gn_8_106761
GO:0001071	nucleic acid binding transcription factor activity	molecular_function	0.0037293	1	4	18	913	25085	Lsat_1_v5_gn_9_39460,Lsat_1_v5_gn_8_38520,Lsat_1_v5_gn_5_62060,Lsat_1_v5_gn_5_182420
GO:0003700	transcription factor activity, sequence-specific DNA binding	molecular_function	0.0037293	1	4	18	913	25085	Lsat_1_v5_gn_8_38520,Lsat_1_v5_gn_5_62060,Lsat_1_v5_gn_5_182420,Lsat_1_v5_gn_9_39460
GO:0006812	cation transport	biological_process	0.0047357	1	4	18	981	25085	Lsat_1_v5_gn_6_13481,Lsat_1_v5_gn_4_150921,Lsat_1_v5_gn_8_106761,Lsat_1_v5_gn_4_44480
GO:0015075	ion transmembrane transporter activity	molecular_function	0.006068	1	4	18	1068	25085	Lsat_1_v5_gn_4_44480,Lsat_1_v5_gn_8_106761,Lsat_1_v5_gn_4_150921,Lsat_1_v5_gn_6_13481
GO:0022891	substrate-specific transmembrane transporter activity	molecular_function	0.007443	1	4	18	1133	25085	Lsat_1_v5_gn_8_106761,Lsat_1_v5_gn_4_44480,Lsat_1_v5_gn_4_150921,Lsat_1_v5_gn_6_13481
GO:0002161	aminoacyl-tRNA editing activity	molecular_function	0.0080435	1	1	18	12	25085	Lsat_1_v5_gn_4_164080
GO:0022892	substrate-specific transporter activity	molecular_function	0.0098345	1	4	18	1225	25085	Lsat_1_v5_gn_6_13481,Lsat_1_v5_gn_4_150921,Lsat_1_v5_gn_8_106761,Lsat_1_v5_gn_4_44480
GO:0048029	monosaccharide binding	molecular_function	0.0099166	1	1	18	14	25085	Lsat_1_v5_gn_8_134041

## Sheet: GO-1d
GO_accession	Description	Term_type	Over_represented_pValue	Corrected_pValue	DEG_item	DEG_list	Bg_item	Bg_list	Gene_names
No result
No result

## Sheet: GO-5d
GO_accession	Description	Term_type	Over_represented_pValue	Corrected_pValue	DEG_item	DEG_list	Bg_item	Bg_list	Gene_names
GO:0050896	response to stimulus	biological_process	0.0056888	1	3	4	2889	25085	Lsat_1_v5_gn_8_44921,Lsat_1_v5_gn_1_66321,Lsat_1_v5_gn_5_30441
GO:0005126	cytokine receptor binding	molecular_function	0.0058539	1	1	4	36	25085	Lsat_1_v5_gn_5_30441
GO:0070070	proton-transporting V-type ATPase complex assembly	biological_process	0.0026554	1	1	6	11	25085	Lsat_1_v5_gn_4_87701
GO:0070071	proton-transporting two-sector ATPase complex assembly	biological_process	0.0026554	1	1	6	11	25085	Lsat_1_v5_gn_4_87701
GO:0070072	vacuolar proton-transporting V-type ATPase complex assembly	biological_process	0.0026554	1	1	6	11	25085	Lsat_1_v5_gn_4_87701
GO:0009116	nucleoside metabolic process	biological_process	0.0028148	1	2	6	351	25085	Lsat_1_v5_gn_4_87701,Lsat_1_v5_gn_3_96320
GO:1901657	glycosyl compound metabolic process	biological_process	0.0028311	1	2	6	352	25085	Lsat_1_v5_gn_3_96320,Lsat_1_v5_gn_4_87701
GO:0055086	nucleobase-containing small molecule metabolic process	biological_process	0.004952	1	2	6	468	25085	Lsat_1_v5_gn_4_87701,Lsat_1_v5_gn_3_96320
GO:0016758	transferase activity, transferring hexosyl groups	molecular_function	0.0065996	1	2	6	555	25085	Lsat_1_v5_gn_3_96320,Lsat_1_v5_gn_3_11741
GO:0016759	cellulose synthase activity	molecular_function	0.0089839	1	1	6	43	25085	Lsat_1_v5_gn_3_11741
GO:0016760	cellulose synthase (UDP-forming) activity	molecular_function	0.0089839	1	1	6	43	25085	Lsat_1_v5_gn_3_11741

## Sheet: KEGG-0d
#Term	Database	ID	Input number	Background number	P-Value	Corrected P-Value	Input
Galactose metabolism	KEGG PATHWAY	ath00052	1	55	0.00610419	0.00610419	Lsat_1_v5_gn_5_92921
Plant hormone signal transduction	KEGG PATHWAY	ath04075	3	271	0.00114103	0.0148334	Lsat_1_v5_gn_5_72101|Lsat_1_v5_gn_5_95460|Lsat_1_v5_gn_5_182420

## Sheet: KEGG-1d
#Term	Database	ID	Input number	Background number	P-Value	Corrected P-Value	Input
No result
No result

## Sheet: KEGG-5d
#Term	Database	ID	Input number	Background number	P-Value	Corrected P-Value	Input
Circadian rhythm - plant	KEGG PATHWAY	ath04712	1	36	0.00671723	0.00671723	Lsat_1_v5_gn_5_30441
No result
