# Supplementary material for: Comparative Analysis of Italian Lettuce (Lactuca sativa L. var. ramose) Transcriptome Profiles Reveals the Molecular Mechanism on Exogenous Melatonin Preventing Cadmium Toxicity
Source: Genes (Basel). 2022 May 26;13(6):955. doi: 10.3390/genes13060955 (PMC9223142; doi:10.3390/genes13060955)
Supplement: Supplementary file 1 [file genes-13-00955-s001.zip › Supplementary Files/Table S1_Sample information.xlsx]

## Sheet: Sheet1
ID	tissues	day after Cd treatment	melatonin
LCd0_1	leaf	0	No
LCd0_2	leaf	0	No
LCd0_3	leaf	0	No
LCdM0_1	leaf	0	Yes
LCdM0_2	leaf	0	Yes
LCdM0_3	leaf	0	Yes
LCd1_1	leaf	1	No
LCd1_2	leaf	1	No
LCd1_3	leaf	1	No
LCdM1_1	leaf	1	Yes
LCdM1_2	leaf	1	Yes
LCdM1_3	leaf	1	Yes
LCd5_1	leaf	5	No
LCd5_2	leaf	5	No
LCd5_3	leaf	5	No
LCdM5_1	leaf	5	Yes
LCdM5_2	leaf	5	Yes
LCdM5_3	leaf	5	Yes
RCd0_1	root	0	No
RCd0_2	root	0	No
RCd0_3	root	0	No
RCdM0_1	root	0	Yes
RCdM0_2	root	0	Yes
RCdM0_3	root	0	Yes
RCd1_1	root	1	No
RCd1_2	root	1	No
RCd1_3	root	1	No
RCdM1_1	root	1	Yes
RCdM1_2	root	1	Yes
RCdM1_3	root	1	Yes
RCd5_1	root	5	No
RCd5_2	root	5	No
RCd5_3	root	5	No
RCdM5_1	root	5	Yes
RCdM5_2	root	5	Yes
RCdM5_3	root	5	Yes
