# Supplementary material for: Comparative Analysis of Italian Lettuce (Lactuca sativa L. var. ramose) Transcriptome Profiles Reveals the Molecular Mechanism on Exogenous Melatonin Preventing Cadmium Toxicity
Source: Genes (Basel). 2022 May 26;13(6):955. doi: 10.3390/genes13060955 (PMC9223142; doi:10.3390/genes13060955)
Supplement: Supplementary file 1 [file genes-13-00955-s001.zip › Supplementary Files/Table S2_Sequencing information.xlsx]

## Sheet: 工作表1
Sample name	Raw reads	Clean reads	Clean bases	Error rate(%)	Q20(%)	Q30(%)	GC content(%)
LCd0_1	60633986	58577390	8.79G	0.01	97.59	93.87	45.24
LCd0_2	48963288	47292380	7.09G	0.01	97.5	93.69	44.97
LCd0_3	50620456	48698878	7.3G	0.02	96.92	92.43	44.77
LCdM0_1	54116220	52192824	7.83G	0.01	97.58	93.84	44.99
LCdM0_2	55550604	53665704	8.05G	0.01	97.4	93.47	44.9
LCdM0_3	51166012	49275606	7.39G	0.01	97.56	93.8	44.89
LCd1_1	64341216	62179038	9.33G	0.01	97.34	93.38	44.66
LCd1_2	53879210	52111362	7.82G	0.01	97.41	93.52	45
LCd1_3	54420618	52676686	7.9G	0.01	97.49	93.65	44.83
LCdM1_1	52318362	49732054	7.46G	0.02	96.43	91.38	44.75
LCdM1_2	47628138	45510776	6.83G	0.02	96.29	91.09	44.84
LCdM1_3	57690970	55507644	8.33G	0.02	96.66	91.81	44.77
LCd5_1	49035612	47202782	7.08G	0.02	96.56	91.62	44.54
LCd5_2	75059684	70524938	10.58G	0.02	95.42	89.39	44.62
LCd5_3	46024274	43868008	6.58G	0.02	96.31	91.13	44.5
LCdM5_1	54166742	51467810	7.72G	0.02	96.52	91.53	44.39
LCdM5_2	46953142	44606656	6.69G	0.02	96.35	91.21	44.07
LCdM5_3	51005462	48633352	7.3G	0.02	96.37	91.27	44.25
RCd0_1	61857062	59867882	8.98G	0.02	97.21	93.16	44.19
RCd0_2	56820924	54852198	8.23G	0.01	97.42	93.59	44.12
RCd0_3	52356274	50593702	7.59G	0.01	97.39	93.51	44.02
RCdM0_1	58661346	56730750	8.51G	0.01	97.27	93.28	43.92
RCdM0_2	54789658	52902886	7.94G	0.01	97.32	93.37	43.71
RCdM0_3	58452790	56499750	8.47G	0.02	97.15	93.01	44.14
RCd1_1	57357640	55379968	8.31G	0.02	97.19	93.11	43.92
RCd1_2	57804598	55514112	8.33G	0.01	97.51	93.77	44.06
RCd1_3	53433346	51041662	7.66G	0.02	96.4	91.35	43.65
RCdM1_1	50201168	48368386	7.26G	0.02	96.55	91.64	44.13
RCdM1_2	57616000	55570528	8.34G	0.02	96.72	91.99	43.66
RCdM1_3	50719886	48637942	7.3G	0.02	96.5	91.53	43.81
RCd5_1	45521284	43514916	6.53G	0.02	96.18	90.91	44.38
RCd5_2	51135578	49239702	7.39G	0.02	96.46	91.45	44.16
RCd5_3	49126986	46935596	7.04G	0.02	96.32	91.18	44.01
RCdM5_1	47188092	45070108	6.76G	0.02	96.33	91.22	44.09
RCdM5_2	49390612	46858708	7.03G	0.02	95.95	90.46	43.84
RCdM5_3	46150672	44019838	6.6G	0.02	95.52	89.48	44.49
