# Supplementary material for: Comparative Analysis of Italian Lettuce (Lactuca sativa L. var. ramose) Transcriptome Profiles Reveals the Molecular Mechanism on Exogenous Melatonin Preventing Cadmium Toxicity
Source: Genes (Basel). 2022 May 26;13(6):955. doi: 10.3390/genes13060955 (PMC9223142; doi:10.3390/genes13060955)
Supplement: Supplementary file 1 [file genes-13-00955-s001.zip › Supplementary Files/Table S3_Leaf and root new gene and annotation.xls]

Gene_id	{nr}	{SwissProt}	{KEGG}	{KOG}	{GO}	{nt}	{pfam}
Annotation_num	1,795	1,216	1,671	949	275	1,185	275
Novelgene0001	{NA}	{NA}	{NA}	{NA}	{NA}	{NA}	{NA}
Novelgene0002	{NA}	{NA}	{NA}	{NA}	{NA}	{NA}	{NA}
Novelgene0003	{NA}	{NA}	{NA}	{NA}	{NA}	{DQ383816.1; Lactuca sativa cultivar Salinas chloroplast, complete genome}	{NA}
Novelgene0004	{NA}	{NA}	{NA}	{NA}	{NA}	{NA}	{NA}
Novelgene0005	{KVI04599.1; Zinc finger, Dof-type [Cynara cardunculus var. scolymus]}	{sp|Q8LAP8|DOF46_ARATH; Dof zinc finger protein DOF4.6 OS=Arabidopsis thaliana GN=DOF4.6 PE=2 SV=2}	{pvu:PHAVU_009G047500g; - - - - -}	{NA}	{NA}	{KT235680.1; Chrysanthemum x morifolium DOF transcription factor 6 mRNA, partial cds}	{NA}
Novelgene0006	{XP_019224731.1; PREDICTED: uncharacterized protein LOC109206360 [Nicotiana attenuata]}	{NA}	{pxb:103943471; - - - - -}	{NA}	{GO:0046983; protein dimerization activity; molecular_function}	{XM_010664292.2; PREDICTED: Vitis vinifera uncharacterized LOC100265581 (LOC100265581), mRNA}	{1}
Novelgene0007	{KVI04691.1; hypothetical protein Ccrd_016989 [Cynara cardunculus var. scolymus]}	{sp|Q9SY66|FRS11_ARATH; Protein FAR1-RELATED SEQUENCE 11 OS=Arabidopsis thaliana GN=FRS11 PE=2 SV=1}	{nnu:104598843; - - - - -}	{NA}	{GO:0008270; zinc ion binding; molecular_function GO:0008270; zinc ion binding; molecular_function}	{AY193448.1; Lactuca serriola far-red impaired response protein-like protein gene, partial cds}	{2}
Novelgene0008	{KVI04736.1; protein of unknown function DUF4005 [Cynara cardunculus var. scolymus]}	{NA}	{sind:105160508; - - - - -}	{NA}	{NA}	{XM_017789352.1; PREDICTED: Gossypium arboreum protein IQ-DOMAIN 14-like (LOC108485500), mRNA}	{NA}
Novelgene0009	{NA}	{NA}	{NA}	{NA}	{NA}	{NA}	{NA}
Novelgene0010	{KVI04541.1; hypothetical protein Ccrd_017141 [Cynara cardunculus var. scolymus]}	{sp|C0LGQ5|GSO1_ARATH; LRR receptor-like serine/threonine-protein kinase GSO1 OS=Arabidopsis thaliana GN=GSO1 PE=2 SV=1}	{gra:105788583; - - - - -}	{At2g34930; KOG0619 FOG: Leucine rich repeat R General function prediction only ;}	{GO:0005515; protein binding; molecular_function}	{XM_016792728.1; PREDICTED: Prunus mume U6 snRNA phosphodiesterase-like (LOC103325799), mRNA}	{1}
Novelgene0011	{AJE74464.1; photosystem II 47 kDa protein (plastid) [Lactuca ludoviciana]}	{sp|Q332V1|PSBB_LACSA; Photosystem II CP47 reaction center protein OS=Lactuca sativa GN=psbB PE=3 SV=1}	{mtr:MTR_0002s0740; K02704 psbB photosystem II CP47 chlorophyll apoprotein - ko00195; Metabolism; Energy metabolism; Photosynthesis}	{NA}	{NA}	{DQ383816.1; Lactuca sativa cultivar Salinas chloroplast, complete genome}	{NA}
Novelgene0012	{YP_009341800.1; clp protease proteolytic subunit (chloroplast) [Castanopsis concinna]}	{sp|Q332V2|CLPP_LACSA; ATP-dependent Clp protease proteolytic subunit OS=Lactuca sativa GN=clpP PE=3 SV=1}	{NA}	{AtCh047; KOG0840 ATP-dependent Clp protease, proteolytic subunit O Posttranslational modification, protein turnover, chaperones ;}	{NA}	{DQ383816.1; Lactuca sativa cultivar Salinas chloroplast, complete genome}	{NA}
Novelgene0013	{KVI04829.1; Ribosomal protein L27 [Cynara cardunculus var. scolymus]}	{sp|Q3SKG3|RL27_THIDA; 50S ribosomal protein L27 OS=Thiobacillus denitrificans (strain ATCC 25259) GN=rpmA PE=3 SV=1}	{nnu:104595688; K02899 RP-L27, MRPL27, rpmA large subunit ribosomal protein L27 - ko03010; Genetic Information Processing; Translation; Ribosome}	{At5g15220; KOG4600 Mitochondrial ribosomal protein MRP7 (L2) J Translation, ribosomal structure and biogenesis ;}	{NA}	{XM_009606190.2; PREDICTED: Nicotiana tomentosiformis 50S ribosomal protein L27-like (LOC104099258), transcript variant X3, mRNA}	{NA}
Novelgene0014	{NA}	{NA}	{NA}	{NA}	{NA}	{NA}	{NA}
Novelgene0015	{XP_019197814.1; PREDICTED: uncharacterized protein LOC109191648 [Ipomoea nil]}	{NA}	{ini:109191648; - - - - -}	{At1g37060; KOG0017 FOG: Transposon-encoded proteins with TYA, reverse transcriptase, integrase domains in various combinations R General function prediction only ;}	{NA}	{NA}	{NA}
Novelgene0016	{AAT40500.1; Putative reverse transcriptase, identical [Solanum demissum]}	{NA}	{sot:107059761; - - - - -}	{NA}	{NA}	{NA}	{NA}
Novelgene0017	{NA}	{NA}	{NA}	{NA}	{NA}	{NA}	{NA}
Novelgene0018	{NA}	{NA}	{NA}	{NA}	{NA}	{NA}	{NA}
Novelgene0019	{NA}	{NA}	{NA}	{NA}	{NA}	{NA}	{NA}
Novelgene0020	{NA}	{NA}	{NA}	{NA}	{NA}	{NA}	{NA}
Novelgene0021	{ABH07409.1; putative pol polyprotein [Brassica oleracea var. botrytis]}	{sp|P10978|POLX_TOBAC; Retrovirus-related Pol polyprotein from transposon TNT 1-94 OS=Nicotiana tabacum PE=2 SV=1}	{sbi:SORBI_07g025585; - - - - -}	{At3g25450; KOG0017 FOG: Transposon-encoded proteins with TYA, reverse transcriptase, integrase domains in various combinations R General function prediction only ;}	{NA}	{NA}	{NA}
Novelgene0022	{OAY52631.1; hypothetical protein MANES_04G098600 [Manihot esculenta]}	{NA}	{pxb:103945461; K08835 OXSR1, STK39 serine/threonine-protein kinase OSR1/STK39 2.7.11.1 -}	{NA}	{NA}	{NA}	{NA}
Novelgene0023	{APU51442.1; ATP synthase CF0 A subunit IV (chloroplast) [Sambucus williamsii]}	{sp|Q56P09|ATPI_LACSA; ATP synthase subunit a, chloroplastic OS=Lactuca sativa GN=atpI PE=3 SV=1}	{mtr:MTR_0002s0530; K02108 ATPF0A, atpB F-type H+-transporting ATPase subunit a - ko00190; Metabolism; Energy metabolism; Oxidative phosphorylation | ko00195; Metabolism; Energy metabolism; Photosynthesis}	{AtCh011; KOG4665 ATP synthase F0 subunit 6 and related proteins C Energy production and conversion ;}	{NA}	{DQ383816.1; Lactuca sativa cultivar Salinas chloroplast, complete genome}	{NA}
Novelgene0024	{NA}	{NA}	{NA}	{NA}	{NA}	{NA}	{NA}
Novelgene0025	{KVH97114.1; 3-phosphoshikimate 1-carboxyvinyltransferase [Cynara cardunculus var. scolymus]}	{sp|P23281|AROA2_TOBAC; 3-phosphoshikimate 1-carboxyvinyltransferase 2 (Fragment) OS=Nicotiana tabacum GN=EPSPS-2 PE=2 SV=1}	{sind:105171218; K00800 aroA 3-phosphoshikimate 1-carboxyvinyltransferase 2.5.1.19 ko01230; Metabolism; Global and overview maps; Biosynthesis of amino acids | ko00400; Metabolism; Amino acid metabolism; Phenylalanine, tyrosine and tryptophan biosynthesis}	{At2g45300; KOG0692 Pentafunctional AROM protein E Amino acid transport and metabolism ;}	{NA}	{AB232860.1; Lactuca sativa mRNA for 5-enolpyruvylshikimate-3-phosphate synthase, partial cds, clone: EPSPS2}	{NA}
Novelgene0026	{NA}	{NA}	{NA}	{NA}	{NA}	{NA}	{NA}
Novelgene0027	{NA}	{NA}	{NA}	{NA}	{NA}	{NA}	{NA}
Novelgene0028	{NA}	{NA}	{NA}	{NA}	{NA}	{NA}	{NA}
Novelgene0029	{KVI05070.1; Zinc finger, A20-type [Cynara cardunculus var. scolymus]}	{sp|Q94B40|SAP6_ARATH; Zinc finger A20 and AN1 domain-containing stress-associated protein 6 OS=Arabidopsis thaliana GN=SAP6 PE=2 SV=2}	{nnu:104588284; - - - - -}	{At3g52800; KOG3173 Predicted Zn-finger protein R General function prediction only ;}	{NA}	{XM_019587438.1; PREDICTED: Lupinus angustifolius zinc finger A20 and AN1 domain-containing stress-associated protein 6 (LOC109347531), transcript variant X3, mRNA}	{NA}
Novelgene0030	{NA}	{NA}	{NA}	{NA}	{NA}	{NA}	{NA}
Novelgene0031	{XP_019253816.1; PREDICTED: uncharacterized protein LOC109232502 [Nicotiana attenuata]}	{NA}	{lja:Lj0g3v0189239.1; - - - - -}	{NA}	{NA}	{KF815390.1; Helianthus annuus mitochondrion, complete genome}	{NA}
Novelgene0032	{KVH90021.1; AP-1, 2,4 complex subunit beta [Cynara cardunculus var. scolymus]}	{sp|O81742|APBLC_ARATH; Beta-adaptin-like protein C OS=Arabidopsis thaliana GN=BETAC-AD PE=1 SV=2}	{sind:105158119; K12392 AP1B1 AP-1 complex subunit beta-1 - ko04142; Cellular Processes; Transport and catabolism; Lysosome}	{At4g23460; KOG1061 Vesicle coat complex AP-1/AP-2/AP-4, beta subunit U Intracellular trafficking, secretion, and vesicular transport ;}	{NA}	{JX485630.1; Lactuca sativa cultivar Diana flowering locus T (FT) gene, complete cds}	{NA}
Novelgene0033	{KYP76393.1; hypothetical protein KK1_020634 [Cajanus cajan]}	{NA}	{NA}	{NA}	{NA}	{GQ220323.1; Vitis vinifera strain PN40024 mitochondrion, partial genome}	{NA}
Novelgene0034	{KDO70631.1; hypothetical protein CISIN_1g0008152mg, partial [Citrus sinensis]}	{NA}	{mdm:103449569; K20305 TRAPPC8, TRS85 trafficking protein particle complex subunit 8 - -}	{At5g16280; KOG1938 Protein with predicted involvement in meiosis (GSG1) D Cell cycle control, cell division, chromosome partitioning ;}	{NA}	{NA}	{NA}
Novelgene0035	{NA}	{NA}	{NA}	{NA}	{NA}	{NA}	{NA}
Novelgene0036	{NA}	{NA}	{NA}	{NA}	{NA}	{NA}	{NA}
Novelgene0037	{NA}	{NA}	{NA}	{NA}	{NA}	{NA}	{NA}
Novelgene0038	{KVI07323.1; Zinc finger, RING/FYVE/PHD-type [Cynara cardunculus var. scolymus]}	{sp|Q9SPL2|CIP8_ARATH; E3 ubiquitin-protein ligase CIP8 OS=Arabidopsis thaliana GN=CIP8 PE=1 SV=1}	{sind:105159351; K11982 RNF115_126 E3 ubiquitin-protein ligase RNF115/126 2.3.2.27 -}	{At5g64920; KOG0800 FOG: Predicted E3 ubiquitin ligase O Posttranslational modification, protein turnover, chaperones ;}	{GO:0005515; protein binding; molecular_function GO:0003887; DNA-directed DNA polymerase activity; molecular_function GO:0006351; transcription, DNA-dependent; biological_process GO:0008270; zinc ion binding; molecular_function GO:0003677; DNA binding; molecular_function GO:0035556; intracellular signal transduction; biological_process GO:0006270; DNA-dependent DNA replication initiation; biologi…	{NA}	{14}
Novelgene0039	{NA}	{NA}	{NA}	{NA}	{NA}	{NA}	{NA}
Novelgene0040	{XP_011102248.1; PREDICTED: uncharacterized protein LOC105180271 [Sesamum indicum]}	{sp|P14381|YTX2_XENLA; Transposon TX1 uncharacterized 149 kDa protein OS=Xenopus laevis PE=4 SV=1}	{sind:105162752; - - - - -}	{At1g10160; KOG1075 FOG: Reverse transcriptase R General function prediction only ;}	{NA}	{NA}	{NA}
Novelgene0041	{NA}	{NA}	{NA}	{NA}	{NA}	{NA}	{NA}
Novelgene0042	{XP_019103117.1; PREDICTED: uncharacterized protein LOC109133773 [Beta vulgaris subsp. vulgaris]}	{NA}	{bvg:104891379; - - - - -}	{At5g48050; KOG0017 FOG: Transposon-encoded proteins with TYA, reverse transcriptase, integrase domains in various combinations R General function prediction only ;}	{NA}	{NA}	{NA}
Novelgene0043	{APU93382.1; putative gag-pol polyprotein [Marshallia obovata]}	{sp|Q99315|YG31B_YEAST; Transposon Ty3-G Gag-Pol polyprotein OS=Saccharomyces cerevisiae (strain ATCC 204508 / S288c) GN=TY3B-G PE=1 SV=3}	{pper:PRUPE_ppa015000mg; - - - - -}	{At2g10780; KOG0017 FOG: Transposon-encoded proteins with TYA, reverse transcriptase, integrase domains in various combinations R General function prediction only ;}	{GO:0003964; RNA-directed DNA polymerase activity; molecular_function GO:0006278; RNA-dependent DNA replication; biological_process GO:0015074; DNA integration; biological_process GO:0003723; RNA binding; molecular_function GO:0008270; zinc ion binding; molecular_function GO:0003676; nucleic acid binding; molecular_function GO:0003676; nucleic acid binding; molecular_function GO:0008270; zinc ion…	{XM_017400934.1; PREDICTED: Daucus carota subsp. sativus uncharacterized LOC108225982 (LOC108225982), mRNA}	{6}
Novelgene0044	{KYP47726.1; Transposon TX1 uncharacterized [Cajanus cajan]}	{sp|H2DH21|C7A29_PANGI; Cytochrome P450 CYP72A219 OS=Panax ginseng PE=2 SV=1}	{bvg:104890338; - - - - -}	{At2g05200; KOG1075 FOG: Reverse transcriptase R General function prediction only ;}	{GO:0006278; RNA-dependent DNA replication; biological_process GO:0003964; RNA-directed DNA polymerase activity; molecular_function GO:0003723; RNA binding; molecular_function}	{EF397547.1; Lactuca sativa clone HEL191 5' flanking sequence of Tnt1 insertion genomic sequence}	{1}
Novelgene0045	{KVI05268.1; IQ motif, EF-hand binding site-containing protein [Cynara cardunculus var. scolymus]}	{sp|Q9LHE9|MYO1_ARATH; Myosin-1 OS=Arabidopsis thaliana GN=VIII-1 PE=1 SV=1}	{jcu:105634565; - - - - -}	{At3g19960; KOG0160 Myosin class V heavy chain Z Cytoskeleton ;}	{NA}	{XM_010657729.2; PREDICTED: Vitis vinifera myosin-1 (LOC100254832), transcript variant X7, mRNA}	{NA}
Novelgene0046	{KVE40262.1; hypothetical protein Ccrd_023987, partial [Cynara cardunculus var. scolymus]}	{sp|Q9LMP1|WAK2_ARATH; Wall-associated receptor kinase 2 OS=Arabidopsis thaliana GN=WAK2 PE=1 SV=1}	{pmum:103320275; - - - - -}	{NA}	{NA}	{NA}	{NA}
Novelgene0047	{XP_015867839.1; PREDICTED: probable ran guanine nucleotide release factor [Ziziphus jujuba]}	{NA}	{ini:109176771; - - - - -}	{At1g69680; KOG3329 RAN guanine nucleotide release factor T Signal transduction mechanisms ;}	{NA}	{NA}	{NA}
Novelgene0048	{NA}	{NA}	{NA}	{NA}	{NA}	{NA}	{NA}
Novelgene0049	{NA}	{NA}	{NA}	{NA}	{NA}	{AB500086.1; Lactuca sativa gene for polyubiquitin, promoter region}	{NA}
Novelgene0050	{NA}	{NA}	{NA}	{NA}	{NA}	{NA}	{NA}
Novelgene0051	{NA}	{NA}	{NA}	{NA}	{NA}	{JX474967.1; Lactuca sativa microsatellite LSSB33 sequence}	{NA}
Novelgene0052	{KVI05283.1; FBD-like protein [Cynara cardunculus var. scolymus]}	{sp|Q9FZ70|FDL1_ARATH; F-box/FBD/LRR-repeat protein At1g13570 OS=Arabidopsis thaliana GN=At1g13570 PE=2 SV=1}	{sind:105161591; - - - - -}	{NA}	{GO:0005515; protein binding; molecular_function}	{NA}	{1}
Novelgene0053	{AGJ83729.1; gag-pol polyprotein, partial [Caragana korshinskii]}	{sp|P10978|POLX_TOBAC; Retrovirus-related Pol polyprotein from transposon TNT 1-94 OS=Nicotiana tabacum PE=2 SV=1}	{thj:104808371; K12447 USP UDP-sugar pyrophosphorylase 2.7.7.64 ko00040; Metabolism; Carbohydrate metabolism; Pentose and glucuronate interconversions | ko00052; Metabolism; Carbohydrate metabolism; Galactose metabolism | ko00053; Metabolism; Carbohydrate metabolism; Ascorbate and aldarate metabolism | ko00520; Metabolism; Carbohydrate metabolism; Amino sugar and nucleotide sugar metabolism}	{At2g20460; KOG0017 FOG: Transposon-encoded proteins with TYA, reverse transcriptase, integrase domains in various combinations R General function prediction only ;}	{NA}	{GU048887.1; Capsicum annuum clone BAC CaCM511O09_Contig, complete sequence}	{NA}
Novelgene0054	{NA}	{NA}	{NA}	{NA}	{NA}	{NA}	{NA}
Novelgene0055	{NA}	{NA}	{NA}	{NA}	{NA}	{KC676791.1; Lactuca sativa hypothetical protein, cysteine-rich RLK, nine-cis-epoxycarotenoid dioxygenase 4, and cysteine-rich RLK genes, complete cds}	{NA}
Novelgene0056	{KVI05315.1; hypothetical protein Ccrd_016357 [Cynara cardunculus var. scolymus]}	{NA}	{vvi:100249076; - - - - -}	{NA}	{GO:0007010; cytoskeleton organization; biological_process GO:0003779; actin binding; molecular_function}	{NA}	{1}
Novelgene0057	{NA}	{NA}	{NA}	{NA}	{NA}	{NA}	{NA}
Novelgene0058	{CAN73567.1; hypothetical protein VITISV_003451 [Vitis vinifera]}	{sp|P10978|POLX_TOBAC; Retrovirus-related Pol polyprotein from transposon TNT 1-94 OS=Nicotiana tabacum PE=2 SV=1}	{vvi:109123862; - - - - -}	{At1g37110; KOG0017 FOG: Transposon-encoded proteins with TYA, reverse transcriptase, integrase domains in various combinations R General function prediction only ;}	{NA}	{LT669793.1; Arabis alpina genome assembly, chromosome: chr6}	{NA}
Novelgene0059	{KVI05385.1; Protein of unknown function DUF789 [Cynara cardunculus var. scolymus]}	{NA}	{cmo:103504597; - - - - -}	{NA}	{NA}	{XM_003592559.2; Medicago truncatula DUF789 family protein mRNA}	{NA}
Novelgene0060	{KZV23217.1; Cysteine-rich RLK (receptor-like protein kinase) 8 [Dorcoceras hygrometricum]}	{sp|P04146|COPIA_DROME; Copia protein OS=Drosophila melanogaster GN=GIP PE=1 SV=3}	{bna:106369368; - - - - -}	{At2g13940; KOG0017 FOG: Transposon-encoded proteins with TYA, reverse transcriptase, integrase domains in various combinations R General function prediction only ;}	{GO:0015074; DNA integration; biological_process}	{LN851865.1; Lupinus angustifolius BAC clone 137O24, cultivar Sonet}	{1}
Novelgene0061	{AAC02203.1; resistance protein candidate [Lactuca sativa]}	{NA}	{NA}	{NA}	{NA}	{NA}	{NA}
Novelgene0062	{OMO88216.1; Integrase, catalytic core [Corchorus capsularis]}	{sp|P10978|POLX_TOBAC; Retrovirus-related Pol polyprotein from transposon TNT 1-94 OS=Nicotiana tabacum PE=2 SV=1}	{sot:107062574; - - - - -}	{At2g16000; KOG0017 FOG: Transposon-encoded proteins with TYA, reverse transcriptase, integrase domains in various combinations R General function prediction only ;}	{NA}	{JX474917.1; Lactuca sativa microsatellite LSSA09 sequence}	{NA}
Novelgene0063	{NA}	{NA}	{NA}	{NA}	{NA}	{LT594789.1; Theobroma cacao genome assembly, chromosome: II}	{NA}
Novelgene0064	{NA}	{NA}	{NA}	{NA}	{NA}	{NA}	{NA}
Novelgene0065	{KVI05503.1; Appr-1-p processing [Cynara cardunculus var. scolymus]}	{sp|A7T167|GDAP2_NEMVE; Protein GDAP2 homolog OS=Nematostella vectensis GN=gdap2 PE=3 SV=1}	{sind:105156509; - - - - -}	{At1g69340; KOG2633 Hismacro and SEC14 domain-containing proteins BK Chromatin structure and dynamics ; Transcription ;}	{NA}	{XM_002272067.3; PREDICTED: Vitis vinifera protein GDAP2 homolog (LOC100247494), transcript variant X3, mRNA}	{NA}
Novelgene0066	{XP_018836346.1; PREDICTED: uncharacterized protein LOC109002884 [Juglans regia]}	{sp|Q67Y99|CLPF_ARATH; Clp protease adapter protein ClpF, chloroplastic OS=Arabidopsis thaliana GN=CLPF PE=1 SV=1}	{vvi:100266199; - - - - -}	{NA}	{NA}	{XM_019221588.1; PREDICTED: Vitis vinifera uncharacterized LOC100266199 (LOC100266199), transcript variant X3, mRNA}	{NA}
Novelgene0067	{NA}	{NA}	{NA}	{NA}	{NA}	{NA}	{NA}
Novelgene0068	{OMP03432.1; Integrase, catalytic core [Corchorus capsularis]}	{sp|P10978|POLX_TOBAC; Retrovirus-related Pol polyprotein from transposon TNT 1-94 OS=Nicotiana tabacum PE=2 SV=1}	{ini:109174044; - - - - -}	{At3g60170; KOG0017 FOG: Transposon-encoded proteins with TYA, reverse transcriptase, integrase domains in various combinations R General function prediction only ;}	{GO:0015074; DNA integration; biological_process GO:0005515; protein binding; molecular_function}	{AB545982.1; Pyrus pyrifolia genes for F-box proteins and S2-RNase, complete cds, haplotype: S2}	{2}
Novelgene0069	{NA}	{NA}	{NA}	{NA}	{NA}	{NA}	{NA}
Novelgene0070	{ACM07712.1; NBS-LRR resistance-like protein 4V, partial [Lactuca sativa]}	{sp|Q40392|TMVRN_NICGU; TMV resistance protein N OS=Nicotiana glutinosa GN=N PE=1 SV=1}	{vvi:109122056; - - - - -}	{NA}	{GO:0007165; signal transduction; biological_process GO:0005515; protein binding; molecular_function GO:0003677; DNA binding; molecular_function GO:0006351; transcription, DNA-dependent; biological_process GO:0006355; regulation of transcription, DNA-dependent; biological_process GO:0005634; nucleus; cellular_component GO:0005524; ATP binding; molecular_function GO:0043531; ADP binding; molecular…	{EU889307.1; Lactuca sativa isolate LsatNBS21 NBS-LRR resistance-like protein 4V gene, partial cds}	{7}
Novelgene0071	{GAU13119.1; hypothetical protein TSUD_174190 [Trifolium subterraneum]}	{NA}	{cam:101500384; - - - - -}	{NA}	{NA}	{NA}	{NA}
Novelgene0072	{NA}	{NA}	{NA}	{NA}	{NA}	{NA}	{NA}
Novelgene0073	{NA}	{NA}	{NA}	{NA}	{NA}	{NA}	{NA}
Novelgene0074	{XP_019235604.1; PREDICTED: uncharacterized protein LOC109215935 [Nicotiana attenuata]}	{NA}	{rcu:107262365; - - - - -}	{NA}	{NA}	{NA}	{NA}
Novelgene0075	{KVI12541.1; Aluminum-activated malate transporter [Cynara cardunculus var. scolymus]}	{sp|Q9LS23|ALMTD_ARATH; Aluminum-activated malate transporter 13 OS=Arabidopsis thaliana GN=ALMT13 PE=2 SV=1}	{nnu:104596449; - - - - -}	{At5g46600; KOG4711 Predicted membrane protein R General function prediction only ;}	{NA}	{XM_018991865.1; PREDICTED: Juglans regia aluminum-activated malate transporter 8-like (LOC109010904), transcript variant X2, mRNA}	{NA}
Novelgene0076	{NA}	{NA}	{NA}	{NA}	{NA}	{NA}	{NA}
Novelgene0077	{NA}	{NA}	{NA}	{NA}	{NA}	{XM_019002324.1; PREDICTED: Juglans regia early nodulin-93-like (LOC109019933), mRNA}	{NA}
Novelgene0078	{KVI11642.1; hypothetical protein Ccrd_009941 [Cynara cardunculus var. scolymus]}	{NA}	{vvi:100249240; - - - - -}	{NA}	{NA}	{NA}	{NA}
Novelgene0079	{XP_012078756.1; PREDICTED: F-box/kelch-repeat protein At1g55270-like [Jatropha curcas]}	{sp|Q93W93|FBK22_ARATH; F-box/kelch-repeat protein At1g55270 OS=Arabidopsis thaliana GN=At1g55270 PE=2 SV=1}	{lja:Lj0g3v0057049.1; - - - - -}	{At1g55270; KOG1072 FOG: Kelch repeat R General function prediction only ;}	{NA}	{XM_010689725.2; PREDICTED: Beta vulgaris subsp. vulgaris F-box/kelch-repeat protein At1g55270 (LOC104902061), transcript variant X4, mRNA}	{NA}
Novelgene0080	{NA}	{NA}	{NA}	{NA}	{NA}	{NA}	{NA}
Novelgene0081	{XP_019105495.1; PREDICTED: zinc finger MYM-type protein 1-like [Beta vulgaris subsp. vulgaris]}	{NA}	{bvg:104891703; - - - - -}	{NA}	{NA}	{NA}	{NA}
Novelgene0082	{XP_015061148.1; PREDICTED: zinc finger BED domain-containing protein DAYSLEEPER-like isoform X2 [Solanum pennellii]}	{sp|Q9M2N5|DSLE_ARATH; Zinc finger BED domain-containing protein DAYSLEEPER OS=Arabidopsis thaliana GN=HAT PE=1 SV=1}	{sind:105162127; - - - - -}	{At3g42170; KOG1121 Tam3-transposase (Ac family) L Replication, recombination and repair ;}	{NA}	{NA}	{NA}
Novelgene0083	{NA}	{NA}	{NA}	{NA}	{NA}	{NA}	{NA}
Novelgene0084	{KVG44059.1; hypothetical protein Ccrd_026413 [Cynara cardunculus var. scolymus]}	{NA}	{NA}	{NA}	{NA}	{NA}	{NA}
Novelgene0085	{KVI04340.1; hypothetical protein Ccrd_017349, partial [Cynara cardunculus var. scolymus]}	{NA}	{NA}	{NA}	{NA}	{NA}	{NA}
Novelgene0086	{NA}	{NA}	{NA}	{NA}	{NA}	{NA}	{NA}
Novelgene0087	{NA}	{NA}	{NA}	{NA}	{NA}	{HQ131800.1; Cichorium intybus clone 3 glycine hydroxymethyltransferase (SHMT) gene, exons 4 through 7 and partial cds}	{NA}
Novelgene0088	{KVI11692.1; Non-heme dioxygenase N-terminal domain-containing protein [Cynara cardunculus var. scolymus]}	{sp|Q39224|SRG1_ARATH; Protein SRG1 OS=Arabidopsis thaliana GN=SRG1 PE=2 SV=1}	{jcu:105636061; - - - - -}	{At1g49390; KOG0143 Iron/ascorbate family oxidoreductases QR Secondary metabolites biosynthesis, transport and catabolism ; General function prediction only ;}	{NA}	{NA}	{NA}
Novelgene0089	{CAN82483.1; hypothetical protein VITISV_006799 [Vitis vinifera]}	{sp|P10978|POLX_TOBAC; Retrovirus-related Pol polyprotein from transposon TNT 1-94 OS=Nicotiana tabacum PE=2 SV=1}	{cit:107176296; - - - - -}	{At1g70010; KOG0017 FOG: Transposon-encoded proteins with TYA, reverse transcriptase, integrase domains in various combinations R General function prediction only ;}	{NA}	{HG670306.1; Triticum aestivum chromosome 3B, genomic scaffold, cultivar Chinese Spring}	{NA}
Novelgene0090	{XP_006848370.1; PREDICTED: probable inactive purple acid phosphatase 27 [Amborella trichopoda]}	{sp|Q5MAU8|PPA27_ARATH; Probable inactive purple acid phosphatase 27 OS=Arabidopsis thaliana GN=PAP27 PE=2 SV=1}	{atr:18438117; - - - - -}	{At1g13750; KOG1378 Purple acid phosphatase G Carbohydrate transport and metabolism ;}	{NA}	{KC676791.1; Lactuca sativa hypothetical protein, cysteine-rich RLK, nine-cis-epoxycarotenoid dioxygenase 4, and cysteine-rich RLK genes, complete cds}	{NA}
Novelgene0091	{NA}	{NA}	{NA}	{NA}	{NA}	{NA}	{NA}
Novelgene0092	{NA}	{NA}	{NA}	{NA}	{NA}	{NA}	{NA}
Novelgene0093	{APU93382.1; putative gag-pol polyprotein [Marshallia obovata]}	{sp|P04323|POL3_DROME; Retrovirus-related Pol polyprotein from transposon 17.6 OS=Drosophila melanogaster GN=pol PE=3 SV=1}	{aip:107627811; - - - - -}	{At2g04670; KOG0017 FOG: Transposon-encoded proteins with TYA, reverse transcriptase, integrase domains in various combinations R General function prediction only ;}	{NA}	{JX474962.1; Lactuca sativa microsatellite LSSB28 sequence}	{NA}
Novelgene0094	{KVI11767.1; hypothetical protein Ccrd_009813 [Cynara cardunculus var. scolymus]}	{sp|Q9FHH8|COL5_ARATH; Zinc finger protein CONSTANS-LIKE 5 OS=Arabidopsis thaliana GN=COL5 PE=2 SV=2}	{sind:105162864; - - - - -}	{At5g57660; KOG1601 GATA-4/5/6 transcription factors K Transcription ;}	{NA}	{XM_010104680.1; Morus notabilis Zinc finger protein CONSTANS-LIKE 5 partial mRNA}	{NA}
Novelgene0095	{OMO88735.1; Zinc finger, CCHC-type [Corchorus capsularis]}	{NA}	{NA}	{NA}	{NA}	{AF113954.1; Lactuca sativa RGC2D pseudogene, partial sequence}	{NA}
Novelgene0096	{NA}	{NA}	{NA}	{NA}	{NA}	{NA}	{NA}
Novelgene0097	{KZM91490.1; hypothetical protein DCAR_021145 [Daucus carota subsp. sativus]}	{NA}	{nta:107779032; - - - - -}	{NA}	{NA}	{NA}	{NA}
Novelgene0098	{KVI02573.1; Bromo adjacent homology (BAH) domain-containing protein, partial [Cynara cardunculus var. scolymus]}	{NA}	{nnu:104595534; - - - - -}	{At3g48050; KOG1886 BAH domain proteins K Transcription ;}	{NA}	{XM_008232428.2; PREDICTED: Prunus mume uncharacterized LOC103329902 (LOC103329902), mRNA}	{NA}
Novelgene0099	{NA}	{NA}	{NA}	{NA}	{NA}	{NA}	{NA}
Novelgene0100	{NA}	{NA}	{NA}	{NA}	{NA}	{NA}	{NA}
Novelgene0101	{JAU33890.1; Retrovirus-related Pol polyprotein from transposon TNT 1-94 [Noccaea caerulescens]}	{NA}	{lja:Lj0g3v0099389.1; - - - - -}	{NA}	{NA}	{NA}	{NA}
Novelgene0102	{NA}	{NA}	{NA}	{NA}	{NA}	{NA}	{NA}
Novelgene0103	{KVI12022.1; Mitochodrial transcription termination factor-related protein [Cynara cardunculus var. scolymus]}	{sp|F4JVI3|MTEF5_ARATH; Transcription termination factor MTERF5, chloroplastic OS=Arabidopsis thaliana GN=MTERF5 PE=2 SV=1}	{ini:109175378; K15032 MTERFD mTERF domain-containing protein, mitochondrial - -}	{At5g07900; KOG1267 Mitochondrial transcription termination factor, mTERF KR Transcription ; General function prediction only ;}	{NA}	{LT669789.1; Arabis alpina genome assembly, chromosome: chr2}	{NA}
Novelgene0104	{JAU12183.1; Ubiquitin-60S ribosomal protein L40, partial [Noccaea caerulescens]}	{sp|Q42202|RL40B_ARATH; Ubiquitin-60S ribosomal protein L40-2 OS=Arabidopsis thaliana GN=RPL40B PE=2 SV=2}	{sbi:SORBI_02g012040; K02927 RP-L40e, RPL40 large subunit ribosomal protein L40e - ko03010; Genetic Information Processing; Translation; Ribosome}	{At3g52590; KOG0003 Ubiquitin/60s ribosomal protein L40 fusion J Translation, ribosomal structure and biogenesis ;}	{NA}	{XM_018585907.1; PREDICTED: Raphanus sativus ubiquitin-60S ribosomal protein L40 (LOC108813369), mRNA}	{NA}
Novelgene0105	{XP_004494208.1; PREDICTED: ubiquitin-60S ribosomal protein L40 [Cicer arietinum]}	{sp|P14794|RL40_DICDI; Ubiquitin-60S ribosomal protein L40 OS=Dictyostelium discoideum GN=ubqB PE=1 SV=2}	{ccp:CHC_T00010349001; K02927 RP-L40e, RPL40 large subunit ribosomal protein L40e - ko03010; Genetic Information Processing; Translation; Ribosome}	{At2g36170; KOG0003 Ubiquitin/60s ribosomal protein L40 fusion J Translation, ribosomal structure and biogenesis ;}	{NA}	{XM_010518523.2; PREDICTED: Camelina sativa ubiquitin-60S ribosomal protein L40 (LOC104792388), mRNA}	{NA}
Novelgene0106	{NA}	{NA}	{NA}	{NA}	{NA}	{NA}	{NA}
Novelgene0107	{AAM48131.1; heat shock protein 70 [Saussurea medusa]}	{sp|P22953|MD37E_ARATH; Probable mediator of RNA polymerase II transcription subunit 37e OS=Arabidopsis thaliana GN=MED37E PE=1 SV=3}	{cic:CICLE_v10011260mg; K03283 HSPA1_8 heat shock 70kDa protein 1/8 - ko03040; Genetic Information Processing; Transcription; Spliceosome | ko04141; Genetic Information Processing; Folding, sorting and degradation; Protein processing in endoplasmic reticulum | ko04010; Environmental Information Processing; Signal transduction; MAPK signaling pathway | ko04144; Cellular Processes; Transport and ca…	{At5g02500; KOG0101 Molecular chaperones HSP70/HSC70, HSP70 superfamily O Posttranslational modification, protein turnover, chaperones ;}	{NA}	{EU269069.1; Ageratina adenophora heat shock protein 70 mRNA, complete cds}	{NA}
Novelgene0108	{KVI12020.1; Nucleic acid-binding, OB-fold [Cynara cardunculus var. scolymus]}	{sp|Q6NLG7|RFA3B_ARATH; Replication protein A 14 kDa subunit B OS=Arabidopsis thaliana GN=RPA3B PE=1 SV=1}	{sot:102600870; K10740 RPA3 replication factor A3 - ko03030; Genetic Information Processing; Replication and repair; DNA replication | ko03420; Genetic Information Processing; Replication and repair; Nucleotide excision repair | ko03430; Genetic Information Processing; Replication and repair; Mismatch repair | ko03440; Genetic Information Processing; Replication and repair; Homologous recombinati…	{NA}	{NA}	{NA}	{NA}
Novelgene0109	{KVI12032.1; hypothetical protein Ccrd_009561 [Cynara cardunculus var. scolymus]}	{NA}	{ini:109153216; - - - - -}	{NA}	{NA}	{NA}	{NA}
Novelgene0110	{KVI12002.1; Protein of unknown function DUF4228 [Cynara cardunculus var. scolymus]}	{NA}	{pper:PRUPE_ppa012685mg; - - - - -}	{NA}	{NA}	{NA}	{NA}
Novelgene0111	{KVI03575.1; FeS cluster biogenesis [Cynara cardunculus var. scolymus]}	{sp|Q8LCY2|ISAM2_ARATH; Iron-sulfur assembly protein IscA-like 2, mitochondrial OS=Arabidopsis thaliana GN=At5g03905 PE=2 SV=2}	{sind:105161762; - - - - -}	{At5g03900; KOG1119 Mitochondrial Fe-S cluster biosynthesis protein ISA2 (contains a HesB-like domain) CU Energy production and conversion ; Intracellular trafficking, secretion, and vesicular transport ;}	{NA}	{XM_002282590.3; PREDICTED: Vitis vinifera iron-sulfur assembly protein IscA-like 2, mitochondrial (LOC100244143), transcript variant X2, mRNA}	{NA}
Novelgene0112	{KVI12005.1; G-protein beta WD-40 repeat-containing protein [Cynara cardunculus var. scolymus]}	{sp|O80990|CIA1_ARATH; Protein CIA1 OS=Arabidopsis thaliana GN=CIA1 PE=1 SV=2}	{rcu:8267158; - - - - -}	{At2g26060; KOG0645 WD40 repeat protein R General function prediction only ;}	{NA}	{XM_002528697.2; PREDICTED: Ricinus communis protein CIA1 (LOC8267158), mRNA}	{NA}
Novelgene0113	{KVI12019.1; F-box domain, cyclin-like protein [Cynara cardunculus var. scolymus]}	{sp|Q9ZW88|FBL34_ARATH; F-box/LRR-repeat protein At1g67190 OS=Arabidopsis thaliana GN=At1g67190 PE=2 SV=1}	{sot:102600625; - - - - -}	{NA}	{NA}	{XR_001472685.1; PREDICTED: Solanum tuberosum F-box/LRR-repeat protein At1g67190-like (LOC102583909), transcript variant X3, misc_RNA}	{NA}
Novelgene0114	{KVI12059.1; Leucine-rich repeat-containing protein [Cynara cardunculus var. scolymus]}	{sp|Q9FL51|Y5694_ARATH; Probably inactive leucine-rich repeat receptor-like protein kinase At5g06940 OS=Arabidopsis thaliana GN=At5g06940 PE=3 SV=1}	{rcu:8278975; - - - - -}	{NA}	{NA}	{XM_016638133.1; PREDICTED: Nicotiana tabacum probably inactive leucine-rich repeat receptor-like protein kinase At5g06940 (LOC107812941), mRNA}	{NA}
Novelgene0115	{NA}	{NA}	{NA}	{NA}	{NA}	{NA}	{NA}
Novelgene0116	{NA}	{NA}	{NA}	{NA}	{NA}	{JX485630.1; Lactuca sativa cultivar Diana flowering locus T (FT) gene, complete cds}	{NA}
Novelgene0117	{NA}	{NA}	{NA}	{NA}	{NA}	{NA}	{NA}
Novelgene0118	{XP_008244218.1; PREDICTED: cationic amino acid transporter 2, vacuolar [Prunus mume]}	{sp|Q8W4K3|CAAT4_ARATH; Cationic amino acid transporter 4, vacuolar OS=Arabidopsis thaliana GN=CAT4 PE=2 SV=1}	{pmum:103342372; K13863 SLC7A1, ATRC1 solute carrier family 7 (cationic amino acid transporter), member 1 - ko05206; Human Diseases; Cancers: Overview; MicroRNAs in cancer}	{At3g03720; KOG1286 Amino acid transporters E Amino acid transport and metabolism ;}	{NA}	{XM_017392791.1; PREDICTED: Daucus carota subsp. sativus cationic amino acid transporter 4, vacuolar-like (LOC108219374), transcript variant X2, mRNA}	{NA}
Novelgene0119	{KVI12130.1; hypothetical protein Ccrd_009477 [Cynara cardunculus var. scolymus]}	{sp|Q9ZSK5|ZOG_PHALU; Zeatin O-glucosyltransferase OS=Phaseolus lunatus GN=ZOG1 PE=2 SV=1}	{cit:102616675; K13495 CISZOG cis-zeatin O-glucosyltransferase 2.4.1.215 ko00908; Metabolism; Metabolism of terpenoids and polyketides; Zeatin biosynthesis}	{At2g15490; KOG1192 UDP-glucuronosyl and UDP-glucosyl transferase GC Carbohydrate transport and metabolism ; Energy production and conversion ;}	{NA}	{XM_011077041.1; PREDICTED: Sesamum indicum zeatin O-glucosyltransferase-like (LOC105159838), mRNA}	{NA}
Novelgene0120	{NA}	{NA}	{NA}	{NA}	{NA}	{NA}	{NA}
Novelgene0121	{XP_009787840.1; PREDICTED: nascent polypeptide-associated complex subunit alpha-like protein 1 isoform X1 [Nicotiana sylvestris]}	{sp|Q9LHG9|NACA1_ARATH; Nascent polypeptide-associated complex subunit alpha-like protein 1 OS=Arabidopsis thaliana GN=At3g12390 PE=1 SV=1}	{brp:103845577; K03626 EGD2, NACA nascent polypeptide-associated complex subunit alpha - -}	{At3g12390; KOG2239 Transcription factor containing NAC and TS-N domains K Transcription ;}	{NA}	{XM_004144269.2; PREDICTED: Cucumis sativus nascent polypeptide-associated complex subunit alpha-like protein 1 (LOC101215768), mRNA}	{NA}
Novelgene0122	{XP_017184791.1; PREDICTED: uncharacterized mitochondrial protein AtMg00810-like [Malus domestica]}	{sp|P04146|COPIA_DROME; Copia protein OS=Drosophila melanogaster GN=GIP PE=1 SV=3}	{mdm:108174220; - - - - -}	{At4g10990_1; KOG0017 FOG: Transposon-encoded proteins with TYA, reverse transcriptase, integrase domains in various combinations R General function prediction only ;}	{NA}	{XM_019580402.1; PREDICTED: Lupinus angustifolius uncharacterized mitochondrial protein AtMg00810-like (LOC109342413), mRNA}	{NA}
Novelgene0123	{XP_017245786.1; PREDICTED: uncharacterized protein LOC108217466 [Daucus carota subsp. sativus]}	{NA}	{vra:106756154; - - - - -}	{NA}	{NA}	{NA}	{NA}
Novelgene0124	{KVH94307.1; Nucleotide-binding, alpha-beta plait, partial [Cynara cardunculus var. scolymus]}	{sp|Q8W034|RNP1_ARATH; Heterogeneous nuclear ribonucleoprotein 1 OS=Arabidopsis thaliana GN=RNP1 PE=1 SV=1}	{fve:101298472; K14411 MSI RNA-binding protein Musashi - ko03015; Genetic Information Processing; Translation; mRNA surveillance pathway}	{At4g14300; KOG4205 RNA-binding protein musashi/mRNA cleavage and polyadenylation factor I complex, subunit HRP1 A RNA processing and modification ;}	{NA}	{XM_006479409.2; PREDICTED: Citrus sinensis heterogeneous nuclear ribonucleoprotein 1-like (LOC102622156), mRNA}	{NA}
Novelgene0125	{XP_015387963.1; PREDICTED: uncharacterized protein LOC107177920 [Citrus sinensis]}	{NA}	{bvg:104891359; - - - - -}	{At3g31340; KOG0017 FOG: Transposon-encoded proteins with TYA, reverse transcriptase, integrase domains in various combinations R General function prediction only ;}	{NA}	{NA}	{NA}
Novelgene0126	{NA}	{NA}	{NA}	{NA}	{NA}	{NA}	{NA}
Novelgene0127	{KVI12383.1; Non-heme dioxygenase N-terminal domain-containing protein [Cynara cardunculus var. scolymus]}	{sp|Q9FLV0|DMR6_ARATH; Protein DOWNY MILDEW RESISTANCE 6 OS=Arabidopsis thaliana GN=DMR6 PE=1 SV=1}	{rcu:8277475; - - - - -}	{At5g24530; KOG0143 Iron/ascorbate family oxidoreductases QR Secondary metabolites biosynthesis, transport and catabolism ; General function prediction only ;}	{NA}	{NA}	{NA}
Novelgene0128	{XP_002262784.1; PREDICTED: uncharacterized protein LOC100258751 [Vitis vinifera]}	{NA}	{cic:CICLE_v10027875mg; - - - - -}	{NA}	{NA}	{CP002686.1; Arabidopsis thaliana chromosome 3 sequence}	{NA}
Novelgene0129	{XP_018681893.1; PREDICTED: uncharacterized protein LOC108952907 [Musa acuminata subsp. malaccensis]}	{NA}	{aly:ARALYDRAFT_332982; - - - - -}	{NA}	{NA}	{NA}	{NA}
Novelgene0130	{NA}	{NA}	{NA}	{NA}	{NA}	{NA}	{NA}
Novelgene0131	{CAN62509.1; hypothetical protein VITISV_039839 [Vitis vinifera]}	{NA}	{ats:F775_09534; - - - - -}	{NA}	{NA}	{NA}	{NA}
Novelgene0132	{KOM48406.1; hypothetical protein LR48_Vigan07g211000 [Vigna angularis]}	{NA}	{mtr:MTR_0052s0130; - - - - -}	{NA}	{NA}	{KT179738.1; Lactuca ludoviciana voucher Kellar 1383 26S ribosomal RNA gene, partial sequence}	{NA}
Novelgene0133	{KVI11592.1; Peptidase S8/S53 domain-containing protein, partial [Cynara cardunculus var. scolymus]}	{sp|Q0WUG6|SBT61_ARATH; Subtilisin-like protease SBT6.1 OS=Arabidopsis thaliana GN=SBT6.1 PE=1 SV=1}	{fve:101310645; K08653 MBTPS1 membrane-bound transcription factor site-1 protease 3.4.21.112 ko04141; Genetic Information Processing; Folding, sorting and degradation; Protein processing in endoplasmic reticulum}	{At5g19660; KOG4266 Subtilisin kexin isozyme-1/site 1 protease, subtilase superfamily O Posttranslational modification, protein turnover, chaperones ;}	{NA}	{XM_011460401.1; PREDICTED: Fragaria vesca subsp. vesca membrane-bound transcription factor site-1 protease (LOC101310645), mRNA}	{NA}
Novelgene0134	{NA}	{NA}	{NA}	{NA}	{NA}	{NA}	{NA}
Novelgene0135	{GAU37038.1; hypothetical protein TSUD_207440 [Trifolium subterraneum]}	{sp|P0CT40|TF29_SCHPO; Transposon Tf2-9 polyprotein OS=Schizosaccharomyces pombe (strain 972 / ATCC 24843) GN=Tf2-9 PE=3 SV=1}	{var:108344576; - - - - -}	{At3g11970_2; KOG0017 FOG: Transposon-encoded proteins with TYA, reverse transcriptase, integrase domains in various combinations R General function prediction only ;}	{NA}	{NA}	{NA}
Novelgene0136	{NA}	{NA}	{NA}	{NA}	{NA}	{NA}	{NA}
Novelgene0137	{KVH94177.1; Photosystem I PsaL, reaction centre subunit XI [Cynara cardunculus var. scolymus]}	{sp|Q9SUI4|PSAL_ARATH; Photosystem I reaction center subunit XI, chloroplastic OS=Arabidopsis thaliana GN=PSAL PE=1 SV=2}	{bvg:104890225; K02699 psaL photosystem I subunit XI - ko00195; Metabolism; Energy metabolism; Photosynthesis}	{NA}	{NA}	{XM_016889454.1; PREDICTED: Gossypium hirsutum photosystem I reaction center subunit XI, chloroplastic-like (LOC107954007), mRNA}	{NA}
Novelgene0138	{KVI11540.1; hypothetical protein Ccrd_010048 [Cynara cardunculus var. scolymus]}	{NA}	{NA}	{NA}	{NA}	{NA}	{NA}
Novelgene0139	{KVI11509.1; Protein of unknown function DUF247, plant [Cynara cardunculus var. scolymus]}	{sp|Q9SD53|Y3720_ARATH; UPF0481 protein At3g47200 OS=Arabidopsis thaliana GN=At3g47200 PE=2 SV=1}	{pda:103701132; - - - - -}	{NA}	{NA}	{NA}	{NA}
Novelgene0140	{NA}	{NA}	{NA}	{NA}	{NA}	{NA}	{NA}
Novelgene0141	{NA}	{NA}	{NA}	{NA}	{NA}	{NA}	{NA}
Novelgene0142	{KVH99007.1; Cystathionine beta-synthase, core [Cynara cardunculus var. scolymus]}	{sp|Q9FMV3|Y5349_ARATH; CBS domain-containing protein CBSCBSPB1 OS=Arabidopsis thaliana GN=CBSCBSPB1 PE=1 SV=1}	{mtr:MTR_8g096850; - - - - -}	{NA}	{NA}	{NA}	{NA}
Novelgene0143	{KVH92011.1; hypothetical protein Ccrd_005960 [Cynara cardunculus var. scolymus]}	{sp|P10978|POLX_TOBAC; Retrovirus-related Pol polyprotein from transposon TNT 1-94 OS=Nicotiana tabacum PE=2 SV=1}	{vvi:100254801; - - - - -}	{At5g35810; KOG0504 FOG: Ankyrin repeat R General function prediction only ;}	{NA}	{NA}	{NA}
Novelgene0144	{XP_009784593.1; PREDICTED: DDB1- and CUL4-associated factor 4 isoform X1 [Nicotiana sylvestris]}	{NA}	{cit:102613228; K11799 WDR21A WD repeat-containing protein 21A - -}	{At5g17370; KOG2695 WD40 repeat protein R General function prediction only ;}	{NA}	{NA}	{NA}
Novelgene0145	{NA}	{NA}	{NA}	{NA}	{NA}	{NA}	{NA}
Novelgene0146	{XP_020093747.1; eukaryotic translation initiation factor 3 subunit B-like [Ananas comosus]}	{sp|P56821|EIF3B_TOBAC; Eukaryotic translation initiation factor 3 subunit B OS=Nicotiana tabacum GN=TIF3B1 PE=2 SV=1}	{mus:103970030; K03253 EIF3B translation initiation factor 3 subunit B - ko03013; Genetic Information Processing; Translation; RNA transport}	{NA}	{NA}	{NA}	{NA}
Novelgene0147	{KVI11245.1; LURP1-like domain-containing protein [Cynara cardunculus var. scolymus]}	{sp|Q9LZX1|LOR15_ARATH; Protein LURP-one-related 15 OS=Arabidopsis thaliana GN=At5g01750 PE=1 SV=1}	{lang:109342380; - - - - -; lang:109342380; - - - - -}	{NA}	{NA}	{NA}	{NA}
Novelgene0148	{APU93382.1; putative gag-pol polyprotein [Marshallia obovata]}	{sp|Q7LHG5|YI31B_YEAST; Transposon Ty3-I Gag-Pol polyprotein OS=Saccharomyces cerevisiae (strain ATCC 204508 / S288c) GN=TY3B-I PE=3 SV=2}	{pper:PRUPE_ppa015000mg; - - - - -}	{At2g10780; KOG0017 FOG: Transposon-encoded proteins with TYA, reverse transcriptase, integrase domains in various combinations R General function prediction only ;}	{NA}	{JX485630.1; Lactuca sativa cultivar Diana flowering locus T (FT) gene, complete cds}	{NA}
Novelgene0149	{ALJ78513.1; Atp9 (mitochondrion) [Malus hupehensis var. mengshanensis]}	{sp|P17254|ATP9_HELAN; ATP synthase subunit 9, mitochondrial OS=Helianthus annuus GN=ATP9 PE=3 SV=2}	{eus:EUTSA_v10023008mg; K02128 ATPeF0C, ATP5G, ATP9 F-type H+-transporting ATPase subunit c - ko00190; Metabolism; Energy metabolism; Oxidative phosphorylation | ko05010; Human Diseases; Neurodegenerative diseases; Alzheimer's disease | ko05012; Human Diseases; Neurodegenerative diseases; Parkinson's disease | ko05016; Human Diseases; Neurodegenerative diseases; Huntington's disease}	{NA}	{NA}	{KF815390.1; Helianthus annuus mitochondrion, complete genome}	{NA}
Novelgene0150	{NA}	{NA}	{NA}	{NA}	{NA}	{NA}	{NA}
Novelgene0151	{OIW16047.1; hypothetical protein TanjilG_04582 [Lupinus angustifolius]}	{sp|Q9LQU5|NUD18_ARATH; Nudix hydrolase 18, mitochondrial OS=Arabidopsis thaliana GN=NUDT18 PE=2 SV=1}	{vvi:100254156; K07766 E3.6.1.52 diphosphoinositol-polyphosphate diphosphatase 3.6.1.52 -}	{At1g14860; KOG2839 Diadenosine and diphosphoinositol polyphosphate phosphohydrolase T Signal transduction mechanisms ;}	{NA}	{NA}	{NA}
Novelgene0152	{D5J9U8.1; RecName: Full=Germacrene A oxidase; Short=LsGAO; AltName: Full=Germacrene A alcohol dehydrogenase; AltName: Full=Germacrene A hydroxylase}	{sp|D5J9U8|GAO_LACSA; Germacrene A oxidase OS=Lactuca sativa GN=GAO1 PE=1 SV=1}	{sot:102600403; - - - - -}	{At3g26280; KOG0156 Cytochrome P450 CYP2 subfamily Q Secondary metabolites biosynthesis, transport and catabolism ;}	{NA}	{GU198171.1; Lactuca sativa germacrene A oxidase (GAO1) mRNA, complete cds}	{NA}
Novelgene0153	{NA}	{NA}	{NA}	{NA}	{NA}	{NA}	{NA}
Novelgene0154	{BAA22288.1; polyprotein [Oryza australiensis]}	{sp|P10978|POLX_TOBAC; Retrovirus-related Pol polyprotein from transposon TNT 1-94 OS=Nicotiana tabacum PE=2 SV=1}	{lang:109363293; - - - - -; lang:109363293; - - - - -}	{At4g03810; KOG0017 FOG: Transposon-encoded proteins with TYA, reverse transcriptase, integrase domains in various combinations R General function prediction only ;}	{NA}	{JX485630.1; Lactuca sativa cultivar Diana flowering locus T (FT) gene, complete cds}	{NA}
Novelgene0155	{NA}	{NA}	{NA}	{NA}	{NA}	{NA}	{NA}
Novelgene0156	{XP_007201166.1; hypothetical protein PRUPE_ppa003787mg [Prunus persica]}	{sp|Q9SZL7|FRS9_ARATH; Protein FAR1-RELATED SEQUENCE 9 OS=Arabidopsis thaliana GN=FRS9 PE=2 SV=2}	{pper:PRUPE_ppa003787mg; - - - - -}	{NA}	{NA}	{XM_014771100.1; PREDICTED: Glycine max protein FAR1-RELATED SEQUENCE 9-like (LOC100814281), transcript variant X2, mRNA}	{NA}
Novelgene0157	{KVH88586.1; ArgE/DapE/ACY1/CPG2/YscS, conserved site-containing protein [Cynara cardunculus var. scolymus]}	{sp|P37111|ACY1_PIG; Aminoacylase-1 OS=Sus scrofa GN=ACY1 PE=1 SV=2}	{mdm:103445495; K14677 ACY1 aminoacylase 3.5.1.14 ko01210; Metabolism; Global and overview maps; 2-Oxocarboxylic acid metabolism | ko01230; Metabolism; Global and overview maps; Biosynthesis of amino acids | ko00220; Metabolism; Amino acid metabolism; Arginine biosynthesis}	{At4g38220; KOG2275 Aminoacylase ACY1 and related metalloexopeptidases E Amino acid transport and metabolism ;}	{NA}	{XM_010692277.2; PREDICTED: Beta vulgaris subsp. vulgaris aminoacylase-1 (LOC104904092), transcript variant X2, mRNA}	{NA}
Novelgene0158	{KVI04199.1; Apple-like protein [Cynara cardunculus var. scolymus]}	{sp|O81906|B120_ARATH; G-type lectin S-receptor-like serine/threonine-protein kinase B120 OS=Arabidopsis thaliana GN=B120 PE=2 SV=1}	{pxb:103941841; - - - - -}	{NA}	{NA}	{NA}	{NA}
Novelgene0159	{XP_006469376.1; PREDICTED: disease resistance protein At4g27190-like isoform X1 [Citrus sinensis]}	{sp|Q9T048|DRL27_ARATH; Disease resistance protein At4g27190 OS=Arabidopsis thaliana GN=At4g27190 PE=2 SV=1}	{cit:102619267; - - - - -}	{At4g27190; KOG4658 Apoptotic ATPase T Signal transduction mechanisms ;}	{NA}	{NA}	{NA}
Novelgene0160	{NA}	{NA}	{NA}	{NA}	{NA}	{XR_754703.2; PREDICTED: Camelina sativa uncharacterized LOC104707752 (LOC104707752), ncRNA}	{NA}
Novelgene0161	{NA}	{NA}	{NA}	{NA}	{NA}	{NA}	{NA}
Novelgene0162	{NA}	{NA}	{NA}	{NA}	{NA}	{NA}	{NA}
Novelgene0163	{ONH95426.1; hypothetical protein PRUPE_7G069600 [Prunus persica]}	{NA}	{pper:PRUPE_ppb013559mg; - - - - -}	{NA}	{NA}	{HG975449.1; Solanum pennellii chromosome ch10, complete genome}	{NA}
Novelgene0164	{NA}	{NA}	{NA}	{NA}	{NA}	{NA}	{NA}
Novelgene0165	{XP_010526555.1; PREDICTED: cold shock protein 2 [Tarenaya hassleriana]}	{sp|Q38896|CSP4_ARATH; Cold shock domain-containing protein 4 OS=Arabidopsis thaliana GN=CSP4 PE=1 SV=1}	{thj:104804094; - - - - -}	{At2g21060; KOG3070 Predicted RNA-binding protein containing PIN domain and invovled in translation or RNA processing J Translation, ribosomal structure and biogenesis ;}	{NA}	{NA}	{NA}
Novelgene0166	{NA}	{NA}	{NA}	{NA}	{NA}	{NA}	{NA}
Novelgene0167	{XP_015084225.1; PREDICTED: uncharacterized protein LOC107027628 [Solanum pennellii]}	{sp|P10978|POLX_TOBAC; Retrovirus-related Pol polyprotein from transposon TNT 1-94 OS=Nicotiana tabacum PE=2 SV=1}	{cit:107176296; - - - - -}	{At1g56675; KOG0017 FOG: Transposon-encoded proteins with TYA, reverse transcriptase, integrase domains in various combinations R General function prediction only ;}	{NA}	{HG975447.1; Solanum pennellii chromosome ch08, complete genome}	{NA}
Novelgene0168	{CBI36090.3; unnamed protein product, partial [Vitis vinifera]}	{NA}	{nta:107769240; - - - - -}	{At2g14930; KOG0017 FOG: Transposon-encoded proteins with TYA, reverse transcriptase, integrase domains in various combinations R General function prediction only ;}	{NA}	{NA}	{NA}
Novelgene0169	{NA}	{NA}	{NA}	{NA}	{NA}	{NA}	{NA}
Novelgene0170	{KVI04146.1; Transmembrane protein 6/97 [Cynara cardunculus var. scolymus]}	{sp|Q6DFQ5|TMM97_XENTR; Transmembrane protein 97 OS=Xenopus tropicalis GN=tmem97 PE=2 SV=1}	{rcu:8274826; - - - - -}	{NA}	{NA}	{NA}	{NA}
Novelgene0171	{NA}	{NA}	{NA}	{NA}	{NA}	{AY207422.1; Lactuca sativa clone 92-AJ12-DIA SNP-based marker}	{NA}
Novelgene0172	{ABF94034.1; retrotransposon protein, putative, unclassified [Oryza sativa Japonica Group]}	{sp|P10978|POLX_TOBAC; Retrovirus-related Pol polyprotein from transposon TNT 1-94 OS=Nicotiana tabacum PE=2 SV=1}	{sbi:SORBI_02g004525; - - - - -}	{At3g25450; KOG0017 FOG: Transposon-encoded proteins with TYA, reverse transcriptase, integrase domains in various combinations R General function prediction only ;}	{NA}	{NA}	{NA}
Novelgene0173	{NA}	{NA}	{NA}	{NA}	{NA}	{HG975517.1; Solanum lycopersicum chromosome ch05, complete genome}	{NA}
Novelgene0174	{KVI04198.1; hypothetical protein Ccrd_017494 [Cynara cardunculus var. scolymus]}	{NA}	{sind:105162643; - - - - -}	{NA}	{NA}	{NA}	{NA}
Novelgene0175	{CAN70833.1; hypothetical protein VITISV_005286 [Vitis vinifera]}	{sp|O64407|AMYB_VIGUN; Beta-amylase OS=Vigna unguiculata GN=BMY1 PE=2 SV=1}	{vvi:100251739; - - - - -}	{NA}	{NA}	{XM_006469669.2; PREDICTED: Citrus sinensis beta-amylase (LOC102623304), mRNA}	{NA}
Novelgene0176	{NA}	{NA}	{NA}	{NA}	{NA}	{JN788929.1; Lactuca serriola cultivar W51 9-cis-epoxycarotenoid dioxygenase 4 (NCED4) gene, complete cds}	{NA}
Novelgene0177	{XP_017236927.1; PREDICTED: uncharacterized protein LOC108210161 [Daucus carota subsp. sativus]}	{NA}	{pper:PRUPE_ppa007394mg; - - - - -}	{NA}	{NA}	{NA}	{NA}
Novelgene0178	{XP_012827605.1; PREDICTED: uncharacterized protein LOC105948893 isoform X2 [Erythranthe guttata]}	{NA}	{cam:101512026; - - - - -}	{NA}	{NA}	{NA}	{NA}
Novelgene0179	{NA}	{NA}	{NA}	{NA}	{NA}	{NA}	{NA}
Novelgene0180	{KOM37987.1; hypothetical protein LR48_Vigan03g136900 [Vigna angularis]}	{NA}	{NA}	{NA}	{NA}	{NA}	{NA}
Novelgene0181	{KVH96655.1; Protein of unknown function DUF1421 [Cynara cardunculus var. scolymus]}	{NA}	{pper:PRUPE_ppa004117mg; - - - - -}	{NA}	{NA}	{XM_018976554.1; PREDICTED: Juglans regia actin cytoskeleton-regulatory complex protein PAN1-like (LOC108999646), mRNA}	{NA}
Novelgene0182	{KZM99630.1; hypothetical protein DCAR_013008 [Daucus carota subsp. sativus]}	{NA}	{vra:106756206; - - - - -}	{NA}	{NA}	{NA}	{NA}
Novelgene0183	{NA}	{NA}	{NA}	{NA}	{NA}	{NA}	{NA}
Novelgene0184	{EMT33679.1; Rac-like GTP-binding protein 6 [Aegilops tauschii]}	{sp|Q35638|RHO1_PEA; Rac-like GTP-binding protein RHO1 OS=Pisum sativum GN=RHO1 PE=2 SV=1}	{ats:F775_30478; K04392 RAC1 Ras-related C3 botulinum toxin substrate 1 - ko04014; Environmental Information Processing; Signal transduction; Ras signaling pathway | ko04015; Environmental Information Processing; Signal transduction; Rap1 signaling pathway | ko04010; Environmental Information Processing; Signal transduction; MAPK signaling pathway | ko04013; Environmental Information Processing; …	{At3g51300; KOG0393 Ras-related small GTPase, Rho type R General function prediction only ;}	{NA}	{KC676791.1; Lactuca sativa hypothetical protein, cysteine-rich RLK, nine-cis-epoxycarotenoid dioxygenase 4, and cysteine-rich RLK genes, complete cds}	{NA}
Novelgene0185	{KVI04276.1; hypothetical protein Ccrd_017409 [Cynara cardunculus var. scolymus]}	{NA}	{ath:AT2G20562; - - - - -}	{NA}	{NA}	{XM_012232826.1; PREDICTED: Jatropha curcas uncharacterized LOC105646888 (LOC105646888), mRNA}	{NA}
Novelgene0186	{KVI04327.1; Ran GTPase [Cynara cardunculus var. scolymus]}	{sp|Q9FJH0|RAA1F_ARATH; Ras-related protein RABA1f OS=Arabidopsis thaliana GN=RABA1F PE=2 SV=1}	{pxb:103932541; K07904 RAB11A Ras-related protein Rab-11A - ko04144; Cellular Processes; Transport and catabolism; Endocytosis | ko04972; Organismal Systems; Digestive system; Pancreatic secretion | ko04962; Organismal Systems; Excretory system; Vasopressin-regulated water reabsorption | ko04961; Organismal Systems; Excretory system; Endocrine and other factor-regulated calcium reabsorption}	{At5g60860; KOG0087 GTPase Rab11/YPT3, small G protein superfamily U Intracellular trafficking, secretion, and vesicular transport ;}	{NA}	{AY550123.1; Saussurea medusa GTP binding-protein-like mRNA, partial sequence}	{NA}
Novelgene0187	{NA}	{NA}	{NA}	{NA}	{NA}	{NA}	{NA}
Novelgene0188	{KVI10128.1; Leucine-rich repeat-containing protein [Cynara cardunculus var. scolymus]}	{sp|C0LGQ5|GSO1_ARATH; LRR receptor-like serine/threonine-protein kinase GSO1 OS=Arabidopsis thaliana GN=GSO1 PE=2 SV=1}	{nnu:104594698; - - - - -}	{NA}	{NA}	{NA}	{NA}
Novelgene0189	{XP_018726797.1; PREDICTED: LRR receptor-like serine/threonine-protein kinase GSO1 isoform X2 [Eucalyptus grandis]}	{sp|C0LGQ5|GSO1_ARATH; LRR receptor-like serine/threonine-protein kinase GSO1 OS=Arabidopsis thaliana GN=GSO1 PE=2 SV=1}	{nnu:104594698; - - - - -}	{At2g34930; KOG0619 FOG: Leucine rich repeat R General function prediction only ;}	{NA}	{NA}	{NA}
Novelgene0190	{NA}	{NA}	{NA}	{NA}	{NA}	{NA}	{NA}
Novelgene0191	{XP_010066098.2; PREDICTED: receptor-like protein 12 isoform X1 [Eucalyptus grandis]}	{sp|Q9FL28|FLS2_ARATH; LRR receptor-like serine/threonine-protein kinase FLS2 OS=Arabidopsis thaliana GN=FLS2 PE=1 SV=1}	{egr:104453290; - - - - -}	{At2g34930; KOG0619 FOG: Leucine rich repeat R General function prediction only ;}	{NA}	{NA}	{NA}
Novelgene0192	{XP_012434629.1; PREDICTED: LRR receptor-like serine/threonine-protein kinase GSO2 isoform X1 [Gossypium raimondii]}	{sp|Q9FL28|FLS2_ARATH; LRR receptor-like serine/threonine-protein kinase FLS2 OS=Arabidopsis thaliana GN=FLS2 PE=1 SV=1}	{ini:109174324; - - - - -}	{At2g34930; KOG0619 FOG: Leucine rich repeat R General function prediction only ;}	{NA}	{NA}	{NA}
Novelgene0193	{CAX68207.1; Copia-like retrotransposon [Helianthus annuus]}	{sp|P10978|POLX_TOBAC; Retrovirus-related Pol polyprotein from transposon TNT 1-94 OS=Nicotiana tabacum PE=2 SV=1}	{gmx:100794785; - - - - -}	{At4g03810; KOG0017 FOG: Transposon-encoded proteins with TYA, reverse transcriptase, integrase domains in various combinations R General function prediction only ;}	{NA}	{JN021934.1; Helianthus annuus cultivar HA383 clone BAC 0148N20, complete sequence}	{NA}
Novelgene0194	{EOY21105.1; Uncharacterized protein TCM_012439 [Theobroma cacao]}	{NA}	{cic:CICLE_v10023366mg; - - - - -}	{NA}	{NA}	{NA}	{NA}
Novelgene0195	{NA}	{NA}	{NA}	{NA}	{NA}	{NA}	{NA}
Novelgene0196	{KVI04444.1; Bifunctional inhibitor/plant lipid transfer protein/seed storage helical domain-containing protein [Cynara cardunculus var. scolymus]}	{sp|P82353|NLTP2_PRUAR; Non-specific lipid-transfer protein 2 OS=Prunus armeniaca PE=1 SV=1}	{egr:104421852; - - - - -}	{NA}	{NA}	{NA}	{NA}
Novelgene0197	{YP_003359360.2; photosystem I assembly protein Ycf3 (chloroplast) [Olea europaea]}	{sp|Q1KXM2|YCF3_LACSA; Photosystem I assembly protein Ycf3 OS=Lactuca sativa GN=ycf3 PE=3 SV=1}	{mtr:MTR_0002s0590; K02986 RP-S4, rpsD small subunit ribosomal protein S4 - ko03010; Genetic Information Processing; Translation; Ribosome}	{AtCh024; KOG1124 FOG: TPR repeat R General function prediction only ;}	{NA}	{DQ383816.1; Lactuca sativa cultivar Salinas chloroplast, complete genome}	{NA}
Novelgene0198	{NA}	{NA}	{NA}	{NA}	{NA}	{KC676791.1; Lactuca sativa hypothetical protein, cysteine-rich RLK, nine-cis-epoxycarotenoid dioxygenase 4, and cysteine-rich RLK genes, complete cds}	{NA}
Novelgene0199	{XP_017223162.1; PREDICTED: serine/threonine-protein kinase STN8, chloroplastic [Daucus carota subsp. sativus]}	{sp|Q9LZV4|STN8_ARATH; Serine/threonine-protein kinase STN8, chloroplastic OS=Arabidopsis thaliana GN=STN8 PE=2 SV=1}	{pda:103706313; - - - - -}	{At5g01920; KOG0594 Protein kinase PCTAIRE and related kinases R General function prediction only ;}	{NA}	{NA}	{NA}
Novelgene0200	{NA}	{NA}	{NA}	{NA}	{NA}	{NA}	{NA}
Novelgene0201	{EEF34485.1; hydrolase, acting on ester bonds, putative [Ricinus communis]}	{NA}	{mtr:MTR_8g069400; K20892 RAY1 beta-arabinofuranosyltransferase 2.4.2.- -}	{NA}	{NA}	{XM_019401161.1; PREDICTED: Nicotiana attenuata uncharacterized LOC109235172 (LOC109235172), transcript variant X3, mRNA}	{NA}
Novelgene0202	{XP_010069740.1; PREDICTED: ubiquitin-40S ribosomal protein S27a isoform X1 [Eucalyptus grandis]}	{sp|P62981|RS27A_SOLTU; Ubiquitin-40S ribosomal protein S27a OS=Solanum tuberosum GN=UBI3 PE=2 SV=2}	{egr:104433524; K02977 RP-S27Ae, RPS27A small subunit ribosomal protein S27Ae - ko03010; Genetic Information Processing; Translation; Ribosome}	{At2g47110; KOG0004 Ubiquitin/40S ribosomal protein S27a fusion J Translation, ribosomal structure and biogenesis ;}	{NA}	{KJ634808.1; Carthamus tinctorius ubiquitin (BUI) mRNA, complete cds}	{NA}
Novelgene0203	{KVI05325.1; Pentatricopeptide repeat-containing protein [Cynara cardunculus var. scolymus]}	{sp|Q9FMQ1|PP376_ARATH; Pentatricopeptide repeat-containing protein At5g12100, mitochondrial OS=Arabidopsis thaliana GN=At5g12100 PE=2 SV=1}	{nta:107771662; - - - - -}	{At5g12100; KOG4197 FOG: PPR repeat R General function prediction only ;}	{NA}	{XM_017555627.1; PREDICTED: Vigna angularis pentatricopeptide repeat-containing protein At5g50390, chloroplastic (LOC108323237), mRNA}	{NA}
Novelgene0204	{NA}	{NA}	{NA}	{NA}	{NA}	{NA}	{NA}
Novelgene0205	{KVI05661.1; hypothetical protein Ccrd_016019, partial [Cynara cardunculus var. scolymus]}	{sp|Q2RBJ4|DRM1A_ORYSJ; DNA (cytosine-5)-methyltransferase DRM1A OS=Oryza sativa subsp. japonica GN=DRM1A PE=2 SV=1}	{nnu:104593172; - - - - -}	{NA}	{NA}	{NA}	{NA}
Novelgene0206	{KVH97814.1; Nucleic acid-binding, OB-fold [Cynara cardunculus var. scolymus]}	{sp|O49453|Y4844_ARATH; Uncharacterized protein At4g28440 OS=Arabidopsis thaliana GN=At4g28440 PE=1 SV=1}	{cmo:103487687; K07466 RFA1, RPA1, rpa replication factor A1 - ko03030; Genetic Information Processing; Replication and repair; DNA replication | ko03420; Genetic Information Processing; Replication and repair; Nucleotide excision repair | ko03430; Genetic Information Processing; Replication and repair; Mismatch repair | ko03440; Genetic Information Processing; Replication and repair; Homologous …	{NA}	{NA}	{NA}	{NA}
Novelgene0207	{NA}	{NA}	{NA}	{NA}	{NA}	{NA}	{NA}
Novelgene0208	{KVI10128.1; Leucine-rich repeat-containing protein [Cynara cardunculus var. scolymus]}	{sp|Q8VZG8|MIK2_ARATH; MDIS1-interacting receptor like kinase 2 OS=Arabidopsis thaliana GN=MIK2 PE=1 SV=3}	{sind:105163696; - - - - -}	{At2g34930; KOG0619 FOG: Leucine rich repeat R General function prediction only ;}	{NA}	{NA}	{NA}
Novelgene0209	{APU93382.1; putative gag-pol polyprotein [Marshallia obovata]}	{sp|Q99315|YG31B_YEAST; Transposon Ty3-G Gag-Pol polyprotein OS=Saccharomyces cerevisiae (strain ATCC 204508 / S288c) GN=TY3B-G PE=1 SV=3}	{pper:PRUPE_ppa015000mg; - - - - -}	{At2g10780; KOG0017 FOG: Transposon-encoded proteins with TYA, reverse transcriptase, integrase domains in various combinations R General function prediction only ;}	{NA}	{JX485630.1; Lactuca sativa cultivar Diana flowering locus T (FT) gene, complete cds}	{NA}
Novelgene0210	{KVI05606.1; Drug/metabolite transporter [Cynara cardunculus var. scolymus]}	{sp|Q94JU2|WTR18_ARATH; WAT1-related protein At3g28050 OS=Arabidopsis thaliana GN=At3g28050 PE=2 SV=1}	{sind:105156592; - - - - -}	{NA}	{NA}	{NA}	{NA}
Novelgene0211	{NA}	{NA}	{NA}	{NA}	{NA}	{NA}	{NA}
Novelgene0212	{KVI05594.1; hypothetical protein Ccrd_016082 [Cynara cardunculus var. scolymus]}	{sp|Q0WVK7|PPR12_ARATH; Pentatricopeptide repeat-containing protein At1g05670, mitochondrial OS=Arabidopsis thaliana GN=At1g05670 PE=2 SV=1}	{nta:107769083; - - - - -}	{At1g05670_2; KOG4197 FOG: PPR repeat R General function prediction only ;}	{NA}	{XM_018981815.1; PREDICTED: Juglans regia pentatricopeptide repeat-containing protein At1g05670, mitochondrial (LOC109003603), transcript variant X4, mRNA}	{NA}
Novelgene0213	{KVI08504.1; Beta galactosidase small chain/ domain 5 [Cynara cardunculus var. scolymus]}	{NA}	{vvi:100241220; K01190 lacZ beta-galactosidase 3.2.1.23 ko00052; Metabolism; Carbohydrate metabolism; Galactose metabolism | ko00600; Metabolism; Lipid metabolism; Sphingolipid metabolism | ko00511; Metabolism; Glycan biosynthesis and metabolism; Other glycan degradation}	{At3g59360; KOG2234 Predicted UDP-galactose transporter G Carbohydrate transport and metabolism ;}	{NA}	{NA}	{NA}
Novelgene0214	{JAT44730.1; CCHC-type zinc finger protein CG3800 [Anthurium amnicola]}	{NA}	{NA}	{NA}	{NA}	{KC676791.1; Lactuca sativa hypothetical protein, cysteine-rich RLK, nine-cis-epoxycarotenoid dioxygenase 4, and cysteine-rich RLK genes, complete cds}	{NA}
Novelgene0215	{KVI12530.1; Zinc finger, GATA-type [Cynara cardunculus var. scolymus]}	{sp|Q8LG10|GAT15_ARATH; GATA transcription factor 15 OS=Arabidopsis thaliana GN=GATA15 PE=2 SV=2}	{sind:105163077; - - - - -}	{At3g06740; KOG1601 GATA-4/5/6 transcription factors K Transcription ;}	{NA}	{NA}	{NA}
Novelgene0216	{NA}	{NA}	{NA}	{NA}	{NA}	{NA}	{NA}
Novelgene0217	{APU93382.1; putative gag-pol polyprotein [Marshallia obovata]}	{sp|Q99315|YG31B_YEAST; Transposon Ty3-G Gag-Pol polyprotein OS=Saccharomyces cerevisiae (strain ATCC 204508 / S288c) GN=TY3B-G PE=1 SV=3}	{pper:PRUPE_ppa015000mg; - - - - -}	{At2g10780; KOG0017 FOG: Transposon-encoded proteins with TYA, reverse transcriptase, integrase domains in various combinations R General function prediction only ;}	{NA}	{JX485630.1; Lactuca sativa cultivar Diana flowering locus T (FT) gene, complete cds}	{NA}
Novelgene0218	{XP_010070251.1; PREDICTED: uncharacterized protein LOC104457024 isoform X2 [Eucalyptus grandis]}	{NA}	{cam:101505475; K18327 REXO4, REX4 RNA exonuclease 4 3.1.-.- -}	{At5g40310; KOG2249 3'-5' exonuclease L Replication, recombination and repair ;}	{NA}	{NA}	{NA}
Novelgene0219	{NA}	{NA}	{NA}	{NA}	{NA}	{NA}	{NA}
Novelgene0220	{XP_019051508.1; PREDICTED: aluminum-activated malate transporter 14-like [Nelumbo nucifera]}	{sp|Q9LS23|ALMTD_ARATH; Aluminum-activated malate transporter 13 OS=Arabidopsis thaliana GN=ALMT13 PE=2 SV=1}	{nnu:104586742; - - - - -}	{At5g46600; KOG4711 Predicted membrane protein R General function prediction only ;}	{NA}	{NA}	{NA}
Novelgene0221	{NA}	{NA}	{NA}	{NA}	{NA}	{NA}	{NA}
Novelgene0222	{KVI12551.1; Agenet-like domain-containing protein [Cynara cardunculus var. scolymus]}	{sp|Q8H0V4|DUF7_ARATH; DUF724 domain-containing protein 7 OS=Arabidopsis thaliana GN=DUF7 PE=1 SV=1}	{spen:107003655; - - - - -; spen:107003655; - - - - -}	{NA}	{GO:0006914; autophagy; biological_process GO:0019089; transmission of virus; biological_process}	{NA}	{2}
Novelgene0223	{NA}	{NA}	{NA}	{NA}	{NA}	{NA}	{NA}
Novelgene0224	{KVH94455.1; Glutaredoxin [Cynara cardunculus var. scolymus]}	{sp|Q8L8Z8|GRXS2_ARATH; Monothiol glutaredoxin-S2 OS=Arabidopsis thaliana GN=GRXS2 PE=3 SV=1}	{sly:101252678; K03676 grxC, GLRX, GLRX2 glutaredoxin 3 - -}	{At5g18600; KOG1752 Glutaredoxin and related proteins O Posttranslational modification, protein turnover, chaperones ;}	{NA}	{NA}	{NA}
Novelgene0225	{KVH94474.1; AIG1-like protein [Cynara cardunculus var. scolymus]}	{sp|O81283|TC159_ARATH; Translocase of chloroplast 159, chloroplastic OS=Arabidopsis thaliana GN=TOC159 PE=1 SV=1}	{sind:105163350; - - - - -}	{NA}	{NA}	{XM_012227342.1; PREDICTED: Jatropha curcas translocase of chloroplast 159, chloroplastic (LOC105642501), mRNA}	{NA}
Novelgene0226	{KVH94329.1; AAA+ ATPase domain-containing protein [Cynara cardunculus var. scolymus]}	{sp|Q39160|MYO5_ARATH; Myosin-5 OS=Arabidopsis thaliana GN=XI-1 PE=1 SV=1}	{ini:109173853; K10357 MYO5 myosin V - -}	{At1g54560; KOG0160 Myosin class V heavy chain Z Cytoskeleton ;}	{GO:0007155; cell adhesion; biological_process GO:0005604; basement membrane; cellular_component GO:0051082; unfolded protein binding; molecular_function}	{XM_012233910.1; PREDICTED: Jatropha curcas myosin-9 (LOC105647719), mRNA}	{2}
Novelgene0227	{KVH94294.1; hypothetical protein Ccrd_003639 [Cynara cardunculus var. scolymus]}	{sp|Q8GX29|SKI25_ARATH; F-box/kelch-repeat protein SKIP25 OS=Arabidopsis thaliana GN=SKIP25 PE=1 SV=1}	{sind:105158990; - - - - -}	{At1g31350; KOG1072 FOG: Kelch repeat R General function prediction only ;}	{NA}	{XM_006588247.2; PREDICTED: Glycine max F-box/kelch-repeat protein SKIP25-like (LOC100783435), mRNA}	{NA}
Novelgene0228	{KVH94309.1; Leucine-rich repeat-containing protein [Cynara cardunculus var. scolymus]}	{sp|Q9LP24|Y1571_ARATH; Probable leucine-rich repeat receptor-like protein kinase At1g35710 OS=Arabidopsis thaliana GN=At1g35710 PE=2 SV=1}	{cann:107855758; - - - - -}	{At5g25910; KOG0619 FOG: Leucine rich repeat R General function prediction only ;}	{NA}	{NA}	{NA}
Novelgene0229	{NA}	{NA}	{NA}	{NA}	{NA}	{NA}	{NA}
Novelgene0230	{KVH94283.1; C2 calcium-dependent membrane targeting [Cynara cardunculus var. scolymus]}	{sp|Q9FL59|FTIP1_ARATH; FT-interacting protein 1 OS=Arabidopsis thaliana GN=FTIP1 PE=1 SV=1}	{gra:105798643; - - - - -}	{NA}	{NA}	{XM_016624999.1; PREDICTED: Nicotiana tabacum protein QUIRKY-like (LOC107801643), partial mRNA}	{NA}
Novelgene0231	{AEC11063.1; photosystem I reaction center subunit iv b, partial (chloroplast) [Camellia sinensis]}	{sp|Q41229|PSAEB_NICSY; Photosystem I reaction center subunit IV B, chloroplastic OS=Nicotiana sylvestris GN=PSAEB PE=1 SV=1}	{ini:109161742; K02693 psaE photosystem I subunit IV - ko00195; Metabolism; Energy metabolism; Photosynthesis}	{NA}	{NA}	{NA}	{NA}
Novelgene0232	{NA}	{NA}	{NA}	{NA}	{NA}	{NA}	{NA}
Novelgene0233	{AAA33019.1; oleoyl-acyl carrier protein thioesterase [Carthamus tinctorius]}	{sp|Q42712|FATA_CORSA; Oleoyl-acyl carrier protein thioesterase, chloroplastic (Fragment) OS=Coriandrum sativum GN=FATA PE=2 SV=1}	{thj:104804622; K10782 FATA fatty acyl-ACP thioesterase A 3.1.2.14 ko00061; Metabolism; Lipid metabolism; Fatty acid biosynthesis}	{NA}	{NA}	{M96568.1; Carthamus tinctorius (clone pCGN3265) oleoyl-acyl carrier protein thioesterase mRNA, complete cds}	{NA}
Novelgene0234	{NA}	{NA}	{NA}	{NA}	{NA}	{NA}	{NA}
Novelgene0235	{KVI03785.1; hypothetical protein Ccrd_017927 [Cynara cardunculus var. scolymus]}	{sp|Q01I07|IBH1_ORYSI; Transcription factor IBH1 OS=Oryza sativa subsp. indica GN=IBH1 PE=3 SV=1}	{ini:109173474; - - - - -}	{NA}	{GO:0046556; alpha-N-arabinofuranosidase activity; molecular_function GO:0046373; L-arabinose metabolic process; biological_process}	{NA}	{1}
Novelgene0236	{NA}	{NA}	{NA}	{NA}	{NA}	{NA}	{NA}
Novelgene0237	{NA}	{NA}	{NA}	{NA}	{NA}	{NA}	{NA}
Novelgene0238	{NA}	{NA}	{NA}	{NA}	{NA}	{NA}	{NA}
Novelgene0239	{NA}	{NA}	{NA}	{NA}	{NA}	{NA}	{NA}
Novelgene0240	{KVH94117.1; hypothetical protein Ccrd_003853 [Cynara cardunculus var. scolymus]}	{sp|O80871|P2C25_ARATH; Probable protein phosphatase 2C 25 OS=Arabidopsis thaliana GN=At2g30020 PE=1 SV=1}	{cic:CICLE_v10028590mg; - - - - -}	{At2g30020; KOG0698 Serine/threonine protein phosphatase T Signal transduction mechanisms ;}	{NA}	{NA}	{NA}
Novelgene0241	{NA}	{NA}	{NA}	{NA}	{NA}	{KC676791.1; Lactuca sativa hypothetical protein, cysteine-rich RLK, nine-cis-epoxycarotenoid dioxygenase 4, and cysteine-rich RLK genes, complete cds}	{NA}
Novelgene0242	{KVH91598.1; hypothetical protein Ccrd_006375 [Cynara cardunculus var. scolymus]}	{sp|A8MQR0|WIT2_ARATH; WPP domain-interacting tail-anchored protein 2 OS=Arabidopsis thaliana GN=WIT2 PE=1 SV=1}	{sind:105161733; - - - - -}	{NA}	{NA}	{NA}	{NA}
Novelgene0243	{AAN31845.1; putative polyubiquitin (UBQ10) [Arabidopsis thaliana]}	{sp|P49636|RL40_NICSY; Ubiquitin-60S ribosomal protein L40 OS=Nicotiana sylvestris GN=UBICEP52-7 PE=2 SV=2}	{adu:107476189; K02927 RP-L40e, RPL40 large subunit ribosomal protein L40e - ko03010; Genetic Information Processing; Translation; Ribosome}	{At4g05320; KOG0001 Ubiquitin and ubiquitin-like proteins OR Posttranslational modification, protein turnover, chaperones ; General function prediction only ;}	{NA}	{XM_010685391.2; PREDICTED: Beta vulgaris subsp. vulgaris ubiquitin-60S ribosomal protein L40 (LOC104898333), mRNA}	{NA}
Novelgene0244	{NA}	{NA}	{NA}	{NA}	{NA}	{NA}	{NA}
Novelgene0245	{KVI04971.1; Ribosomal protein L6 [Cynara cardunculus var. scolymus]}	{sp|P26861|RM06_MARPO; 60S ribosomal protein L6, mitochondrial OS=Marchantia polymorpha GN=RPL6 PE=3 SV=2}	{nnu:109114578; - - - - -}	{At2g18400; KOG3254 Mitochondrial/chloroplast ribosomal protein L6 J Translation, ribosomal structure and biogenesis ;}	{NA}	{EU830758.1; Linum usitatissimum clone LU0030C02 mRNA sequence}	{NA}
Novelgene0246	{NA}	{NA}	{NA}	{NA}	{NA}	{NA}	{NA}
Novelgene0247	{NA}	{NA}	{NA}	{NA}	{NA}	{NA}	{NA}
Novelgene0248	{NA}	{NA}	{NA}	{NA}	{NA}	{NA}	{NA}
Novelgene0249	{XP_019238980.1; PREDICTED: beta-glucosidase 11-like isoform X1 [Nicotiana attenuata]}	{sp|Q3ECW8|BGL01_ARATH; Beta-glucosidase 1 OS=Arabidopsis thaliana GN=BGLU1 PE=2 SV=2}	{brp:103844557; K01188 E3.2.1.21 beta-glucosidase 3.2.1.21 ko00500; Metabolism; Carbohydrate metabolism; Starch and sucrose metabolism | ko00460; Metabolism; Metabolism of other amino acids; Cyanoamino acid metabolism | ko00940; Metabolism; Biosynthesis of other secondary metabolites; Phenylpropanoid biosynthesis}	{At1g60090; KOG0626 Beta-glucosidase, lactase phlorizinhydrolase, and related proteins G Carbohydrate transport and metabolism ;}	{NA}	{AM428720.2; Vitis vinifera contig VV78X223874.4, whole genome shotgun sequence}	{NA}
Novelgene0250	{KVH94697.1; Cellulose synthase [Cynara cardunculus var. scolymus]}	{sp|Q9SRW9|CSLD5_ARATH; Cellulose synthase-like protein D5 OS=Arabidopsis thaliana GN=CSLD5 PE=2 SV=1}	{nta:107771119; - - - - -}	{NA}	{GO:0030036; actin cytoskeleton organization; biological_process GO:0030054; NA GO:0003779; actin binding; molecular_function GO:0046872; metal ion binding; molecular_function GO:0016760; cellulose synthase (UDP-forming) activity; molecular_function GO:0030244; cellulose biosynthetic process; biological_process GO:0016020; membrane; cellular_component}	{XM_007050973.2; PREDICTED: Theobroma cacao cellulose synthase-like protein D5 (LOC18613638), mRNA}	{3}
Novelgene0251	{JAV01726.1; Retrovirus-related Pol polyprotein from transposon TNT 1-94, partial [Noccaea caerulescens]}	{sp|P10978|POLX_TOBAC; Retrovirus-related Pol polyprotein from transposon TNT 1-94 OS=Nicotiana tabacum PE=2 SV=1}	{var:108344365; - - - - -}	{At4g03810; KOG0017 FOG: Transposon-encoded proteins with TYA, reverse transcriptase, integrase domains in various combinations R General function prediction only ;}	{NA}	{NA}	{NA}
Novelgene0252	{NA}	{NA}	{NA}	{NA}	{NA}	{NA}	{NA}
Novelgene0253	{KYP54863.1; Putative ribonuclease H protein At1g65750 family [Cajanus cajan]}	{sp|Q3EAI1|BH060_ARATH; Transcription factor bHLH60 OS=Arabidopsis thaliana GN=BHLH60 PE=2 SV=1}	{lang:109337317; - - - - -; lang:109337317; - - - - -}	{At2g14430; KOG1075 FOG: Reverse transcriptase R General function prediction only ;}	{NA}	{XM_019570718.1; PREDICTED: Lupinus angustifolius transcription factor bHLH48-like (LOC109334778), transcript variant X3, mRNA}	{NA}
Novelgene0254	{NA}	{NA}	{NA}	{NA}	{NA}	{NA}	{NA}
Novelgene0255	{NA}	{NA}	{NA}	{NA}	{NA}	{NA}	{NA}
Novelgene0256	{NA}	{NA}	{NA}	{NA}	{NA}	{NA}	{NA}
Novelgene0257	{APU93382.1; putative gag-pol polyprotein [Marshallia obovata]}	{sp|P04323|POL3_DROME; Retrovirus-related Pol polyprotein from transposon 17.6 OS=Drosophila melanogaster GN=pol PE=3 SV=1}	{aip:107627811; - - - - -}	{At2g04670; KOG0017 FOG: Transposon-encoded proteins with TYA, reverse transcriptase, integrase domains in various combinations R General function prediction only ;}	{GO:0006278; RNA-dependent DNA replication; biological_process GO:0003964; RNA-directed DNA polymerase activity; molecular_function GO:0003723; RNA binding; molecular_function}	{HG975446.1; Solanum pennellii chromosome ch07, complete genome}	{1}
Novelgene0258	{CCA66153.1; hypothetical protein [Beta vulgaris subsp. vulgaris]}	{sp|P14381|YTX2_XENLA; Transposon TX1 uncharacterized 149 kDa protein OS=Xenopus laevis PE=4 SV=1}	{bvg:104890406; - - - - -}	{At2g45230; KOG1075 FOG: Reverse transcriptase R General function prediction only ;}	{GO:0006278; RNA-dependent DNA replication; biological_process GO:0003964; RNA-directed DNA polymerase activity; molecular_function GO:0003723; RNA binding; molecular_function GO:0003723; RNA binding; molecular_function GO:0003964; RNA-directed DNA polymerase activity; molecular_function GO:0006278; RNA-dependent DNA replication; biological_process}	{NA}	{2}
Novelgene0259	{EEC84282.1; hypothetical protein OsI_30754 [Oryza sativa Indica Group]}	{sp|P10978|POLX_TOBAC; Retrovirus-related Pol polyprotein from transposon TNT 1-94 OS=Nicotiana tabacum PE=2 SV=1}	{sbi:SORBI_02g004525; - - - - -}	{At2g05390; KOG0017 FOG: Transposon-encoded proteins with TYA, reverse transcriptase, integrase domains in various combinations R General function prediction only ;}	{NA}	{NA}	{NA}
Novelgene0260	{KVH94831.1; Transcription factor GRAS [Cynara cardunculus var. scolymus]}	{sp|Q5NE24|NSP2_MEDTR; Nodulation-signaling pathway 2 protein OS=Medicago truncatula GN=NSP2 PE=1 SV=1}	{nta:107786443; - - - - -}	{NA}	{NA}	{NA}	{NA}
Novelgene0261	{KVH94901.1; ATPase, V0 complex, subunit e1/e2 [Cynara cardunculus var. scolymus]}	{sp|Q9FLN5|VA0E1_ARATH; V-type proton ATPase subunit e1 OS=Arabidopsis thaliana GN=VHA-e1 PE=2 SV=1}	{rcu:107262208; K02153 ATPeV0E, ATP6H V-type H+-transporting ATPase subunit e - ko00190; Metabolism; Energy metabolism; Oxidative phosphorylation | ko04145; Cellular Processes; Transport and catabolism; Phagosome | ko04966; Organismal Systems; Excretory system; Collecting duct acid secretion | ko04721; Organismal Systems; Nervous system; Synaptic vesicle cycle | ko05323; Human Diseases; Immune di…	{At5g55290; KOG3500 Vacuolar H+-ATPase V0 sector, subunit M9.7 (M9.2) C Energy production and conversion ;}	{NA}	{NA}	{NA}
Novelgene0262	{APU93382.1; putative gag-pol polyprotein [Marshallia obovata]}	{sp|Q7LHG5|YI31B_YEAST; Transposon Ty3-I Gag-Pol polyprotein OS=Saccharomyces cerevisiae (strain ATCC 204508 / S288c) GN=TY3B-I PE=3 SV=2}	{pper:PRUPE_ppa015000mg; - - - - -}	{At2g10780; KOG0017 FOG: Transposon-encoded proteins with TYA, reverse transcriptase, integrase domains in various combinations R General function prediction only ;}	{NA}	{KC676791.1; Lactuca sativa hypothetical protein, cysteine-rich RLK, nine-cis-epoxycarotenoid dioxygenase 4, and cysteine-rich RLK genes, complete cds}	{NA}
Novelgene0263	{ABW74585.1; pol polyprotein [Boechera divaricarpa]}	{sp|P10978|POLX_TOBAC; Retrovirus-related Pol polyprotein from transposon TNT 1-94 OS=Nicotiana tabacum PE=2 SV=1}	{bna:106412469; - - - - -}	{At1g48710; KOG0017 FOG: Transposon-encoded proteins with TYA, reverse transcriptase, integrase domains in various combinations R General function prediction only ;}	{GO:0003676; nucleic acid binding; molecular_function GO:0008270; zinc ion binding; molecular_function GO:0050830; defense response to Gram-positive bacterium; biological_process}	{NA}	{2}
Novelgene0264	{KVH94921.1; hypothetical protein Ccrd_003010 [Cynara cardunculus var. scolymus]}	{sp|Q9LZX1|LOR15_ARATH; Protein LURP-one-related 15 OS=Arabidopsis thaliana GN=At5g01750 PE=1 SV=1}	{lja:Lj0g3v0040549.1; - - - - -}	{NA}	{NA}	{NA}	{NA}
Novelgene0265	{KVH94924.1; Saposin B [Cynara cardunculus var. scolymus]}	{NA}	{rcu:8277678; K12382 PSAP, SGP1 saposin - ko04142; Cellular Processes; Transport and catabolism; Lysosome}	{At3g51730; KOG1340 Prosaposin IG Lipid transport and metabolism ; Carbohydrate transport and metabolism ;}	{GO:0006629; lipid metabolic process; biological_process}	{NA}	{1}
Novelgene0266	{XP_002532865.1; PREDICTED: serine/threonine-protein kinase HT1 [Ricinus communis]}	{sp|Q2MHE4|HT1_ARATH; Serine/threonine-protein kinase HT1 OS=Arabidopsis thaliana GN=HT1 PE=1 SV=1}	{rcu:8281233; - - - - -}	{At5g01850; KOG0192 Tyrosine kinase specific for activated (GTP-bound) p21cdc42Hs T Signal transduction mechanisms ;}	{GO:0006468; protein phosphorylation; biological_process GO:0004672; protein kinase activity; molecular_function}	{XM_012234300.1; PREDICTED: Jatropha curcas serine/threonine-protein kinase HT1 (LOC105648041), mRNA}	{1}
Novelgene0267	{NA}	{NA}	{NA}	{NA}	{NA}	{KF815390.1; Helianthus annuus mitochondrion, complete genome}	{NA}
Novelgene0268	{KVH95036.1; Initiation factor 2B-related protein [Cynara cardunculus var. scolymus]}	{sp|Q9ZVI6|LOR8_ARATH; Protein LURP-one-related 8 OS=Arabidopsis thaliana GN=At2g38640 PE=2 SV=1}	{cic:CICLE_v10012703mg; - - - - -}	{NA}	{NA}	{NA}	{NA}
Novelgene0269	{XP_009606101.1; PREDICTED: uncharacterized protein LOC104100550 [Nicotiana tomentosiformis]}	{NA}	{NA}	{NA}	{NA}	{NA}	{NA}
Novelgene0270	{KVI07346.1; Concanavalin A-like lectin/glucanase, subgroup [Cynara cardunculus var. scolymus]}	{sp|Q8VZG8|MIK2_ARATH; MDIS1-interacting receptor like kinase 2 OS=Arabidopsis thaliana GN=MIK2 PE=1 SV=3}	{gra:105787115; - - - - -}	{NA}	{NA}	{NA}	{NA}
Novelgene0271	{KVI07362.1; Mitochondrial carrier domain-containing protein [Cynara cardunculus var. scolymus]}	{sp|Q9LV81|BRTL3_ARATH; Probable mitochondrial adenine nucleotide transporter BTL3 OS=Arabidopsis thaliana GN=At5g64970 PE=2 SV=1}	{pper:PRUPE_ppa006009mg; - - - - -}	{At5g64970; KOG0752 Mitochondrial solute carrier protein C Energy production and conversion ;}	{NA}	{XM_016603422.1; PREDICTED: Nicotiana tabacum probable mitochondrial adenine nucleotide transporter BTL3 (LOC107782541), transcript variant X2, mRNA}	{NA}
Novelgene0272	{KVI07379.1; Disease resistance protein, partial [Cynara cardunculus var. scolymus]}	{sp|Q9M667|RPP13_ARATH; Disease resistance protein RPP13 OS=Arabidopsis thaliana GN=RPP13 PE=2 SV=2}	{sot:102604480; - - - - -}	{At3g46530; KOG4658 Apoptotic ATPase T Signal transduction mechanisms ;}	{NA}	{NA}	{NA}
Novelgene0273	{NA}	{NA}	{NA}	{NA}	{NA}	{NA}	{NA}
Novelgene0274	{NA}	{NA}	{NA}	{NA}	{NA}	{NA}	{NA}
Novelgene0275	{NA}	{NA}	{NA}	{NA}	{NA}	{NA}	{NA}
Novelgene0276	{NA}	{NA}	{NA}	{NA}	{NA}	{NA}	{NA}
Novelgene0277	{NA}	{NA}	{NA}	{NA}	{NA}	{NA}	{NA}
Novelgene0278	{KVI03969.1; Glutaredoxin, partial [Cynara cardunculus var. scolymus]}	{sp|Q8L8Z8|GRXS2_ARATH; Monothiol glutaredoxin-S2 OS=Arabidopsis thaliana GN=GRXS2 PE=3 SV=1}	{gra:105791426; K03676 grxC, GLRX, GLRX2 glutaredoxin 3 - -}	{At5g18600; KOG1752 Glutaredoxin and related proteins O Posttranslational modification, protein turnover, chaperones ;}	{GO:0005515; protein binding; molecular_function GO:0009055; NA GO:0045454; cell redox homeostasis; biological_process GO:0015035; protein disulfide oxidoreductase activity; molecular_function}	{NA}	{2}
Novelgene0279	{KVI07514.1; Cellulose synthase [Cynara cardunculus var. scolymus]}	{sp|Q9M9M4|CSLD3_ARATH; Cellulose synthase-like protein D3 OS=Arabidopsis thaliana GN=CSLD3 PE=1 SV=1}	{pxb:103943290; K20924 CSLD cellulose synthase-like protein 2.4.1.- -}	{NA}	{NA}	{XM_016708648.1; PREDICTED: Capsicum annuum cellulose synthase-like protein D3 (LOC107862931), mRNA}	{NA}
Novelgene0280	{YP_398372.1; Ycf2 [Lactuca sativa]}	{sp|Q332R7|YCF2_LACSA; Protein Ycf2 OS=Lactuca sativa GN=ycf2-A PE=3 SV=1}	{sly:101257292; - - - - -}	{NA}	{NA}	{DQ383816.1; Lactuca sativa cultivar Salinas chloroplast, complete genome}	{NA}
Novelgene0281	{KVI07530.1; hypothetical protein Ccrd_014108 [Cynara cardunculus var. scolymus]}	{sp|Q9SYQ0|IDM3_ARATH; Increased DNA methylation 3 OS=Arabidopsis thaliana GN=IDM3 PE=1 SV=1}	{sot:102581493; - - - - -}	{NA}	{NA}	{NA}	{NA}
Novelgene0282	{NA}	{NA}	{NA}	{NA}	{NA}	{NA}	{NA}
Novelgene0283	{NA}	{NA}	{NA}	{NA}	{NA}	{NA}	{NA}
Novelgene0284	{NA}	{NA}	{NA}	{NA}	{NA}	{NA}	{NA}
Novelgene0285	{OMO85906.1; hypothetical protein CCACVL1_09932 [Corchorus capsularis]}	{sp|Q6XAT2|ERL2_ARATH; LRR receptor-like serine/threonine-protein kinase ERL2 OS=Arabidopsis thaliana GN=ERL2 PE=2 SV=1}	{nnu:104610898; K20718 ER LRR receptor-like serine/threonine-protein kinase ERECTA 2.7.11.1 ko04016; Environmental Information Processing; Signal transduction; MAPK signaling pathway - plant}	{NA}	{NA}	{NA}	{NA}
Novelgene0286	{XP_002459793.1; hypothetical protein SORBIDRAFT_02g010755, partial [Sorghum bicolor]}	{NA}	{sbi:SORBI_02g010755; - - - - -}	{At3g43350; KOG0987 DNA helicase PIF1/RRM3 D Cell cycle control, cell division, chromosome partitioning ;}	{NA}	{HG670306.1; Triticum aestivum chromosome 3B, genomic scaffold, cultivar Chinese Spring}	{NA}
Novelgene0287	{NA}	{NA}	{NA}	{NA}	{NA}	{NA}	{NA}
Novelgene0288	{NA}	{NA}	{NA}	{NA}	{NA}	{NA}	{NA}
Novelgene0289	{JAU85124.1; Retrovirus-related Pol polyprotein from transposon TNT 1-94, partial [Noccaea caerulescens]}	{sp|P04146|COPIA_DROME; Copia protein OS=Drosophila melanogaster GN=GIP PE=1 SV=3}	{ats:F775_52220; - - - - -}	{At4g03810; KOG0017 FOG: Transposon-encoded proteins with TYA, reverse transcriptase, integrase domains in various combinations R General function prediction only ;}	{NA}	{NA}	{NA}
Novelgene0290	{KVI07167.1; 3'-5' exonuclease domain-containing protein [Cynara cardunculus var. scolymus]}	{sp|Q14191|WRN_HUMAN; Werner syndrome ATP-dependent helicase OS=Homo sapiens GN=WRN PE=1 SV=2}	{sind:105162701; - - - - -}	{At3g12470; KOG4373 Predicted 3'-5' exonuclease R General function prediction only ;}	{GO:0008408; 3'-5' exonuclease activity; molecular_function GO:0003676; nucleic acid binding; molecular_function GO:0006139; nucleobase, nucleoside, nucleotide and nucleic acid metabolic process; biological_process}	{NA}	{1}
Novelgene0291	{NA}	{NA}	{NA}	{NA}	{NA}	{KP752084.1; Cichorium intybus beta-tubulin (betaTUB) mRNA, complete cds}	{NA}
Novelgene0292	{KVI05055.1; hypothetical protein Ccrd_016613 [Cynara cardunculus var. scolymus]}	{NA}	{pper:PRUPE_ppa000064mg; K19026 SPG11 spatacsin - -}	{At4g39450; KOG1884 Uncharacterized conserved protein S Function unknown ;}	{NA}	{XM_018124083.1; PREDICTED: Theobroma cacao uncharacterized LOC18611704 (LOC18611704), transcript variant X2, mRNA}	{NA}
Novelgene0293	{KVH90781.1; hypothetical protein Ccrd_007184 [Cynara cardunculus var. scolymus]}	{NA}	{nta:107774822; - - - - -}	{NA}	{NA}	{NA}	{NA}
Novelgene0294	{NA}	{NA}	{NA}	{NA}	{NA}	{NA}	{NA}
Novelgene0295	{NA}	{NA}	{NA}	{NA}	{NA}	{NA}	{NA}
Novelgene0296	{NA}	{NA}	{NA}	{NA}	{NA}	{NA}	{NA}
Novelgene0297	{NA}	{NA}	{NA}	{NA}	{NA}	{NA}	{NA}
Novelgene0298	{NA}	{NA}	{NA}	{NA}	{NA}	{NA}	{NA}
Novelgene0299	{NA}	{NA}	{NA}	{NA}	{NA}	{NA}	{NA}
Novelgene0300	{GAU36121.1; hypothetical protein TSUD_374840 [Trifolium subterraneum]}	{NA}	{aip:107627719; - - - - -}	{NA}	{NA}	{NA}	{NA}
Novelgene0301	{NA}	{NA}	{NA}	{NA}	{NA}	{XM_009784617.1; PREDICTED: Nicotiana sylvestris UDP-N-acetylglucosamine transferase subunit ALG14 homolog (LOC104231602), transcript variant X1, mRNA}	{NA}
Novelgene0302	{O49852.1; RecName: Full=Glycine dehydrogenase (decarboxylating), mitochondrial; AltName: Full=Glycine cleavage system P protein; AltName: Full=Glycine decarboxylase; AltName: Full=Glycine dehydrogenase (aminomethyl-transferring); Flags: Precursor}	{sp|P49361|GCSPA_FLAPR; Glycine dehydrogenase (decarboxylating) A, mitochondrial OS=Flaveria pringlei GN=GDCSPA PE=2 SV=1}	{nta:107783010; - - - - -}	{At4g33010; KOG2040 Glycine dehydrogenase (decarboxylating) E Amino acid transport and metabolism ;}	{NA}	{JX485630.1; Lactuca sativa cultivar Diana flowering locus T (FT) gene, complete cds}	{NA}
Novelgene0303	{NA}	{NA}	{NA}	{NA}	{NA}	{KC676791.1; Lactuca sativa hypothetical protein, cysteine-rich RLK, nine-cis-epoxycarotenoid dioxygenase 4, and cysteine-rich RLK genes, complete cds}	{NA}
Novelgene0304	{NA}	{NA}	{NA}	{NA}	{NA}	{NA}	{NA}
Novelgene0305	{KJB44081.1; hypothetical protein B456_007G233400 [Gossypium raimondii]}	{NA}	{NA}	{NA}	{NA}	{XM_002274081.4; PREDICTED: Vitis vinifera probable mitochondrial 2-oxoglutarate/malate carrier protein-like (LOC100266307), mRNA}	{NA}
Novelgene0306	{NA}	{NA}	{NA}	{NA}	{NA}	{NA}	{NA}
Novelgene0307	{KVH87412.1; Zinc finger, CCCH-type [Cynara cardunculus var. scolymus]}	{sp|Q9LIH5|C3H38_ARATH; Zinc finger CCCH domain-containing protein 38 OS=Arabidopsis thaliana GN=At3g18640 PE=2 SV=1}	{sind:105159413; - - - - -}	{NA}	{GO:0046872; metal ion binding; molecular_function}	{NA}	{1}
Novelgene0308	{KYP70378.1; hypothetical protein KK1_009594 [Cajanus cajan]}	{sp|Q6AWY2|GRF7_ORYSJ; Growth-regulating factor 7 OS=Oryza sativa subsp. japonica GN=GRF7 PE=2 SV=2}	{nnu:104609045; - - - - -}	{NA}	{NA}	{XM_016838146.1; PREDICTED: Gossypium hirsutum growth-regulating factor 6-like (LOC107910325), transcript variant X7, mRNA}	{NA}
Novelgene0309	{KVG95880.1; hypothetical protein Ccrd_026065 [Cynara cardunculus var. scolymus]}	{sp|Q9ZQB9|CSLCC_ARATH; Probable xyloglucan glycosyltransferase 12 OS=Arabidopsis thaliana GN=CSLC12 PE=1 SV=1}	{fve:101296627; - - - - -}	{NA}	{NA}	{XM_009422432.2; PREDICTED: Musa acuminata subsp. malaccensis probable xyloglucan glycosyltransferase 1 (LOC104000402), mRNA}	{NA}
Novelgene0310	{KVI07130.1; hypothetical protein Ccrd_014519 [Cynara cardunculus var. scolymus]}	{NA}	{NA}	{NA}	{NA}	{NA}	{NA}
Novelgene0311	{KVI06816.1; Ubiquitin-conjugating enzyme/RWD-like protein [Cynara cardunculus var. scolymus]}	{sp|Q9SXC8|UFC1_ARATH; Ubiquitin-fold modifier-conjugating enzyme 1 OS=Arabidopsis thaliana GN=At1g27530 PE=2 SV=1}	{sind:105159058; K12165 UFC1 ufm1-conjugating enzyme 1 - -}	{At1g27530; KOG3357 Uncharacterized conserved protein S Function unknown ;}	{NA}	{XM_019562302.1; PREDICTED: Lupinus angustifolius ubiquitin-fold modifier-conjugating enzyme 1 (LOC109328712), mRNA}	{NA}
Novelgene0312	{GAV62881.1; zf-CCHC domain-containing protein/zf-CCHC_4 domain-containing protein, partial [Cephalotus follicularis]}	{sp|Q04832|HEXP_LEIMA; DNA-binding protein HEXBP OS=Leishmania major GN=HEXBP PE=4 SV=1}	{mdm:103432579; - - - - -}	{Hs4827071; KOG4400 E3 ubiquitin ligase interacting with arginine methyltransferase O Posttranslational modification, protein turnover, chaperones ;}	{GO:0008270; zinc ion binding; molecular_function GO:0003676; nucleic acid binding; molecular_function}	{NA}	{1}
Novelgene0313	{NA}	{NA}	{NA}	{NA}	{NA}	{KC676791.1; Lactuca sativa hypothetical protein, cysteine-rich RLK, nine-cis-epoxycarotenoid dioxygenase 4, and cysteine-rich RLK genes, complete cds}	{NA}
Novelgene0314	{NA}	{NA}	{NA}	{NA}	{NA}	{NA}	{NA}
Novelgene0315	{ALR96226.1; cellulase [Lactuca sativa]}	{sp|P0C1U4|GUN9_ORYSJ; Endoglucanase 9 OS=Oryza sativa subsp. japonica GN=GLU1 PE=2 SV=1}	{pop:POPTR_0003s15140g; - - - - -}	{NA}	{GO:0004553; hydrolase activity, hydrolyzing O-glycosyl compounds; molecular_function GO:0005975; carbohydrate metabolic process; biological_process GO:0005975; carbohydrate metabolic process; biological_process GO:0004553; hydrolase activity, hydrolyzing O-glycosyl compounds; molecular_function GO:0004553; hydrolase activity, hydrolyzing O-glycosyl compounds; molecular_function GO:0005975; carbo…	{KT258974.1; Lactuca sativa cultivar Guasihong cellulase (CEL1) mRNA, complete cds}	{3}
Novelgene0316	{XP_015959169.1; PREDICTED: transmembrane protein 64-like [Arachis duranensis]}	{NA}	{pmum:103318925; - - - - -}	{NA}	{GO:0055114; oxidation-reduction process; biological_process GO:0016491; oxidoreductase activity; molecular_function GO:0005506; iron ion binding; molecular_function GO:0006633; fatty acid biosynthetic process; biological_process}	{NM_001328458.1; Cucumis melo uncharacterized LOC103493278 (LOC103493278), mRNA}	{1}
Novelgene0317	{KVI11149.1; hypothetical protein Ccrd_010443 [Cynara cardunculus var. scolymus]}	{NA}	{cic:CICLE_v10013220mg; - - - - -}	{NA}	{NA}	{NA}	{NA}
Novelgene0318	{KVI07375.1; protein of unknown function DUF23 [Cynara cardunculus var. scolymus]}	{NA}	{NA}	{NA}	{NA}	{NA}	{NA}
Novelgene0319	{NA}	{NA}	{NA}	{NA}	{NA}	{KC676791.1; Lactuca sativa hypothetical protein, cysteine-rich RLK, nine-cis-epoxycarotenoid dioxygenase 4, and cysteine-rich RLK genes, complete cds}	{NA}
Novelgene0320	{NA}	{NA}	{NA}	{NA}	{NA}	{KC676791.1; Lactuca sativa hypothetical protein, cysteine-rich RLK, nine-cis-epoxycarotenoid dioxygenase 4, and cysteine-rich RLK genes, complete cds}	{NA}
Novelgene0321	{NA}	{NA}	{NA}	{NA}	{NA}	{NA}	{NA}
Novelgene0322	{NA}	{NA}	{NA}	{NA}	{NA}	{NA}	{NA}
Novelgene0323	{NA}	{NA}	{NA}	{NA}	{NA}	{NA}	{NA}
Novelgene0324	{NA}	{NA}	{NA}	{NA}	{NA}	{NA}	{NA}
Novelgene0325	{XP_006293763.1; hypothetical protein CARUB_v10022723mg [Capsella rubella]}	{sp|Q8L7F7|NUP62_ARATH; Nuclear pore complex protein NUP62 OS=Arabidopsis thaliana GN=NUP62 PE=1 SV=1}	{sot:102587272; K14306 NUP62, NSP1 nuclear pore complex protein Nup62 - ko03013; Genetic Information Processing; Translation; RNA transport}	{NA}	{NA}	{NA}	{NA}
Novelgene0326	{KVI06954.1; Homeodomain-like protein [Cynara cardunculus var. scolymus]}	{NA}	{NA}	{NA}	{NA}	{NA}	{NA}
Novelgene0327	{NA}	{NA}	{NA}	{NA}	{NA}	{NA}	{NA}
Novelgene0328	{KVI02181.1; hypothetical protein Ccrd_019523 [Cynara cardunculus var. scolymus]}	{NA}	{pop:POPTR_0001s38210g; - - - - -}	{NA}	{NA}	{XM_007149363.1; Phaseolus vulgaris hypothetical protein (PHAVU_005G069300g) mRNA, complete cds}	{NA}
Novelgene0329	{KVI10452.1; Transcription factor, TCP [Cynara cardunculus var. scolymus]}	{sp|A2WM14|PCF5_ORYSI; Transcription factor PCF5 OS=Oryza sativa subsp. indica GN=PCF5 PE=4 SV=1}	{fve:101298687; - - - - -}	{NA}	{GO:0007010; cytoskeleton organization; biological_process GO:0003779; actin binding; molecular_function}	{XM_019217397.1; PREDICTED: Vitis vinifera transcription factor TCP4 (LOC100248756), mRNA}	{1}
Novelgene0330	{KVI02160.1; hypothetical protein Ccrd_019556 [Cynara cardunculus var. scolymus]}	{NA}	{mdm:103444881; - - - - -}	{NA}	{GO:0006355; regulation of transcription, DNA-dependent; biological_process GO:0005634; nucleus; cellular_component GO:0032040; small-subunit processome; cellular_component}	{XR_001807656.1; PREDICTED: Daucus carota subsp. sativus uncharacterized LOC108226392 (LOC108226392), transcript variant X9, misc_RNA}	{2}
Novelgene0331	{KVI02127.1; Isopenicillin N synthase [Cynara cardunculus var. scolymus]}	{sp|Q9SQ80|G2OX1_PEA; Gibberellin 2-beta-dioxygenase 1 OS=Pisum sativum GN=GA2OX1 PE=1 SV=1}	{pxb:103957332; K04125 E1.14.11.13 gibberellin 2-oxidase 1.14.11.13 ko00904; Metabolism; Metabolism of terpenoids and polyketides; Diterpenoid biosynthesis}	{At1g78440; KOG0143 Iron/ascorbate family oxidoreductases QR Secondary metabolites biosynthesis, transport and catabolism ; General function prediction only ;}	{NA}	{AB031206.1; Lactuca sativa Ls2ox1 mRNA for gibberellin 2-oxidase No1, complete cds}	{NA}
Novelgene0332	{NA}	{NA}	{NA}	{NA}	{NA}	{NA}	{NA}
Novelgene0333	{XP_019108180.1; PREDICTED: uncharacterized protein LOC109136493 [Beta vulgaris subsp. vulgaris]}	{NA}	{bvg:104889316; - - - - -}	{NA}	{NA}	{NA}	{NA}
Novelgene0334	{NA}	{NA}	{NA}	{NA}	{NA}	{NA}	{NA}
Novelgene0335	{KVI06971.1; Concanavalin A-like lectin/glucanase, subgroup [Cynara cardunculus var. scolymus]}	{sp|Q9T020|Y4391_ARATH; Probable receptor-like protein kinase At4g39110 OS=Arabidopsis thaliana GN=At4g39110 PE=3 SV=1}	{spen:107014301; - - - - -; spen:107014301; - - - - -}	{At4g39110; KOG1187 Serine/threonine protein kinase T Signal transduction mechanisms ;}	{NA}	{XM_012211824.1; PREDICTED: Jatropha curcas probable receptor-like protein kinase At4g39110 (LOC105630122), mRNA}	{NA}
Novelgene0336	{NA}	{NA}	{NA}	{NA}	{NA}	{NA}	{NA}
Novelgene0337	{ABA97501.1; retrotransposon protein, putative, Ty3-gypsy subclass [Oryza sativa Japonica Group]}	{NA}	{ini:109178486; - - - - -}	{At2g14650; KOG0017 FOG: Transposon-encoded proteins with TYA, reverse transcriptase, integrase domains in various combinations R General function prediction only ;}	{NA}	{NA}	{NA}
Novelgene0338	{NA}	{NA}	{NA}	{NA}	{NA}	{NA}	{NA}
Novelgene0339	{NA}	{NA}	{NA}	{NA}	{NA}	{NA}	{NA}
Novelgene0340	{KZV23217.1; Cysteine-rich RLK (receptor-like protein kinase) 8 [Dorcoceras hygrometricum]}	{sp|P04146|COPIA_DROME; Copia protein OS=Drosophila melanogaster GN=GIP PE=1 SV=3}	{thj:104804180; - - - - -}	{At2g23330; KOG0017 FOG: Transposon-encoded proteins with TYA, reverse transcriptase, integrase domains in various combinations R General function prediction only ;}	{GO:0015074; DNA integration; biological_process}	{HG975440.1; Solanum pennellii chromosome ch01, complete genome}	{1}
Novelgene0341	{XP_016539196.1; PREDICTED: BRASSINOSTEROID INSENSITIVE 1-associated receptor kinase 1 isoform X2 [Capsicum annuum]}	{sp|Q94AG2|SERK1_ARATH; Somatic embryogenesis receptor kinase 1 OS=Arabidopsis thaliana GN=SERK1 PE=1 SV=2}	{pmum:103319160; K13416 BAK1 brassinosteroid insensitive 1-associated receptor kinase 1 [EC:2.7.10.1 2.7.11.1] 2.7.10.1,2.7.11.1 ko04016; Environmental Information Processing; Signal transduction; MAPK signaling pathway - plant | ko04075; Environmental Information Processing; Signal transduction; Plant hormone signal transduction | ko04626; Organismal Systems; Environmental adaptation; Plant-path…	{NA}	{NA}	{XM_008220671.2; PREDICTED: Prunus mume BRASSINOSTEROID INSENSITIVE 1-associated receptor kinase 1-like (LOC103319160), mRNA}	{NA}
Novelgene0342	{APU93382.1; putative gag-pol polyprotein [Marshallia obovata]}	{sp|Q7LHG5|YI31B_YEAST; Transposon Ty3-I Gag-Pol polyprotein OS=Saccharomyces cerevisiae (strain ATCC 204508 / S288c) GN=TY3B-I PE=3 SV=2}	{pper:PRUPE_ppa015000mg; - - - - -}	{At2g10780; KOG0017 FOG: Transposon-encoded proteins with TYA, reverse transcriptase, integrase domains in various combinations R General function prediction only ;}	{GO:0003964; RNA-directed DNA polymerase activity; molecular_function GO:0006278; RNA-dependent DNA replication; biological_process GO:0003723; RNA binding; molecular_function GO:0015074; DNA integration; biological_process}	{KC676791.1; Lactuca sativa hypothetical protein, cysteine-rich RLK, nine-cis-epoxycarotenoid dioxygenase 4, and cysteine-rich RLK genes, complete cds}	{2}
Novelgene0343	{KVI01730.1; Aminotransferase, class I/classII [Cynara cardunculus var. scolymus]}	{sp|Q9SWR3|MMT1_WEDBI; Methionine S-methyltransferase OS=Wedelia biflora GN=MMT1 PE=1 SV=1}	{cit:102615293; K08247 E2.1.1.12 methionine S-methyltransferase 2.1.1.12 ko00450; Metabolism; Metabolism of other amino acids; Selenocompound metabolism}	{NA}	{NA}	{AF137023.1; Wollastonia biflora methionine S-methyltransferase mRNA, complete cds}	{NA}
Novelgene0344	{NA}	{NA}	{NA}	{NA}	{NA}	{JX485630.1; Lactuca sativa cultivar Diana flowering locus T (FT) gene, complete cds}	{NA}
Novelgene0345	{NA}	{NA}	{NA}	{NA}	{NA}	{NR_140997.1; Arabidopsis thaliana other RNA snoRNA}	{NA}
Novelgene0346	{NA}	{NA}	{NA}	{NA}	{NA}	{NA}	{NA}
Novelgene0347	{NA}	{NA}	{NA}	{NA}	{NA}	{NA}	{NA}
Novelgene0348	{KVH90216.1; CS domain-containing protein [Cynara cardunculus var. scolymus]}	{sp|O82290|SKL2_ARATH; Probable inactive shikimate kinase like 2, chloroplastic OS=Arabidopsis thaliana GN=SKL2 PE=2 SV=2}	{cit:102610365; - - - - -}	{NA}	{NA}	{XM_018974557.1; PREDICTED: Juglans regia probable inactive shikimate kinase like 2, chloroplastic (LOC108998108), transcript variant X3, mRNA}	{NA}
Novelgene0349	{NA}	{NA}	{NA}	{NA}	{NA}	{NA}	{NA}
Novelgene0350	{XP_010525303.1; PREDICTED: uncharacterized protein LOC104803125 [Tarenaya hassleriana]}	{NA}	{thj:104803125; - - - - -}	{NA}	{NA}	{NA}	{NA}
Novelgene0351	{KVH90019.1; Toll/interleukin-1 receptor homology (TIR) domain-containing protein [Cynara cardunculus var. scolymus]}	{NA}	{sind:105158016; - - - - -}	{NA}	{NA}	{XM_016040609.1; PREDICTED: Ziziphus jujuba uncharacterized LOC107429855 (LOC107429855), mRNA}	{NA}
Novelgene0352	{NA}	{NA}	{NA}	{NA}	{NA}	{NA}	{NA}
Novelgene0353	{CDP18096.1; unnamed protein product [Coffea canephora]}	{sp|F4K4C5|KN14S_ARATH; Kinesin-like protein KIN-14S OS=Arabidopsis thaliana GN=KIN14S PE=3 SV=1}	{spen:107003197; K10406 KIFC2_3 kinesin family member C2/C3 - -; spen:107003197; K10406 KIFC2_3 kinesin family member C2/C3 - -}	{At5g27550; KOG0239 Kinesin (KAR3 subfamily) Z Cytoskeleton ;}	{NA}	{NA}	{NA}
Novelgene0354	{KVH90073.1; Ribonuclease H-like domain-containing protein [Cynara cardunculus var. scolymus]}	{NA}	{cann:107866552; - - - - -}	{NA}	{NA}	{XM_018117295.1; PREDICTED: Theobroma cacao uncharacterized LOC18606366 (LOC18606366), transcript variant X2, mRNA}	{NA}
Novelgene0355	{KVH90007.1; Zinc finger, RING/FYVE/PHD-type [Cynara cardunculus var. scolymus]}	{sp|P0CH01|AT21A_ARATH; Putative RING-H2 finger protein ATL21A OS=Arabidopsis thaliana GN=ATL21A PE=3 SV=1}	{pvu:PHAVU_009G054000g; - - - - -}	{At1g18390; KOG1187 Serine/threonine protein kinase T Signal transduction mechanisms ;}	{NA}	{NA}	{NA}
Novelgene0356	{KVH90122.1; Protein of unknown function DUF1218 [Cynara cardunculus var. scolymus]}	{NA}	{NA}	{NA}	{NA}	{NA}	{NA}
Novelgene0357	{XP_007208078.1; hypothetical protein PRUPE_ppa001536mg [Prunus persica]}	{sp|Q8LJT8|TKI1_ARATH; TSL-kinase interacting protein 1 OS=Arabidopsis thaliana GN=TKI1 PE=1 SV=2}	{pper:PRUPE_ppa001536mg; - - - - -}	{At2g36960; KOG4468 Polycomb-group transcriptional regulator K Transcription ;}	{NA}	{XM_010531427.2; PREDICTED: Tarenaya hassleriana TSL-kinase interacting protein 1 (LOC104806477), transcript variant X4, mRNA}	{NA}
Novelgene0358	{KVH89957.1; DNA-directed DNA polymerase, family A, palm domain-containing protein [Cynara cardunculus var. scolymus]}	{sp|Q588V7|TEB_ARATH; Helicase and polymerase-containing protein TEBICHI OS=Arabidopsis thaliana GN=TEB PE=2 SV=1}	{pmum:103320159; K02349 POLQ DNA polymerase theta 2.7.7.7 -}	{At4g32700; KOG0950 DNA polymerase theta/eta, DEAD-box superfamily R General function prediction only ;}	{NA}	{XM_017333971.1; PREDICTED: Malus x domestica helicase and polymerase-containing protein TEBICHI (LOC103441318), transcript variant X2, mRNA}	{NA}
Novelgene0359	{NA}	{NA}	{NA}	{NA}	{NA}	{NA}	{NA}
Novelgene0360	{KVH89931.1; Cof protein [Cynara cardunculus var. scolymus]}	{sp|P0A8Y5|YIDA_ECOLI; Sugar phosphatase YidA OS=Escherichia coli (strain K12) GN=yidA PE=1 SV=1}	{nnu:104592035; - - - - -}	{NA}	{GO:0004222; metalloendopeptidase activity; molecular_function GO:0006364; rRNA processing; biological_process GO:0005992; trehalose biosynthetic process; biological_process GO:0003824; NA}	{XM_010251176.2; PREDICTED: Nelumbo nucifera uncharacterized LOC104592035 (LOC104592035), transcript variant X2, mRNA}	{2}
Novelgene0361	{NA}	{NA}	{NA}	{NA}	{NA}	{NA}	{NA}
Novelgene0362	{KVH89844.1; Beta-lactamase-related protein [Cynara cardunculus var. scolymus]}	{NA}	{fve:101315016; K08869 ADCK, ABC1 aarF domain-containing kinase - -}	{At5g24810; KOG1235 Predicted unusual protein kinase R General function prediction only ;}	{NA}	{NA}	{NA}
Novelgene0363	{KVH89854.1; hypothetical protein Ccrd_008162 [Cynara cardunculus var. scolymus]}	{NA}	{sind:105159467; - - - - -}	{NA}	{GO:0035556; intracellular signal transduction; biological_process GO:0006464; protein modification process; biological_process GO:0016151; nickel ion binding; molecular_function}	{NA}	{2}
Novelgene0364	{NA}	{NA}	{NA}	{NA}	{NA}	{NA}	{NA}
Novelgene0365	{NA}	{NA}	{NA}	{NA}	{NA}	{NA}	{NA}
Novelgene0366	{NA}	{NA}	{NA}	{NA}	{NA}	{NA}	{NA}
Novelgene0367	{NA}	{NA}	{NA}	{NA}	{NA}	{NA}	{NA}
Novelgene0368	{NA}	{NA}	{NA}	{NA}	{NA}	{NA}	{NA}
Novelgene0369	{ONI13902.1; hypothetical protein PRUPE_4G253800 [Prunus persica]}	{sp|Q9C8J6|PLA17_ARATH; Phospholipase A1-Igamma3, chloroplastic OS=Arabidopsis thaliana GN=At1g51440 PE=1 SV=1}	{sind:105163634; - - - - -}	{At1g51440; KOG4569 Predicted lipase I Lipid transport and metabolism ;}	{NA}	{XM_008229117.1; PREDICTED: Prunus mume phospholipase A1-Igamma3, chloroplastic (LOC103326865), mRNA}	{NA}
Novelgene0370	{XP_017226773.1; PREDICTED: photosystem II 5 kDa protein, chloroplastic [Daucus carota subsp. sativus]}	{sp|Q39195|PST2_ARATH; Photosystem II 5 kDa protein, chloroplastic OS=Arabidopsis thaliana GN=PSBT PE=3 SV=2}	{brp:103835533; - - - - -}	{NA}	{NA}	{NA}	{NA}
Novelgene0371	{NA}	{NA}	{NA}	{NA}	{GO:0006950; response to stress; biological_process}	{KC676791.1; Lactuca sativa hypothetical protein, cysteine-rich RLK, nine-cis-epoxycarotenoid dioxygenase 4, and cysteine-rich RLK genes, complete cds}	{1}
Novelgene0372	{APU93382.1; putative gag-pol polyprotein [Marshallia obovata]}	{sp|P0CT40|TF29_SCHPO; Transposon Tf2-9 polyprotein OS=Schizosaccharomyces pombe (strain 972 / ATCC 24843) GN=Tf2-9 PE=3 SV=1}	{aip:107627811; - - - - -}	{At2g10780; KOG0017 FOG: Transposon-encoded proteins with TYA, reverse transcriptase, integrase domains in various combinations R General function prediction only ;}	{NA}	{JX485630.1; Lactuca sativa cultivar Diana flowering locus T (FT) gene, complete cds}	{NA}
Novelgene0373	{NA}	{NA}	{NA}	{NA}	{NA}	{NA}	{NA}
Novelgene0374	{KVH90497.1; UDP-glucuronosyl/UDP-glucosyltransferase [Cynara cardunculus var. scolymus]}	{sp|Q9SCP6|U73D1_ARATH; UDP-glycosyltransferase 73D1 OS=Arabidopsis thaliana GN=UGT73D1 PE=3 SV=1}	{pper:PRUPE_ppa018836mg; K13496 UGT73C UDP-glucosyl transferase 73C 2.4.1.- -}	{At3g53150; KOG1192 UDP-glucuronosyl and UDP-glucosyl transferase GC Carbohydrate transport and metabolism ; Energy production and conversion ;}	{NA}	{NA}	{NA}
Novelgene0375	{NA}	{NA}	{NA}	{NA}	{NA}	{NA}	{NA}
Novelgene0376	{NA}	{NA}	{NA}	{NA}	{NA}	{NA}	{NA}
Novelgene0377	{NA}	{NA}	{NA}	{NA}	{NA}	{NA}	{NA}
Novelgene0378	{KVH90589.1; Ankyrin repeat-containing protein [Cynara cardunculus var. scolymus]}	{sp|Q6AWW5|Y5262_ARATH; Ankyrin repeat-containing protein At5g02620 OS=Arabidopsis thaliana GN=At5g02620 PE=1 SV=1}	{sind:105161491; - - - - -}	{At1g07710; KOG0504 FOG: Ankyrin repeat R General function prediction only ;}	{NA}	{NA}	{NA}
Novelgene0379	{NA}	{NA}	{NA}	{NA}	{NA}	{NA}	{NA}
Novelgene0380	{KVH90525.1; hypothetical protein Ccrd_007437 [Cynara cardunculus var. scolymus]}	{NA}	{rcu:8282386; - - - - -}	{NA}	{NA}	{NA}	{NA}
Novelgene0381	{KVH90562.1; hypothetical protein Ccrd_007421 [Cynara cardunculus var. scolymus]}	{NA}	{cann:107854541; - - - - -}	{NA}	{NA}	{NA}	{NA}
Novelgene0382	{NA}	{NA}	{NA}	{NA}	{NA}	{NA}	{NA}
Novelgene0383	{XP_010683378.1; PREDICTED: uncharacterized protein LOC104898070 [Beta vulgaris subsp. vulgaris]}	{NA}	{bvg:104886862; - - - - -}	{NA}	{NA}	{KC676791.1; Lactuca sativa hypothetical protein, cysteine-rich RLK, nine-cis-epoxycarotenoid dioxygenase 4, and cysteine-rich RLK genes, complete cds}	{NA}
Novelgene0384	{KVH90595.1; Plant disease resistance response protein [Cynara cardunculus var. scolymus]}	{sp|Q9C523|DIR19_ARATH; Dirigent protein 19 OS=Arabidopsis thaliana GN=DIR19 PE=2 SV=1}	{vra:106757300; - - - - -}	{NA}	{NA}	{XM_017397906.1; PREDICTED: Daucus carota subsp. sativus dirigent protein 22-like (LOC108223584), mRNA}	{NA}
Novelgene0385	{XP_015901347.1; PREDICTED: uncharacterized protein LOC107434395 [Ziziphus jujuba]}	{NA}	{ini:109151195; - - - - -}	{NA}	{NA}	{NA}	{NA}
Novelgene0386	{KVH90598.1; Colon cancer-associated Mic1-like protein, partial [Cynara cardunculus var. scolymus]}	{NA}	{csv:101218836; - - - - -}	{At3g12010; KOG2377 Uncharacterized conserved protein S Function unknown ;}	{NA}	{XM_019332313.1; PREDICTED: Ipomoea nil uncharacterized protein C18orf8 (LOC109182208), transcript variant X2, mRNA}	{NA}
Novelgene0387	{XP_019241163.1; PREDICTED: kinesin-like protein KIN-7K, chloroplastic isoform X1 [Nicotiana attenuata]}	{sp|F4J8L3|KN7K_ARATH; Kinesin-like protein KIN-7K, chloroplastic OS=Arabidopsis thaliana GN=KIN7K PE=2 SV=1}	{spen:107014516; K11498 CENPE centromeric protein E - -; spen:107014516; K11498 CENPE centromeric protein E - -}	{At3g12020; KOG0242 Kinesin-like protein Z Cytoskeleton ;}	{GO:0003700; sequence-specific DNA binding transcription factor activity; molecular_function GO:0010508; positive regulation of autophagy; biological_process GO:0043093; cytokinesis by binary fission; biological_process GO:0043565; sequence-specific DNA binding; molecular_function GO:0042729; DASH complex; cellular_component GO:0019867; outer membrane; cellular_component GO:0005737; cytoplasm; ce…	{XM_002308319.2; Populus trichocarpa kinesin motor family protein (POPTR_0006s20950g) mRNA, complete cds}	{14}
Novelgene0388	{KVH90624.1; Plant organelle RNA recognition domain-containing protein [Cynara cardunculus var. scolymus]}	{sp|Q689D6|RPD1_ARATH; Protein ROOT PRIMORDIUM DEFECTIVE 1 OS=Arabidopsis thaliana GN=RPD1 PE=1 SV=1}	{sly:101251628; - - - - -}	{NA}	{NA}	{NA}	{NA}
Novelgene0389	{KVI08414.1; CCR4-NOT complex, subunit 3/ 5 [Cynara cardunculus var. scolymus]}	{sp|O13870|NOT3_SCHPO; General negative regulator of transcription subunit 3 OS=Schizosaccharomyces pombe (strain 972 / ATCC 24843) GN=not3 PE=1 SV=2}	{pxb:103946866; K12580 CNOT3, NOT3 CCR4-NOT transcription complex subunit 3 - ko03018; Genetic Information Processing; Folding, sorting and degradation; RNA degradation}	{At5g18230; KOG2150 CCR4-NOT transcriptional regulation complex, NOT5 subunit K Transcription ;}	{GO:0008237; metallopeptidase activity; molecular_function GO:0016805; dipeptidase activity; molecular_function GO:0005618; cell wall; cellular_component GO:0006508; proteolysis; biological_process}	{XM_010655536.2; PREDICTED: Vitis vinifera CCR4-NOT transcription complex subunit 3 (LOC100253711), transcript variant X5, mRNA}	{1}
Novelgene0390	{KVH90888.1; Leucine-rich repeat-containing protein [Cynara cardunculus var. scolymus]}	{sp|Q9FL28|FLS2_ARATH; LRR receptor-like serine/threonine-protein kinase FLS2 OS=Arabidopsis thaliana GN=FLS2 PE=1 SV=1}	{cic:CICLE_v10006889mg; - - - - -}	{NA}	{GO:0005515; protein binding; molecular_function GO:0005515; protein binding; molecular_function}	{NA}	{2}
Novelgene0391	{KVH90608.1; Protein kinase, ATP binding site-containing protein [Cynara cardunculus var. scolymus]}	{sp|Q852L0|HD16N_ORYSJ; Casein kinase 1-like protein HD16 OS=Oryza sativa subsp. japonica GN=HD16 PE=1 SV=1}	{sind:105159627; - - - - -}	{At3g03940; KOG1164 Casein kinase (serine/threonine/tyrosine protein kinase) T Signal transduction mechanisms ;}	{NA}	{XM_017391936.1; PREDICTED: Daucus carota subsp. sativus uncharacterized LOC108218816 (LOC108218816), mRNA}	{NA}
Novelgene0392	{KVH90605.1; hypothetical protein Ccrd_007355 [Cynara cardunculus var. scolymus]}	{NA}	{rcu:8276506; - - - - -}	{NA}	{NA}	{NA}	{NA}
Novelgene0393	{NA}	{NA}	{NA}	{NA}	{NA}	{NA}	{NA}
Novelgene0394	{NA}	{NA}	{NA}	{NA}	{NA}	{NA}	{NA}
Novelgene0395	{APU93382.1; putative gag-pol polyprotein [Marshallia obovata]}	{sp|P0CT42|TF27_SCHPO; Transposon Tf2-7 polyprotein OS=Schizosaccharomyces pombe (strain 972 / ATCC 24843) GN=Tf2-7 PE=3 SV=1}	{pper:PRUPE_ppa015000mg; - - - - -}	{At2g10780; KOG0017 FOG: Transposon-encoded proteins with TYA, reverse transcriptase, integrase domains in various combinations R General function prediction only ;}	{NA}	{JX474963.1; Lactuca sativa microsatellite LSSB29 sequence}	{NA}
Novelgene0396	{KVH99749.1; Endonuclease/exonuclease/phosphatase [Cynara cardunculus var. scolymus]}	{NA}	{NA}	{NA}	{NA}	{NA}	{NA}
Novelgene0397	{XP_008779122.1; PREDICTED: 50S ribosomal protein L9, chloroplastic isoform X1 [Phoenix dactylifera]}	{sp|P25864|RK9_ARATH; 50S ribosomal protein L9, chloroplastic OS=Arabidopsis thaliana GN=RPL9 PE=2 SV=1}	{pda:103698850; K02939 RP-L9, MRPL9, rplI large subunit ribosomal protein L9 - ko03010; Genetic Information Processing; Translation; Ribosome}	{At3g44890; KOG4607 Mitochondrial ribosomal protein L9 J Translation, ribosomal structure and biogenesis ;}	{NA}	{NA}	{NA}
Novelgene0398	{NA}	{NA}	{NA}	{NA}	{NA}	{NA}	{NA}
Novelgene0399	{XP_014757734.1; PREDICTED: uncharacterized protein LOC106866655, partial [Brachypodium distachyon]}	{NA}	{ats:F775_00397; - - - - -}	{NA}	{NA}	{KC676791.1; Lactuca sativa hypothetical protein, cysteine-rich RLK, nine-cis-epoxycarotenoid dioxygenase 4, and cysteine-rich RLK genes, complete cds}	{NA}
Novelgene0400	{XP_004496233.1; PREDICTED: protein MOR1 isoform X1 [Cicer arietinum]}	{sp|Q94FN2|MOR1_ARATH; Protein MOR1 OS=Arabidopsis thaliana GN=MOR1 PE=1 SV=1}	{cam:101502745; K16803 CKAP5, XMAP215 cytoskeleton-associated protein 5 - -}	{At4g16800; KOG1679 Enoyl-CoA hydratase I Lipid transport and metabolism ;}	{NA}	{KC676791.1; Lactuca sativa hypothetical protein, cysteine-rich RLK, nine-cis-epoxycarotenoid dioxygenase 4, and cysteine-rich RLK genes, complete cds}	{NA}
Novelgene0401	{KVI06307.1; hypothetical protein Ccrd_015348 [Cynara cardunculus var. scolymus]}	{sp|C0LGQ5|GSO1_ARATH; LRR receptor-like serine/threonine-protein kinase GSO1 OS=Arabidopsis thaliana GN=GSO1 PE=2 SV=1}	{csv:101203769; - - - - -}	{NA}	{NA}	{NA}	{NA}
Novelgene0402	{ACB56927.1; glycosyltransferase UGT95A1 [Pilosella officinarum]}	{NA}	{NA}	{NA}	{NA}	{NA}	{NA}
Novelgene0403	{KVH74770.1; Aldolase-type TIM barrel [Cynara cardunculus var. scolymus]}	{sp|Q9SA34|IMDH2_ARATH; Inosine-5'-monophosphate dehydrogenase 2 OS=Arabidopsis thaliana GN=At1g16350 PE=1 SV=1}	{nta:107775294; - - - - -}	{At1g16350; KOG2550 IMP dehydrogenase/GMP reductase F Nucleotide transport and metabolism ;}	{NA}	{XM_012606324.1; PREDICTED: Gossypium raimondii inosine-5'-monophosphate dehydrogenase 2-like (LOC105781797), mRNA}	{NA}
Novelgene0404	{KVH90830.1; Zinc finger, AN1-type [Cynara cardunculus var. scolymus]}	{sp|Q9LHJ8|SAP5_ARATH; Zinc finger A20 and AN1 domain-containing stress-associated protein 5 OS=Arabidopsis thaliana GN=SAP5 PE=2 SV=1}	{sind:105163557; - - - - -}	{At3g12630; KOG3173 Predicted Zn-finger protein R General function prediction only ;}	{NA}	{NA}	{NA}
Novelgene0405	{KVH90824.1; Protein kinase, ATP binding site-containing protein [Cynara cardunculus var. scolymus]}	{sp|Q9SYB9|UNC_ARATH; Serine/threonine-protein kinase UCN OS=Arabidopsis thaliana GN=UNC PE=1 SV=1}	{pmum:103319605; - - - - -}	{At1g51170; KOG0610 Putative serine/threonine protein kinase R General function prediction only ;}	{NA}	{XM_008451512.2; PREDICTED: Cucumis melo serine/threonine-protein kinase UCNL (LOC103491526), mRNA}	{NA}
Novelgene0406	{NA}	{NA}	{NA}	{NA}	{NA}	{NA}	{NA}
Novelgene0407	{EOY31042.1; Histone superfamily protein [Theobroma cacao]}	{sp|Q76MV0|H32_TOBAC; Histone H3.2 OS=Nicotiana tabacum GN=B34 PE=1 SV=1}	{zma:103646477; K11253 H3 histone H3 - ko05202; Human Diseases; Cancers: Overview; Transcriptional misregulation in cancer | ko05322; Human Diseases; Immune diseases; Systemic lupus erythematosus | ko05034; Human Diseases; Substance dependence; Alcoholism}	{At5g10400; KOG1745 Histones H3 and H4 B Chromatin structure and dynamics ;}	{NA}	{XM_018589732.1; PREDICTED: Raphanus sativus histone H3.2 (LOC108817125), mRNA}	{NA}
Novelgene0408	{NA}	{NA}	{NA}	{NA}	{NA}	{NA}	{NA}
Novelgene0409	{KDO45980.1; hypothetical protein CISIN_1g012730mg [Citrus sinensis]}	{NA}	{cit:102628591; - - - - -}	{NA}	{NA}	{NA}	{NA}
Novelgene0410	{KYP39893.1; Retrovirus-related Pol polyprotein from transposon 297 family [Cajanus cajan]}	{NA}	{cam:101500384; - - - - -}	{NA}	{NA}	{NA}	{NA}
Novelgene0411	{XP_012850074.1; PREDICTED: uncharacterized protein LOC105969843 [Erythranthe guttata]}	{sp|P23074|POL_SFV1; Pro-Pol polyprotein OS=Simian foamy virus type 1 GN=pol PE=1 SV=3}	{cit:107176464; - - - - -}	{At1g20390; KOG0017 FOG: Transposon-encoded proteins with TYA, reverse transcriptase, integrase domains in various combinations R General function prediction only ;}	{NA}	{NA}	{NA}
Novelgene0412	{CAN71427.1; hypothetical protein VITISV_027864 [Vitis vinifera]}	{sp|P10978|POLX_TOBAC; Retrovirus-related Pol polyprotein from transposon TNT 1-94 OS=Nicotiana tabacum PE=2 SV=1}	{mdm:103448592; - - - - -}	{At3g60170; KOG0017 FOG: Transposon-encoded proteins with TYA, reverse transcriptase, integrase domains in various combinations R General function prediction only ;}	{NA}	{LT594790.1; Theobroma cacao genome assembly, chromosome: III}	{NA}
Novelgene0413	{KVH90888.1; Leucine-rich repeat-containing protein [Cynara cardunculus var. scolymus]}	{sp|Q9FIZ3|GSO2_ARATH; LRR receptor-like serine/threonine-protein kinase GSO2 OS=Arabidopsis thaliana GN=GSO2 PE=2 SV=2}	{cic:CICLE_v10007027mg; - - - - -}	{At2g34930; KOG0619 FOG: Leucine rich repeat R General function prediction only ;}	{NA}	{NA}	{NA}
Novelgene0414	{NA}	{NA}	{NA}	{NA}	{NA}	{NA}	{NA}
Novelgene0415	{KVH90815.1; hypothetical protein Ccrd_007172 [Cynara cardunculus var. scolymus]}	{sp|C0LGQ5|GSO1_ARATH; LRR receptor-like serine/threonine-protein kinase GSO1 OS=Arabidopsis thaliana GN=GSO1 PE=2 SV=1}	{cic:CICLE_v10007027mg; - - - - -}	{At2g34930; KOG0619 FOG: Leucine rich repeat R General function prediction only ;}	{NA}	{NA}	{NA}
Novelgene0416	{NA}	{NA}	{NA}	{NA}	{NA}	{NA}	{NA}
Novelgene0417	{NA}	{NA}	{NA}	{NA}	{NA}	{NA}	{NA}
Novelgene0418	{NA}	{NA}	{NA}	{NA}	{NA}	{NA}	{NA}
Novelgene0419	{YP_173374.1; hypothetical protein NitaMp027 [Nicotiana tabacum]}	{sp|P93276|M030_ARATH; Uncharacterized mitochondrial protein AtMg00030 OS=Arabidopsis thaliana GN=AtMg00030 PE=4 SV=1}	{NA}	{NA}	{NA}	{KX270758.1; Cynomorium coccineum chromosome Ccoc1051 mitochondrion, complete sequence}	{NA}
Novelgene0420	{XP_002885614.1; hypothetical protein ARALYDRAFT_898961 [Arabidopsis lyrata subsp. lyrata]}	{NA}	{csv:101214231; - - - - -}	{NA}	{NA}	{NA}	{NA}
Novelgene0421	{KVH98858.1; hypothetical protein Ccrd_022915, partial [Cynara cardunculus var. scolymus]}	{NA}	{NA}	{NA}	{NA}	{DQ383816.1; Lactuca sativa cultivar Salinas chloroplast, complete genome}	{NA}
Novelgene0422	{NA}	{NA}	{NA}	{NA}	{NA}	{NA}	{NA}
Novelgene0423	{NA}	{NA}	{NA}	{NA}	{NA}	{NA}	{NA}
Novelgene0424	{NA}	{NA}	{NA}	{NA}	{NA}	{NA}	{NA}
Novelgene0425	{NA}	{NA}	{NA}	{NA}	{NA}	{NA}	{NA}
Novelgene0426	{XP_010680400.1; PREDICTED: uncharacterized protein LOC104895554 isoform X1 [Beta vulgaris subsp. vulgaris]}	{sp|P0CT35|TF22_SCHPO; Transposon Tf2-2 polyprotein OS=Schizosaccharomyces pombe (strain 972 / ATCC 24843) GN=Tf2-2 PE=3 SV=1}	{var:108344576; - - - - -}	{At3g11970_2; KOG0017 FOG: Transposon-encoded proteins with TYA, reverse transcriptase, integrase domains in various combinations R General function prediction only ;}	{NA}	{NA}	{NA}
Novelgene0427	{APU93382.1; putative gag-pol polyprotein [Marshallia obovata]}	{sp|Q7LHG5|YI31B_YEAST; Transposon Ty3-I Gag-Pol polyprotein OS=Saccharomyces cerevisiae (strain ATCC 204508 / S288c) GN=TY3B-I PE=3 SV=2}	{pper:PRUPE_ppa015000mg; - - - - -}	{At2g10780; KOG0017 FOG: Transposon-encoded proteins with TYA, reverse transcriptase, integrase domains in various combinations R General function prediction only ;}	{NA}	{JX474938.1; Lactuca sativa microsatellite LSSA43 sequence}	{NA}
Novelgene0428	{CAZ40339.1; putative aminopeptidase [Raphanus sativus]}	{sp|Q8H0S9|PSA_ARATH; Puromycin-sensitive aminopeptidase OS=Arabidopsis thaliana GN=MPA1 PE=2 SV=1}	{thj:104809378; K01256 pepN aminopeptidase N 3.4.11.2 ko00480; Metabolism; Metabolism of other amino acids; Glutathione metabolism}	{At1g63770; KOG1046 Puromycin-sensitive aminopeptidase and related aminopeptidases EO Amino acid transport and metabolism ; Posttranslational modification, protein turnover, chaperones ;}	{NA}	{NA}	{NA}
Novelgene0429	{XP_002282023.1; PREDICTED: uncharacterized protein LOC100253981 [Vitis vinifera]}	{NA}	{ini:109174826; - - - - -}	{At3g59840; KOG1196 Predicted NAD-dependent oxidoreductase R General function prediction only ;}	{NA}	{NA}	{NA}
Novelgene0430	{NA}	{NA}	{NA}	{NA}	{NA}	{NA}	{NA}
Novelgene0431	{NA}	{NA}	{NA}	{NA}	{NA}	{NA}	{NA}
Novelgene0432	{NA}	{NA}	{NA}	{NA}	{NA}	{NA}	{NA}
Novelgene0433	{NA}	{NA}	{NA}	{NA}	{NA}	{NA}	{NA}
Novelgene0434	{APU93382.1; putative gag-pol polyprotein [Marshallia obovata]}	{sp|Q99315|YG31B_YEAST; Transposon Ty3-G Gag-Pol polyprotein OS=Saccharomyces cerevisiae (strain ATCC 204508 / S288c) GN=TY3B-G PE=1 SV=3}	{pper:PRUPE_ppa015000mg; - - - - -}	{At2g10780; KOG0017 FOG: Transposon-encoded proteins with TYA, reverse transcriptase, integrase domains in various combinations R General function prediction only ;}	{NA}	{JX485630.1; Lactuca sativa cultivar Diana flowering locus T (FT) gene, complete cds}	{NA}
Novelgene0435	{NA}	{NA}	{NA}	{NA}	{NA}	{NA}	{NA}
Novelgene0436	{XP_010681190.1; PREDICTED: zinc finger MYM-type protein 1-like [Beta vulgaris subsp. vulgaris]}	{sp|Q5SVZ6|ZMYM1_HUMAN; Zinc finger MYM-type protein 1 OS=Homo sapiens GN=ZMYM1 PE=1 SV=1}	{bvg:104890905; - - - - -}	{NA}	{NA}	{XM_019307915.1; PREDICTED: Ipomoea nil zinc finger MYM-type protein 1-like (LOC109159803), mRNA}	{NA}
Novelgene0437	{KVH91685.1; Lipase, class 3 [Cynara cardunculus var. scolymus]}	{NA}	{cann:107879251; - - - - -}	{At4g16070; KOG2088 Predicted lipase/calmodulin-binding heat-shock protein IOT Lipid transport and metabolism ; Posttranslational modification, protein turnover, chaperones ; Signal transduction mechanisms ;}	{GO:0004806; triglyceride lipase activity; molecular_function GO:0006629; lipid metabolic process; biological_process GO:0016042; lipid catabolic process; biological_process}	{XM_012972081.1; PREDICTED: Erythranthe guttatus uncharacterized LOC105948839 (LOC105948839), mRNA}	{2}
Novelgene0438	{NA}	{NA}	{NA}	{NA}	{NA}	{NA}	{NA}
Novelgene0439	{KVH91812.1; Cellulose synthase [Cynara cardunculus var. scolymus]}	{NA}	{pop:POPTR_0003s14230g; - - - - -}	{NA}	{NA}	{NA}	{NA}
Novelgene0440	{KZM93386.1; hypothetical protein DCAR_016631 [Daucus carota subsp. sativus]}	{sp|Q9FJ57|TRN1_ARATH; Protein TORNADO 1 OS=Arabidopsis thaliana GN=TRN1 PE=2 SV=1}	{var:108321541; - - - - -}	{At5g55540; KOG4308 LRR-containing protein S Function unknown ;}	{NA}	{NA}	{NA}
Novelgene0441	{XP_010532980.1; PREDICTED: uncharacterized protein LOC104808850 [Tarenaya hassleriana]}	{NA}	{thj:104808850; - - - - -}	{NA}	{GO:0008270; zinc ion binding; molecular_function}	{AF072272.1; Lactuca sativa resistance protein candidate RGC2K (RGC2K) gene, complete cds}	{1}
Novelgene0442	{NA}	{NA}	{NA}	{NA}	{NA}	{NA}	{NA}
Novelgene0443	{AAX58144.1; RNA polymerase beta II subunit (chloroplast) [Lactuca sativa]}	{sp|Q56P11|RPOC2_LACSA; DNA-directed RNA polymerase subunit beta'' OS=Lactuca sativa GN=rpoC2 PE=3 SV=2}	{lja:Lj0g3v0053889.1; K03046 rpoC DNA-directed RNA polymerase subunit beta' 2.7.7.6 ko00230; Metabolism; Nucleotide metabolism; Purine metabolism | ko00240; Metabolism; Nucleotide metabolism; Pyrimidine metabolism | ko03020; Genetic Information Processing; Transcription; RNA polymerase}	{NA}	{NA}	{DQ383816.1; Lactuca sativa cultivar Salinas chloroplast, complete genome}	{NA}
Novelgene0444	{NA}	{NA}	{NA}	{NA}	{NA}	{NA}	{NA}
Novelgene0445	{KVH91913.1; Actin-binding FH2 [Cynara cardunculus var. scolymus]}	{NA}	{cann:107866552; - - - - -}	{NA}	{GO:0007131; reciprocal meiotic recombination; biological_process GO:0000794; condensed nuclear chromosome; cellular_component GO:0003677; DNA binding; molecular_function}	{XM_019564814.1; PREDICTED: Lupinus angustifolius uncharacterized LOC109330578 (LOC109330578), mRNA}	{2}
Novelgene0446	{XP_010501923.1; PREDICTED: uncharacterized protein LOC104779260 [Camelina sativa]}	{NA}	{bna:106368023; - - - - -}	{NA}	{NA}	{NA}	{NA}
Novelgene0447	{NA}	{NA}	{NA}	{NA}	{NA}	{NA}	{NA}
Novelgene0448	{NA}	{NA}	{NA}	{NA}	{NA}	{NA}	{NA}
Novelgene0449	{KVH88628.1; histone H3-K9 methyltransferase, plant [Cynara cardunculus var. scolymus]}	{sp|Q8VZ17|SUVH6_ARATH; Histone-lysine N-methyltransferase, H3 lysine-9 specific SUVH6 OS=Arabidopsis thaliana GN=SUVH6 PE=2 SV=2}	{vvi:100242100; K11420 EHMT euchromatic histone-lysine N-methyltransferase 2.1.1.43 ko00310; Metabolism; Amino acid metabolism; Lysine degradation | ko04211; Organismal Systems; Aging; Longevity regulating pathway}	{At2g22740_2; KOG1082 Histone H3 (Lys9) methyltransferase SUV39H1/Clr4, required for transcriptional silencing BK Chromatin structure and dynamics ; Transcription ;}	{GO:0005515; protein binding; molecular_function GO:0008270; zinc ion binding; molecular_function GO:0018024; histone-lysine N-methyltransferase activity; molecular_function GO:0005634; nucleus; cellular_component GO:0042393; histone binding; molecular_function GO:0034968; histone lysine methylation; biological_process}	{NA}	{3}
Novelgene0450	{NA}	{NA}	{NA}	{NA}	{NA}	{NA}	{NA}
Novelgene0451	{CAN71595.1; hypothetical protein VITISV_010143 [Vitis vinifera]}	{sp|P10978|POLX_TOBAC; Retrovirus-related Pol polyprotein from transposon TNT 1-94 OS=Nicotiana tabacum PE=2 SV=1}	{bna:106369368; - - - - -}	{At2g13940; KOG0017 FOG: Transposon-encoded proteins with TYA, reverse transcriptase, integrase domains in various combinations R General function prediction only ;}	{NA}	{XM_019403212.1; PREDICTED: Nicotiana attenuata uncharacterized LOC109236973 (LOC109236973), mRNA}	{NA}
Novelgene0452	{NA}	{NA}	{NA}	{NA}	{NA}	{NA}	{NA}
Novelgene0453	{KVH99634.1; hypothetical protein Ccrd_022130 [Cynara cardunculus var. scolymus]}	{NA}	{rcu:8263079; - - - - -}	{NA}	{NA}	{XM_010059731.2; PREDICTED: Eucalyptus grandis uncharacterized LOC104445812 (LOC104445812), mRNA}	{NA}
Novelgene0454	{KVI07929.1; UDP-glucuronosyl/UDP-glucosyltransferase [Cynara cardunculus var. scolymus]}	{sp|F8WLS6|UGT6_CATRO; 7-deoxyloganetin glucosyltransferase OS=Catharanthus roseus GN=UGT85A23 PE=1 SV=1}	{lang:109339783; K21374 - - 2.4.1.324 -; lang:109339783; - - - - -}	{At1g78270; KOG1192 UDP-glucuronosyl and UDP-glucosyl transferase GC Carbohydrate transport and metabolism ; Energy production and conversion ;}	{NA}	{NA}	{NA}
Novelgene0455	{NA}	{NA}	{NA}	{NA}	{NA}	{NA}	{NA}
Novelgene0456	{NA}	{NA}	{NA}	{NA}	{NA}	{NA}	{NA}
Novelgene0457	{NA}	{NA}	{NA}	{NA}	{NA}	{NA}	{NA}
Novelgene0458	{NA}	{NA}	{NA}	{NA}	{NA}	{NA}	{NA}
Novelgene0459	{NA}	{NA}	{NA}	{NA}	{NA}	{NA}	{NA}
Novelgene0460	{NA}	{NA}	{NA}	{NA}	{NA}	{NA}	{NA}
Novelgene0461	{NA}	{NA}	{NA}	{NA}	{NA}	{LN713258.1; Cucumis melo genomic chromosome, chr_4}	{NA}
Novelgene0462	{NA}	{NA}	{NA}	{NA}	{NA}	{NA}	{NA}
Novelgene0463	{KVH99713.1; AP180 N-terminal homology (ANTH) domain-containing protein [Cynara cardunculus var. scolymus]}	{sp|Q8L936|CAP16_ARATH; Putative clathrin assembly protein At4g40080 OS=Arabidopsis thaliana GN=At4g40080 PE=2 SV=2}	{nta:107771341; - - - - -}	{At4g40080; KOG0251 Clathrin assembly protein AP180 and related proteins, contain ENTH domain TU Signal transduction mechanisms ; Intracellular trafficking, secretion, and vesicular transport ;}	{GO:0006886; intracellular protein transport; biological_process GO:0005543; phospholipid binding; molecular_function}	{NA}	{2}
Novelgene0464	{KVH99708.1; hypothetical protein Ccrd_022033 [Cynara cardunculus var. scolymus]}	{NA}	{NA}	{NA}	{NA}	{NA}	{NA}
Novelgene0465	{KVI08718.1; AT hook, DNA-binding motif-containing protein [Cynara cardunculus var. scolymus]}	{sp|O22812|AHL10_ARATH; AT-hook motif nuclear-localized protein 10 OS=Arabidopsis thaliana GN=AHL10 PE=1 SV=2}	{jcu:105628594; - - - - -}	{NA}	{NA}	{NA}	{NA}
Novelgene0466	{KVH99672.1; NAD(P)-binding domain-containing protein [Cynara cardunculus var. scolymus]}	{sp|P93111|HEM11_CUCSA; Glutamyl-tRNA reductase 1, chloroplastic OS=Cucumis sativus GN=HEMA1 PE=2 SV=1}	{cmo:103488151; K02492 hemA glutamyl-tRNA reductase 1.2.1.70 ko00860; Metabolism; Metabolism of cofactors and vitamins; Porphyrin and chlorophyll metabolism}	{NA}	{NA}	{BT052932.1; Medicago truncatula clone MTYFL_FM_FN_FO1G-D-4 unknown mRNA}	{NA}
Novelgene0467	{KVH99658.1; Protein of unknown function DUF1005 [Cynara cardunculus var. scolymus]}	{NA}	{sind:105159071; - - - - -}	{NA}	{NA}	{XM_012985803.1; PREDICTED: Erythranthe guttatus uncharacterized LOC105961574 (LOC105961574), mRNA}	{NA}
Novelgene0468	{NP_001268123.1; drought responsive element binding protein [Vitis vinifera]}	{sp|Q94KE1|PMTA_ARATH; Probable methyltransferase PMT10 OS=Arabidopsis thaliana GN=At1g77260 PE=2 SV=1}	{pop:POPTR_0002s12550g; K09286 EREBP EREBP-like factor - -}	{NA}	{NA}	{KF815390.1; Helianthus annuus mitochondrion, complete genome}	{NA}
Novelgene0469	{NA}	{NA}	{NA}	{NA}	{NA}	{NA}	{NA}
Novelgene0470	{NA}	{NA}	{NA}	{NA}	{NA}	{JX474985.1; Lactuca sativa microsatellite LSSB58 sequence}	{NA}
Novelgene0471	{NA}	{NA}	{NA}	{NA}	{NA}	{NA}	{NA}
Novelgene0472	{NA}	{NA}	{NA}	{NA}	{NA}	{Y16384.2; Cichorium intybus mRNA for vegetative storage protein VSP}	{NA}
Novelgene0473	{KVH96425.1; hypothetical protein Ccrd_001486 [Cynara cardunculus var. scolymus]}	{NA}	{cann:107850769; - - - - -}	{NA}	{NA}	{NA}	{NA}
Novelgene0474	{KVH87909.1; Glycoside hydrolase, catalytic domain-containing protein [Cynara cardunculus var. scolymus]}	{sp|Q93Y07|SFR2_ARATH; Galactolipid galactosyltransferase SFR2, chloroplastic OS=Arabidopsis thaliana GN=SFR2 PE=1 SV=1}	{fve:101296755; K21362 - - 2.4.1.184 -}	{At3g06510; KOG0626 Beta-glucosidase, lactase phlorizinhydrolase, and related proteins G Carbohydrate transport and metabolism ;}	{NA}	{NA}	{NA}
Novelgene0475	{NA}	{NA}	{NA}	{NA}	{NA}	{NA}	{NA}
Novelgene0476	{NA}	{NA}	{NA}	{NA}	{NA}	{NA}	{NA}
Novelgene0477	{NA}	{NA}	{NA}	{NA}	{NA}	{NA}	{NA}
Novelgene0478	{NA}	{NA}	{NA}	{NA}	{NA}	{NA}	{NA}
Novelgene0479	{NA}	{NA}	{NA}	{NA}	{NA}	{NA}	{NA}
Novelgene0480	{NA}	{NA}	{NA}	{NA}	{NA}	{NA}	{NA}
Novelgene0481	{NA}	{NA}	{NA}	{NA}	{NA}	{NA}	{NA}
Novelgene0482	{NA}	{NA}	{NA}	{NA}	{NA}	{NA}	{NA}
Novelgene0483	{NA}	{NA}	{NA}	{NA}	{NA}	{NA}	{NA}
Novelgene0484	{XP_002272896.1; PREDICTED: transcription factor TCP9 [Vitis vinifera]}	{sp|O64647|TCP9_ARATH; Transcription factor TCP9 OS=Arabidopsis thaliana GN=TCP9 PE=1 SV=1}	{gmx:100814309; - - - - -}	{NA}	{NA}	{XM_019586618.1; PREDICTED: Lupinus angustifolius transcription factor TCP19-like (LOC109346817), transcript variant X2, mRNA}	{NA}
Novelgene0485	{NA}	{NA}	{NA}	{NA}	{NA}	{NA}	{NA}
Novelgene0486	{KVH89211.1; Flavin monooxygenase FMO [Cynara cardunculus var. scolymus]}	{sp|Q9C8T8|GSXLX_ARATH; Putative flavin-containing monooxygenase FMO GS-OX-like 10 OS=Arabidopsis thaliana GN=At1g63340 PE=5 SV=3}	{sind:105171031; - - - - -}	{At1g63340; KOG1399 Flavin-containing monooxygenase Q Secondary metabolites biosynthesis, transport and catabolism ;}	{NA}	{NA}	{NA}
Novelgene0487	{KVI11122.1; Retrotransposon gag protein [Cynara cardunculus var. scolymus]}	{sp|Q04832|HEXP_LEIMA; DNA-binding protein HEXBP OS=Leishmania major GN=HEXBP PE=4 SV=1}	{bna:106354667; - - - - -}	{At2g10780; KOG0017 FOG: Transposon-encoded proteins with TYA, reverse transcriptase, integrase domains in various combinations R General function prediction only ;}	{NA}	{JX474910.1; Lactuca sativa microsatellite LSSA03a sequence}	{NA}
Novelgene0488	{KVI01519.1; Retrotransposon gag protein [Cynara cardunculus var. scolymus]}	{NA}	{pmum:103322982; - - - - -}	{NA}	{NA}	{KC676791.1; Lactuca sativa hypothetical protein, cysteine-rich RLK, nine-cis-epoxycarotenoid dioxygenase 4, and cysteine-rich RLK genes, complete cds}	{NA}
Novelgene0489	{XP_019182763.1; PREDICTED: uncharacterized protein LOC109177765 isoform X2 [Ipomoea nil]}	{NA}	{ini:109177765; - - - - -}	{NA}	{NA}	{NA}	{NA}
Novelgene0490	{XP_010684557.1; PREDICTED: zinc finger MYM-type protein 1-like [Beta vulgaris subsp. vulgaris]}	{NA}	{sita:101773295; - - - - -}	{NA}	{NA}	{AC235222.1; Glycine max strain Williams 82 clone GM_WBb0022P10, complete sequence}	{NA}
Novelgene0491	{NA}	{NA}	{NA}	{NA}	{NA}	{NA}	{NA}
Novelgene0492	{KVH88676.1; Sodium/sulfate symporter [Cynara cardunculus var. scolymus]}	{sp|Q8LG88|TDT_ARATH; Tonoplast dicarboxylate transporter OS=Arabidopsis thaliana GN=TDT PE=2 SV=2}	{mdm:103446787; K14445 SLC13A2_3_5 solute carrier family 13 (sodium-dependent dicarboxylate transporter), member 2/3/5 - -}	{At5g47560; KOG1281 Na+/dicarboxylate, Na+/tricarboxylate and phosphate transporters P Inorganic ion transport and metabolism ;}	{NA}	{XM_008385927.2; PREDICTED: Malus x domestica tonoplast dicarboxylate transporter (LOC103446787), transcript variant X2, mRNA}	{NA}
Novelgene0493	{NA}	{NA}	{NA}	{NA}	{NA}	{NA}	{NA}
Novelgene0494	{KVI09395.1; AAA+ ATPase domain-containing protein [Cynara cardunculus var. scolymus]}	{NA}	{NA}	{NA}	{NA}	{NA}	{NA}
Novelgene0495	{AAY86773.1; polyubiquitin [Noccaea caerulescens]}	{sp|P0CH04|UBI1P_PETCR; Polyubiquitin OS=Petroselinum crispum GN=PCUBI4-1 PE=2 SV=1}	{mis:MICPUN_60632; K08770 UBC ubiquitin C - ko03320; Organismal Systems; Endocrine system; PPAR signaling pathway}	{At5g20620; KOG0001 Ubiquitin and ubiquitin-like proteins OR Posttranslational modification, protein turnover, chaperones ; General function prediction only ;}	{NA}	{XR_001987911.1; PREDICTED: Eucalyptus grandis polyubiquitin-like (LOC104445744), misc_RNA}	{NA}
Novelgene0496	{NA}	{NA}	{NA}	{NA}	{NA}	{NA}	{NA}
Novelgene0497	{NA}	{NA}	{NA}	{NA}	{NA}	{NA}	{NA}
Novelgene0498	{XP_002304995.1; hypothetical protein POPTR_0004s03330g [Populus trichocarpa]}	{NA}	{NA}	{NA}	{NA}	{NA}	{NA}
Novelgene0499	{NA}	{NA}	{NA}	{NA}	{NA}	{NA}	{NA}
Novelgene0500	{NA}	{NA}	{NA}	{NA}	{NA}	{KC676791.1; Lactuca sativa hypothetical protein, cysteine-rich RLK, nine-cis-epoxycarotenoid dioxygenase 4, and cysteine-rich RLK genes, complete cds}	{NA}
Novelgene0501	{NA}	{NA}	{NA}	{NA}	{NA}	{NA}	{NA}
Novelgene0502	{XP_017235163.1; PREDICTED: protein E6 [Daucus carota subsp. sativus]}	{NA}	{sly:101261288; - - - - -}	{NA}	{NA}	{XM_008385672.1; PREDICTED: Malus x domestica protein E6 (LOC103446534), mRNA}	{NA}
Novelgene0503	{KVH89499.1; Transcription factor, TCP [Cynara cardunculus var. scolymus]}	{sp|A2WM14|PCF5_ORYSI; Transcription factor PCF5 OS=Oryza sativa subsp. indica GN=PCF5 PE=4 SV=1}	{ini:109166640; - - - - -}	{NA}	{NA}	{XM_006592389.2; PREDICTED: Glycine max transcription factor TCP4-like (LOC100811837), mRNA}	{NA}
Novelgene0504	{AAB67985.1; anoxia-induced protein, partial (chloroplast) [Arabidopsis thaliana]}	{sp|Q33C36|PSAA_NICTO; Photosystem I P700 chlorophyll a apoprotein A1 OS=Nicotiana tomentosiformis GN=psaA PE=3 SV=1}	{lja:Ljclg3v0000180.1; K02689 psaA photosystem I P700 chlorophyll a apoprotein A1 - ko00195; Metabolism; Energy metabolism; Photosynthesis}	{NA}	{NA}	{DQ383816.1; Lactuca sativa cultivar Salinas chloroplast, complete genome}	{NA}
Novelgene0505	{KVI02244.1; Calcium-binding EF-hand [Cynara cardunculus var. scolymus]}	{NA}	{NA}	{NA}	{NA}	{NA}	{NA}
Novelgene0506	{XP_015940126.1; PREDICTED: uncharacterized protein LOC107465673 [Arachis duranensis]}	{NA}	{adu:107482739; - - - - -}	{NA}	{NA}	{CP012619.1; Oryza sativa Indica Group cultivar RP Bio-226 chromosome 11 sequence}	{NA}
Novelgene0507	{XP_007227103.1; hypothetical protein PRUPE_ppa025706mg [Prunus persica]}	{sp|Q9M2N5|DSLE_ARATH; Zinc finger BED domain-containing protein DAYSLEEPER OS=Arabidopsis thaliana GN=HAT PE=1 SV=1}	{pper:PRUPE_ppa023755mg; - - - - -}	{At1g80020; KOG1121 Tam3-transposase (Ac family) L Replication, recombination and repair ;}	{NA}	{XM_006385240.1; Populus trichocarpa hypothetical protein (POPTR_0003s02610g) mRNA, complete cds}	{NA}
Novelgene0508	{NA}	{NA}	{NA}	{NA}	{NA}	{NA}	{NA}
Novelgene0509	{NA}	{NA}	{NA}	{NA}	{NA}	{NA}	{NA}
Novelgene0510	{XP_015953542.1; PREDICTED: LOW QUALITY PROTEIN: zinc finger MYM-type protein 1-like [Arachis duranensis]}	{sp|Q5SVZ6|ZMYM1_HUMAN; Zinc finger MYM-type protein 1 OS=Homo sapiens GN=ZMYM1 PE=1 SV=1}	{adu:107477963; - - - - -}	{NA}	{NA}	{XM_019586760.1; PREDICTED: Lupinus angustifolius zinc finger MYM-type protein 1-like (LOC109347027), mRNA}	{NA}
Novelgene0511	{NA}	{NA}	{NA}	{NA}	{NA}	{NA}	{NA}
Novelgene0512	{NA}	{NA}	{NA}	{NA}	{NA}	{NA}	{NA}
Novelgene0513	{KVH89399.1; hypothetical protein Ccrd_008609 [Cynara cardunculus var. scolymus]}	{NA}	{ath:AT1G30260; - - - - -}	{NA}	{NA}	{NA}	{NA}
Novelgene0514	{APU93382.1; putative gag-pol polyprotein [Marshallia obovata]}	{sp|Q7LHG5|YI31B_YEAST; Transposon Ty3-I Gag-Pol polyprotein OS=Saccharomyces cerevisiae (strain ATCC 204508 / S288c) GN=TY3B-I PE=3 SV=2}	{pper:PRUPE_ppa015000mg; - - - - -}	{At2g10780; KOG0017 FOG: Transposon-encoded proteins with TYA, reverse transcriptase, integrase domains in various combinations R General function prediction only ;}	{NA}	{JX474910.1; Lactuca sativa microsatellite LSSA03a sequence}	{NA}
Novelgene0515	{KVH29766.1; Lipase, class 3 [Cynara cardunculus var. scolymus]}	{sp|Q941F1|PLA15_ARATH; Phospholipase A1-Igamma1, chloroplastic OS=Arabidopsis thaliana GN=At1g06800 PE=1 SV=2}	{vvi:100261664; - - - - -}	{At1g30370; KOG4569 Predicted lipase I Lipid transport and metabolism ;}	{NA}	{XM_009410514.2; PREDICTED: Musa acuminata subsp. malaccensis phospholipase A1-Igamma1, chloroplastic-like (LOC103991154), mRNA}	{NA}
Novelgene0516	{KVH88802.1; hypothetical protein Ccrd_025531 [Cynara cardunculus var. scolymus]}	{sp|P0C2F6|RNHX1_ARATH; Putative ribonuclease H protein At1g65750 OS=Arabidopsis thaliana GN=At1g65750 PE=3 SV=1}	{vvi:100254951; - - - - -}	{At3g54390; KOG4282 Transcription factor GT-2 and related proteins, contains trihelix DNA-binding/SANT domain K Transcription ;}	{NA}	{NA}	{NA}
Novelgene0517	{KVH89290.1; hypothetical protein Ccrd_008723 [Cynara cardunculus var. scolymus]}	{NA}	{NA}	{NA}	{NA}	{NA}	{NA}
Novelgene0518	{KVH89290.1; hypothetical protein Ccrd_008723 [Cynara cardunculus var. scolymus]}	{NA}	{NA}	{NA}	{NA}	{NA}	{NA}
Novelgene0519	{EYU33341.1; hypothetical protein MIMGU_mgv1a017267mg [Erythranthe guttata]}	{NA}	{nta:107814402; - - - - -}	{NA}	{NA}	{NA}	{NA}
Novelgene0520	{KVH89303.1; Concanavalin A-like lectin/glucanase, subgroup [Cynara cardunculus var. scolymus]}	{sp|Q9FL28|FLS2_ARATH; LRR receptor-like serine/threonine-protein kinase FLS2 OS=Arabidopsis thaliana GN=FLS2 PE=1 SV=1}	{cann:107855783; - - - - -}	{NA}	{NA}	{NA}	{NA}
Novelgene0521	{KVH89317.1; hypothetical protein Ccrd_008697 [Cynara cardunculus var. scolymus]}	{sp|G3GBK0|C7BL3_CICIN; Costunolide synthase OS=Cichorium intybus GN=CYP71BL3 PE=1 SV=1}	{nta:107774383; - - - - -}	{At5g25120; KOG0156 Cytochrome P450 CYP2 subfamily Q Secondary metabolites biosynthesis, transport and catabolism ;}	{NA}	{KC954154.1; Tanacetum parthenium isolate 9025 cytochrome P450 mRNA, complete cds}	{NA}
Novelgene0522	{KVH89338.1; Dil domain-containing protein [Cynara cardunculus var. scolymus]}	{sp|F4IRU3|MYO12_ARATH; Myosin-12 OS=Arabidopsis thaliana GN=XI-F PE=2 SV=1}	{vvi:100266530; K10357 MYO5 myosin V - -}	{At2g31900; KOG0160 Myosin class V heavy chain Z Cytoskeleton ;}	{NA}	{XM_012237196.1; PREDICTED: Jatropha curcas myosin-12 (LOC105650318), mRNA}	{NA}
Novelgene0523	{AAV85747.1; Integrase core domain, putative [Oryza sativa Japonica Group]}	{NA}	{ats:F775_00397; - - - - -}	{NA}	{NA}	{KC676791.1; Lactuca sativa hypothetical protein, cysteine-rich RLK, nine-cis-epoxycarotenoid dioxygenase 4, and cysteine-rich RLK genes, complete cds}	{NA}
Novelgene0524	{NA}	{NA}	{NA}	{NA}	{NA}	{NA}	{NA}
Novelgene0525	{KYP75416.1; Retrovirus-related Pol polyprotein from transposon TNT 1-94, partial [Cajanus cajan]}	{sp|P10978|POLX_TOBAC; Retrovirus-related Pol polyprotein from transposon TNT 1-94 OS=Nicotiana tabacum PE=2 SV=1}	{lang:109348071; - - - - -; lang:109348071; - - - - -}	{At1g27285; KOG0017 FOG: Transposon-encoded proteins with TYA, reverse transcriptase, integrase domains in various combinations R General function prediction only ;}	{NA}	{NA}	{NA}
Novelgene0526	{KVH88148.1; Cellulose synthase [Cynara cardunculus var. scolymus]}	{sp|Q84ZN6|CESA8_ORYSJ; Probable cellulose synthase A catalytic subunit 8 [UDP-forming] OS=Oryza sativa subsp. japonica GN=CESA8 PE=1 SV=1}	{gra:105788367; K10999 CESA cellulose synthase A 2.4.1.12 -}	{NA}	{NA}	{XM_016844951.1; PREDICTED: Gossypium hirsutum cellulose synthase A catalytic subunit 3 [UDP-forming]-like (LOC107915763), transcript variant X4, mRNA}	{NA}
Novelgene0527	{KVI01173.1; Photosystem II PsbX [Cynara cardunculus var. scolymus]}	{NA}	{fve:101312960; - - - - -}	{NA}	{NA}	{NA}	{NA}
Novelgene0528	{KVH93992.1; Harbinger transposase-derived nuclease [Cynara cardunculus var. scolymus]}	{sp|Q94K49|ALP1_ARATH; Protein ANTAGONIST OF LIKE HETEROCHROMATIN PROTEIN 1 OS=Arabidopsis thaliana GN=ALP1 PE=1 SV=1}	{pper:PRUPE_ppa004524mg; - - - - -}	{At5g12010; KOG4585 Predicted transposase L Replication, recombination and repair ;}	{NA}	{NA}	{NA}
Novelgene0529	{KVI06131.1; Pentatricopeptide repeat-containing protein [Cynara cardunculus var. scolymus]}	{NA}	{NA}	{NA}	{NA}	{NA}	{NA}
Novelgene0530	{NA}	{NA}	{NA}	{NA}	{NA}	{NA}	{NA}
Novelgene0531	{KVI01275.1; GPI-GlcNAc transferase complex, PIG-H component, conserved domain-containing protein [Cynara cardunculus var. scolymus]}	{NA}	{NA}	{NA}	{NA}	{NA}	{NA}
Novelgene0532	{XP_009107731.2; PREDICTED: uncharacterized protein LOC103833396 [Brassica rapa]}	{NA}	{aly:ARALYDRAFT_332982; - - - - -}	{NA}	{NA}	{NA}	{NA}
Novelgene0533	{NA}	{NA}	{NA}	{NA}	{NA}	{NA}	{NA}
Novelgene0534	{KVI01314.1; hypothetical protein Ccrd_020416, partial [Cynara cardunculus var. scolymus]}	{NA}	{cic:CICLE_v10025712mg; - - - - -}	{NA}	{NA}	{XM_002325183.2; Populus trichocarpa hypothetical protein (POPTR_0018s13040g) mRNA, complete cds}	{NA}
Novelgene0535	{KVI01317.1; 6-phosphogluconolactonase, DevB-type [Cynara cardunculus var. scolymus]}	{sp|Q6Z9C3|6PGL3_ORYSJ; Probable 6-phosphogluconolactonase 3, chloroplastic OS=Oryza sativa subsp. japonica GN=Os08g0547100 PE=2 SV=1}	{sind:105160298; K01057 PGLS, pgl, devB 6-phosphogluconolactonase 3.1.1.31 ko01200; Metabolism; Global and overview maps; Carbon metabolism | ko00030; Metabolism; Carbohydrate metabolism; Pentose phosphate pathway}	{At5g24400; KOG3147 6-phosphogluconolactonase - like protein G Carbohydrate transport and metabolism ;}	{NA}	{NA}	{NA}
Novelgene0536	{NA}	{NA}	{NA}	{At2g10780; KOG0017 FOG: Transposon-encoded proteins with TYA, reverse transcriptase, integrase domains in various combinations R General function prediction only ;}	{NA}	{JX485630.1; Lactuca sativa cultivar Diana flowering locus T (FT) gene, complete cds}	{NA}
Novelgene0537	{KVH88493.1; Leucine-rich repeat-containing protein [Cynara cardunculus var. scolymus]}	{NA}	{ini:109174622; - - - - -}	{NA}	{NA}	{KM670742.1; Carthamus tinctorius clone NGSaf_184 microsatellite NGSaf sequence}	{NA}
Novelgene0538	{GAV89915.1; Tryp_alpha_amyl domain-containing protein [Cephalotus follicularis]}	{sp|Q39176|ERLI1_ARATH; Lipid transfer protein EARLI 1 OS=Arabidopsis thaliana GN=EARLI1 PE=1 SV=1}	{sind:105155833; - - - - -}	{NA}	{NA}	{EF461129.1; Helianthus annuus clone ZVG25_RHA801 ZVG25 locus genomic sequence}	{NA}
Novelgene0539	{KVH88857.1; Cyclic nucleotide-binding domain-containing protein [Cynara cardunculus var. scolymus]}	{sp|Q9M0A4|CNGC9_ARATH; Putative cyclic nucleotide-gated ion channel 9 OS=Arabidopsis thaliana GN=CNGC9 PE=2 SV=1}	{sot:102587558; K05391 CNGF cyclic nucleotide gated channel, other eukaryote - ko04626; Organismal Systems; Environmental adaptation; Plant-pathogen interaction}	{At4g30560; KOG0498 K+-channel ERG and related proteins, contain PAS/PAC sensor domain PT Inorganic ion transport and metabolism ; Signal transduction mechanisms ;}	{NA}	{CP002684.1; Arabidopsis thaliana chromosome 1 sequence}	{NA}
Novelgene0540	{ANN12610.1; hydroxycinnamoyl-CoA quinate/shikimate hydroxycinnamoyl transferase [Cichorium intybus]}	{sp|Q8GSM7|HST_TOBAC; Shikimate O-hydroxycinnamoyltransferase OS=Nicotiana tabacum GN=HST PE=1 SV=1}	{nta:107768362; - - - - -}	{NA}	{NA}	{KT222893.1; Cichorium intybus hydroxycinnamoyl-CoA quinate/shikimate hydroxycinnamoyl transferase (HQT1) gene, complete cds}	{NA}
Novelgene0541	{CDP02918.1; unnamed protein product [Coffea canephora]}	{NA}	{egu:105039580; - - - - -}	{NA}	{NA}	{NA}	{NA}
Novelgene0542	{AGM34082.1; hypothetical protein [Lactuca sativa]}	{sp|P10978|POLX_TOBAC; Retrovirus-related Pol polyprotein from transposon TNT 1-94 OS=Nicotiana tabacum PE=2 SV=1}	{fve:101310001; - - - - -}	{At3g29775; KOG0017 FOG: Transposon-encoded proteins with TYA, reverse transcriptase, integrase domains in various combinations R General function prediction only ;}	{NA}	{KC676791.1; Lactuca sativa hypothetical protein, cysteine-rich RLK, nine-cis-epoxycarotenoid dioxygenase 4, and cysteine-rich RLK genes, complete cds}	{NA}
Novelgene0543	{XP_019158475.1; PREDICTED: uncharacterized protein LOC109155214 [Ipomoea nil]}	{sp|P10978|POLX_TOBAC; Retrovirus-related Pol polyprotein from transposon TNT 1-94 OS=Nicotiana tabacum PE=2 SV=1}	{sly:104646029; - - - - -}	{At1g70010; KOG0017 FOG: Transposon-encoded proteins with TYA, reverse transcriptase, integrase domains in various combinations R General function prediction only ;}	{NA}	{AM450992.2; Vitis vinifera contig VV78X199148.6, whole genome shotgun sequence}	{NA}
Novelgene0544	{NA}	{NA}	{NA}	{NA}	{NA}	{KC676791.1; Lactuca sativa hypothetical protein, cysteine-rich RLK, nine-cis-epoxycarotenoid dioxygenase 4, and cysteine-rich RLK genes, complete cds}	{NA}
Novelgene0545	{XP_011077518.1; PREDICTED: probably inactive leucine-rich repeat receptor-like protein kinase IMK2 [Sesamum indicum]}	{sp|Q9SCT4|IMK2_ARATH; Probably inactive leucine-rich repeat receptor-like protein kinase IMK2 OS=Arabidopsis thaliana GN=IMK2 PE=1 SV=1}	{sind:105161510; - - - - -}	{NA}	{NA}	{NA}	{NA}
Novelgene0546	{KVH93421.1; Protein kinase, ATP binding site-containing protein [Cynara cardunculus var. scolymus]}	{sp|Q9FID8|Y5900_ARATH; Putative receptor-like protein kinase At5g39000 OS=Arabidopsis thaliana GN=At5g39000 PE=3 SV=1}	{crb:CARUB_v10007239mg; - - - - -}	{At5g39000; KOG1187 Serine/threonine protein kinase T Signal transduction mechanisms ;}	{NA}	{NA}	{NA}
Novelgene0547	{KVH87977.1; Protein kinase, ATP binding site-containing protein, partial [Cynara cardunculus var. scolymus]}	{sp|Q9FID8|Y5900_ARATH; Putative receptor-like protein kinase At5g39000 OS=Arabidopsis thaliana GN=At5g39000 PE=3 SV=1}	{cann:107857678; - - - - -}	{At5g39000; KOG1187 Serine/threonine protein kinase T Signal transduction mechanisms ;}	{NA}	{NA}	{NA}
Novelgene0548	{NA}	{NA}	{NA}	{NA}	{NA}	{NA}	{NA}
Novelgene0549	{XP_014507702.1; PREDICTED: probable serine/threonine-protein kinase Cx32, chloroplastic isoform X1 [Vigna radiata var. radiata]}	{sp|Q9SII6|PIX13_ARATH; Probable serine/threonine-protein kinase PIX13 OS=Arabidopsis thaliana GN=PIX13 PE=1 SV=2}	{pda:103701122; - - - - -}	{At2g17220; KOG1187 Serine/threonine protein kinase T Signal transduction mechanisms ;}	{NA}	{NA}	{NA}
Novelgene0550	{NA}	{NA}	{NA}	{NA}	{NA}	{NA}	{NA}
Novelgene0551	{NA}	{NA}	{NA}	{NA}	{NA}	{NA}	{NA}
Novelgene0552	{XP_007199593.1; hypothetical protein PRUPE_ppa022920mg, partial [Prunus persica]}	{NA}	{pper:PRUPE_ppa022920mg; - - - - -}	{NA}	{NA}	{NA}	{NA}
Novelgene0553	{APU93382.1; putative gag-pol polyprotein [Marshallia obovata]}	{sp|Q99315|YG31B_YEAST; Transposon Ty3-G Gag-Pol polyprotein OS=Saccharomyces cerevisiae (strain ATCC 204508 / S288c) GN=TY3B-G PE=1 SV=3}	{pper:PRUPE_ppa015000mg; - - - - -}	{At2g10780; KOG0017 FOG: Transposon-encoded proteins with TYA, reverse transcriptase, integrase domains in various combinations R General function prediction only ;}	{NA}	{JX485630.1; Lactuca sativa cultivar Diana flowering locus T (FT) gene, complete cds}	{NA}
Novelgene0554	{YP_002608349.1; orf185 [Vitis vinifera]}	{sp|Q36450|NDUS2_NICSY; NADH dehydrogenase [ubiquinone] iron-sulfur protein 2 OS=Nicotiana sylvestris GN=NAD7 PE=2 SV=1}	{lja:Lj0g3v0236819.1; - - - - -}	{AtMi039; KOG2870 NADH:ubiquinone oxidoreductase, NDUFS2/49 kDa subunit C Energy production and conversion ;}	{NA}	{KF815390.1; Helianthus annuus mitochondrion, complete genome}	{NA}
Novelgene0555	{YP_006291825.1; orf57 (mitochondrion) [Daucus carota subsp. sativus]}	{NA}	{sly:109119268; - - - - -}	{At2g01840; KOG1075 FOG: Reverse transcriptase R General function prediction only ;}	{NA}	{KR559021.1; Heuchera parviflora var. saurensis voucher Folk 97 (OS), complete genome}	{NA}
Novelgene0556	{NA}	{NA}	{NA}	{NA}	{NA}	{NA}	{NA}
Novelgene0557	{NA}	{NA}	{NA}	{NA}	{NA}	{NA}	{NA}
Novelgene0558	{KZV22085.1; retrovirus-related Pol polyprotein from transposon TNT 1-94 [Dorcoceras hygrometricum]}	{sp|P10978|POLX_TOBAC; Retrovirus-related Pol polyprotein from transposon TNT 1-94 OS=Nicotiana tabacum PE=2 SV=1}	{mus:108951439; - - - - -; mus:108951439; - - - - -}	{At3g60170; KOG0017 FOG: Transposon-encoded proteins with TYA, reverse transcriptase, integrase domains in various combinations R General function prediction only ;}	{NA}	{NA}	{NA}
Novelgene0559	{NA}	{NA}	{NA}	{NA}	{NA}	{NA}	{NA}
Novelgene0560	{KVI11021.1; Zinc finger, FYVE/PHD-type [Cynara cardunculus var. scolymus]}	{NA}	{NA}	{NA}	{NA}	{NA}	{NA}
Novelgene0561	{KVI11021.1; Zinc finger, FYVE/PHD-type [Cynara cardunculus var. scolymus]}	{sp|Q2T9V9|PHF10_BOVIN; PHD finger protein 10 OS=Bos taurus GN=PHF10 PE=2 SV=1}	{bvg:104890385; - - - - -}	{At3g05670; KOG4430 Topoisomerase I-binding arginine-serine-rich protein K Transcription ;}	{NA}	{NA}	{NA}
Novelgene0562	{KVH87933.1; Pectinesterase, catalytic [Cynara cardunculus var. scolymus]}	{sp|Q9FJ21|PME58_ARATH; Probable pectinesterase/pectinesterase inhibitor 58 OS=Arabidopsis thaliana GN=PME58 PE=2 SV=1}	{spen:107014365; K01051 E3.1.1.11 pectinesterase 3.1.1.11 ko00040; Metabolism; Carbohydrate metabolism; Pentose and glucuronate interconversions; spen:107014365; K01051 E3.1.1.11 pectinesterase 3.1.1.11 ko00040; Metabolism; Carbohydrate metabolism; Pentose and glucuronate interconversions}	{NA}	{NA}	{NA}	{NA}
Novelgene0563	{NA}	{NA}	{NA}	{NA}	{NA}	{NA}	{NA}
Novelgene0564	{KVI11040.1; Glyoxalase-like domain-containing protein [Cynara cardunculus var. scolymus]}	{NA}	{spen:107009920; - - - - -; spen:107009920; - - - - -}	{NA}	{NA}	{XM_011094012.1; PREDICTED: Sesamum indicum uncharacterized LOC105172535 (LOC105172535), mRNA}	{NA}
Novelgene0565	{NA}	{NA}	{NA}	{NA}	{NA}	{NA}	{NA}
Novelgene0566	{XP_006489372.1; PREDICTED: primary amine oxidase [Citrus sinensis]}	{sp|O23349|AO1_ARATH; Primary amine oxidase 1 OS=Arabidopsis thaliana GN=AO1 PE=1 SV=1}	{cic:CICLE_v10004511mg; K00276 AOC3, AOC2, tynA primary-amine oxidase 1.4.3.21 ko00260; Metabolism; Amino acid metabolism; Glycine, serine and threonine metabolism | ko00350; Metabolism; Amino acid metabolism; Tyrosine metabolism | ko00360; Metabolism; Amino acid metabolism; Phenylalanine metabolism | ko00410; Metabolism; Metabolism of other amino acids; beta-Alanine metabolism | ko00950; Metabol…	{At4g14940; KOG1186 Copper amine oxidase Q Secondary metabolites biosynthesis, transport and catabolism ;}	{NA}	{KC676791.1; Lactuca sativa hypothetical protein, cysteine-rich RLK, nine-cis-epoxycarotenoid dioxygenase 4, and cysteine-rich RLK genes, complete cds}	{NA}
Novelgene0567	{KVI00592.1; Disease resistance protein [Cynara cardunculus var. scolymus]}	{sp|Q9LRR4|R13L1_ARATH; Putative disease resistance RPP13-like protein 1 OS=Arabidopsis thaliana GN=RPPL1 PE=3 SV=1}	{cann:107854070; - - - - -}	{At3g14470; KOG4658 Apoptotic ATPase T Signal transduction mechanisms ;}	{NA}	{HQ222361.1; Helianthus annuus cultivar HA383 clone BAC P102A12, complete sequence}	{NA}
Novelgene0568	{ONI36131.1; hypothetical protein PRUPE_1G571100 [Prunus persica]}	{NA}	{pmum:103319069; K20221 IPO4, RANBP4 importin-4 - -}	{At4g27630_1; KOG2171 Karyopherin (importin) beta 3 YU Nuclear structure ; Intracellular trafficking, secretion, and vesicular transport ;}	{NA}	{HG975513.1; Solanum lycopersicum chromosome ch01, complete genome}	{NA}
Novelgene0569	{NA}	{NA}	{NA}	{NA}	{NA}	{NA}	{NA}
Novelgene0570	{NA}	{NA}	{NA}	{NA}	{NA}	{NA}	{NA}
Novelgene0571	{NA}	{NA}	{NA}	{NA}	{NA}	{NA}	{NA}
Novelgene0572	{XP_003605908.1; ribosomal protein L23.1 [Medicago truncatula]}	{sp|Q332R5|RK2_LACSA; 50S ribosomal protein L2, chloroplastic OS=Lactuca sativa GN=rpl2-A PE=3 SV=1}	{pmum:107881998; K02886 RP-L2, MRPL2, rplB large subunit ribosomal protein L2 - ko03010; Genetic Information Processing; Translation; Ribosome}	{AtCh087; KOG0438 Mitochondrial/chloroplast ribosomal protein L2 J Translation, ribosomal structure and biogenesis ;}	{NA}	{KU041648.1; Saussurea involucrata voucher 408 chloroplast, complete genome}	{NA}
Novelgene0573	{NA}	{NA}	{NA}	{NA}	{NA}	{JX485630.1; Lactuca sativa cultivar Diana flowering locus T (FT) gene, complete cds}	{NA}
Novelgene0574	{NA}	{NA}	{NA}	{NA}	{NA}	{NA}	{NA}
Novelgene0575	{NA}	{NA}	{NA}	{NA}	{NA}	{NA}	{NA}
Novelgene0576	{NA}	{NA}	{NA}	{NA}	{NA}	{NA}	{NA}
Novelgene0577	{NA}	{NA}	{NA}	{NA}	{NA}	{NA}	{NA}
Novelgene0578	{KVH88983.1; B-cell receptor-associated 31-like protein [Cynara cardunculus var. scolymus]}	{NA}	{nnu:104594039; K14009 BCAP31, BAP31 B-cell receptor-associated protein 31 - ko04141; Genetic Information Processing; Folding, sorting and degradation; Protein processing in endoplasmic reticulum}	{At5g42570; KOG1962 B-cell receptor-associated protein and related proteins V Defense mechanisms ;}	{NA}	{NA}	{NA}
Novelgene0579	{NA}	{NA}	{NA}	{NA}	{NA}	{NA}	{NA}
Novelgene0580	{NA}	{NA}	{NA}	{NA}	{NA}	{HG975519.1; Solanum lycopersicum chromosome ch07, complete genome}	{NA}
Novelgene0581	{NA}	{NA}	{NA}	{NA}	{NA}	{NA}	{NA}
Novelgene0582	{NA}	{NA}	{NA}	{NA}	{NA}	{NA}	{NA}
Novelgene0583	{NA}	{NA}	{NA}	{NA}	{NA}	{NA}	{NA}
Novelgene0584	{NA}	{NA}	{NA}	{NA}	{NA}	{NA}	{NA}
Novelgene0585	{APZ83127.1; ATP synthase CF0 A chain (chloroplast) [Symplocarpus renifolius]}	{sp|P0C2Y7|ATPI_ORYSJ; ATP synthase subunit a, chloroplastic OS=Oryza sativa subsp. japonica GN=atpI PE=3 SV=1}	{mtr:MTR_0140s0070; K02108 ATPF0A, atpB F-type H+-transporting ATPase subunit a - ko00190; Metabolism; Energy metabolism; Oxidative phosphorylation | ko00195; Metabolism; Energy metabolism; Photosynthesis}	{AtCh011; KOG4665 ATP synthase F0 subunit 6 and related proteins C Energy production and conversion ;}	{NA}	{DQ383816.1; Lactuca sativa cultivar Salinas chloroplast, complete genome}	{NA}
Novelgene0586	{NA}	{NA}	{NA}	{NA}	{NA}	{HG975524.1; Solanum lycopersicum chromosome ch12, complete genome}	{NA}
Novelgene0587	{OMO73671.1; hypothetical protein CCACVL1_17192 [Corchorus capsularis]}	{NA}	{obr:102719049; - - - - -}	{NA}	{NA}	{NA}	{NA}
Novelgene0588	{KVI10608.1; GAF domain-containing protein [Cynara cardunculus var. scolymus]}	{sp|Q10CQ8|PHYC_ORYSJ; Phytochrome C OS=Oryza sativa subsp. japonica GN=PHYC PE=2 SV=1}	{vvi:100258014; K12120 PHYA phytochrome A - ko04712; Organismal Systems; Environmental adaptation; Circadian rhythm - plant}	{NA}	{NA}	{XM_008463848.2; PREDICTED: Cucumis melo phytochrome C (LOC103500511), mRNA}	{NA}
Novelgene0589	{XP_016471537.1; PREDICTED: uncharacterized protein LOC107793656 [Nicotiana tabacum]}	{NA}	{pvu:PHAVU_008G289000g; - - - - -}	{NA}	{NA}	{XM_017401420.1; PREDICTED: Daucus carota subsp. sativus uncharacterized LOC108226457 (LOC108226457), mRNA}	{NA}
Novelgene0590	{KVH93197.1; Histone-fold [Cynara cardunculus var. scolymus]}	{sp|O23310|NFYB3_ARATH; Nuclear transcription factor Y subunit B-3 OS=Arabidopsis thaliana GN=NFYB3 PE=2 SV=1}	{rcu:8260269; K08065 NFYB nuclear transcription Y subunit beta - ko04612; Organismal Systems; Immune system; Antigen processing and presentation | ko05152; Human Diseases; Infectious diseases: Bacterial; Tuberculosis | ko05166; Human Diseases; Infectious diseases: Viral; HTLV-I infection}	{At4g14540; KOG0869 CCAAT-binding factor, subunit A (HAP3) K Transcription ;}	{NA}	{XM_018631145.1; PREDICTED: Raphanus sativus nuclear transcription factor Y subunit B-3 (LOC108857193), mRNA}	{NA}
Novelgene0591	{KVI10601.1; FAS1 domain-containing protein [Cynara cardunculus var. scolymus]}	{sp|Q9SU13|FLA2_ARATH; Fasciclin-like arabinogalactan protein 2 OS=Arabidopsis thaliana GN=FLA2 PE=1 SV=1}	{vvi:100242544; - - - - -}	{NA}	{NA}	{XM_018616440.1; PREDICTED: Raphanus sativus fasciclin-like arabinogalactan protein 2 (LOC108843279), mRNA}	{NA}
Novelgene0592	{KZM80792.1; hypothetical protein DCAR_031658 [Daucus carota subsp. sativus]}	{NA}	{NA}	{NA}	{NA}	{KR610474.1; Nelumbo nucifera mitochondrion, complete genome}	{NA}
Novelgene0593	{OAY34997.1; hypothetical protein MANES_12G063300 [Manihot esculenta]}	{sp|P73627|Y1770_SYNY3; Uncharacterized protein sll1770 OS=Synechocystis sp. (strain PCC 6803 / Kazusa) GN=sll1770 PE=3 SV=1}	{cit:102612324; - - - - -}	{At3g07700; KOG1235 Predicted unusual protein kinase R General function prediction only ;}	{NA}	{XM_006469374.2; PREDICTED: Citrus sinensis uncharacterized protein sll1770-like (LOC102612324), transcript variant X1, mRNA}	{NA}
Novelgene0594	{XP_016500617.1; PREDICTED: acetyl-CoA acetyltransferase, cytosolic 1-like [Nicotiana tabacum]}	{sp|Q8S4Y1|THIC1_ARATH; Acetyl-CoA acetyltransferase, cytosolic 1 OS=Arabidopsis thaliana GN=AAT1 PE=2 SV=1}	{cit:102612024; K00626 E2.3.1.9, atoB acetyl-CoA C-acetyltransferase 2.3.1.9 ko01200; Metabolism; Global and overview maps; Carbon metabolism | ko01212; Metabolism; Global and overview maps; Fatty acid metabolism | ko00620; Metabolism; Carbohydrate metabolism; Pyruvate metabolism | ko00630; Metabolism; Carbohydrate metabolism; Glyoxylate and dicarboxylate metabolism | ko00640; Metabolism; Carbohy…	{At5g48230; KOG1390 Acetyl-CoA acetyltransferase I Lipid transport and metabolism ;}	{NA}	{KT899402.1; Taraxacum kok-saghyz acetyl-CoA c-acetyltransferase 2 (AACT2) mRNA, complete cds}	{NA}
Novelgene0595	{AAT38747.2; Polyprotein, putative [Solanum demissum]}	{sp|P10978|POLX_TOBAC; Retrovirus-related Pol polyprotein from transposon TNT 1-94 OS=Nicotiana tabacum PE=2 SV=1}	{nta:107772364; - - - - -}	{At1g58140; KOG0017 FOG: Transposon-encoded proteins with TYA, reverse transcriptase, integrase domains in various combinations R General function prediction only ;}	{NA}	{JX485630.1; Lactuca sativa cultivar Diana flowering locus T (FT) gene, complete cds}	{NA}
Novelgene0596	{NA}	{NA}	{NA}	{NA}	{NA}	{NA}	{NA}
Novelgene0597	{NA}	{NA}	{NA}	{NA}	{NA}	{NA}	{NA}
Novelgene0598	{KVI10615.1; Leucine-rich repeat-containing protein [Cynara cardunculus var. scolymus]}	{sp|Q9C9H7|RLP12_ARATH; Receptor-like protein 12 OS=Arabidopsis thaliana GN=RLP12 PE=2 SV=2}	{vvi:100245876; - - - - -}	{At1g47890; KOG0619 FOG: Leucine rich repeat R General function prediction only ;}	{NA}	{NA}	{NA}
Novelgene0599	{XP_012836396.1; PREDICTED: uncharacterized protein LOC105957032 [Erythranthe guttata]}	{NA}	{NA}	{NA}	{NA}	{NA}	{NA}
Novelgene0600	{KVI10572.1; hypothetical protein Ccrd_011009 [Cynara cardunculus var. scolymus]}	{NA}	{rcu:8288326; - - - - -}	{NA}	{NA}	{NA}	{NA}
Novelgene0601	{KVI10572.1; hypothetical protein Ccrd_011009 [Cynara cardunculus var. scolymus]}	{NA}	{cit:102626749; - - - - -}	{NA}	{NA}	{NA}	{NA}
Novelgene0602	{XP_008658593.1; PREDICTED: chlorophyll a-b binding protein 8 isoform X1 [Zea mays]}	{sp|P27522|CB13_SOLLC; Chlorophyll a-b binding protein 8, chloroplastic OS=Solanum lycopersicum GN=CAB8 PE=3 SV=1}	{cam:101493704; K08909 LHCA3 light-harvesting complex I chlorophyll a/b binding protein 3 - ko00196; Metabolism; Energy metabolism; Photosynthesis - antenna proteins}	{NA}	{NA}	{XM_002524520.2; PREDICTED: Ricinus communis chlorophyll a-b binding protein 8, chloroplastic (LOC8288302), mRNA}	{NA}
Novelgene0603	{YP_008999563.1; ribosomal protein S4 (mitochondrion) [Helianthus annuus]}	{sp|Q31708|RT04_ARATH; Ribosomal protein S4, mitochondrial OS=Arabidopsis thaliana GN=RPS4 PE=2 SV=2}	{vvi:104878382; K02986 RP-S4, rpsD small subunit ribosomal protein S4 - ko03010; Genetic Information Processing; Translation; Ribosome}	{NA}	{NA}	{KF815390.1; Helianthus annuus mitochondrion, complete genome}	{NA}
Novelgene0604	{NA}	{NA}	{NA}	{NA}	{NA}	{NA}	{NA}
Novelgene0605	{NA}	{NA}	{NA}	{NA}	{NA}	{NA}	{NA}
Novelgene0606	{NA}	{NA}	{NA}	{NA}	{NA}	{NA}	{NA}
Novelgene0607	{NA}	{NA}	{NA}	{NA}	{NA}	{NA}	{NA}
Novelgene0608	{NA}	{NA}	{NA}	{NA}	{NA}	{KC676791.1; Lactuca sativa hypothetical protein, cysteine-rich RLK, nine-cis-epoxycarotenoid dioxygenase 4, and cysteine-rich RLK genes, complete cds}	{NA}
Novelgene0609	{KVI10458.1; hypothetical protein Ccrd_011110 [Cynara cardunculus var. scolymus]}	{sp|Q39688|EP1G_DAUCA; Epidermis-specific secreted glycoprotein EP1 OS=Daucus carota GN=EP1 PE=1 SV=1}	{rcu:8286455; - - - - -}	{NA}	{NA}	{XM_018984849.1; PREDICTED: Juglans regia epidermis-specific secreted glycoprotein EP1-like (LOC109005808), mRNA}	{NA}
Novelgene0610	{NA}	{NA}	{NA}	{NA}	{NA}	{NA}	{NA}
Novelgene0611	{NA}	{NA}	{NA}	{NA}	{NA}	{NA}	{NA}
Novelgene0612	{NA}	{NA}	{NA}	{NA}	{NA}	{NA}	{NA}
Novelgene0613	{KVI10365.1; hypothetical protein Ccrd_011230 [Cynara cardunculus var. scolymus]}	{NA}	{pop:POPTR_0001s44700g; - - - - -}	{NA}	{NA}	{NA}	{NA}
Novelgene0614	{NA}	{NA}	{NA}	{NA}	{NA}	{NA}	{NA}
Novelgene0615	{NA}	{NA}	{NA}	{NA}	{NA}	{NA}	{NA}
Novelgene0616	{KVI10307.1; hypothetical protein Ccrd_011336 [Cynara cardunculus var. scolymus]}	{NA}	{jcu:105631745; - - - - -}	{NA}	{NA}	{NA}	{NA}
Novelgene0617	{NA}	{NA}	{NA}	{NA}	{NA}	{NA}	{NA}
Novelgene0618	{NA}	{NA}	{NA}	{NA}	{NA}	{NA}	{NA}
Novelgene0619	{NA}	{NA}	{NA}	{NA}	{NA}	{NA}	{NA}
Novelgene0620	{KVI10432.1; hypothetical protein Ccrd_011188 [Cynara cardunculus var. scolymus]}	{sp|Q8W453|DIRL1_ARATH; Putative lipid-transfer protein DIR1 OS=Arabidopsis thaliana GN=DIR1 PE=1 SV=1}	{ini:109178041; - - - - -}	{NA}	{NA}	{NA}	{NA}
Novelgene0621	{KVI10446.1; Aldolase-type TIM barrel [Cynara cardunculus var. scolymus]}	{sp|P46256|ALF1_PEA; Fructose-bisphosphate aldolase, cytoplasmic isozyme 1 OS=Pisum sativum PE=2 SV=1}	{nnu:104594310; K01623 ALDO fructose-bisphosphate aldolase, class I 4.1.2.13 ko01200; Metabolism; Global and overview maps; Carbon metabolism | ko01230; Metabolism; Global and overview maps; Biosynthesis of amino acids | ko00010; Metabolism; Carbohydrate metabolism; Glycolysis / Gluconeogenesis | ko00030; Metabolism; Carbohydrate metabolism; Pentose phosphate pathway | ko00051; Metabolism; Carboh…	{At4g26530; KOG1557 Fructose-biphosphate aldolase G Carbohydrate transport and metabolism ;}	{NA}	{NA}	{NA}
Novelgene0622	{NA}	{NA}	{NA}	{NA}	{NA}	{NA}	{NA}
Novelgene0623	{APU93382.1; putative gag-pol polyprotein [Marshallia obovata]}	{sp|Q99315|YG31B_YEAST; Transposon Ty3-G Gag-Pol polyprotein OS=Saccharomyces cerevisiae (strain ATCC 204508 / S288c) GN=TY3B-G PE=1 SV=3}	{pda:108511389; - - - - -}	{At2g10780; KOG0017 FOG: Transposon-encoded proteins with TYA, reverse transcriptase, integrase domains in various combinations R General function prediction only ;}	{NA}	{JX485630.1; Lactuca sativa cultivar Diana flowering locus T (FT) gene, complete cds}	{NA}
Novelgene0624	{OMO83557.1; GDP-L-galactose phosphorylase 1-like protein [Corchorus capsularis]}	{sp|Q8RWE8|GGAP1_ARATH; GDP-L-galactose phosphorylase 1 OS=Arabidopsis thaliana GN=VTC2 PE=1 SV=1}	{fve:101314355; K14190 VTC2_5 GDP-L-galactose phosphorylase 2.7.7.69 ko00053; Metabolism; Carbohydrate metabolism; Ascorbate and aldarate metabolism}	{At4g26850; KOG2720 Predicted hydrolase (HIT family) R General function prediction only ;}	{NA}	{XM_002530313.2; PREDICTED: Ricinus communis GDP-L-galactose phosphorylase 2 (LOC8263219), mRNA}	{NA}
Novelgene0625	{NA}	{NA}	{NA}	{NA}	{NA}	{NA}	{NA}
Novelgene0626	{XP_010040552.1; PREDICTED: uncharacterized protein LOC104429377 [Eucalyptus grandis]}	{sp|O00370|LORF2_HUMAN; LINE-1 retrotransposable element ORF2 protein OS=Homo sapiens PE=1 SV=1}	{bvg:104893474; - - - - -}	{At1g25430; KOG1075 FOG: Reverse transcriptase R General function prediction only ;}	{GO:0008409; 5'-3' exonuclease activity; molecular_function GO:0003677; DNA binding; molecular_function}	{NA}	{1}
Novelgene0627	{KVH97836.1; Protein of unknown function DUF3339 [Cynara cardunculus var. scolymus]}	{NA}	{var:108337805; - - - - -}	{NA}	{NA}	{NA}	{NA}
Novelgene0628	{KVH97827.1; putative polysaccharide biosynthesis protein [Cynara cardunculus var. scolymus]}	{sp|Q9C7F9|MT127_ARATH; Probable methyltransferase At1g27930 OS=Arabidopsis thaliana GN=At1g27930 PE=1 SV=1}	{nnu:104591736; - - - - -}	{NA}	{NA}	{NA}	{NA}
Novelgene0629	{KVH88946.1; Zinc finger, RING/FYVE/PHD-type [Cynara cardunculus var. scolymus]}	{NA}	{mtr:MTR_8g089550; K07052 K07052 uncharacterized protein - -}	{NA}	{NA}	{NA}	{NA}
Novelgene0630	{OAO93130.1; hypothetical protein AXX17_AT5G28090 [Arabidopsis thaliana]}	{NA}	{NA}	{NA}	{GO:0003676; nucleic acid binding; molecular_function GO:0008270; zinc ion binding; molecular_function}	{NA}	{1}
Novelgene0631	{XP_006378256.1; hypothetical protein POPTR_0010s06010g [Populus trichocarpa]}	{sp|Q9SS87|SEOB_ARATH; Protein SIEVE ELEMENT OCCLUSION B OS=Arabidopsis thaliana GN=SEOB PE=1 SV=1}	{cic:CICLE_v10030843mg; - - - - -}	{NA}	{NA}	{NA}	{NA}
Novelgene0632	{NA}	{NA}	{NA}	{NA}	{NA}	{NA}	{NA}
Novelgene0633	{NA}	{NA}	{NA}	{NA}	{NA}	{NA}	{NA}
Novelgene0634	{NA}	{NA}	{NA}	{NA}	{NA}	{NA}	{NA}
Novelgene0635	{NA}	{NA}	{NA}	{NA}	{NA}	{NA}	{NA}
Novelgene0636	{GAV61011.1; ubiquitin domain-containing protein/Ribosomal_S27 domain-containing protein, partial [Cephalotus follicularis]}	{sp|P62981|RS27A_SOLTU; Ubiquitin-40S ribosomal protein S27a OS=Solanum tuberosum GN=UBI3 PE=2 SV=2}	{mdm:103452148; K02977 RP-S27Ae, RPS27A small subunit ribosomal protein S27Ae - ko03010; Genetic Information Processing; Translation; Ribosome}	{At2g47110; KOG0004 Ubiquitin/40S ribosomal protein S27a fusion J Translation, ribosomal structure and biogenesis ;}	{GO:0005840; ribosome; cellular_component GO:0003735; structural constituent of ribosome; molecular_function GO:0006412; translation; biological_process GO:0005622; intracellular; cellular_component GO:0005515; protein binding; molecular_function}	{GU828011.1; Ageratina adenophora ubiquitin extension protein (UBQ7) mRNA, partial cds}	{2}
Novelgene0637	{NA}	{NA}	{NA}	{NA}	{NA}	{NA}	{NA}
Novelgene0638	{YP_398370.1; ribosomal protein L2 [Lactuca sativa]}	{sp|Q332R5|RK2_LACSA; 50S ribosomal protein L2, chloroplastic OS=Lactuca sativa GN=rpl2-A PE=3 SV=1}	{pmum:107881998; K02886 RP-L2, MRPL2, rplB large subunit ribosomal protein L2 - ko03010; Genetic Information Processing; Translation; Ribosome}	{AtCh087; KOG0438 Mitochondrial/chloroplast ribosomal protein L2 J Translation, ribosomal structure and biogenesis ;}	{NA}	{KU041648.1; Saussurea involucrata voucher 408 chloroplast, complete genome}	{NA}
Novelgene0639	{NA}	{NA}	{NA}	{NA}	{NA}	{NA}	{NA}
Novelgene0640	{NA}	{NA}	{NA}	{NA}	{NA}	{AC144538.23; Medicago truncatula clone mth2-31l21, complete sequence}	{NA}
Novelgene0641	{KVH97756.1; Glycosyl transferase, family 8 [Cynara cardunculus var. scolymus]}	{sp|O04536|GATL9_ARATH; Probable galacturonosyltransferase-like 9 OS=Arabidopsis thaliana GN=GATL9 PE=2 SV=1}	{cic:CICLE_v10031831mg; - - - - -}	{NA}	{NA}	{XM_009800745.1; PREDICTED: Nicotiana sylvestris probable galacturonosyltransferase-like 9 (LOC104245179), mRNA}	{NA}
Novelgene0642	{NA}	{NA}	{NA}	{NA}	{NA}	{NA}	{NA}
Novelgene0643	{NA}	{NA}	{NA}	{NA}	{NA}	{NA}	{NA}
Novelgene0644	{OMO87137.1; Integrase, catalytic core [Corchorus capsularis]}	{sp|P10978|POLX_TOBAC; Retrovirus-related Pol polyprotein from transposon TNT 1-94 OS=Nicotiana tabacum PE=2 SV=1}	{vvi:109122230; - - - - -}	{At1g57640; KOG0017 FOG: Transposon-encoded proteins with TYA, reverse transcriptase, integrase domains in various combinations R General function prediction only ;}	{NA}	{LT669790.1; Arabis alpina genome assembly, chromosome: chr3}	{NA}
Novelgene0645	{KVH97765.1; Thioredoxin [Cynara cardunculus var. scolymus]}	{sp|Q38879|TRXH2_ARATH; Thioredoxin H2 OS=Arabidopsis thaliana GN=TRX2 PE=2 SV=2}	{pvu:PHAVU_008G044000g; K03671 trxA thioredoxin 1 - ko04621; Organismal Systems; Immune system; NOD-like receptor signaling pathway | ko05418; Human Diseases; Cardiovascular diseases; Fluid shear stress and atherosclerosis}	{At5g39950; KOG0907 Thioredoxin O Posttranslational modification, protein turnover, chaperones ;}	{NA}	{NA}	{NA}
Novelgene0646	{KVH97667.1; Zein-binding domain-containing protein [Cynara cardunculus var. scolymus]}	{sp|Q9CAC4|MYOB2_ARATH; Myosin-binding protein 2 OS=Arabidopsis thaliana GN=MYOB2 PE=1 SV=1}	{sind:105156226; - - - - -}	{NA}	{GO:0005737; cytoplasm; cellular_component GO:0008092; cytoskeletal protein binding; molecular_function GO:0043565; sequence-specific DNA binding; molecular_function GO:0006355; regulation of transcription, DNA-dependent; biological_process GO:0003700; sequence-specific DNA binding transcription factor activity; molecular_function GO:0019898; extrinsic to membrane; cellular_component}	{NA}	{2}
Novelgene0647	{KVH97735.1; Homeodomain-like protein [Cynara cardunculus var. scolymus]}	{sp|F4IRB4|MYB88_ARATH; Transcription factor MYB124 OS=Arabidopsis thaliana GN=MYB88 PE=1 SV=1}	{sind:105156552; K09422 MYBP myb proto-oncogene protein, plant - -}	{NA}	{NA}	{NA}	{NA}
Novelgene0648	{NA}	{NA}	{NA}	{NA}	{NA}	{NA}	{NA}
Novelgene0649	{NA}	{NA}	{NA}	{NA}	{NA}	{NA}	{NA}
Novelgene0650	{NA}	{NA}	{NA}	{NA}	{NA}	{NA}	{NA}
Novelgene0651	{KVH97704.1; Ribosomal protein S14 [Cynara cardunculus var. scolymus]}	{sp|P05716|RT14_VICFA; Ribosomal protein S14, mitochondrial OS=Vicia faba GN=RPS14 PE=3 SV=2}	{pda:103707805; K02954 RP-S14, MRPS14, rpsN small subunit ribosomal protein S14 - ko03010; Genetic Information Processing; Translation; Ribosome}	{At2g34520_2; KOG1741 Mitochondrial/chloroplast ribosomal protein S14/S29 J Translation, ribosomal structure and biogenesis ;}	{GO:0005622; intracellular; cellular_component GO:0006412; translation; biological_process GO:0003735; structural constituent of ribosome; molecular_function GO:0005840; ribosome; cellular_component}	{NA}	{1}
Novelgene0652	{YP_009271948.1; Ycf2 (chloroplast) [Carthamus tinctorius]}	{sp|Q332R7|YCF2_LACSA; Protein Ycf2 OS=Lactuca sativa GN=ycf2-A PE=3 SV=1}	{sly:101257292; - - - - -}	{NA}	{NA}	{KX198561.1; Taraxacum officinale chloroplast, complete genome}	{NA}
Novelgene0653	{NA}	{NA}	{NA}	{NA}	{NA}	{NA}	{NA}
Novelgene0654	{NA}	{NA}	{NA}	{NA}	{NA}	{NA}	{NA}
Novelgene0655	{NA}	{NA}	{NA}	{NA}	{NA}	{NA}	{NA}
Novelgene0656	{Q1KXH4.1; RecName: Full=Protein TIC 214; AltName: Full=Translocon at the inner envelope membrane of chloroplasts 214; Short=AtTIC214}	{sp|Q1KXH4|TI214_LACSA; Protein TIC 214 OS=Lactuca sativa GN=TIC214 PE=3 SV=1}	{NA}	{NA}	{NA}	{DQ383816.1; Lactuca sativa cultivar Salinas chloroplast, complete genome}	{NA}
Novelgene0657	{NA}	{NA}	{NA}	{NA}	{NA}	{NA}	{NA}
Novelgene0658	{KVH97642.1; Zinc finger, C2H2 [Cynara cardunculus var. scolymus]}	{sp|Q9C9H1|GIS3_ARATH; Zinc finger protein GIS3 OS=Arabidopsis thaliana GN=GIS3 PE=2 SV=1}	{vvi:100245810; - - - - -}	{NA}	{NA}	{XM_016589557.1; PREDICTED: Nicotiana tabacum zinc finger protein 6-like (LOC107770266), mRNA}	{NA}
Novelgene0659	{KVH97595.1; Phospholipase C/P1 nuclease domain-containing protein [Cynara cardunculus var. scolymus]}	{sp|Q9C9G4|ENDO2_ARATH; Endonuclease 2 OS=Arabidopsis thaliana GN=ENDO2 PE=1 SV=1}	{sot:102603473; - - - - -}	{NA}	{NA}	{NA}	{NA}
Novelgene0660	{KCW64774.1; hypothetical protein EUGRSUZ_G02348 [Eucalyptus grandis]}	{NA}	{thj:104805244; - - - - -}	{NA}	{NA}	{NA}	{NA}
Novelgene0661	{NA}	{NA}	{NA}	{NA}	{NA}	{NA}	{NA}
Novelgene0662	{BAJ87540.1; predicted protein [Hordeum vulgare subsp. vulgare]}	{NA}	{pop:POPTR_0002s04380g; - - - - -}	{NA}	{NA}	{NA}	{NA}
Novelgene0663	{KVH97515.1; hypothetical protein Ccrd_000374 [Cynara cardunculus var. scolymus]}	{NA}	{cmo:103488449; - - - - -}	{NA}	{GO:0003724; RNA helicase activity; molecular_function GO:0003723; RNA binding; molecular_function}	{NA}	{1}
Novelgene0664	{NA}	{NA}	{NA}	{NA}	{NA}	{NA}	{NA}
Novelgene0665	{CAN72527.1; hypothetical protein VITISV_009255 [Vitis vinifera]}	{NA}	{vvi:104878191; - - - - -}	{At1g31210; KOG0017 FOG: Transposon-encoded proteins with TYA, reverse transcriptase, integrase domains in various combinations R General function prediction only ;}	{NA}	{JX485630.1; Lactuca sativa cultivar Diana flowering locus T (FT) gene, complete cds}	{NA}
Novelgene0666	{KVH97498.1; Myc-type, basic helix-loop-helix (bHLH) domain-containing protein [Cynara cardunculus var. scolymus]}	{NA}	{vvi:100240845; - - - - -}	{NA}	{NA}	{NA}	{NA}
Novelgene0667	{NA}	{NA}	{NA}	{NA}	{NA}	{NA}	{NA}
Novelgene0668	{NA}	{NA}	{NA}	{NA}	{NA}	{NA}	{NA}
Novelgene0669	{XP_017239425.1; PREDICTED: uncharacterized protein LOC108212210 [Daucus carota subsp. sativus]}	{sp|P20825|POL2_DROME; Retrovirus-related Pol polyprotein from transposon 297 OS=Drosophila melanogaster GN=pol PE=3 SV=1}	{thj:104809111; - - - - -}	{At2g05610; KOG0017 FOG: Transposon-encoded proteins with TYA, reverse transcriptase, integrase domains in various combinations R General function prediction only ;}	{GO:0004190; aspartic-type endopeptidase activity; molecular_function GO:0006508; proteolysis; biological_process}	{NA}	{1}
Novelgene0670	{NA}	{NA}	{NA}	{NA}	{NA}	{NA}	{NA}
Novelgene0671	{KVH88191.1; Guanylate-binding protein, C-terminal [Cynara cardunculus var. scolymus]}	{NA}	{cmo:103484490; - - - - -}	{At5g46070; KOG2037 Guanylate-binding protein R General function prediction only ;}	{NA}	{NA}	{NA}
Novelgene0672	{KVH97369.1; Chlorophyll A-B binding protein [Cynara cardunculus var. scolymus]}	{sp|P07369|CB2G_SOLLC; Chlorophyll a-b binding protein 3C, chloroplastic OS=Solanum lycopersicum GN=CAB3C PE=3 SV=1}	{cann:107855768; - - - - -}	{NA}	{NA}	{AF162200.1; Lactuca sativa light-harvesting chlorophyll a/b binding protein mRNA, complete sequence; nuclear gene for chloroplast product}	{NA}
Novelgene0673	{KVH97369.1; Chlorophyll A-B binding protein [Cynara cardunculus var. scolymus]}	{sp|P07369|CB2G_SOLLC; Chlorophyll a-b binding protein 3C, chloroplastic OS=Solanum lycopersicum GN=CAB3C PE=3 SV=1}	{cann:107855768; - - - - -}	{NA}	{NA}	{AF162200.1; Lactuca sativa light-harvesting chlorophyll a/b binding protein mRNA, complete sequence; nuclear gene for chloroplast product}	{NA}
Novelgene0674	{NA}	{NA}	{NA}	{NA}	{NA}	{NA}	{NA}
Novelgene0675	{KVH97354.1; MULE transposase domain-containing protein [Cynara cardunculus var. scolymus]}	{NA}	{ini:109176095; - - - - -}	{NA}	{GO:0005515; protein binding; molecular_function GO:0004488; methylenetetrahydrofolate dehydrogenase (NADP+) activity; molecular_function GO:0009396; folic acid-containing compound biosynthetic process; biological_process GO:0055114; oxidation-reduction process; biological_process GO:0003824; NA GO:0008270; zinc ion binding; molecular_function GO:0003677; DNA binding; molecular_function GO:000480…	{NA}	{4}
Novelgene0676	{NA}	{NA}	{NA}	{At3g26560; KOG0922 DEAH-box RNA helicase A RNA processing and modification ;}	{NA}	{NA}	{NA}
Novelgene0677	{AAF19787.1; photosystem I subunit III, partial (chloroplast) [Lactuca sativa]}	{sp|P46486|PSAF_FLATR; Photosystem I reaction center subunit III, chloroplastic OS=Flaveria trinervia GN=PSAF PE=2 SV=1}	{spen:107010907; K02694 psaF photosystem I subunit III - ko00195; Metabolism; Energy metabolism; Photosynthesis; spen:107010907; K02694 psaF photosystem I subunit III - ko00195; Metabolism; Energy metabolism; Photosynthesis}	{NA}	{GO:0009522; photosystem I; cellular_component GO:0009538; photosystem I reaction center; cellular_component GO:0015979; photosynthesis; biological_process}	{AF162201.1; Lactuca sativa photosystem I subunit III (psaF) mRNA, partial cds; chloroplast gene for chloroplast product}	{1}
Novelgene0678	{CAN73813.1; hypothetical protein VITISV_028795 [Vitis vinifera]}	{sp|Q500U8|TKPR1_ARATH; Tetraketide alpha-pyrone reductase 1 OS=Arabidopsis thaliana GN=TKPR1 PE=1 SV=1}	{sind:105162426; - - - - -}	{At1g09510; KOG1502 Flavonol reductase/cinnamoyl-CoA reductase V Defense mechanisms ;}	{NA}	{BT142275.1; Lotus japonicus clone JCVI-FLLj-2L9 unknown mRNA}	{NA}
Novelgene0679	{KVH97337.1; NAD-dependent epimerase/dehydratase [Cynara cardunculus var. scolymus]}	{sp|Q500U8|TKPR1_ARATH; Tetraketide alpha-pyrone reductase 1 OS=Arabidopsis thaliana GN=TKPR1 PE=1 SV=1}	{jcu:105628740; - - - - -}	{At1g51410; KOG1502 Flavonol reductase/cinnamoyl-CoA reductase V Defense mechanisms ;}	{NA}	{XM_017386422.1; PREDICTED: Daucus carota subsp. sativus tetraketide alpha-pyrone reductase 1-like (LOC108214427), mRNA}	{NA}
Novelgene0680	{KVH97337.1; NAD-dependent epimerase/dehydratase [Cynara cardunculus var. scolymus]}	{sp|Q500U8|TKPR1_ARATH; Tetraketide alpha-pyrone reductase 1 OS=Arabidopsis thaliana GN=TKPR1 PE=1 SV=1}	{vvi:100267168; - - - - -}	{At1g09510; KOG1502 Flavonol reductase/cinnamoyl-CoA reductase V Defense mechanisms ;}	{GO:0006694; steroid biosynthetic process; biological_process GO:0003854; 3-beta-hydroxy-delta5-steroid dehydrogenase activity; molecular_function GO:0016616; oxidoreductase activity, acting on the CH-OH group of donors, NAD or NADP as acceptor; molecular_function GO:0055114; oxidation-reduction process; biological_process}	{XM_016027593.1; PREDICTED: Ziziphus jujuba cinnamoyl-CoA reductase 1-like (LOC107418898), mRNA}	{1}
Novelgene0681	{NA}	{NA}	{NA}	{NA}	{NA}	{NA}	{NA}
Novelgene0682	{NA}	{NA}	{NA}	{NA}	{NA}	{AM480273.2; Vitis vinifera contig VV78X110982.26, whole genome shotgun sequence}	{NA}
Novelgene0683	{NA}	{NA}	{NA}	{NA}	{NA}	{NA}	{NA}
Novelgene0684	{NA}	{NA}	{NA}	{NA}	{NA}	{NA}	{NA}
Novelgene0685	{KVH95088.1; HAD-like domain-containing protein [Cynara cardunculus var. scolymus]}	{NA}	{vvi:100264967; K01530 E3.6.3.1 phospholipid-translocating ATPase 3.6.3.1 -}	{NA}	{NA}	{NA}	{NA}
Novelgene0686	{NA}	{NA}	{NA}	{NA}	{NA}	{NA}	{NA}
Novelgene0687	{KVI09194.1; Protein kinase, catalytic domain-containing protein [Cynara cardunculus var. scolymus]}	{NA}	{NA}	{At5g47750; KOG0610 Putative serine/threonine protein kinase R General function prediction only ;}	{NA}	{NA}	{NA}
Novelgene0688	{KVH97203.1; protein of unknown function DUF296 [Cynara cardunculus var. scolymus]}	{sp|O22130|AHL22_ARATH; AT-hook motif nuclear-localized protein 22 OS=Arabidopsis thaliana GN=AHL22 PE=1 SV=1}	{sind:105171459; - - - - -}	{NA}	{GO:0016021; integral to membrane; cellular_component}	{XM_006299143.1; Capsella rubella hypothetical protein (CARUB_v10015351mg) mRNA, complete cds}	{1}
Novelgene0689	{KVH97151.1; Armadillo-type fold [Cynara cardunculus var. scolymus]}	{sp|Q76E23|IF4G_ARATH; Eukaryotic translation initiation factor 4G OS=Arabidopsis thaliana GN=EIF4G PE=1 SV=2}	{sind:105167563; K03260 EIF4G translation initiation factor 4G - ko03013; Genetic Information Processing; Translation; RNA transport | ko05416; Human Diseases; Cardiovascular diseases; Viral myocarditis}	{At3g60240_1; KOG0401 Translation initiation factor 4F, ribosome/mRNA-bridging subunit (eIF-4G) J Translation, ribosomal structure and biogenesis ;}	{NA}	{XM_017361755.1; PREDICTED: Daucus carota subsp. sativus eukaryotic translation initiation factor 4G-like (LOC108194819), mRNA}	{NA}
Novelgene0690	{KVH97194.1; hypothetical protein Ccrd_000706 [Cynara cardunculus var. scolymus]}	{NA}	{lang:109352303; - - - - -; lang:109352303; - - - - -}	{NA}	{NA}	{XM_018634539.1; PREDICTED: Raphanus sativus protein MARD1-like (LOC108860681), mRNA}	{NA}
Novelgene0691	{KYP56257.1; Uridylate kinase [Cajanus cajan]}	{sp|Q7XI40|KCY3_ORYSJ; UMP-CMP kinase 3 OS=Oryza sativa subsp. japonica GN=URA6 PE=2 SV=1}	{sind:105167269; K13800 CMPK1, UMPK UMP-CMP kinase [EC:2.7.4.- 2.7.4.14] 2.7.4.-,2.7.4.14 ko00240; Metabolism; Nucleotide metabolism; Pyrimidine metabolism}	{At3g60180; KOG3079 Uridylate kinase/adenylate kinase F Nucleotide transport and metabolism ;}	{NA}	{XM_010099449.1; Morus notabilis UMP/CMP kinase partial mRNA}	{NA}
Novelgene0692	{NA}	{NA}	{NA}	{NA}	{NA}	{NA}	{NA}
Novelgene0693	{NA}	{NA}	{NA}	{NA}	{NA}	{NA}	{NA}
Novelgene0694	{KZV23217.1; Cysteine-rich RLK (receptor-like protein kinase) 8 [Dorcoceras hygrometricum]}	{sp|P10978|POLX_TOBAC; Retrovirus-related Pol polyprotein from transposon TNT 1-94 OS=Nicotiana tabacum PE=2 SV=1}	{mdm:103452291; - - - - -}	{At1g57640; KOG0017 FOG: Transposon-encoded proteins with TYA, reverse transcriptase, integrase domains in various combinations R General function prediction only ;}	{GO:0015074; DNA integration; biological_process GO:0003964; RNA-directed DNA polymerase activity; molecular_function GO:0006278; RNA-dependent DNA replication; biological_process GO:0003723; RNA binding; molecular_function}	{XM_016702985.1; PREDICTED: Capsicum annuum uncharacterized LOC107858314 (LOC107858314), mRNA}	{2}
Novelgene0695	{NA}	{NA}	{NA}	{NA}	{NA}	{DQ383816.1; Lactuca sativa cultivar Salinas chloroplast, complete genome}	{NA}
Novelgene0696	{NA}	{NA}	{NA}	{NA}	{NA}	{NA}	{NA}
Novelgene0697	{NA}	{NA}	{NA}	{NA}	{NA}	{NA}	{NA}
Novelgene0698	{CAN70895.1; hypothetical protein VITISV_012939 [Vitis vinifera]}	{NA}	{vvi:100252659; K19788 OLA1 obg-like ATPase 1 - -}	{NA}	{NA}	{NA}	{NA}
Novelgene0699	{NA}	{NA}	{NA}	{NA}	{NA}	{NA}	{NA}
Novelgene0700	{NA}	{NA}	{NA}	{NA}	{NA}	{AM429126.2; Vitis vinifera contig VV78X187294.9, whole genome shotgun sequence}	{NA}
Novelgene0701	{XP_018831391.1; PREDICTED: uncharacterized protein LOC108999052 [Juglans regia]}	{sp|P10978|POLX_TOBAC; Retrovirus-related Pol polyprotein from transposon TNT 1-94 OS=Nicotiana tabacum PE=2 SV=1}	{sbi:SORBI_08g015513; - - - - -}	{At1g53810; KOG0017 FOG: Transposon-encoded proteins with TYA, reverse transcriptase, integrase domains in various combinations R General function prediction only ;}	{NA}	{HG670306.1; Triticum aestivum chromosome 3B, genomic scaffold, cultivar Chinese Spring}	{NA}
Novelgene0702	{NA}	{NA}	{NA}	{NA}	{NA}	{NA}	{NA}
Novelgene0703	{NA}	{NA}	{NA}	{NA}	{NA}	{NA}	{NA}
Novelgene0704	{KVH97119.1; hypothetical protein Ccrd_000777 [Cynara cardunculus var. scolymus]}	{NA}	{lang:109348056; - - - - -; lang:109348056; - - - - -}	{NA}	{NA}	{NA}	{NA}
Novelgene0705	{KVH99943.1; Zinc finger, FYVE/PHD-type [Cynara cardunculus var. scolymus]}	{NA}	{NA}	{NA}	{NA}	{NA}	{NA}
Novelgene0706	{KVH91733.1; Kinesin, motor domain-containing protein [Cynara cardunculus var. scolymus]}	{NA}	{mdm:103454575; K11498 CENPE centromeric protein E - -}	{NA}	{NA}	{NA}	{NA}
Novelgene0707	{NA}	{NA}	{NA}	{NA}	{NA}	{NA}	{NA}
Novelgene0708	{KVI00460.1; Ankyrin repeat-containing domain-containing protein [Cynara cardunculus var. scolymus]}	{sp|Q9M1Y3|SKI35_ARATH; Ankyrin repeat protein SKIP35 OS=Arabidopsis thaliana GN=SKIP35 PE=1 SV=1}	{thj:104802352; - - - - -}	{NA}	{NA}	{NA}	{NA}
Novelgene0709	{CBI40073.3; unnamed protein product, partial [Vitis vinifera]}	{NA}	{pda:103706367; - - - - -}	{NA}	{GO:0005515; protein binding; molecular_function}	{NA}	{1}
Novelgene0710	{KVI10630.1; hypothetical protein Ccrd_010969 [Cynara cardunculus var. scolymus]}	{NA}	{NA}	{NA}	{NA}	{NA}	{NA}
Novelgene0711	{KVH88118.1; hypothetical protein Ccrd_024495 [Cynara cardunculus var. scolymus]}	{NA}	{rcu:8285623; - - - - -}	{NA}	{NA}	{NA}	{NA}
Novelgene0712	{KVH97073.1; Myc-type, basic helix-loop-helix (bHLH) domain-containing protein [Cynara cardunculus var. scolymus]}	{NA}	{NA}	{NA}	{NA}	{NA}	{NA}
Novelgene0713	{XP_015086239.1; PREDICTED: sm-like protein LSM7 isoform X2 [Solanum pennellii]}	{sp|Q9SI54|LSM7_ARATH; Sm-like protein LSM7 OS=Arabidopsis thaliana GN=LSM7 PE=1 SV=1}	{cic:CICLE_v10033061mg; K12626 LSM7 U6 snRNA-associated Sm-like protein LSm7 - ko03040; Genetic Information Processing; Transcription; Spliceosome | ko03018; Genetic Information Processing; Folding, sorting and degradation; RNA degradation}	{At2g03870; KOG1781 Small Nuclear ribonucleoprotein splicing factor A RNA processing and modification ;}	{NA}	{XM_010258957.2; PREDICTED: Nelumbo nucifera sm-like protein LSM7 (LOC104597434), mRNA}	{NA}
Novelgene0714	{NA}	{NA}	{NA}	{NA}	{NA}	{NA}	{NA}
Novelgene0715	{NA}	{NA}	{NA}	{NA}	{NA}	{NA}	{NA}
Novelgene0716	{XP_014623268.1; PREDICTED: uncharacterized mitochondrial protein AtMg00810-like [Glycine max]}	{sp|P10978|POLX_TOBAC; Retrovirus-related Pol polyprotein from transposon TNT 1-94 OS=Nicotiana tabacum PE=2 SV=1}	{vvi:109123862; - - - - -}	{At1g58889; KOG0017 FOG: Transposon-encoded proteins with TYA, reverse transcriptase, integrase domains in various combinations R General function prediction only ;}	{NA}	{NA}	{NA}
Novelgene0717	{NA}	{NA}	{NA}	{NA}	{NA}	{NA}	{NA}
Novelgene0718	{NA}	{NA}	{NA}	{NA}	{NA}	{NA}	{NA}
Novelgene0719	{NA}	{NA}	{NA}	{NA}	{NA}	{NA}	{NA}
Novelgene0720	{AGC78945.1; hypothetical protein (mitochondrion) [Vicia faba]}	{NA}	{NA}	{NA}	{NA}	{KF815390.1; Helianthus annuus mitochondrion, complete genome}	{NA}
Novelgene0721	{KVH94193.1; hypothetical protein Ccrd_003746 [Cynara cardunculus var. scolymus]}	{NA}	{NA}	{NA}	{NA}	{XR_001474896.1; PREDICTED: Solanum tuberosum uncharacterized LOC107062843 (LOC107062843), ncRNA}	{NA}
Novelgene0722	{NA}	{NA}	{NA}	{NA}	{NA}	{NA}	{NA}
Novelgene0723	{YP_009316008.1; hypothetical protein (mitochondrion) [Cocos nucifera]}	{NA}	{mtr:MTR_8g040260; - - - - -}	{NA}	{NA}	{KF815390.1; Helianthus annuus mitochondrion, complete genome}	{NA}
Novelgene0724	{XP_003593667.1; NB-ARC domain disease resistance protein [Medicago truncatula]}	{NA}	{nta:107773441; - - - - -}	{NA}	{NA}	{XM_004293856.2; PREDICTED: Fragaria vesca subsp. vesca uncharacterized LOC101307761 (LOC101307761), mRNA}	{NA}
Novelgene0725	{NA}	{NA}	{NA}	{NA}	{NA}	{NA}	{NA}
Novelgene0726	{NA}	{NA}	{NA}	{NA}	{NA}	{NA}	{NA}
Novelgene0727	{NA}	{NA}	{NA}	{NA}	{NA}	{NA}	{NA}
Novelgene0728	{XP_010668250.1; PREDICTED: uncharacterized protein LOC104885245, partial [Beta vulgaris subsp. vulgaris]}	{NA}	{ini:109158985; - - - - -}	{At3g13250; KOG0987 DNA helicase PIF1/RRM3 D Cell cycle control, cell division, chromosome partitioning ;}	{NA}	{AP014966.1; Oryza sativa Japonica Group DNA, chromosome 10, cultivar: Nipponbare, complete sequence}	{NA}
Novelgene0729	{KVH96932.1; hypothetical protein Ccrd_000975 [Cynara cardunculus var. scolymus]}	{NA}	{NA}	{NA}	{NA}	{NA}	{NA}
Novelgene0730	{NA}	{NA}	{NA}	{NA}	{NA}	{JX474946.1; Lactuca sativa microsatellite LSSB09 sequence}	{NA}
Novelgene0731	{NA}	{NA}	{NA}	{NA}	{NA}	{NA}	{NA}
Novelgene0732	{NA}	{NA}	{NA}	{NA}	{NA}	{NA}	{NA}
Novelgene0733	{NA}	{NA}	{NA}	{NA}	{NA}	{XM_012984999.1; PREDICTED: Erythranthe guttatus long chain acyl-CoA synthetase 6, peroxisomal-like (LOC105960790), mRNA}	{NA}
Novelgene0734	{KVH96677.1; Oligopeptide transporter OPT superfamily [Cynara cardunculus var. scolymus]}	{sp|Q9SUA4|OPT5_ARATH; Oligopeptide transporter 5 OS=Arabidopsis thaliana GN=OPT5 PE=2 SV=1}	{nta:107771099; - - - - -}	{At4g26590; KOG2262 Sexual differentiation process protein ISP4 T Signal transduction mechanisms ;}	{GO:0055085; transmembrane transport; biological_process GO:0055085; transmembrane transport; biological_process}	{XM_010098184.1; Morus notabilis Oligopeptide transporter 1 partial mRNA}	{2}
Novelgene0735	{NA}	{NA}	{NA}	{NA}	{NA}	{KC676791.1; Lactuca sativa hypothetical protein, cysteine-rich RLK, nine-cis-epoxycarotenoid dioxygenase 4, and cysteine-rich RLK genes, complete cds}	{NA}
Novelgene0736	{YP_008999564.1; ribosomal protein L13 (mitochondrion) [Helianthus annuus]}	{sp|P05488|RT13_TOBAC; Ribosomal protein S13, mitochondrial OS=Nicotiana tabacum GN=RPS13 PE=3 SV=2}	{mtr:MTR_0082s0280; K03878 ND1 NADH-ubiquinone oxidoreductase chain 1 1.6.5.3 ko00190; Metabolism; Energy metabolism; Oxidative phosphorylation | ko05012; Human Diseases; Neurodegenerative diseases; Parkinson's disease}	{AtMi093; KOG4770 NADH dehydrogenase subunit 1 C Energy production and conversion ;}	{NA}	{KF815390.1; Helianthus annuus mitochondrion, complete genome}	{NA}
Novelgene0737	{CBI21837.3; unnamed protein product, partial [Vitis vinifera]}	{NA}	{NA}	{NA}	{NA}	{NA}	{NA}
Novelgene0738	{NA}	{NA}	{NA}	{NA}	{NA}	{NA}	{NA}
Novelgene0739	{NA}	{NA}	{NA}	{NA}	{NA}	{AC240315.1; Solanum tuberosum chromosome 7 clone RHPOTKEY101K20, complete sequence}	{NA}
Novelgene0740	{NA}	{NA}	{NA}	{NA}	{NA}	{NA}	{NA}
Novelgene0741	{KVH91959.1; Mitochondrial biogenesis protein AIM24 [Cynara cardunculus var. scolymus]}	{NA}	{NA}	{NA}	{NA}	{NA}	{NA}
Novelgene0742	{JAU04955.1; Copia protein, partial [Noccaea caerulescens]}	{sp|P92519|M810_ARATH; Uncharacterized mitochondrial protein AtMg00810 OS=Arabidopsis thaliana GN=AtMg00810 PE=4 SV=1}	{lang:109341152; - - - - -; lang:109341152; - - - - -}	{At1g34100_1; KOG0017 FOG: Transposon-encoded proteins with TYA, reverse transcriptase, integrase domains in various combinations R General function prediction only ;}	{NA}	{NA}	{NA}
Novelgene0743	{APU93382.1; putative gag-pol polyprotein [Marshallia obovata]}	{sp|Q99315|YG31B_YEAST; Transposon Ty3-G Gag-Pol polyprotein OS=Saccharomyces cerevisiae (strain ATCC 204508 / S288c) GN=TY3B-G PE=1 SV=3}	{pper:PRUPE_ppa015000mg; - - - - -}	{At2g10780; KOG0017 FOG: Transposon-encoded proteins with TYA, reverse transcriptase, integrase domains in various combinations R General function prediction only ;}	{NA}	{JX485630.1; Lactuca sativa cultivar Diana flowering locus T (FT) gene, complete cds}	{NA}
Novelgene0744	{NA}	{NA}	{NA}	{NA}	{NA}	{NA}	{NA}
Novelgene0745	{NA}	{NA}	{NA}	{NA}	{NA}	{NA}	{NA}
Novelgene0746	{CAN66637.1; hypothetical protein VITISV_011340 [Vitis vinifera]}	{sp|P10978|POLX_TOBAC; Retrovirus-related Pol polyprotein from transposon TNT 1-94 OS=Nicotiana tabacum PE=2 SV=1}	{gmx:100794785; - - - - -}	{At4g03810; KOG0017 FOG: Transposon-encoded proteins with TYA, reverse transcriptase, integrase domains in various combinations R General function prediction only ;}	{NA}	{LT669790.1; Arabis alpina genome assembly, chromosome: chr3}	{NA}
Novelgene0747	{NA}	{NA}	{NA}	{NA}	{NA}	{NA}	{NA}
Novelgene0748	{ACF47583.1; acetolactate synthase 1 [Sonchus asper]}	{sp|P09342|ILVB1_TOBAC; Acetolactate synthase 1, chloroplastic OS=Nicotiana tabacum GN=ALS SURA PE=1 SV=1}	{egr:104416854; K01652 E2.2.1.6L, ilvB, ilvG, ilvI acetolactate synthase I/II/III large subunit 2.2.1.6 ko01210; Metabolism; Global and overview maps; 2-Oxocarboxylic acid metabolism | ko01230; Metabolism; Global and overview maps; Biosynthesis of amino acids | ko00650; Metabolism; Carbohydrate metabolism; Butanoate metabolism | ko00660; Metabolism; Carbohydrate metabolism; C5-Branched dibasic ac…	{At3g48560; KOG4166 Thiamine pyrophosphate-requiring enzyme EH Amino acid transport and metabolism ; Coenzyme transport and metabolism ;}	{NA}	{EU827603.1; Sonchus asper acetolactate synthase 1 mRNA, complete cds}	{NA}
Novelgene0749	{NA}	{NA}	{NA}	{NA}	{NA}	{JX485630.1; Lactuca sativa cultivar Diana flowering locus T (FT) gene, complete cds}	{NA}
Novelgene0750	{XP_016651387.1; PREDICTED: glutamic acid-rich protein [Prunus mume]}	{NA}	{aip:107630835; K17046 DEK protein DEK - -}	{At3g48710; KOG2266 Chromatin-associated protein Dek and related proteins, contains SAP DNA binding domain B Chromatin structure and dynamics ;}	{GO:0046872; metal ion binding; molecular_function GO:0051082; unfolded protein binding; molecular_function GO:0045893; positive regulation of transcription, DNA-dependent; biological_process GO:0006457; protein folding; biological_process GO:0032040; small-subunit processome; cellular_component GO:0006270; DNA-dependent DNA replication initiation; biological_process GO:0005737; cytoplasm; cellul…	{XM_019315904.1; PREDICTED: Ipomoea nil protein DEK-like (LOC109167008), transcript variant X3, mRNA}	{8}
Novelgene0751	{KVI06140.1; hypothetical protein Ccrd_015519 [Cynara cardunculus var. scolymus]}	{sp|Q2U5T5|VAC8_ASPOR; Vacuolar protein 8 OS=Aspergillus oryzae (strain ATCC 42149 / RIB 40) GN=vac8 PE=3 SV=1}	{sly:101261696; - - - - -}	{At5g50900; KOG0167 FOG: Armadillo/beta-catenin-like repeats S Function unknown ;}	{NA}	{XM_006436860.1; Citrus clementina hypothetical protein (CICLE_v10031112mg) mRNA, complete cds}	{NA}
Novelgene0752	{NA}	{NA}	{NA}	{NA}	{NA}	{AY207422.1; Lactuca sativa clone 92-AJ12-DIA SNP-based marker}	{NA}
Novelgene0753	{NA}	{NA}	{NA}	{NA}	{NA}	{NA}	{NA}
Novelgene0754	{NA}	{NA}	{NA}	{NA}	{NA}	{NA}	{NA}
Novelgene0755	{KVH98061.1; protein of unknown function DUF862, eukaryotic [Cynara cardunculus var. scolymus]}	{sp|Q93VG8|PPDEX_ARATH; DeSI-like protein At4g17486 OS=Arabidopsis thaliana GN=At4g17486 PE=2 SV=1}	{cit:102606599; - - - - -}	{At1g80690; KOG0324 Uncharacterized conserved protein S Function unknown ;}	{NA}	{NA}	{NA}
Novelgene0756	{KVI06063.1; Defective-in-cullin neddylation protein, partial [Cynara cardunculus var. scolymus]}	{NA}	{mdm:103438669; K17824 DCUN1D4_5 DCN1-like protein 4/5 - -}	{At1g15860; KOG3077 Uncharacterized conserved protein S Function unknown ;}	{NA}	{XM_015721964.1; PREDICTED: Ricinus communis DCN1-like protein 4 (LOC8262834), transcript variant X2, mRNA}	{NA}
Novelgene0757	{KVI06079.1; hypothetical protein Ccrd_015592 [Cynara cardunculus var. scolymus]}	{NA}	{NA}	{NA}	{NA}	{NA}	{NA}
Novelgene0758	{KVI06080.1; Leucine-rich repeat, cysteine-containing subtype [Cynara cardunculus var. scolymus]}	{sp|Q8RWU5|FBL3_ARATH; F-box/LRR-repeat protein 3 OS=Arabidopsis thaliana GN=FBL3 PE=2 SV=1}	{sot:102604676; K10268 FBXL2_20 F-box and leucine-rich repeat protein 2/20 - -}	{At1g80630; KOG1947 Leucine rich repeat proteins, some proteins contain F-box R General function prediction only ;}	{GO:0005515; protein binding; molecular_function}	{NA}	{2}
Novelgene0759	{APU93382.1; putative gag-pol polyprotein [Marshallia obovata]}	{sp|Q99315|YG31B_YEAST; Transposon Ty3-G Gag-Pol polyprotein OS=Saccharomyces cerevisiae (strain ATCC 204508 / S288c) GN=TY3B-G PE=1 SV=3}	{pper:PRUPE_ppa015000mg; - - - - -}	{At2g10780; KOG0017 FOG: Transposon-encoded proteins with TYA, reverse transcriptase, integrase domains in various combinations R General function prediction only ;}	{GO:0003964; RNA-directed DNA polymerase activity; molecular_function GO:0006278; RNA-dependent DNA replication; biological_process GO:0015074; DNA integration; biological_process GO:0003723; RNA binding; molecular_function GO:0004190; aspartic-type endopeptidase activity; molecular_function GO:0006508; proteolysis; biological_process GO:0008270; zinc ion binding; molecular_function GO:0003676; n…	{JX485630.1; Lactuca sativa cultivar Diana flowering locus T (FT) gene, complete cds}	{4}
Novelgene0760	{KVI06025.1; SPX, N-terminal, partial [Cynara cardunculus var. scolymus]}	{sp|Q6NPM5|ATS3B_ARATH; Embryo-specific protein ATS3B OS=Arabidopsis thaliana GN=ATS3B PE=1 SV=1}	{mdm:103439683; - - - - -}	{NA}	{NA}	{XM_004486617.2; PREDICTED: Cicer arietinum uncharacterized LOC101515366 (LOC101515366), mRNA}	{NA}
Novelgene0761	{NA}	{NA}	{NA}	{NA}	{NA}	{NA}	{NA}
Novelgene0762	{KVI05847.1; Glutamine-Leucine-Glutamine, QLQ [Cynara cardunculus var. scolymus]}	{sp|Q6AWY6|GRF3_ORYSJ; Growth-regulating factor 3 OS=Oryza sativa subsp. japonica GN=GRF3 PE=3 SV=2}	{lang:109347671; - - - - -; lang:109347671; - - - - -}	{NA}	{NA}	{NA}	{NA}
Novelgene0763	{KVF55443.1; Myb/SANT-like domain-containing protein, partial [Cynara cardunculus var. scolymus]}	{NA}	{NA}	{NA}	{NA}	{NA}	{NA}
Novelgene0764	{NA}	{NA}	{NA}	{NA}	{NA}	{NA}	{NA}
Novelgene0765	{XP_015387135.1; PREDICTED: anoctamin-like protein At1g73020 isoform X3 [Citrus sinensis]}	{sp|A0MFS9|CACLC_ARATH; Anoctamin-like protein At1g73020 OS=Arabidopsis thaliana GN=At1g73020 PE=1 SV=1}	{cic:CICLE_v10025098mg; K19327 ANO10, TMEM16K anoctamin-10 - -}	{At1g73020; KOG2513 Protein required for meiotic chromosome segregation D Cell cycle control, cell division, chromosome partitioning ;}	{NA}	{CP002684.1; Arabidopsis thaliana chromosome 1 sequence}	{NA}
Novelgene0766	{KVI04979.1; Armadillo-type fold [Cynara cardunculus var. scolymus]}	{NA}	{NA}	{NA}	{NA}	{NA}	{NA}
Novelgene0767	{KVI05954.1; Taurine catabolism dioxygenase TauD/TfdA [Cynara cardunculus var. scolymus]}	{sp|Q9LIG0|Y3136_ARATH; Clavaminate synthase-like protein At3g21360 OS=Arabidopsis thaliana GN=At3g21360 PE=1 SV=1}	{nta:107770380; - - - - -}	{NA}	{GO:0005506; iron ion binding; molecular_function GO:0055114; oxidation-reduction process; biological_process GO:0016491; oxidoreductase activity; molecular_function GO:0055114; oxidation-reduction process; biological_process GO:0016491; oxidoreductase activity; molecular_function}	{NA}	{3}
Novelgene0768	{YP_006291784.1; NADH dehydrogenase subunit 5 (mitochondrion) [Daucus carota subsp. sativus]}	{sp|P10330|NU5M_OENBE; NADH-ubiquinone oxidoreductase chain 5 OS=Oenothera berteroana GN=ND5 PE=2 SV=2}	{rcu:8267601; K03883 ND5 NADH-ubiquinone oxidoreductase chain 5 1.6.5.3 ko00190; Metabolism; Energy metabolism; Oxidative phosphorylation | ko05012; Human Diseases; Neurodegenerative diseases; Parkinson's disease}	{AtMi005; KOG4668 NADH dehydrogenase subunits 2, 5, and related proteins C Energy production and conversion ;}	{GO:0055114; oxidation-reduction process; biological_process GO:0042773; ATP synthesis coupled electron transport; biological_process GO:0008137; NADH dehydrogenase (ubiquinone) activity; molecular_function}	{KF815390.1; Helianthus annuus mitochondrion, complete genome}	{2}
Novelgene0769	{KVI05952.1; hypothetical protein Ccrd_015720 [Cynara cardunculus var. scolymus]}	{NA}	{jcu:105631532; - - - - -}	{NA}	{NA}	{NA}	{NA}
Novelgene0770	{KZV23217.1; Cysteine-rich RLK (receptor-like protein kinase) 8 [Dorcoceras hygrometricum]}	{sp|P10978|POLX_TOBAC; Retrovirus-related Pol polyprotein from transposon TNT 1-94 OS=Nicotiana tabacum PE=2 SV=1}	{mdm:103452291; - - - - -}	{At1g57640; KOG0017 FOG: Transposon-encoded proteins with TYA, reverse transcriptase, integrase domains in various combinations R General function prediction only ;}	{GO:0015074; DNA integration; biological_process GO:0003964; RNA-directed DNA polymerase activity; molecular_function GO:0006278; RNA-dependent DNA replication; biological_process GO:0003723; RNA binding; molecular_function}	{AC239292.1; Solanum tuberosum strain Diploid genotype RH89-039-16 chromosome 9 clone RH023B19, complete sequence}	{2}
Novelgene0771	{KVI05937.1; Transcription factor, GATA, plant [Cynara cardunculus var. scolymus]}	{sp|P69781|GAT12_ARATH; GATA transcription factor 12 OS=Arabidopsis thaliana GN=GATA12 PE=2 SV=1}	{nnu:104592082; - - - - -}	{At5g25830; KOG1601 GATA-4/5/6 transcription factors K Transcription ;}	{NA}	{AB623959.1; Camellia sinensis DNA, SSR marker, MSE0297}	{NA}
Novelgene0772	{KVH97352.1; hypothetical protein Ccrd_000541 [Cynara cardunculus var. scolymus]}	{NA}	{spen:107008286; - - - - -; spen:107008286; - - - - -}	{NA}	{NA}	{NA}	{NA}
Novelgene0773	{NA}	{NA}	{NA}	{NA}	{NA}	{KC676791.1; Lactuca sativa hypothetical protein, cysteine-rich RLK, nine-cis-epoxycarotenoid dioxygenase 4, and cysteine-rich RLK genes, complete cds}	{NA}
Novelgene0774	{XP_018833204.1; PREDICTED: uncharacterized protein LOC109000690 isoform X2 [Juglans regia]}	{NA}	{cic:CICLE_v10025565mg; - - - - -}	{NA}	{NA}	{NA}	{NA}
Novelgene0775	{XP_012846422.1; PREDICTED: zinc finger MYM-type protein 1-like [Erythranthe guttata]}	{sp|Q9UJ78|ZMYM5_HUMAN; Zinc finger MYM-type protein 5 OS=Homo sapiens GN=ZMYM5 PE=1 SV=4}	{mdm:103445729; - - - - -}	{NA}	{GO:0046983; protein dimerization activity; molecular_function}	{XM_010515315.1; PREDICTED: Camelina sativa uncharacterized LOC104789647 (LOC104789647), mRNA}	{1}
Novelgene0776	{KJB31513.1; hypothetical protein B456_005G194400 [Gossypium raimondii]}	{sp|Q8L731|DTX12_ARATH; Protein DETOXIFICATION 12 OS=Arabidopsis thaliana GN=DTX12 PE=2 SV=1}	{spen:107016002; K03327 TC.MATE, SLC47A, norM, mdtK, dinF multidrug resistance protein, MATE family - -; spen:107016002; K03327 TC.MATE, SLC47A, norM, mdtK, dinF multidrug resistance protein, MATE family - -}	{At1g15170; KOG1347 Uncharacterized membrane protein, predicted efflux pump R General function prediction only ;}	{NA}	{NA}	{NA}
Novelgene0777	{KVH97823.1; Transcription factor, MADS-box [Cynara cardunculus var. scolymus]}	{sp|Q9ATE5|FBP24_PETHY; MADS-box protein FBP24 OS=Petunia hybrida GN=FBP24 PE=1 SV=1}	{gmx:100804540; - - - - -}	{At5g13790; KOG0014 MADS box transcription factor K Transcription ;}	{NA}	{NA}	{NA}
Novelgene0778	{KVI05993.1; D-isomer specific 2-hydroxyacid dehydrogenase, catalytic domain-containing protein [Cynara cardunculus var. scolymus]}	{sp|Q9CA90|HPR2_ARATH; Glyoxylate/hydroxypyruvate reductase A HPR2 OS=Arabidopsis thaliana GN=HPR2 PE=1 SV=1}	{sly:101263687; K15919 HPR2 hydroxypyruvate reductase 2 - ko01200; Metabolism; Global and overview maps; Carbon metabolism | ko00630; Metabolism; Carbohydrate metabolism; Glyoxylate and dicarboxylate metabolism | ko00260; Metabolism; Amino acid metabolism; Glycine, serine and threonine metabolism}	{At1g79870; KOG0069 Glyoxylate/hydroxypyruvate reductase (D-isomer-specific 2-hydroxy acid dehydrogenase superfamily) C Energy production and conversion ;}	{NA}	{NA}	{NA}
Novelgene0779	{KVI08731.1; Poly A polymerase, head domain-containing protein, partial [Cynara cardunculus var. scolymus]}	{NA}	{NA}	{NA}	{NA}	{NA}	{NA}
Novelgene0780	{KVI06395.1; Alpha crystallin/Hsp20 domain-containing protein [Cynara cardunculus var. scolymus]}	{sp|B8XCH5|QKY_ARATH; Protein QUIRKY OS=Arabidopsis thaliana GN=QKY PE=2 SV=1}	{sind:105157015; - - - - -}	{NA}	{NA}	{XM_008439361.2; PREDICTED: Cucumis melo protein QUIRKY (LOC103482952), mRNA}	{NA}
Novelgene0781	{XP_008780098.1; PREDICTED: uncharacterized protein LOC103699881, partial [Phoenix dactylifera]}	{NA}	{NA}	{NA}	{NA}	{KC676791.1; Lactuca sativa hypothetical protein, cysteine-rich RLK, nine-cis-epoxycarotenoid dioxygenase 4, and cysteine-rich RLK genes, complete cds}	{NA}
Novelgene0782	{JAU52013.1; hypothetical protein LC_TR8885_c11_g1_i1_g.31559, partial [Noccaea caerulescens]}	{NA}	{ini:109172063; - - - - -}	{NA}	{NA}	{NA}	{NA}
Novelgene0783	{KVI06419.1; Zinc finger, RING/FYVE/PHD-type [Cynara cardunculus var. scolymus]}	{NA}	{sot:102594483; - - - - -}	{NA}	{GO:0046872; metal ion binding; molecular_function GO:0005515; protein binding; molecular_function GO:0008270; zinc ion binding; molecular_function}	{XM_010091285.1; Morus notabilis hypothetical protein partial mRNA}	{4}
Novelgene0784	{NA}	{NA}	{NA}	{NA}	{NA}	{NA}	{NA}
Novelgene0785	{NA}	{NA}	{NA}	{NA}	{NA}	{NA}	{NA}
Novelgene0786	{KVI12503.1; Methyltransferase TRM13 [Cynara cardunculus var. scolymus]}	{NA}	{jcu:105636539; K15446 TRM13, CCDC76 tRNA:m4X modification enzyme 2.1.1.225 -}	{At4g01880; KOG2811 Uncharacterized conserved protein S Function unknown ;}	{NA}	{NA}	{NA}
Novelgene0787	{XP_010676834.1; PREDICTED: AP-4 complex subunit epsilon [Beta vulgaris subsp. vulgaris]}	{sp|Q8L7A9|AP4E_ARATH; AP-4 complex subunit epsilon OS=Arabidopsis thaliana GN=At1g31730 PE=1 SV=1}	{bvg:104892567; K12400 AP4E1 AP-4 complex subunit epsilon-1 - ko04142; Cellular Processes; Transport and catabolism; Lysosome}	{At1g31730; KOG1062 Vesicle coat complex AP-1, gamma subunit U Intracellular trafficking, secretion, and vesicular transport ;}	{NA}	{NA}	{NA}
Novelgene0788	{NA}	{NA}	{NA}	{NA}	{NA}	{NA}	{NA}
Novelgene0789	{NA}	{NA}	{NA}	{NA}	{NA}	{NA}	{NA}
Novelgene0790	{KVH87762.1; Bifunctional inhibitor/plant lipid transfer protein/seed storage helical domain-containing protein [Cynara cardunculus var. scolymus]}	{sp|Q9LZH5|LTPG2_ARATH; Non-specific lipid transfer protein GPI-anchored 2 OS=Arabidopsis thaliana GN=LTPG2 PE=2 SV=1}	{jcu:105632213; - - - - -}	{NA}	{NA}	{NA}	{NA}
Novelgene0791	{NA}	{NA}	{NA}	{NA}	{NA}	{NA}	{NA}
Novelgene0792	{NA}	{NA}	{NA}	{NA}	{NA}	{NA}	{NA}
Novelgene0793	{NA}	{NA}	{NA}	{NA}	{NA}	{DQ383816.1; Lactuca sativa cultivar Salinas chloroplast, complete genome}	{NA}
Novelgene0794	{NA}	{NA}	{NA}	{NA}	{NA}	{AC226044.1; Musa acuminata clone BAC MA4-69C10, complete sequence}	{NA}
Novelgene0795	{NA}	{NA}	{NA}	{NA}	{NA}	{NA}	{NA}
Novelgene0796	{NA}	{NA}	{NA}	{NA}	{NA}	{NA}	{NA}
Novelgene0797	{XP_018506047.1; PREDICTED: uncharacterized protein LOC103959960 [Pyrus x bretschneideri]}	{sp|F4I9T0|BCHB_ARATH; BEACH domain-containing protein B OS=Arabidopsis thaliana GN=BCHB PE=4 SV=1}	{thj:104804874; - - - - -}	{At1g54430; KOG0987 DNA helicase PIF1/RRM3 D Cell cycle control, cell division, chromosome partitioning ;}	{NA}	{NA}	{NA}
Novelgene0798	{APU93382.1; putative gag-pol polyprotein [Marshallia obovata]}	{sp|Q7LHG5|YI31B_YEAST; Transposon Ty3-I Gag-Pol polyprotein OS=Saccharomyces cerevisiae (strain ATCC 204508 / S288c) GN=TY3B-I PE=3 SV=2}	{pper:PRUPE_ppa015000mg; - - - - -}	{At2g10780; KOG0017 FOG: Transposon-encoded proteins with TYA, reverse transcriptase, integrase domains in various combinations R General function prediction only ;}	{GO:0003723; RNA binding; molecular_function GO:0003964; RNA-directed DNA polymerase activity; molecular_function GO:0006278; RNA-dependent DNA replication; biological_process}	{JX474979.1; Lactuca sativa microsatellite LSSB52-2 and microsatellite LSSB52-1 sequences}	{1}
Novelgene0799	{NA}	{NA}	{NA}	{NA}	{NA}	{NA}	{NA}
Novelgene0800	{KVI06616.1; cytochrome P450 [Cynara cardunculus var. scolymus]}	{sp|Q43068|C82A1_PEA; Cytochrome P450 82A1 (Fragment) OS=Pisum sativum GN=CYP82A1 PE=2 SV=2}	{fve:101313675; - - - - -}	{At4g31940; KOG0156 Cytochrome P450 CYP2 subfamily Q Secondary metabolites biosynthesis, transport and catabolism ;}	{NA}	{NA}	{NA}
Novelgene0801	{NA}	{NA}	{NA}	{NA}	{NA}	{KC676791.1; Lactuca sativa hypothetical protein, cysteine-rich RLK, nine-cis-epoxycarotenoid dioxygenase 4, and cysteine-rich RLK genes, complete cds}	{NA}
Novelgene0802	{XP_010270018.1; PREDICTED: photosystem I chlorophyll a/b-binding protein 5, chloroplastic [Nelumbo nucifera]}	{sp|Q9C639|LHCA5_ARATH; Photosystem I chlorophyll a/b-binding protein 5, chloroplastic OS=Arabidopsis thaliana GN=LHCA5 PE=1 SV=1}	{nnu:104606483; K08911 LHCA5 light-harvesting complex I chlorophyll a/b binding protein 5 - ko00196; Metabolism; Energy metabolism; Photosynthesis - antenna proteins}	{NA}	{NA}	{XM_007017183.2; PREDICTED: Theobroma cacao photosystem I chlorophyll a/b-binding protein 5, chloroplastic (LOC18591203), mRNA}	{NA}
Novelgene0803	{NA}	{NA}	{NA}	{NA}	{NA}	{NA}	{NA}
Novelgene0804	{APU93382.1; putative gag-pol polyprotein [Marshallia obovata]}	{sp|Q99315|YG31B_YEAST; Transposon Ty3-G Gag-Pol polyprotein OS=Saccharomyces cerevisiae (strain ATCC 204508 / S288c) GN=TY3B-G PE=1 SV=3}	{pper:PRUPE_ppa015000mg; - - - - -}	{At2g10780; KOG0017 FOG: Transposon-encoded proteins with TYA, reverse transcriptase, integrase domains in various combinations R General function prediction only ;}	{GO:0015074; DNA integration; biological_process}	{JX485630.1; Lactuca sativa cultivar Diana flowering locus T (FT) gene, complete cds}	{1}
Novelgene0805	{XP_018815898.1; PREDICTED: uncharacterized protein LOC108987432 [Juglans regia]}	{NA}	{cmo:103487435; - - - - -}	{NA}	{NA}	{JX485630.1; Lactuca sativa cultivar Diana flowering locus T (FT) gene, complete cds}	{NA}
Novelgene0806	{NA}	{NA}	{NA}	{NA}	{NA}	{NA}	{NA}
Novelgene0807	{NA}	{NA}	{NA}	{NA}	{NA}	{NA}	{NA}
Novelgene0808	{KVH89232.1; Peptidase S8/S53 domain-containing protein [Cynara cardunculus var. scolymus]}	{sp|O65351|SBT17_ARATH; Subtilisin-like protease SBT1.7 OS=Arabidopsis thaliana GN=SBT1.7 PE=1 SV=1}	{jcu:105630873; - - - - -}	{NA}	{NA}	{NA}	{NA}
Novelgene0809	{XP_010062361.1; PREDICTED: endoglucanase 3 [Eucalyptus grandis]}	{sp|Q9C9H5|GUN9_ARATH; Endoglucanase 9 OS=Arabidopsis thaliana GN=CEL3 PE=1 SV=1}	{cic:CICLE_v10019883mg; K01179 E3.2.1.4 endoglucanase 3.2.1.4 ko00500; Metabolism; Carbohydrate metabolism; Starch and sucrose metabolism}	{NA}	{GO:0004553; hydrolase activity, hydrolyzing O-glycosyl compounds; molecular_function GO:0005975; carbohydrate metabolic process; biological_process}	{XM_004499661.2; PREDICTED: Cicer arietinum endoglucanase 9-like (LOC101497416), mRNA}	{1}
Novelgene0810	{NA}	{NA}	{NA}	{NA}	{NA}	{JX474985.1; Lactuca sativa microsatellite LSSB58 sequence}	{NA}
Novelgene0811	{AGM34084.1; cysteine-rich RLK [Lactuca sativa]}	{sp|P10978|POLX_TOBAC; Retrovirus-related Pol polyprotein from transposon TNT 1-94 OS=Nicotiana tabacum PE=2 SV=1}	{ini:109156880; - - - - -}	{At2g15650; KOG0017 FOG: Transposon-encoded proteins with TYA, reverse transcriptase, integrase domains in various combinations R General function prediction only ;}	{GO:0015074; DNA integration; biological_process}	{KC676791.1; Lactuca sativa hypothetical protein, cysteine-rich RLK, nine-cis-epoxycarotenoid dioxygenase 4, and cysteine-rich RLK genes, complete cds}	{1}
Novelgene0812	{KVI10818.1; WD40 repeat-containing protein [Cynara cardunculus var. scolymus]}	{NA}	{cam:101498494; - - - - -}	{NA}	{NA}	{NA}	{NA}
Novelgene0813	{XP_017251001.1; PREDICTED: zinc finger MYM-type protein 1 [Daucus carota subsp. sativus]}	{sp|Q9LSE2|ICE1_ARATH; Transcription factor ICE1 OS=Arabidopsis thaliana GN=SCRM PE=1 SV=1}	{thj:104827361; - - - - -}	{NA}	{NA}	{NA}	{NA}
Novelgene0814	{NA}	{NA}	{NA}	{NA}	{NA}	{KC676791.1; Lactuca sativa hypothetical protein, cysteine-rich RLK, nine-cis-epoxycarotenoid dioxygenase 4, and cysteine-rich RLK genes, complete cds}	{NA}
Novelgene0815	{KVH92205.1; Basic-leucine zipper domain-containing protein [Cynara cardunculus var. scolymus]}	{sp|Q39234|TGA3_ARATH; Transcription factor TGA3 OS=Arabidopsis thaliana GN=TGA3 PE=1 SV=1}	{nta:107772044; - - - - -}	{NA}	{GO:0043565; sequence-specific DNA binding; molecular_function GO:0006351; transcription, DNA-dependent; biological_process GO:0001539; ciliary or flagellar motility; biological_process GO:0005198; NA GO:0009288; bacterial-type flagellum; cellular_component}	{AF067187.1; Cichorium intybus cAMP responsive element binding protein mRNA, partial cds}	{2}
Novelgene0816	{NA}	{NA}	{NA}	{NA}	{NA}	{NA}	{NA}
Novelgene0817	{NA}	{NA}	{NA}	{NA}	{NA}	{KC676791.1; Lactuca sativa hypothetical protein, cysteine-rich RLK, nine-cis-epoxycarotenoid dioxygenase 4, and cysteine-rich RLK genes, complete cds}	{NA}
Novelgene0818	{NA}	{NA}	{NA}	{NA}	{NA}	{NA}	{NA}
Novelgene0819	{KVI11122.1; Retrotransposon gag protein [Cynara cardunculus var. scolymus]}	{NA}	{bvg:104897200; - - - - -}	{At4g03650; KOG0017 FOG: Transposon-encoded proteins with TYA, reverse transcriptase, integrase domains in various combinations R General function prediction only ;}	{GO:0003676; nucleic acid binding; molecular_function GO:0008270; zinc ion binding; molecular_function}	{JX485630.1; Lactuca sativa cultivar Diana flowering locus T (FT) gene, complete cds}	{1}
Novelgene0820	{NA}	{NA}	{NA}	{NA}	{GO:0050840; extracellular matrix binding; molecular_function GO:0005576; NA}	{NA}	{1}
Novelgene0821	{KVI11122.1; Retrotransposon gag protein [Cynara cardunculus var. scolymus]}	{NA}	{pmum:103322982; - - - - -}	{At3g43830; KOG0017 FOG: Transposon-encoded proteins with TYA, reverse transcriptase, integrase domains in various combinations R General function prediction only ;}	{NA}	{KC676791.1; Lactuca sativa hypothetical protein, cysteine-rich RLK, nine-cis-epoxycarotenoid dioxygenase 4, and cysteine-rich RLK genes, complete cds}	{NA}
Novelgene0822	{ONM63172.1; Casein kinase II subunit beta-1 [Zea mays]}	{sp|P40229|CSK2C_ARATH; Casein kinase II subunit beta-2 OS=Arabidopsis thaliana GN=CKB2 PE=1 SV=1}	{sot:102597719; K03115 CSNK2B casein kinase II subunit beta - ko03008; Genetic Information Processing; Translation; Ribosome biogenesis in eukaryotes | ko04310; Environmental Information Processing; Signal transduction; Wnt signaling pathway | ko04064; Environmental Information Processing; Signal transduction; NF-kappa B signaling pathway | ko04139; Cellular Processes; Transport and catabolism; M…	{At4g17640; KOG3092 Casein kinase II, beta subunit TDK Signal transduction mechanisms ; Cell cycle control, cell division, chromosome partitioning ; Transcription ;}	{NA}	{XM_010112241.1; Morus notabilis hypothetical protein partial mRNA}	{NA}
Novelgene0823	{XP_007210633.1; hypothetical protein PRUPE_ppa019746mg, partial [Prunus persica]}	{NA}	{var:108344014; - - - - -}	{NA}	{GO:0004803; transposase activity; molecular_function GO:0006313; transposition, DNA-mediated; biological_process GO:0003677; DNA binding; molecular_function GO:0008270; zinc ion binding; molecular_function GO:0003676; nucleic acid binding; molecular_function GO:0005634; nucleus; cellular_component GO:0006355; regulation of transcription, DNA-dependent; biological_process GO:0003677; DNA binding;…	{NA}	{4}
Novelgene0824	{NA}	{NA}	{NA}	{NA}	{NA}	{KM397860.1; Lactuca sativa AT4G36440-like protein mRNA, partial cds}	{NA}
Novelgene0825	{CAC95126.1; gag-pol polyprotein [Populus deltoides]}	{sp|P10978|POLX_TOBAC; Retrovirus-related Pol polyprotein from transposon TNT 1-94 OS=Nicotiana tabacum PE=2 SV=1}	{zma:100279087; K03517 nadA quinolinate synthase 2.5.1.72 ko00760; Metabolism; Metabolism of cofactors and vitamins; Nicotinate and nicotinamide metabolism}	{At1g31210; KOG0017 FOG: Transposon-encoded proteins with TYA, reverse transcriptase, integrase domains in various combinations R General function prediction only ;}	{GO:0015074; DNA integration; biological_process}	{KC676791.1; Lactuca sativa hypothetical protein, cysteine-rich RLK, nine-cis-epoxycarotenoid dioxygenase 4, and cysteine-rich RLK genes, complete cds}	{1}
Novelgene0826	{NA}	{NA}	{NA}	{NA}	{NA}	{XR_847581.1; PREDICTED: Sesamum indicum uncharacterized LOC105159240 (LOC105159240), transcript variant X8, ncRNA}	{NA}
Novelgene0827	{NA}	{NA}	{NA}	{NA}	{NA}	{XR_847581.1; PREDICTED: Sesamum indicum uncharacterized LOC105159240 (LOC105159240), transcript variant X8, ncRNA}	{NA}
Novelgene0828	{NA}	{NA}	{NA}	{NA}	{NA}	{JX485630.1; Lactuca sativa cultivar Diana flowering locus T (FT) gene, complete cds}	{NA}
Novelgene0829	{NA}	{NA}	{NA}	{NA}	{NA}	{NA}	{NA}
Novelgene0830	{NA}	{NA}	{NA}	{NA}	{NA}	{NA}	{NA}
Novelgene0831	{KVH92435.1; Armadillo-type fold [Cynara cardunculus var. scolymus]}	{sp|P48724|IF5_PHAVU; Eukaryotic translation initiation factor 5 OS=Phaseolus vulgaris GN=EIF5 PE=2 SV=1}	{sly:101262469; K03262 EIF5 translation initiation factor 5 - ko03013; Genetic Information Processing; Translation; RNA transport | ko04214; Cellular Processes; Cell growth and death; Apoptosis - fly}	{At1g77840; KOG2767 Translation initiation factor 5 (eIF-5) J Translation, ribosomal structure and biogenesis ;}	{NA}	{NA}	{NA}
Novelgene0832	{KVH92435.1; Armadillo-type fold [Cynara cardunculus var. scolymus]}	{sp|P55876|IF5_MAIZE; Eukaryotic translation initiation factor 5 OS=Zea mays GN=EIF5 PE=2 SV=1}	{csv:101210873; K03262 EIF5 translation initiation factor 5 - ko03013; Genetic Information Processing; Translation; RNA transport | ko04214; Cellular Processes; Cell growth and death; Apoptosis - fly}	{At1g36730; KOG2767 Translation initiation factor 5 (eIF-5) J Translation, ribosomal structure and biogenesis ;}	{NA}	{XM_014642657.1; PREDICTED: Vigna radiata var. radiata eukaryotic translation initiation factor 5-like (LOC106759471), mRNA}	{NA}
Novelgene0833	{NA}	{NA}	{NA}	{NA}	{NA}	{NA}	{NA}
Novelgene0834	{XP_010675028.2; PREDICTED: zinc finger BED domain-containing protein RICESLEEPER 2-like [Beta vulgaris subsp. vulgaris]}	{sp|P08770|TRA1_MAIZE; Putative AC transposase OS=Zea mays PE=2 SV=2}	{bvg:104891076; - - - - -}	{At4g13120; KOG1121 Tam3-transposase (Ac family) L Replication, recombination and repair ;}	{NA}	{NA}	{NA}
Novelgene0835	{KVH92468.1; Phytosulfokine [Cynara cardunculus var. scolymus]}	{sp|Q9FS10|PSK_ASPOF; Phytosulfokines OS=Asparagus officinalis GN=PSK PE=1 SV=1}	{pper:PRUPE_ppa023881mg; - - - - -}	{NA}	{NA}	{NA}	{NA}
Novelgene0836	{KVH92455.1; F-box domain, cyclin-like protein [Cynara cardunculus var. scolymus]}	{sp|Q9CAZ0|SKI24_ARATH; F-box protein SKIP24 OS=Arabidopsis thaliana GN=SKIP24 PE=1 SV=2}	{cic:CICLE_v10032470mg; - - - - -}	{NA}	{NA}	{NA}	{NA}
Novelgene0837	{XP_006488031.1; PREDICTED: ubiquitin-40S ribosomal protein S27a-like [Citrus sinensis]}	{sp|P47905|RS27A_LUPAL; Ubiquitin-40S ribosomal protein S27a OS=Lupinus albus PE=3 SV=2}	{mtr:MTR_8g088060; K02977 RP-S27Ae, RPS27A small subunit ribosomal protein S27Ae - ko03010; Genetic Information Processing; Translation; Ribosome}	{At2g47110; KOG0004 Ubiquitin/40S ribosomal protein S27a fusion J Translation, ribosomal structure and biogenesis ;}	{GO:0005515; protein binding; molecular_function GO:0005840; ribosome; cellular_component GO:0003735; structural constituent of ribosome; molecular_function GO:0005622; intracellular; cellular_component GO:0006412; translation; biological_process}	{KJ634808.1; Carthamus tinctorius ubiquitin (BUI) mRNA, complete cds}	{2}
Novelgene0838	{XP_002324457.1; UbiE/COQ5 methyltransferase family protein [Populus trichocarpa]}	{sp|Q9LVC8|COQ5_ARATH; 2-methoxy-6-polyprenyl-1,4-benzoquinol methylase, mitochondrial OS=Arabidopsis thaliana GN=COQ5 PE=2 SV=1}	{cit:102620150; K06127 COQ5 2-methoxy-6-polyprenyl-1,4-benzoquinol methylase 2.1.1.201 ko00130; Metabolism; Metabolism of cofactors and vitamins; Ubiquinone and other terpenoid-quinone biosynthesis}	{At5g57300; KOG1540 Ubiquinone biosynthesis methyltransferase COQ5 H Coenzyme transport and metabolism ;}	{NA}	{NA}	{NA}
Novelgene0839	{XP_002283356.1; PREDICTED: cinnamyl alcohol dehydrogenase 1 [Vitis vinifera]}	{sp|O22380|CADH_LOLPR; Probable cinnamyl alcohol dehydrogenase OS=Lolium perenne PE=2 SV=1}	{rcu:8285594; K00083 E1.1.1.195 cinnamyl-alcohol dehydrogenase 1.1.1.195 ko00940; Metabolism; Biosynthesis of other secondary metabolites; Phenylpropanoid biosynthesis}	{At3g19450; KOG0023 Alcohol dehydrogenase, class V Q Secondary metabolites biosynthesis, transport and catabolism ;}	{NA}	{NA}	{NA}
Novelgene0840	{NA}	{NA}	{NA}	{NA}	{NA}	{NA}	{NA}
Novelgene0841	{KVH92637.1; lateral organ boundaries domain-containing protein [Cynara cardunculus var. scolymus]}	{NA}	{NA}	{NA}	{NA}	{NA}	{NA}
Novelgene0842	{OIV89891.1; hypothetical protein TanjilG_14029 [Lupinus angustifolius]}	{sp|Q9FNP8|RS193_ARATH; 40S ribosomal protein S19-3 OS=Arabidopsis thaliana GN=RPS19C PE=2 SV=1}	{crb:CARUB_v10027219mg; K02966 RP-S19e, RPS19 small subunit ribosomal protein S19e - ko03010; Genetic Information Processing; Translation; Ribosome}	{At5g61170; KOG3411 40S ribosomal protein S19 J Translation, ribosomal structure and biogenesis ;}	{NA}	{KF815390.1; Helianthus annuus mitochondrion, complete genome}	{NA}
Novelgene0843	{CAN78022.1; hypothetical protein VITISV_015518 [Vitis vinifera]}	{sp|P10978|POLX_TOBAC; Retrovirus-related Pol polyprotein from transposon TNT 1-94 OS=Nicotiana tabacum PE=2 SV=1}	{vra:106778944; - - - - -}	{At1g31210; KOG0017 FOG: Transposon-encoded proteins with TYA, reverse transcriptase, integrase domains in various combinations R General function prediction only ;}	{NA}	{NA}	{NA}
Novelgene0844	{APU93382.1; putative gag-pol polyprotein [Marshallia obovata]}	{sp|Q99315|YG31B_YEAST; Transposon Ty3-G Gag-Pol polyprotein OS=Saccharomyces cerevisiae (strain ATCC 204508 / S288c) GN=TY3B-G PE=1 SV=3}	{pper:PRUPE_ppa015000mg; - - - - -}	{At2g10780; KOG0017 FOG: Transposon-encoded proteins with TYA, reverse transcriptase, integrase domains in various combinations R General function prediction only ;}	{GO:0004190; aspartic-type endopeptidase activity; molecular_function GO:0006508; proteolysis; biological_process GO:0003723; RNA binding; molecular_function GO:0006278; RNA-dependent DNA replication; biological_process GO:0003964; RNA-directed DNA polymerase activity; molecular_function GO:0006278; RNA-dependent DNA replication; biological_process GO:0003964; RNA-directed DNA polymerase activity…	{JX485630.1; Lactuca sativa cultivar Diana flowering locus T (FT) gene, complete cds}	{5}
Novelgene0845	{KVH92632.1; Concanavalin A-like lectin/glucanase, subgroup [Cynara cardunculus var. scolymus]}	{sp|Q9SCZ4|FERON_ARATH; Receptor-like protein kinase FERONIA OS=Arabidopsis thaliana GN=FER PE=1 SV=1}	{rcu:8260252; - - - - -}	{At3g51550; KOG1187 Serine/threonine protein kinase T Signal transduction mechanisms ;}	{NA}	{XM_015209013.1; PREDICTED: Solanum pennellii receptor-like protein kinase FERONIA (LOC107009674), mRNA}	{NA}
Novelgene0846	{NA}	{NA}	{NA}	{NA}	{NA}	{NA}	{NA}
Novelgene0847	{APU93382.1; putative gag-pol polyprotein [Marshallia obovata]}	{sp|P04323|POL3_DROME; Retrovirus-related Pol polyprotein from transposon 17.6 OS=Drosophila melanogaster GN=pol PE=3 SV=1}	{pper:PRUPE_ppa015000mg; - - - - -}	{At2g10780; KOG0017 FOG: Transposon-encoded proteins with TYA, reverse transcriptase, integrase domains in various combinations R General function prediction only ;}	{NA}	{KC676791.1; Lactuca sativa hypothetical protein, cysteine-rich RLK, nine-cis-epoxycarotenoid dioxygenase 4, and cysteine-rich RLK genes, complete cds}	{NA}
Novelgene0848	{KVH92611.1; Glycosyl transferase, family 8 [Cynara cardunculus var. scolymus]}	{sp|Q9FWA4|GAUT9_ARATH; Probable galacturonosyltransferase 9 OS=Arabidopsis thaliana GN=GAUT9 PE=2 SV=1}	{rcu:8263899; K13648 GAUT alpha-1,4-galacturonosyltransferase 2.4.1.43 ko00520; Metabolism; Carbohydrate metabolism; Amino sugar and nucleotide sugar metabolism}	{NA}	{GO:0016757; transferase activity, transferring glycosyl groups; molecular_function}	{XM_006482282.2; PREDICTED: Citrus sinensis probable galacturonosyltransferase 9 (LOC102611989), mRNA}	{1}
Novelgene0849	{KVH92605.1; Concanavalin A-like lectin/glucanase, subgroup [Cynara cardunculus var. scolymus]}	{sp|Q9LFS4|NIK1_ARATH; Protein NSP-INTERACTING KINASE 1 OS=Arabidopsis thaliana GN=NIK1 PE=1 SV=1}	{cic:CICLE_v10011302mg; - - - - -}	{NA}	{NA}	{XM_017751606.1; PREDICTED: Gossypium arboreum protein NSP-INTERACTING KINASE 1-like (LOC108453482), mRNA}	{NA}
Novelgene0850	{NA}	{NA}	{NA}	{NA}	{NA}	{NA}	{NA}
Novelgene0851	{KVH92569.1; GNS1/SUR4 membrane protein [Cynara cardunculus var. scolymus]}	{sp|Q9SYY4|ELO3L_ARATH; Elongation of fatty acids protein 3-like OS=Arabidopsis thaliana GN=HOS3 PE=2 SV=1}	{cann:107855503; - - - - -}	{At4g36830; KOG3071 Fatty acyl-CoA elongase/Polyunsaturated fatty acid specific elongation enzyme I Lipid transport and metabolism ;}	{NA}	{NA}	{NA}
Novelgene0852	{KVH92557.1; hypothetical protein Ccrd_005381 [Cynara cardunculus var. scolymus]}	{NA}	{NA}	{NA}	{NA}	{NA}	{NA}
Novelgene0853	{NA}	{NA}	{NA}	{NA}	{NA}	{NA}	{NA}
Novelgene0854	{XP_020081116.1; tubulin alpha chain isoform X2 [Ananas comosus]}	{sp|Q6VAG1|TBA1_GOSHI; Tubulin alpha-1 chain OS=Gossypium hirsutum PE=2 SV=1}	{crb:CARUB_v10008014mg; K07374 TUBA tubulin alpha - ko04145; Cellular Processes; Transport and catabolism; Phagosome | ko04210; Cellular Processes; Cell growth and death; Apoptosis | ko04530; Cellular Processes; Cellular community - eukaryotes; Tight junction | ko04540; Cellular Processes; Cellular community - eukaryotes; Gap junction | ko05130; Human Diseases; Infectious diseases: Bacterial; Pat…	{At1g04820; KOG1376 Alpha tubulin Z Cytoskeleton ;}	{NA}	{XM_006482513.1; PREDICTED: Citrus sinensis tubulin alpha-2 chain (LOC102606661), transcript variant X1, mRNA}	{NA}
Novelgene0855	{APU93382.1; putative gag-pol polyprotein [Marshallia obovata]}	{sp|P04323|POL3_DROME; Retrovirus-related Pol polyprotein from transposon 17.6 OS=Drosophila melanogaster GN=pol PE=3 SV=1}	{var:108320807; - - - - -}	{At2g14650; KOG0017 FOG: Transposon-encoded proteins with TYA, reverse transcriptase, integrase domains in various combinations R General function prediction only ;}	{NA}	{JX485630.1; Lactuca sativa cultivar Diana flowering locus T (FT) gene, complete cds}	{NA}
Novelgene0856	{NA}	{NA}	{NA}	{NA}	{NA}	{NA}	{NA}
Novelgene0857	{NA}	{NA}	{NA}	{NA}	{NA}	{NA}	{NA}
Novelgene0858	{KVI01587.1; Proteasome component (PCI) domain-containing protein [Cynara cardunculus var. scolymus]}	{sp|Q40554|EIF3A_TOBAC; Eukaryotic translation initiation factor 3 subunit A OS=Nicotiana tabacum GN=TIF3A1 PE=2 SV=1}	{cit:102609271; K03254 EIF3A translation initiation factor 3 subunit A - ko03013; Genetic Information Processing; Translation; RNA transport}	{At4g11420; KOG2072 Translation initiation factor 3, subunit a (eIF-3a) J Translation, ribosomal structure and biogenesis ;}	{GO:0005515; protein binding; molecular_function GO:0005515; protein binding; molecular_function}	{NA}	{2}
Novelgene0859	{NA}	{NA}	{NA}	{NA}	{NA}	{NA}	{NA}
Novelgene0860	{NA}	{NA}	{NA}	{NA}	{NA}	{NA}	{NA}
Novelgene0861	{KVH92794.1; hypothetical protein Ccrd_005146 [Cynara cardunculus var. scolymus]}	{NA}	{nnu:104593114; K20478 GOLGB1 golgin subfamily B member 1 - -}	{At5g40450; KOG1181 FOG: Low-complexity S Function unknown ;}	{NA}	{NA}	{NA}
Novelgene0862	{NA}	{NA}	{NA}	{NA}	{NA}	{NA}	{NA}
Novelgene0863	{XP_002873083.1; hypothetical protein ARALYDRAFT_487095 [Arabidopsis lyrata subsp. lyrata]}	{sp|P68203|RS27A_SPOFR; Ubiquitin-40S ribosomal protein S27a OS=Spodoptera frugiperda PE=2 SV=2}	{aly:ARALYDRAFT_487095; K08770 UBC ubiquitin C - ko03320; Organismal Systems; Endocrine system; PPAR signaling pathway}	{7297689; KOG0004 Ubiquitin/40S ribosomal protein S27a fusion J Translation, ribosomal structure and biogenesis ;}	{NA}	{XM_010495287.2; PREDICTED: Camelina sativa polyubiquitin-like (LOC104770830), mRNA}	{NA}
Novelgene0864	{NA}	{NA}	{NA}	{NA}	{NA}	{NA}	{NA}
Novelgene0865	{NA}	{NA}	{NA}	{NA}	{NA}	{NA}	{NA}
Novelgene0866	{NA}	{NA}	{NA}	{NA}	{NA}	{DQ383816.1; Lactuca sativa cultivar Salinas chloroplast, complete genome}	{NA}
Novelgene0867	{KZV21897.1; hypothetical protein F511_05587 [Dorcoceras hygrometricum]}	{NA}	{sind:105173611; - - - - -}	{NA}	{NA}	{XM_012227835.1; PREDICTED: Jatropha curcas uncharacterized LOC105642861 (LOC105642861), transcript variant X2, mRNA}	{NA}
Novelgene0868	{KVH99192.1; hypothetical protein Ccrd_022579 [Cynara cardunculus var. scolymus]}	{NA}	{pop:POPTR_0001s37470g; - - - - -}	{NA}	{NA}	{XM_003607930.2; Medicago truncatula hypothetical protein mRNA}	{NA}
Novelgene0869	{KVH99181.1; EF-Hand 1, calcium-binding site-containing protein [Cynara cardunculus var. scolymus]}	{sp|Q8LBL1|KCO1_ARATH; Two-pore potassium channel 1 OS=Arabidopsis thaliana GN=TPK1 PE=1 SV=2}	{cam:101511934; K01738 cysK cysteine synthase A 2.5.1.47 ko01200; Metabolism; Global and overview maps; Carbon metabolism | ko01230; Metabolism; Global and overview maps; Biosynthesis of amino acids | ko00920; Metabolism; Energy metabolism; Sulfur metabolism | ko00270; Metabolism; Amino acid metabolism; Cysteine and methionine metabolism}	{At1g55880; KOG1481 Cysteine synthase E Amino acid transport and metabolism ;}	{GO:0016747; transferase activity, transferring acyl groups other than amino-acyl groups; molecular_function GO:0055085; transmembrane transport; biological_process GO:0016020; membrane; cellular_component GO:0005216; ion channel activity; molecular_function GO:0006811; ion transport; biological_process}	{XM_019604924.1; PREDICTED: Lupinus angustifolius cysteine synthase 2-like (LOC109360202), mRNA}	{2}
Novelgene0870	{XP_011097767.1; PREDICTED: triadin-like [Sesamum indicum]}	{NA}	{nta:107772508; - - - - -}	{NA}	{NA}	{NA}	{NA}
Novelgene0871	{KYP66503.1; Retrovirus-related Pol polyprotein from transposon TNT 1-94 [Cajanus cajan]}	{sp|P10978|POLX_TOBAC; Retrovirus-related Pol polyprotein from transposon TNT 1-94 OS=Nicotiana tabacum PE=2 SV=1}	{zma:103645032; - - - - -}	{At1g43886; KOG0017 FOG: Transposon-encoded proteins with TYA, reverse transcriptase, integrase domains in various combinations R General function prediction only ;}	{NA}	{HG975441.1; Solanum pennellii chromosome ch02, complete genome}	{NA}
Novelgene0872	{NA}	{NA}	{NA}	{NA}	{NA}	{NA}	{NA}
Novelgene0873	{EYU19242.1; hypothetical protein MIMGU_mgv1a016052mg [Erythranthe guttata]}	{NA}	{vvi:100258941; - - - - -}	{NA}	{NA}	{NA}	{NA}
Novelgene0874	{KVH99069.1; hypothetical protein Ccrd_022649 [Cynara cardunculus var. scolymus]}	{NA}	{cit:102631151; - - - - -}	{NA}	{NA}	{XM_016314432.1; PREDICTED: Arachis ipaensis uncharacterized LOC107612719 (LOC107612719), mRNA}	{NA}
Novelgene0875	{XP_014757734.1; PREDICTED: uncharacterized protein LOC106866655, partial [Brachypodium distachyon]}	{NA}	{bdi:106866053; - - - - -}	{NA}	{NA}	{KC676791.1; Lactuca sativa hypothetical protein, cysteine-rich RLK, nine-cis-epoxycarotenoid dioxygenase 4, and cysteine-rich RLK genes, complete cds}	{NA}
Novelgene0876	{KZN08865.1; hypothetical protein DCAR_001521 [Daucus carota subsp. sativus]}	{sp|Q3BAI2|YCX91_PHAAO; Uncharacterized protein ORF91 OS=Phalaenopsis aphrodite subsp. formosana PE=4 SV=1}	{rcu:107261652; - - - - -}	{NA}	{NA}	{DQ383816.1; Lactuca sativa cultivar Salinas chloroplast, complete genome}	{NA}
Novelgene0877	{APU93382.1; putative gag-pol polyprotein [Marshallia obovata]}	{sp|Q9UR07|TF211_SCHPO; Transposon Tf2-11 polyprotein OS=Schizosaccharomyces pombe (strain 972 / ATCC 24843) GN=Tf2-11 PE=3 SV=1}	{var:108346418; - - - - -}	{At2g07660; KOG0017 FOG: Transposon-encoded proteins with TYA, reverse transcriptase, integrase domains in various combinations R General function prediction only ;}	{NA}	{JX485630.1; Lactuca sativa cultivar Diana flowering locus T (FT) gene, complete cds}	{NA}
Novelgene0878	{KVH99137.1; IQ motif, EF-hand binding site-containing protein [Cynara cardunculus var. scolymus]}	{sp|F4K0A6|MYO2_ARATH; Myosin-2 OS=Arabidopsis thaliana GN=VIII-2 PE=2 SV=1}	{cit:102625476; K10357 MYO5 myosin V - -}	{At5g54280; KOG0160 Myosin class V heavy chain Z Cytoskeleton ;}	{NA}	{XM_010270530.2; PREDICTED: Nelumbo nucifera myosin-2 (LOC104605679), mRNA}	{NA}
Novelgene0879	{APU93382.1; putative gag-pol polyprotein [Marshallia obovata]}	{sp|Q99315|YG31B_YEAST; Transposon Ty3-G Gag-Pol polyprotein OS=Saccharomyces cerevisiae (strain ATCC 204508 / S288c) GN=TY3B-G PE=1 SV=3}	{pper:PRUPE_ppa015000mg; - - - - -}	{At2g10780; KOG0017 FOG: Transposon-encoded proteins with TYA, reverse transcriptase, integrase domains in various combinations R General function prediction only ;}	{GO:0003676; nucleic acid binding; molecular_function GO:0008270; zinc ion binding; molecular_function GO:0003964; RNA-directed DNA polymerase activity; molecular_function GO:0006278; RNA-dependent DNA replication; biological_process GO:0015074; DNA integration; biological_process GO:0003723; RNA binding; molecular_function GO:0006508; proteolysis; biological_process GO:0004190; aspartic-type end…	{JX485630.1; Lactuca sativa cultivar Diana flowering locus T (FT) gene, complete cds}	{4}
Novelgene0880	{NA}	{NA}	{NA}	{NA}	{NA}	{JX485630.1; Lactuca sativa cultivar Diana flowering locus T (FT) gene, complete cds}	{NA}
Novelgene0881	{XP_017239676.1; PREDICTED: uncharacterized protein LOC108212460 [Daucus carota subsp. sativus]}	{NA}	{var:108327189; - - - - -}	{At3g31340; KOG0017 FOG: Transposon-encoded proteins with TYA, reverse transcriptase, integrase domains in various combinations R General function prediction only ;}	{NA}	{NA}	{NA}
Novelgene0882	{KVH99011.1; Histidine kinase-like ATPase, ATP-binding domain-containing protein [Cynara cardunculus var. scolymus]}	{NA}	{nnu:104592797; K17592 SACS sacsin - -}	{NA}	{NA}	{LT594790.1; Theobroma cacao genome assembly, chromosome: III}	{NA}
Novelgene0883	{XP_010431143.1; PREDICTED: uncharacterized protein LOC104715434 [Camelina sativa]}	{NA}	{cic:CICLE_v10030487mg; K17592 SACS sacsin - -}	{NA}	{NA}	{XM_009620614.2; PREDICTED: Nicotiana tomentosiformis uncharacterized LOC104111017 (LOC104111017), mRNA}	{NA}
Novelgene0884	{NA}	{NA}	{NA}	{NA}	{NA}	{NA}	{NA}
Novelgene0885	{KRH04772.1; hypothetical protein GLYMA_17G185800 [Glycine max]}	{sp|P10330|NU5M_OENBE; NADH-ubiquinone oxidoreductase chain 5 OS=Oenothera berteroana GN=ND5 PE=2 SV=2}	{NA}	{AtMi005; KOG4668 NADH dehydrogenase subunits 2, 5, and related proteins C Energy production and conversion ;}	{NA}	{KF815390.1; Helianthus annuus mitochondrion, complete genome}	{NA}
Novelgene0886	{NA}	{NA}	{NA}	{NA}	{NA}	{KF815390.1; Helianthus annuus mitochondrion, complete genome}	{NA}
Novelgene0887	{XP_015167499.1; PREDICTED: uncharacterized protein LOC107061957 [Solanum tuberosum]}	{NA}	{NA}	{NA}	{GO:0005737; cytoplasm; cellular_component GO:0003723; RNA binding; molecular_function GO:0004882; androgen receptor activity; molecular_function GO:0005496; steroid binding; molecular_function GO:0003677; DNA binding; molecular_function GO:0030521; androgen receptor signaling pathway; biological_process GO:0006397; mRNA processing; biological_process GO:0006355; regulation of transcription, DNA-…	{NA}	{2}
Novelgene0888	{KVH98894.1; Homeodomain-like protein [Cynara cardunculus var. scolymus]}	{sp|Q2V9B0|MY1R1_SOLTU; Transcription factor MYB1R1 OS=Solanum tuberosum PE=2 SV=1}	{nta:107767321; - - - - -}	{NA}	{NA}	{LT594790.1; Theobroma cacao genome assembly, chromosome: III}	{NA}
Novelgene0889	{KVH98865.1; Thioredoxin [Cynara cardunculus var. scolymus]}	{sp|Q10M18|TRL12_ORYSJ; Thioredoxin-like 1-2, chloroplastic OS=Oryza sativa subsp. japonica GN=Os03g0326500 PE=2 SV=1}	{bvg:104894028; - - - - -}	{At5g61440; KOG0907 Thioredoxin O Posttranslational modification, protein turnover, chaperones ;}	{NA}	{NA}	{NA}
Novelgene0890	{XP_016491826.1; PREDICTED: chlorophyll a-b binding protein P4, chloroplastic [Nicotiana tabacum]}	{sp|Q9SQL2|CB24_PEA; Chlorophyll a-b binding protein P4, chloroplastic OS=Pisum sativum GN=lhcA-P4 PE=1 SV=1}	{nta:107774933; - - - - -}	{NA}	{NA}	{XM_016594598.1; PREDICTED: Nicotiana tabacum chlorophyll a-b binding protein P4, chloroplastic-like (LOC107774933), mRNA}	{NA}
Novelgene0891	{KVH99281.1; X8-like protein [Cynara cardunculus var. scolymus]}	{sp|Q9SD84|PDCB2_ARATH; PLASMODESMATA CALLOSE-BINDING PROTEIN 2 OS=Arabidopsis thaliana GN=PDCB2 PE=1 SV=1}	{gra:105788456; - - - - -}	{NA}	{NA}	{NA}	{NA}
Novelgene0892	{KVI01818.1; Peptidase C19, ubiquitin carboxyl-terminal hydrolase 2 [Cynara cardunculus var. scolymus]}	{sp|O24454|UBP3_ARATH; Ubiquitin carboxyl-terminal hydrolase 3 OS=Arabidopsis thaliana GN=UBP3 PE=1 SV=1}	{gra:105787770; K11842 USP12_46 ubiquitin carboxyl-terminal hydrolase 12/46 3.4.19.12 -}	{At4g39910; KOG1864 Ubiquitin-specific protease O Posttranslational modification, protein turnover, chaperones ;}	{NA}	{XM_010270976.2; PREDICTED: Nelumbo nucifera ubiquitin carboxyl-terminal hydrolase 3 (LOC104605993), mRNA}	{NA}
Novelgene0893	{NA}	{NA}	{NA}	{NA}	{NA}	{NA}	{NA}
Novelgene0894	{NA}	{NA}	{NA}	{NA}	{NA}	{HG975447.1; Solanum pennellii chromosome ch08, complete genome}	{NA}
Novelgene0895	{NA}	{NA}	{NA}	{NA}	{NA}	{NA}	{NA}
Novelgene0896	{NA}	{NA}	{NA}	{NA}	{NA}	{NA}	{NA}
Novelgene0897	{KVH92008.1; Eukaryotic translation initiation factor 3 (eIF3), subunit 6, N-terminal [Cynara cardunculus var. scolymus]}	{sp|Q9C5Z3|EIF3E_ARATH; Eukaryotic translation initiation factor 3 subunit E OS=Arabidopsis thaliana GN=TIF3E1 PE=1 SV=1}	{aip:107625417; K03250 EIF3E, INT6 translation initiation factor 3 subunit E - ko03013; Genetic Information Processing; Translation; RNA transport | ko05160; Human Diseases; Infectious diseases: Viral; Hepatitis C}	{At3g57290; KOG2758 Translation initiation factor 3, subunit e (eIF-3e) J Translation, ribosomal structure and biogenesis ;}	{NA}	{NA}	{NA}
Novelgene0898	{NA}	{NA}	{NA}	{NA}	{NA}	{NA}	{NA}
Novelgene0899	{APU93382.1; putative gag-pol polyprotein [Marshallia obovata]}	{sp|Q7LHG5|YI31B_YEAST; Transposon Ty3-I Gag-Pol polyprotein OS=Saccharomyces cerevisiae (strain ATCC 204508 / S288c) GN=TY3B-I PE=3 SV=2}	{pper:PRUPE_ppa015000mg; - - - - -}	{At2g10780; KOG0017 FOG: Transposon-encoded proteins with TYA, reverse transcriptase, integrase domains in various combinations R General function prediction only ;}	{GO:0003723; RNA binding; molecular_function GO:0015074; DNA integration; biological_process GO:0008270; zinc ion binding; molecular_function GO:0003676; nucleic acid binding; molecular_function GO:0003964; RNA-directed DNA polymerase activity; molecular_function GO:0006278; RNA-dependent DNA replication; biological_process}	{JX474959.1; Lactuca sativa microsatellite LSSB25-1 and microsatellite LSSB25-2 sequences}	{3}
Novelgene0900	{NA}	{NA}	{NA}	{NA}	{NA}	{NA}	{NA}
Novelgene0901	{KVH88059.1; hypothetical protein Ccrd_024554 [Cynara cardunculus var. scolymus]}	{sp|Q8L493|DAAA_ARATH; D-amino-acid transaminase, chloroplastic OS=Arabidopsis thaliana GN=DAAT PE=1 SV=1}	{ini:109174347; K18482 ADCL 4-amino-4-deoxychorismate lyase 4.1.3.38 ko00790; Metabolism; Metabolism of cofactors and vitamins; Folate biosynthesis}	{At5g57850; KOG0975 Branched chain aminotransferase BCAT1, pyridoxal phosphate enzymes type IV superfamily E Amino acid transport and metabolism ;}	{NA}	{XM_007161313.1; Phaseolus vulgaris hypothetical protein (PHAVU_001G063600g) mRNA, complete cds}	{NA}
Novelgene0902	{APU93382.1; putative gag-pol polyprotein [Marshallia obovata]}	{sp|P0CT34|TF21_SCHPO; Transposon Tf2-1 polyprotein OS=Schizosaccharomyces pombe (strain 972 / ATCC 24843) GN=Tf2-1 PE=3 SV=1}	{pper:PRUPE_ppa015000mg; - - - - -}	{At2g10780; KOG0017 FOG: Transposon-encoded proteins with TYA, reverse transcriptase, integrase domains in various combinations R General function prediction only ;}	{GO:0015074; DNA integration; biological_process GO:0003723; RNA binding; molecular_function GO:0003964; RNA-directed DNA polymerase activity; molecular_function GO:0006278; RNA-dependent DNA replication; biological_process}	{JX485630.1; Lactuca sativa cultivar Diana flowering locus T (FT) gene, complete cds}	{2}
Novelgene0903	{XP_019191064.1; PREDICTED: zinc finger BED domain-containing protein RICESLEEPER 2-like [Ipomoea nil]}	{sp|B9FJG3|RSLE1_ORYSJ; Zinc finger BED domain-containing protein RICESLEEPER 1 OS=Oryza sativa subsp. japonica GN=Os05g0239150 PE=3 SV=1}	{sind:105155424; - - - - -}	{At3g42170; KOG1121 Tam3-transposase (Ac family) L Replication, recombination and repair ;}	{GO:0046983; protein dimerization activity; molecular_function}	{NA}	{1}
Novelgene0904	{NA}	{NA}	{NA}	{NA}	{NA}	{NA}	{NA}
Novelgene0905	{NA}	{NA}	{NA}	{NA}	{NA}	{NA}	{NA}
Novelgene0906	{NA}	{NA}	{NA}	{NA}	{NA}	{NA}	{NA}
Novelgene0907	{KVH94613.1; Disease resistance protein, partial [Cynara cardunculus var. scolymus]}	{sp|Q40392|TMVRN_NICGU; TMV resistance protein N OS=Nicotiana glutinosa GN=N PE=1 SV=1}	{egr:104439024; - - - - -}	{NA}	{NA}	{AJ889221.1; Stephanomeria exigua subsp. exigua partial pgiC gene for cytosolic phosphoglucose isomerase, exons 11-21, specimen voucher JL 2026}	{NA}
Novelgene0908	{NA}	{NA}	{NA}	{NA}	{NA}	{XM_017382358.1; PREDICTED: Daucus carota subsp. sativus prostatic spermine-binding protein-like (LOC108210899), mRNA}	{NA}
Novelgene0909	{NA}	{NA}	{NA}	{NA}	{NA}	{NA}	{NA}
Novelgene0910	{NA}	{NA}	{NA}	{NA}	{NA}	{NA}	{NA}
Novelgene0911	{NA}	{NA}	{NA}	{NA}	{NA}	{NA}	{NA}
Novelgene0912	{NA}	{NA}	{NA}	{NA}	{NA}	{NA}	{NA}
Novelgene0913	{NA}	{NA}	{NA}	{NA}	{NA}	{NA}	{NA}
Novelgene0914	{XP_011654171.1; PREDICTED: protein REVERSION-TO-ETHYLENE SENSITIVITY1 isoform X1 [Cucumis sativus]}	{sp|F4ITL6|RTE1_ARATH; Protein REVERSION-TO-ETHYLENE SENSITIVITY1 OS=Arabidopsis thaliana GN=RTE1 PE=1 SV=1}	{cit:102629175; K20726 TMEM222 transmembrane protein 222 - ko04016; Environmental Information Processing; Signal transduction; MAPK signaling pathway - plant}	{At2g26070; KOG3150 Uncharacterized conserved protein S Function unknown ;}	{NA}	{NA}	{NA}
Novelgene0915	{KVI12464.1; protein of unknown function CP12 [Cynara cardunculus var. scolymus]}	{sp|O22914|CP121_ARATH; Calvin cycle protein CP12-1, chloroplastic OS=Arabidopsis thaliana GN=CP12-1 PE=1 SV=1}	{vvi:100267103; - - - - -}	{NA}	{NA}	{AM117507.1; Cynara scolymus partial mRNA for chloroplast protein 12 precursor (cp12 gene), cultivar Violetto di provenza}	{NA}
Novelgene0916	{KVH91556.1; Protein phosphatase 2C [Cynara cardunculus var. scolymus]}	{sp|Q7XW27|P2C38_ORYSJ; Probable protein phosphatase 2C 38 OS=Oryza sativa subsp. japonica GN=Os04g0321800 PE=2 SV=2}	{vra:106761652; - - - - -}	{At1g79630; KOG0698 Serine/threonine protein phosphatase T Signal transduction mechanisms ;}	{NA}	{NA}	{NA}
Novelgene0917	{NA}	{NA}	{NA}	{NA}	{NA}	{NA}	{NA}
Novelgene0918	{NA}	{NA}	{NA}	{NA}	{NA}	{NA}	{NA}
Novelgene0919	{NA}	{NA}	{NA}	{NA}	{NA}	{NA}	{NA}
Novelgene0920	{KVH96751.1; Protein of unknown function DUF490 [Cynara cardunculus var. scolymus]}	{NA}	{cit:102627941; - - - - -}	{NA}	{NA}	{NA}	{NA}
Novelgene0921	{KVH91588.1; Mediator complex, subunit Med14 [Cynara cardunculus var. scolymus]}	{sp|Q9SR02|MED14_ARATH; Mediator of RNA polymerase II transcription subunit 14 OS=Arabidopsis thaliana GN=MED14 PE=1 SV=1}	{rcu:8269332; K15156 MED14, RGR1 mediator of RNA polymerase II transcription subunit 14 - ko04919; Organismal Systems; Endocrine system; Thyroid hormone signaling pathway}	{At3g04740; KOG1875 Thyroid hormone receptor-associated coactivator complex component (TRAP170) K Transcription ;}	{NA}	{XM_007208081.1; Prunus persica hypothetical protein (PRUPE_ppa000128mg) mRNA, complete cds}	{NA}
Novelgene0922	{KVH91476.1; Protein kinase, ATP binding site-containing protein [Cynara cardunculus var. scolymus]}	{sp|Q9FID8|Y5900_ARATH; Putative receptor-like protein kinase At5g39000 OS=Arabidopsis thaliana GN=At5g39000 PE=3 SV=1}	{bna:106402910; - - - - -}	{At5g39000; KOG1187 Serine/threonine protein kinase T Signal transduction mechanisms ;}	{GO:0006468; protein phosphorylation; biological_process GO:0005524; ATP binding; molecular_function GO:0004672; protein kinase activity; molecular_function GO:0004672; protein kinase activity; molecular_function GO:0005524; ATP binding; molecular_function GO:0006468; protein phosphorylation; biological_process}	{NM_129493.3; Arabidopsis thaliana Protein kinase superfamily protein mRNA}	{4}
Novelgene0923	{NA}	{NA}	{NA}	{NA}	{NA}	{NA}	{NA}
Novelgene0924	{NA}	{NA}	{NA}	{NA}	{NA}	{XM_015725969.1; PREDICTED: Ricinus communis ubiquitin carboxyl-terminal hydrolase 15 (LOC8268053), mRNA}	{NA}
Novelgene0925	{NA}	{NA}	{NA}	{NA}	{NA}	{NA}	{NA}
Novelgene0926	{NA}	{NA}	{NA}	{NA}	{NA}	{NA}	{NA}
Novelgene0927	{NA}	{NA}	{NA}	{NA}	{NA}	{NA}	{NA}
Novelgene0928	{NA}	{NA}	{NA}	{NA}	{NA}	{NA}	{NA}
Novelgene0929	{KVH91349.1; Beta-lactamase-related protein [Cynara cardunculus var. scolymus]}	{NA}	{pmum:103320134; K08869 ADCK, ABC1 aarF domain-containing kinase - -}	{At5g24810; KOG1235 Predicted unusual protein kinase R General function prediction only ;}	{NA}	{NA}	{NA}
Novelgene0930	{CAX68207.1; Copia-like retrotransposon [Helianthus annuus]}	{sp|P10978|POLX_TOBAC; Retrovirus-related Pol polyprotein from transposon TNT 1-94 OS=Nicotiana tabacum PE=2 SV=1}	{gmx:100794785; - - - - -}	{At4g03810; KOG0017 FOG: Transposon-encoded proteins with TYA, reverse transcriptase, integrase domains in various combinations R General function prediction only ;}	{NA}	{NA}	{NA}
Novelgene0931	{ABD47264.1; RNA polymerase alpha subunit (chloroplast) [Lactuca sativa]}	{sp|Q332U5|RPOA_LACSA; DNA-directed RNA polymerase subunit alpha OS=Lactuca sativa GN=rpoA PE=3 SV=1}	{mtr:MTR_0002s0760; K03040 rpoA DNA-directed RNA polymerase subunit alpha 2.7.7.6 ko00230; Metabolism; Nucleotide metabolism; Purine metabolism | ko00240; Metabolism; Nucleotide metabolism; Pyrimidine metabolism | ko03020; Genetic Information Processing; Transcription; RNA polymerase}	{NA}	{GO:0016491; oxidoreductase activity; molecular_function GO:0009055; NA GO:0016020; membrane; cellular_component}	{DQ383816.1; Lactuca sativa cultivar Salinas chloroplast, complete genome}	{1}
Novelgene0932	{XP_008347143.1; PREDICTED: uncharacterized protein LOC103410171 [Malus domestica]}	{NA}	{mdm:103448592; - - - - -}	{At2g14930; KOG0017 FOG: Transposon-encoded proteins with TYA, reverse transcriptase, integrase domains in various combinations R General function prediction only ;}	{GO:0008270; zinc ion binding; molecular_function GO:0003676; nucleic acid binding; molecular_function GO:0003676; nucleic acid binding; molecular_function GO:0008270; zinc ion binding; molecular_function}	{NA}	{2}
Novelgene0933	{NA}	{NA}	{NA}	{NA}	{NA}	{NA}	{NA}
Novelgene0934	{ONK63505.1; uncharacterized protein A4U43_C07F15910 [Asparagus officinalis]}	{sp|F4IV99|CHR5_ARATH; Protein CHROMATIN REMODELING 5 OS=Arabidopsis thaliana GN=CHR5 PE=3 SV=1}	{pvu:PHAVU_008G199800g; K11367 CHD1 chromodomain-helicase-DNA-binding protein 1 3.6.4.12 -}	{At2g13370; KOG0384 Chromodomain-helicase DNA-binding protein K Transcription ;}	{NA}	{XM_009340259.2; PREDICTED: Pyrus x bretschneideri protein CHROMATIN REMODELING 5-like (LOC103930866), transcript variant X3, mRNA}	{NA}
Novelgene0935	{XP_002870459.1; polyubiquitin [Arabidopsis lyrata subsp. lyrata]}	{sp|P0CG78|UBIQF_DICDI; Polyubiquitin-F OS=Dictyostelium discoideum GN=ubqF PE=1 SV=1}	{aly:ARALYDRAFT_915730; K08770 UBC ubiquitin C - ko03320; Organismal Systems; Endocrine system; PPAR signaling pathway}	{SPBC337.08c; KOG0001 Ubiquitin and ubiquitin-like proteins OR Posttranslational modification, protein turnover, chaperones ; General function prediction only ;}	{GO:0005515; protein binding; molecular_function}	{NA}	{1}
Novelgene0936	{XP_015384760.1; PREDICTED: LOW QUALITY PROTEIN: polyubiquitin-A-like [Citrus sinensis]}	{sp|P0CH04|UBI1P_PETCR; Polyubiquitin OS=Petroselinum crispum GN=PCUBI4-1 PE=2 SV=1}	{cit:102627936; K08770 UBC ubiquitin C - ko03320; Organismal Systems; Endocrine system; PPAR signaling pathway}	{CE01921; KOG0001 Ubiquitin and ubiquitin-like proteins OR Posttranslational modification, protein turnover, chaperones ; General function prediction only ;}	{GO:0005515; protein binding; molecular_function}	{AB775534.1; Fagus crenata UBQ10 mRNA for polyubiquitin 10, complete cds}	{1}
Novelgene0937	{APU93382.1; putative gag-pol polyprotein [Marshallia obovata]}	{sp|Q99315|YG31B_YEAST; Transposon Ty3-G Gag-Pol polyprotein OS=Saccharomyces cerevisiae (strain ATCC 204508 / S288c) GN=TY3B-G PE=1 SV=3}	{pper:PRUPE_ppa015000mg; - - - - -}	{At2g10780; KOG0017 FOG: Transposon-encoded proteins with TYA, reverse transcriptase, integrase domains in various combinations R General function prediction only ;}	{GO:0006278; RNA-dependent DNA replication; biological_process GO:0003964; RNA-directed DNA polymerase activity; molecular_function GO:0015074; DNA integration; biological_process GO:0003723; RNA binding; molecular_function}	{AP015044.1; Vigna angularis var. angularis DNA, chromosome 11, almost complete sequence, cultivar: Shumari}	{2}
Novelgene0938	{KVH88104.1; Agenet-like domain-containing protein [Cynara cardunculus var. scolymus]}	{NA}	{pmum:103324142; - - - - -}	{NA}	{GO:0003677; DNA binding; molecular_function GO:0003700; sequence-specific DNA binding transcription factor activity; molecular_function GO:0006355; regulation of transcription, DNA-dependent; biological_process GO:0043565; sequence-specific DNA binding; molecular_function GO:0000398; nuclear mRNA splicing, via spliceosome; biological_process GO:0072686; mitotic spindle; cellular_component GO:004…	{NA}	{4}
Novelgene0939	{NA}	{NA}	{NA}	{NA}	{NA}	{NA}	{NA}
Novelgene0940	{APU93382.1; putative gag-pol polyprotein [Marshallia obovata]}	{sp|P0CT41|TF212_SCHPO; Transposon Tf2-12 polyprotein OS=Schizosaccharomyces pombe (strain 972 / ATCC 24843) GN=Tf2-12 PE=3 SV=1}	{pper:PRUPE_ppa015000mg; - - - - -}	{At3g31970; KOG0017 FOG: Transposon-encoded proteins with TYA, reverse transcriptase, integrase domains in various combinations R General function prediction only ;}	{GO:0005681; spliceosomal complex; cellular_component GO:0000398; nuclear mRNA splicing, via spliceosome; biological_process GO:0008270; zinc ion binding; molecular_function GO:0003676; nucleic acid binding; molecular_function}	{KC676791.1; Lactuca sativa hypothetical protein, cysteine-rich RLK, nine-cis-epoxycarotenoid dioxygenase 4, and cysteine-rich RLK genes, complete cds}	{2}
Novelgene0941	{NA}	{NA}	{NA}	{NA}	{NA}	{NA}	{NA}
Novelgene0942	{NA}	{NA}	{NA}	{NA}	{NA}	{NA}	{NA}
Novelgene0943	{NA}	{NA}	{NA}	{NA}	{NA}	{NA}	{NA}
Novelgene0944	{NA}	{NA}	{NA}	{NA}	{NA}	{NA}	{NA}
Novelgene0945	{XP_008664109.1; PREDICTED: uncharacterized protein LOC103642667, partial [Zea mays]}	{sp|P04146|COPIA_DROME; Copia protein OS=Drosophila melanogaster GN=GIP PE=1 SV=3}	{zma:103645032; - - - - -}	{At1g43886; KOG0017 FOG: Transposon-encoded proteins with TYA, reverse transcriptase, integrase domains in various combinations R General function prediction only ;}	{GO:0015074; DNA integration; biological_process GO:0008270; zinc ion binding; molecular_function GO:0003677; DNA binding; molecular_function GO:0019028; viral capsid; cellular_component}	{NA}	{3}
Novelgene0946	{NA}	{NA}	{NA}	{NA}	{NA}	{NA}	{NA}
Novelgene0947	{KVI04142.1; hypothetical protein Ccrd_017538 [Cynara cardunculus var. scolymus]}	{sp|Q8VWF1|SH3P2_ARATH; SH3 domain-containing protein 2 OS=Arabidopsis thaliana GN=SH3P2 PE=1 SV=1}	{crb:CARUB_v10005066mg; - - - - -}	{NA}	{NA}	{KC676791.1; Lactuca sativa hypothetical protein, cysteine-rich RLK, nine-cis-epoxycarotenoid dioxygenase 4, and cysteine-rich RLK genes, complete cds}	{NA}
Novelgene0948	{OMO83367.1; Integrase, catalytic core [Corchorus capsularis]}	{sp|P10978|POLX_TOBAC; Retrovirus-related Pol polyprotein from transposon TNT 1-94 OS=Nicotiana tabacum PE=2 SV=1}	{spen:107024343; - - - - -; spen:107024343; - - - - -}	{At4g10460; KOG0017 FOG: Transposon-encoded proteins with TYA, reverse transcriptase, integrase domains in various combinations R General function prediction only ;}	{NA}	{NA}	{NA}
Novelgene0949	{CBI40105.3; unnamed protein product, partial [Vitis vinifera]}	{NA}	{vvi:100250355; K18469 TBC1D5 TBC1 domain family member 5 - -}	{At5g57210; KOG1091 Ypt/Rab-specific GTPase-activating protein GYP6 U Intracellular trafficking, secretion, and vesicular transport ;}	{NA}	{NA}	{NA}
Novelgene0950	{NA}	{NA}	{NA}	{NA}	{NA}	{NA}	{NA}
Novelgene0951	{NA}	{NA}	{NA}	{NA}	{NA}	{NA}	{NA}
Novelgene0952	{XP_016448403.1; PREDICTED: uncharacterized protein LOC107773508 [Nicotiana tabacum]}	{sp|P59259|H4_ARATH; Histone H4 OS=Arabidopsis thaliana GN=At1g07660 PE=1 SV=2}	{nta:107773508; - - - - -}	{At1g07820; KOG3467 Histone H4 B Chromatin structure and dynamics ;}	{NA}	{AY594659.1; Chelidonium majus histone H4 (H4) mRNA, complete cds}	{NA}
Novelgene0953	{NA}	{NA}	{NA}	{NA}	{NA}	{NA}	{NA}
Novelgene0954	{KVI05115.1; AAA+ ATPase domain-containing protein [Cynara cardunculus var. scolymus]}	{sp|Q9C8T1|AB1I_ARATH; ABC transporter I family member 1 OS=Arabidopsis thaliana GN=ABCI1 PE=2 SV=1}	{sind:105161153; - - - - -}	{At1g63270; KOG0059 Lipid exporter ABCA1 and related proteins, ABC superfamily IR Lipid transport and metabolism ; General function prediction only ;}	{GO:0006614; SRP-dependent cotranslational protein targeting to membrane; biological_process GO:0030983; mismatched DNA binding; molecular_function GO:0007059; chromosome segregation; biological_process GO:0003924; GTPase activity; molecular_function GO:0016021; integral to membrane; cellular_component GO:0007049; cell cycle; biological_process GO:0051301; cell division; biological_process GO:000…	{XM_006350022.2; PREDICTED: Solanum tuberosum ABC transporter I family member 1 (LOC102589782), mRNA}	{9}
Novelgene0955	{OAP03954.1; hypothetical protein AXX17_AT3G36890 [Arabidopsis thaliana]}	{NA}	{NA}	{At4g07840; KOG0017 FOG: Transposon-encoded proteins with TYA, reverse transcriptase, integrase domains in various combinations R General function prediction only ;}	{NA}	{JX485630.1; Lactuca sativa cultivar Diana flowering locus T (FT) gene, complete cds}	{NA}
Novelgene0956	{KVH93763.1; hypothetical protein Ccrd_004188, partial [Cynara cardunculus var. scolymus]}	{NA}	{NA}	{NA}	{NA}	{NA}	{NA}
Novelgene0957	{OMO81228.1; hypothetical protein CCACVL1_12534 [Corchorus capsularis]}	{sp|Q00451|PRF1_SOLLC; 36.4 kDa proline-rich protein OS=Solanum lycopersicum GN=TPRP-F1 PE=2 SV=1}	{nnu:104592500; - - - - -}	{NA}	{NA}	{XM_016080404.1; PREDICTED: Arachis duranensis 36.4 kDa proline-rich protein (LOC107461849), mRNA}	{NA}
Novelgene0958	{NA}	{NA}	{NA}	{NA}	{NA}	{JN381982.1; Cynara cardunculus var. scolymus precursor microRNA cca-miR396b gene, complete sequence}	{NA}
Novelgene0959	{XP_002285044.1; PREDICTED: protein kinase PINOID 2 [Vitis vinifera]}	{sp|Q94E49|PID2_ORYSJ; Protein kinase PINOID 2 OS=Oryza sativa subsp. japonica GN=PID2 PE=2 SV=1}	{vvi:100242344; - - - - -}	{At2g26700_2; KOG0610 Putative serine/threonine protein kinase R General function prediction only ;}	{NA}	{XM_017570218.1; PREDICTED: Vigna angularis protein kinase PINOID 2-like (LOC108334394), mRNA}	{NA}
Novelgene0960	{NA}	{NA}	{NA}	{NA}	{NA}	{NA}	{NA}
Novelgene0961	{NA}	{NA}	{NA}	{NA}	{NA}	{NA}	{NA}
Novelgene0962	{NA}	{NA}	{NA}	{NA}	{NA}	{NA}	{NA}
Novelgene0963	{NA}	{NA}	{NA}	{NA}	{NA}	{NA}	{NA}
Novelgene0964	{NA}	{NA}	{NA}	{NA}	{NA}	{NA}	{NA}
Novelgene0965	{XP_019104280.1; PREDICTED: uncharacterized protein LOC109134684 [Beta vulgaris subsp. vulgaris]}	{sp|Q99315|YG31B_YEAST; Transposon Ty3-G Gag-Pol polyprotein OS=Saccharomyces cerevisiae (strain ATCC 204508 / S288c) GN=TY3B-G PE=1 SV=3}	{bvg:104894399; - - - - -}	{At1g42375; KOG0017 FOG: Transposon-encoded proteins with TYA, reverse transcriptase, integrase domains in various combinations R General function prediction only ;}	{NA}	{AF378050.1; Pisum sativum isolate Pea8-1 retrovirus element Cyclops reverse transcriptase gene, partial cds}	{NA}
Novelgene0966	{NA}	{NA}	{NA}	{NA}	{NA}	{NA}	{NA}
Novelgene0967	{XP_003532156.1; PREDICTED: uncharacterized protein LOC100801960 [Glycine max]}	{NA}	{cmo:103490111; K15223 UAF30, SPP27 upstream activation factor subunit UAF30 - -}	{NA}	{NA}	{NA}	{NA}
Novelgene0968	{KVH93508.1; 2Fe-2S ferredoxin, iron-sulfur binding site-containing protein [Cynara cardunculus var. scolymus]}	{sp|O04683|FER1_MESCR; Ferredoxin-1, chloroplastic OS=Mesembryanthemum crystallinum PE=2 SV=1}	{vvi:100249080; K02639 petF ferredoxin - ko00195; Metabolism; Energy metabolism; Photosynthesis}	{NA}	{NA}	{CP019104.1; Spirodela polyrhiza strain 9509 chromosome 12 sequence}	{NA}
Novelgene0969	{NA}	{NA}	{NA}	{NA}	{NA}	{DQ383816.1; Lactuca sativa cultivar Salinas chloroplast, complete genome}	{NA}
Novelgene0970	{NA}	{NA}	{NA}	{NA}	{NA}	{NA}	{NA}
Novelgene0971	{NA}	{NA}	{NA}	{NA}	{NA}	{NA}	{NA}
Novelgene0972	{AAM23251.1; Putative pol polyprotein [Oryza sativa Japonica Group]}	{sp|P10978|POLX_TOBAC; Retrovirus-related Pol polyprotein from transposon TNT 1-94 OS=Nicotiana tabacum PE=2 SV=1}	{sbi:SORBI_07g028153; - - - - -}	{At3g25450; KOG0017 FOG: Transposon-encoded proteins with TYA, reverse transcriptase, integrase domains in various combinations R General function prediction only ;}	{NA}	{NA}	{NA}
Novelgene0973	{APU93382.1; putative gag-pol polyprotein [Marshallia obovata]}	{sp|Q7LHG5|YI31B_YEAST; Transposon Ty3-I Gag-Pol polyprotein OS=Saccharomyces cerevisiae (strain ATCC 204508 / S288c) GN=TY3B-I PE=3 SV=2}	{pper:PRUPE_ppa015000mg; - - - - -}	{At2g10780; KOG0017 FOG: Transposon-encoded proteins with TYA, reverse transcriptase, integrase domains in various combinations R General function prediction only ;}	{GO:0006278; RNA-dependent DNA replication; biological_process GO:0003964; RNA-directed DNA polymerase activity; molecular_function GO:0003723; RNA binding; molecular_function GO:0015074; DNA integration; biological_process}	{JX474919.1; Lactuca sativa microsatellite LSSA12 sequence}	{2}
Novelgene0974	{NA}	{NA}	{NA}	{NA}	{NA}	{NA}	{NA}
Novelgene0975	{NA}	{NA}	{NA}	{NA}	{NA}	{NA}	{NA}
Novelgene0976	{XP_002320374.1; hypothetical protein POPTR_0014s13040g [Populus trichocarpa]}	{NA}	{cic:CICLE_v10029703mg; - - - - -}	{NA}	{NA}	{AM484299.2; Vitis vinifera contig VV78X036620.9, whole genome shotgun sequence}	{NA}
Novelgene0977	{NA}	{NA}	{NA}	{NA}	{NA}	{NA}	{NA}
Novelgene0978	{NA}	{NA}	{NA}	{NA}	{NA}	{NA}	{NA}
Novelgene0979	{NA}	{NA}	{NA}	{NA}	{NA}	{NA}	{NA}
Novelgene0980	{NA}	{NA}	{NA}	{NA}	{NA}	{NA}	{NA}
Novelgene0981	{XP_016452449.1; PREDICTED: uncharacterized protein LOC107776999 [Nicotiana tabacum]}	{NA}	{nta:107776999; - - - - -}	{NA}	{NA}	{NA}	{NA}
Novelgene0982	{KVH93298.1; O-acyltransferase, WSD1, C-terminal [Cynara cardunculus var. scolymus]}	{sp|Q93ZR6|WSD1_ARATH; O-acyltransferase WSD1 OS=Arabidopsis thaliana GN=WSD1 PE=2 SV=1}	{sly:101259986; - - - - -}	{NA}	{NA}	{NA}	{NA}
Novelgene0983	{KVI10790.1; Ribosomal protein S5 domain 2-type fold [Cynara cardunculus var. scolymus]}	{sp|O22647|RS16_FRIAG; 40S ribosomal protein S16 OS=Fritillaria agrestis GN=RPS16 PE=2 SV=1}	{spen:107008314; K02960 RP-S16e, RPS16 small subunit ribosomal protein S16e - ko03010; Genetic Information Processing; Translation; Ribosome; spen:107008314; K02960 RP-S16e, RPS16 small subunit ribosomal protein S16e - ko03010; Genetic Information Processing; Translation; Ribosome}	{At2g09990; KOG1753 40S ribosomal protein S16 J Translation, ribosomal structure and biogenesis ;}	{NA}	{XM_009613974.2; PREDICTED: Nicotiana tomentosiformis 40S ribosomal protein S16 (LOC104105623), mRNA}	{NA}
Novelgene0984	{AEM45654.1; caffeoyl-CoA O-methyltransferase 3 [Gerbera jamesonii]}	{sp|Q43095|CAMT_POPTM; Caffeoyl-CoA O-methyltransferase OS=Populus tremuloides PE=2 SV=1}	{pop:POPTR_0001s31220g; K00588 E2.1.1.104 caffeoyl-CoA O-methyltransferase 2.1.1.104 ko00360; Metabolism; Amino acid metabolism; Phenylalanine metabolism | ko00940; Metabolism; Biosynthesis of other secondary metabolites; Phenylpropanoid biosynthesis | ko00945; Metabolism; Biosynthesis of other secondary metabolites; Stilbenoid, diarylheptanoid and gingerol biosynthesis | ko00941; Metabolism; Bio…	{At4g34050; KOG1663 O-methyltransferase Q Secondary metabolites biosynthesis, transport and catabolism ;}	{NA}	{AB430465.1; Carthamus tinctorius CtCoAOMT6 mRNA for caffeoyl CoA O-methyltransferase, complete cds}	{NA}
Novelgene0985	{KVI10785.1; Zinc finger, RING/FYVE/PHD-type [Cynara cardunculus var. scolymus]}	{sp|O49500|MBR2_ARATH; E3 ubiquitin-protein ligase MBR2 OS=Arabidopsis thaliana GN=MBR2 PE=1 SV=1}	{cann:107855991; - - - - -}	{At4g34040; KOG0800 FOG: Predicted E3 ubiquitin ligase O Posttranslational modification, protein turnover, chaperones ;}	{NA}	{XM_006486985.2; PREDICTED: Citrus sinensis E3 ubiquitin-protein ligase MBR2-like (LOC102620199), mRNA}	{NA}
Novelgene0986	{NA}	{NA}	{NA}	{NA}	{NA}	{AF113954.1; Lactuca sativa RGC2D pseudogene, partial sequence}	{NA}
Novelgene0987	{KVH95854.1; Glucose/ribitol dehydrogenase [Cynara cardunculus var. scolymus]}	{NA}	{cit:102614094; - - - - -}	{At5g04070; KOG1208 Dehydrogenases with different specificities (related to short-chain alcohol dehydrogenases) Q Secondary metabolites biosynthesis, transport and catabolism ;}	{GO:0008152; NA GO:0016491; oxidoreductase activity; molecular_function}	{NA}	{1}
Novelgene0988	{KVI10738.1; Glycosyl transferase, family 10, partial [Cynara cardunculus var. scolymus]}	{sp|Q9LJK1|FUT11_ARATH; Glycoprotein 3-alpha-L-fucosyltransferase A OS=Arabidopsis thaliana GN=FUT11 PE=1 SV=1}	{pper:PRUPE_ppa004581mg; K00753 E2.4.1.214 glycoprotein 3-alpha-L-fucosyltransferase 2.4.1.214 ko00513; Metabolism; Glycan biosynthesis and metabolism; Various types of N-glycan biosynthesis}	{At3g19280; KOG2619 Fucosyltransferase GE Carbohydrate transport and metabolism ; Amino acid transport and metabolism ;}	{NA}	{XM_010520998.1; PREDICTED: Tarenaya hassleriana putative fucosyltransferase-like protein (LOC104798796), mRNA}	{NA}
Novelgene0989	{KVH93279.1; Calcium-binding EF-hand [Cynara cardunculus var. scolymus]}	{sp|Q9ZQE6|CML1_ARATH; Calmodulin-like protein 1 OS=Arabidopsis thaliana GN=CML1 PE=2 SV=1}	{pper:PRUPE_ppa011990mg; K13448 CML calcium-binding protein CML - ko04626; Organismal Systems; Environmental adaptation; Plant-pathogen interaction}	{At2g15680; KOG0027 Calmodulin and related proteins (EF-Hand superfamily) T Signal transduction mechanisms ;}	{GO:0005509; calcium ion binding; molecular_function GO:0007165; signal transduction; biological_process GO:0005578; proteinaceous extracellular matrix; cellular_component GO:0004553; hydrolase activity, hydrolyzing O-glycosyl compounds; molecular_function GO:0005975; carbohydrate metabolic process; biological_process}	{NA}	{6}
Novelgene0990	{KVH93280.1; Helicase, C-terminal [Cynara cardunculus var. scolymus]}	{sp|Q0PCS3|CHR25_ARATH; Protein CHROMATIN REMODELING 25 OS=Arabidopsis thaliana GN=CHR25 PE=1 SV=1}	{cic:CICLE_v10027772mg; K10875 RAD54L, RAD54 DNA repair and recombination protein RAD54 and RAD54-like protein 3.6.4.- ko03440; Genetic Information Processing; Replication and repair; Homologous recombination}	{At3g19210; KOG0390 DNA repair protein, SNF2 family L Replication, recombination and repair ;}	{GO:0016787; hydrolase activity; molecular_function GO:0003677; DNA binding; molecular_function GO:0005524; ATP binding; molecular_function}	{XM_002282064.4; PREDICTED: Vitis vinifera protein CHROMATIN REMODELING 25 (LOC100246859), transcript variant X2, mRNA}	{2}
Novelgene0991	{KVI10734.1; hypothetical protein Ccrd_010864 [Cynara cardunculus var. scolymus]}	{NA}	{nta:107767356; - - - - -}	{NA}	{NA}	{KU323327.1; Tithonia diversifolia microsatellite cl33 sequence}	{NA}
Novelgene0992	{CDO97151.1; unnamed protein product [Coffea canephora]}	{sp|Q9M2U3|ALPL_ARATH; Protein ALP1-like OS=Arabidopsis thaliana GN=At3g55350 PE=2 SV=1}	{nta:107813828; - - - - -}	{At3g19120; KOG4585 Predicted transposase L Replication, recombination and repair ;}	{GO:0006313; transposition, DNA-mediated; biological_process GO:0004803; transposase activity; molecular_function GO:0003677; DNA binding; molecular_function GO:0016788; hydrolase activity, acting on ester bonds; molecular_function}	{XM_012981515.1; PREDICTED: Erythranthe guttatus putative nuclease HARBI1 (LOC105957580), mRNA}	{2}
Novelgene0993	{NA}	{NA}	{NA}	{NA}	{NA}	{NA}	{NA}
Novelgene0994	{NA}	{NA}	{NA}	{NA}	{NA}	{NA}	{NA}
Novelgene0995	{KVH93246.1; Adenylate cyclase-associated CAP [Cynara cardunculus var. scolymus]}	{sp|O65902|ACAP1_ARATH; Cyclase-associated protein 1 OS=Arabidopsis thaliana GN=CAP1 PE=2 SV=1}	{pop:POPTR_0004s16130g; K17261 CAP1_2, SRV2 adenylyl cyclase-associated protein - -}	{At4g34490; KOG2675 Adenylate cyclase-associated protein (CAP/Srv2p) ZT Cytoskeleton ; Signal transduction mechanisms ;}	{GO:0003779; actin binding; molecular_function GO:0003677; DNA binding; molecular_function GO:0007010; cytoskeleton organization; biological_process GO:0006355; regulation of transcription, DNA-dependent; biological_process}	{XM_006487088.2; PREDICTED: Citrus sinensis cyclase-associated protein 1 (LOC102607481), mRNA}	{2}
Novelgene0996	{NA}	{NA}	{NA}	{NA}	{NA}	{NA}	{NA}
Novelgene0997	{NA}	{NA}	{NA}	{NA}	{NA}	{NA}	{NA}
Novelgene0998	{NA}	{NA}	{NA}	{NA}	{NA}	{NA}	{NA}
Novelgene0999	{NA}	{NA}	{NA}	{NA}	{NA}	{NA}	{NA}
Novelgene1000	{NA}	{NA}	{NA}	{NA}	{NA}	{NA}	{NA}
Novelgene1001	{CDP06307.1; unnamed protein product [Coffea canephora]}	{sp|Q9FHE1|GSTT3_ARATH; Glutathione S-transferase T3 OS=Arabidopsis thaliana GN=GSTT3 PE=2 SV=1}	{fve:101300695; - - - - -}	{NA}	{NA}	{XM_014896111.1; PREDICTED: Brachypodium distachyon uncharacterized LOC100822596 (LOC100822596), mRNA}	{NA}
Novelgene1002	{NA}	{NA}	{NA}	{NA}	{NA}	{NA}	{NA}
Novelgene1003	{NA}	{NA}	{NA}	{NA}	{NA}	{NA}	{NA}
Novelgene1004	{KVH93096.1; hypothetical protein Ccrd_004859 [Cynara cardunculus var. scolymus]}	{sp|Q9SHZ3|NAT1_ARATH; Nucleobase-ascorbate transporter 1 OS=Arabidopsis thaliana GN=NAT1 PE=2 SV=1}	{cit:102615769; K14611 SLC23A1_2, SVCT1_2 solute carrier family 23 (nucleobase transporter), member 1/2 - -}	{At2g05760; KOG1292 Xanthine/uracil transporters F Nucleotide transport and metabolism ;}	{NA}	{XM_016118089.1; PREDICTED: Arachis duranensis nucleobase-ascorbate transporter 1 (LOC107496764), transcript variant X2, mRNA}	{NA}
Novelgene1005	{NA}	{NA}	{NA}	{NA}	{NA}	{NA}	{NA}
Novelgene1006	{NA}	{NA}	{NA}	{NA}	{NA}	{KM398020.1; Lactuca sativa RabGAP/TBC domain-containing protein mRNA, partial cds}	{NA}
Novelgene1007	{NA}	{NA}	{NA}	{NA}	{NA}	{HG975523.1; Solanum lycopersicum chromosome ch11, complete genome}	{NA}
Novelgene1008	{NA}	{NA}	{NA}	{NA}	{NA}	{NA}	{NA}
Novelgene1009	{NA}	{NA}	{NA}	{NA}	{NA}	{NA}	{NA}
Novelgene1010	{NA}	{NA}	{NA}	{NA}	{NA}	{XM_009621321.2; PREDICTED: Nicotiana tomentosiformis uncharacterized LOC104111588 (LOC104111588), mRNA}	{NA}
Novelgene1011	{KVI10997.1; UDP-glucuronosyl/UDP-glucosyltransferase [Cynara cardunculus var. scolymus]}	{NA}	{vvi:100266971; - - - - -}	{NA}	{NA}	{NA}	{NA}
Novelgene1012	{NA}	{NA}	{NA}	{NA}	{NA}	{NA}	{NA}
Novelgene1013	{NA}	{NA}	{NA}	{NA}	{NA}	{KC676791.1; Lactuca sativa hypothetical protein, cysteine-rich RLK, nine-cis-epoxycarotenoid dioxygenase 4, and cysteine-rich RLK genes, complete cds}	{NA}
Novelgene1014	{NA}	{NA}	{NA}	{NA}	{NA}	{NA}	{NA}
Novelgene1015	{NA}	{NA}	{NA}	{NA}	{NA}	{NA}	{NA}
Novelgene1016	{NA}	{NA}	{NA}	{NA}	{NA}	{NA}	{NA}
Novelgene1017	{XP_019104843.1; PREDICTED: uncharacterized protein LOC109134893 [Beta vulgaris subsp. vulgaris]}	{NA}	{bvg:104891626; - - - - -}	{NA}	{NA}	{NA}	{NA}
Novelgene1018	{XP_014757734.1; PREDICTED: uncharacterized protein LOC106866655, partial [Brachypodium distachyon]}	{NA}	{bdi:106865672; - - - - -}	{NA}	{NA}	{KC676791.1; Lactuca sativa hypothetical protein, cysteine-rich RLK, nine-cis-epoxycarotenoid dioxygenase 4, and cysteine-rich RLK genes, complete cds}	{NA}
Novelgene1019	{KVH92917.1; Cullin repeat-like-containing domain-containing protein [Cynara cardunculus var. scolymus]}	{sp|Q9LZD3|E70A1_ARATH; Exocyst complex component EXO70A1 OS=Arabidopsis thaliana GN=EXO70A1 PE=1 SV=1}	{jcu:105631368; K07195 EXOC7, EXO70 exocyst complex component 7 - ko04910; Organismal Systems; Endocrine system; Insulin signaling pathway}	{At1g72470; KOG2344 Exocyst component protein and related proteins U Intracellular trafficking, secretion, and vesicular transport ;}	{NA}	{XM_013001248.1; PREDICTED: Erythranthe guttatus exocyst complex component EXO70A1-like (LOC105975980), mRNA}	{NA}
Novelgene1020	{KVH88450.1; Transcription factor Spt20 [Cynara cardunculus var. scolymus]}	{NA}	{sind:105157822; - - - - -}	{NA}	{GO:0003712; transcription cofactor activity; molecular_function GO:0000124; SAGA complex; cellular_component}	{XM_019338716.1; PREDICTED: Ipomoea nil mediator of RNA polymerase II transcription subunit 15a (LOC109188163), mRNA}	{1}
Novelgene1021	{NA}	{NA}	{NA}	{NA}	{NA}	{NA}	{NA}
Novelgene1022	{XP_019224980.1; PREDICTED: alpha-aminoadipic semialdehyde synthase [Nicotiana attenuata]}	{sp|Q9SMZ4|AASS_ARATH; Alpha-aminoadipic semialdehyde synthase OS=Arabidopsis thaliana GN=LKR/SDH PE=1 SV=1}	{sot:102586908; K14157 AASS alpha-aminoadipic semialdehyde synthase [EC:1.5.1.8 1.5.1.9] 1.5.1.8,1.5.1.9 ko00310; Metabolism; Amino acid metabolism; Lysine degradation}	{At4g33150; KOG0172 Lysine-ketoglutarate reductase/saccharopine dehydrogenase E Amino acid transport and metabolism ;}	{NA}	{XM_007012437.2; PREDICTED: Theobroma cacao alpha-aminoadipic semialdehyde synthase (LOC18588195), transcript variant X1, mRNA}	{NA}
Novelgene1023	{APU93382.1; putative gag-pol polyprotein [Marshallia obovata]}	{sp|Q7LHG5|YI31B_YEAST; Transposon Ty3-I Gag-Pol polyprotein OS=Saccharomyces cerevisiae (strain ATCC 204508 / S288c) GN=TY3B-I PE=3 SV=2}	{pper:PRUPE_ppa015000mg; - - - - -}	{At2g10780; KOG0017 FOG: Transposon-encoded proteins with TYA, reverse transcriptase, integrase domains in various combinations R General function prediction only ;}	{NA}	{JX485630.1; Lactuca sativa cultivar Diana flowering locus T (FT) gene, complete cds}	{NA}
Novelgene1024	{KVH94060.1; Pectinesterase, active site-containing protein [Cynara cardunculus var. scolymus]}	{sp|Q9SMY7|PME44_ARATH; Probable pectinesterase/pectinesterase inhibitor 44 OS=Arabidopsis thaliana GN=PME44 PE=2 SV=2}	{sot:102587467; K01051 E3.1.1.11 pectinesterase 3.1.1.11 ko00040; Metabolism; Carbohydrate metabolism; Pentose and glucuronate interconversions}	{NA}	{GO:0042545; cell wall modification; biological_process GO:0030599; pectinesterase activity; molecular_function GO:0004857; enzyme inhibitor activity; molecular_function GO:0005618; cell wall; cellular_component GO:0005618; cell wall; cellular_component GO:0042545; cell wall modification; biological_process GO:0030599; pectinesterase activity; molecular_function}	{NA}	{3}
Novelgene1025	{YP_009164384.1; ribosomal protein S16 (chloroplast) [Leontopodium leiolepis]}	{sp|Q332Z6|RR16_LACSA; 30S ribosomal protein S16, chloroplastic OS=Lactuca sativa GN=rps16 PE=3 SV=1}	{NA}	{NA}	{NA}	{DQ383816.1; Lactuca sativa cultivar Salinas chloroplast, complete genome}	{NA}
Novelgene1026	{KVH94062.1; Pectinesterase, active site-containing protein [Cynara cardunculus var. scolymus]}	{sp|O48711|PME12_ARATH; Probable pectinesterase/pectinesterase inhibitor 12 OS=Arabidopsis thaliana GN=PME12 PE=2 SV=1}	{pper:PRUPE_ppa003852mg; - - - - -}	{NA}	{GO:0005618; cell wall; cellular_component GO:0042545; cell wall modification; biological_process GO:0030599; pectinesterase activity; molecular_function GO:0005618; cell wall; cellular_component GO:0042545; cell wall modification; biological_process GO:0030599; pectinesterase activity; molecular_function}	{NA}	{2}
Novelgene1027	{NA}	{NA}	{NA}	{NA}	{NA}	{NA}	{NA}
Novelgene1028	{NA}	{NA}	{NA}	{NA}	{NA}	{NA}	{NA}
Novelgene1029	{KVH90611.1; TB2/DP1/HVA22-related protein [Cynara cardunculus var. scolymus]}	{NA}	{sot:102586992; K17338 REEP1_2_3_4 receptor expression-enhancing protein 1/2/3/4 - -}	{NA}	{NA}	{NA}	{NA}
Novelgene1030	{KVI01163.1; hypothetical protein Ccrd_020584 [Cynara cardunculus var. scolymus]}	{sp|F4K5L5|TBL16_ARATH; Protein trichome birefringence-like 16 OS=Arabidopsis thaliana GN=TBL16 PE=2 SV=1}	{lang:109347776; - - - - -; lang:109347776; - - - - -}	{NA}	{NA}	{XM_012992738.1; PREDICTED: Erythranthe guttatus protein trichome birefringence-like 14 (LOC105968119), transcript variant X2, mRNA}	{NA}
Novelgene1031	{KVI05802.1; Tetratricopeptide-like helical [Cynara cardunculus var. scolymus]}	{NA}	{gra:105795499; K15176 CTR9 RNA polymerase-associated protein CTR9 - -}	{NA}	{NA}	{NA}	{NA}
Novelgene1032	{NA}	{NA}	{NA}	{NA}	{NA}	{NA}	{NA}
Novelgene1033	{EOY30331.1; Alpha/beta-Hydrolases superfamily protein isoform 4 [Theobroma cacao]}	{sp|P42840|YN60_YEAST; Uncharacterized membrane protein YNL320W OS=Saccharomyces cerevisiae (strain ATCC 204508 / S288c) GN=YNL320W PE=1 SV=1}	{sot:102597371; K06889 K06889 uncharacterized protein - -}	{At5g20520; KOG4391 Predicted alpha/beta hydrolase BEM46 R General function prediction only ;}	{NA}	{NA}	{NA}
Novelgene1034	{NA}	{NA}	{NA}	{NA}	{NA}	{NA}	{NA}
Novelgene1035	{NA}	{NA}	{NA}	{NA}	{NA}	{DQ383816.1; Lactuca sativa cultivar Salinas chloroplast, complete genome}	{NA}
Novelgene1036	{KYP42756.1; hypothetical protein KK1_035826 [Cajanus cajan]}	{NA}	{sind:105162605; - - - - -}	{NA}	{NA}	{NA}	{NA}
Novelgene1037	{NA}	{NA}	{NA}	{NA}	{NA}	{NA}	{NA}
Novelgene1038	{NA}	{NA}	{NA}	{NA}	{NA}	{NA}	{NA}
Novelgene1039	{NA}	{NA}	{NA}	{NA}	{NA}	{NA}	{NA}
Novelgene1040	{CAN80126.1; hypothetical protein VITISV_013417 [Vitis vinifera]}	{sp|Q6AVI0|RSLE2_ORYSJ; Zinc finger BED domain-containing protein RICESLEEPER 2 OS=Oryza sativa subsp. japonica GN=Os03g0733400 PE=2 SV=1}	{gmx:106796771; - - - - -}	{At5g39060; KOG1121 Tam3-transposase (Ac family) L Replication, recombination and repair ;}	{GO:0046983; protein dimerization activity; molecular_function}	{XM_012718815.1; PREDICTED: Cicer arietinum zinc finger BED domain-containing protein RICESLEEPER 2-like (LOC105852618), mRNA}	{1}
Novelgene1041	{YP_008999569.1; ATPase subunit 1 (mitochondrion) [Helianthus annuus]}	{sp|P18260|ATPAM_HELAN; ATP synthase subunit alpha, mitochondrial OS=Helianthus annuus GN=ATPA PE=3 SV=1}	{mtr:MTR_0212s0040; K02132 ATPeF1A, ATP5A1, ATP1 F-type H+-transporting ATPase subunit alpha - ko00190; Metabolism; Energy metabolism; Oxidative phosphorylation | ko05010; Human Diseases; Neurodegenerative diseases; Alzheimer's disease | ko05012; Human Diseases; Neurodegenerative diseases; Parkinson's disease | ko05016; Human Diseases; Neurodegenerative diseases; Huntington's disease}	{At2g07698_2; KOG1353 F0F1-type ATP synthase, alpha subunit C Energy production and conversion ;}	{NA}	{KF815390.1; Helianthus annuus mitochondrion, complete genome}	{NA}
Novelgene1042	{NA}	{NA}	{NA}	{NA}	{NA}	{NA}	{NA}
Novelgene1043	{NA}	{NA}	{NA}	{NA}	{NA}	{NA}	{NA}
Novelgene1044	{NA}	{NA}	{NA}	{NA}	{NA}	{NA}	{NA}
Novelgene1045	{NA}	{NA}	{NA}	{NA}	{NA}	{KC676791.1; Lactuca sativa hypothetical protein, cysteine-rich RLK, nine-cis-epoxycarotenoid dioxygenase 4, and cysteine-rich RLK genes, complete cds}	{NA}
Novelgene1046	{KVH88251.1; hypothetical protein Ccrd_024324 [Cynara cardunculus var. scolymus]}	{sp|P17801|KPRO_MAIZE; Putative receptor protein kinase ZmPK1 OS=Zea mays GN=PK1 PE=2 SV=2}	{jcu:105630901; K04733 IRAK4 interleukin-1 receptor-associated kinase 4 2.7.11.1 ko04064; Environmental Information Processing; Signal transduction; NF-kappa B signaling pathway | ko04620; Organismal Systems; Immune system; Toll-like receptor signaling pathway | ko04624; Organismal Systems; Immune system; Toll and Imd signaling pathway | ko04621; Organismal Systems; Immune system; NOD-like recept…	{NA}	{NA}	{XM_017789373.1; PREDICTED: Gossypium arboreum putative receptor protein kinase ZmPK1 (LOC108485521), mRNA}	{NA}
Novelgene1047	{KVH90571.1; hypothetical protein Ccrd_007407 [Cynara cardunculus var. scolymus]}	{NA}	{egr:104446909; K20305 TRAPPC8, TRS85 trafficking protein particle complex subunit 8 - -}	{NA}	{NA}	{NA}	{NA}
Novelgene1048	{NA}	{NA}	{NA}	{NA}	{NA}	{NA}	{NA}
Novelgene1049	{KVI03397.1; Proteasome, alpha-subunit, N-terminal domain-containing protein [Cynara cardunculus var. scolymus]}	{sp|O24362|PSA3_SPIOL; Proteasome subunit alpha type-3 OS=Spinacia oleracea GN=PAG1 PE=2 SV=1}	{sot:102581342; K02727 PSMA3 20S proteasome subunit alpha 7 3.4.25.1 ko03050; Genetic Information Processing; Folding, sorting and degradation; Proteasome}	{At2g27020; KOG0184 20S proteasome, regulatory subunit alpha type PSMA3/PRE10 O Posttranslational modification, protein turnover, chaperones ;}	{NA}	{XM_006481921.2; PREDICTED: Citrus sinensis proteasome subunit alpha type-3 (LOC102612378), mRNA}	{NA}
Novelgene1050	{KVI03399.1; Helicase, superfamily 1/2, ATP-binding domain-containing protein, partial [Cynara cardunculus var. scolymus]}	{sp|Q9FF61|SM3L1_ARATH; Putative SWI/SNF-related matrix-associated actin-dependent regulator of chromatin subfamily A member 3-like 1 OS=Arabidopsis thaliana GN=At5g05130 PE=2 SV=1}	{cic:CICLE_v10011059mg; K15711 SMARCA3, HLTF SWI/SNF-related matrix-associated actin-dependent regulator of chromatin subfamily A3 [EC:3.6.4.- 2.3.2.27] 3.6.4.-,2.3.2.27 -}	{At5g05130; KOG1001 Helicase-like transcription factor HLTF/DNA helicase RAD5, DEAD-box superfamily KL Transcription ; Replication, recombination and repair ;}	{NA}	{NA}	{NA}
Novelgene1051	{XP_018810566.1; PREDICTED: probable mediator of RNA polymerase II transcription subunit 26b isoform X1 [Juglans regia]}	{sp|Q9FHK9|MD26B_ARATH; Probable mediator of RNA polymerase II transcription subunit 26b OS=Arabidopsis thaliana GN=MED26B PE=2 SV=1}	{pper:PRUPE_ppa005771mg; - - - - -}	{NA}	{NA}	{NA}	{NA}
Novelgene1052	{XP_010055754.1; PREDICTED: serine carboxypeptidase-like 45 [Eucalyptus grandis]}	{sp|Q8VY01|SCP46_ARATH; Serine carboxypeptidase-like 46 OS=Arabidopsis thaliana GN=SCPL46 PE=2 SV=1}	{egr:104443899; K16297 SCPL-II serine carboxypeptidase-like clade II 3.4.16.- -}	{At1g28110; KOG1282 Serine carboxypeptidases (lysosomal cathepsin A) OE Posttranslational modification, protein turnover, chaperones ; Amino acid transport and metabolism ;}	{NA}	{XM_019574180.1; PREDICTED: Lupinus angustifolius serine carboxypeptidase-like 45 (LOC109337247), transcript variant X3, mRNA}	{NA}
Novelgene1053	{KFK34909.1; hypothetical protein AALP_AA5G209400 [Arabis alpina]}	{sp|Q9LET7|CI111_ARATH; Calmodulin-interacting protein 111 OS=Arabidopsis thaliana GN=CIP111 PE=1 SV=1}	{eus:EUTSA_v10005761mg; - - - - -}	{At3g56690; KOG0733 Nuclear AAA ATPase (VCP subfamily) O Posttranslational modification, protein turnover, chaperones ;}	{GO:0005524; ATP binding; molecular_function GO:0015995; chlorophyll biosynthetic process; biological_process GO:0016887; ATPase activity; molecular_function GO:0070526; threonylcarbamoyladenosine biosynthetic process; biological_process GO:0005524; ATP binding; molecular_function GO:0016851; magnesium chelatase activity; molecular_function GO:0006281; DNA repair; biological_process GO:0003678; D…	{XM_019221860.1; PREDICTED: Vitis vinifera calmodulin-interacting protein 111 (LOC100256736), transcript variant X5, mRNA}	{12}
Novelgene1054	{NA}	{NA}	{NA}	{NA}	{NA}	{NA}	{NA}
Novelgene1055	{KVI03391.1; NUDIX hydrolase, conserved site-containing protein [Cynara cardunculus var. scolymus]}	{sp|Q9LHK1|NUD16_ARATH; Nudix hydrolase 16, mitochondrial OS=Arabidopsis thaliana GN=NUDT16 PE=2 SV=1}	{vra:106760924; K07766 E3.6.1.52 diphosphoinositol-polyphosphate diphosphatase 3.6.1.52 -}	{At3g12600; KOG2839 Diadenosine and diphosphoinositol polyphosphate phosphohydrolase T Signal transduction mechanisms ;}	{NA}	{XM_017569299.1; PREDICTED: Vigna angularis nudix hydrolase 16, mitochondrial-like (LOC108333839), transcript variant X2, mRNA}	{NA}
Novelgene1056	{ACY78390.1; protein tyrosine phosphatase 1 [Phalaenopsis amabilis]}	{sp|O82656|PTP1_ARATH; Protein-tyrosine-phosphatase PTP1 OS=Arabidopsis thaliana GN=PTP1 PE=1 SV=1}	{ini:109175825; - - - - -}	{At1g71860; KOG0789 Protein tyrosine phosphatase T Signal transduction mechanisms ;}	{NA}	{XM_008456381.2; PREDICTED: Cucumis melo protein-tyrosine-phosphatase PTP1 (LOC103494974), transcript variant X4, mRNA}	{NA}
Novelgene1057	{KVI03451.1; Achaete-scute transcription factor-related protein [Cynara cardunculus var. scolymus]}	{NA}	{NA}	{NA}	{NA}	{NA}	{NA}
Novelgene1058	{NA}	{NA}	{NA}	{NA}	{NA}	{NA}	{NA}
Novelgene1059	{XP_017250976.1; PREDICTED: zinc finger MYM-type protein 1-like [Daucus carota subsp. sativus]}	{NA}	{pper:PRUPE_ppa021879mg; - - - - -}	{NA}	{NA}	{NA}	{NA}
Novelgene1060	{NA}	{NA}	{NA}	{NA}	{NA}	{NA}	{NA}
Novelgene1061	{KVH97646.1; Bet v I domain-containing protein [Cynara cardunculus var. scolymus]}	{sp|Q9SSK5|MLP43_ARATH; MLP-like protein 43 OS=Arabidopsis thaliana GN=MLP43 PE=1 SV=1}	{sind:105159933; - - - - -}	{NA}	{NA}	{NA}	{NA}
Novelgene1062	{KVI03444.1; Nascent polypeptide-associated complex NAC domain-containing protein [Cynara cardunculus var. scolymus]}	{sp|Q9CAT7|BTF3L_ARATH; Nascent polypeptide-associated complex subunit beta OS=Arabidopsis thaliana GN=At1g73230 PE=2 SV=1}	{cit:102607582; K01527 EGD1, BTF3 nascent polypeptide-associated complex subunit beta - ko04214; Cellular Processes; Cell growth and death; Apoptosis - fly}	{At1g73230; KOG2240 RNA polymerase II general transcription factor BTF3 and related proteins K Transcription ;}	{NA}	{XM_010258147.2; PREDICTED: Nelumbo nucifera nascent polypeptide-associated complex subunit beta-like (LOC104596831), mRNA}	{NA}
Novelgene1063	{NA}	{NA}	{NA}	{NA}	{NA}	{NA}	{NA}
Novelgene1064	{KVH94749.1; Zinc finger, AN1-type [Cynara cardunculus var. scolymus]}	{sp|Q9SCM4|SAP13_ARATH; Zinc finger AN1 and C2H2 domain-containing stress-associated protein 13 OS=Arabidopsis thaliana GN=SAP13 PE=2 SV=1}	{nta:107774578; - - - - -}	{At3g57480; KOG3183 Predicted Zn-finger protein R General function prediction only ;}	{NA}	{NA}	{NA}
Novelgene1065	{KVH94768.1; Armadillo-type fold [Cynara cardunculus var. scolymus]}	{NA}	{sly:101246912; - - - - -}	{At5g21080; KOG1877 Putative transmembrane protein cmp44E R General function prediction only ;}	{GO:0006955; immune response; biological_process GO:0006954; inflammatory response; biological_process GO:0005149; interleukin-1 receptor binding; molecular_function}	{XM_015218546.1; PREDICTED: Solanum pennellii protein EFR3 homolog B (LOC107018148), transcript variant X5, mRNA}	{1}
Novelgene1066	{KVI03488.1; Protein of unknown function DUF288 [Cynara cardunculus var. scolymus]}	{sp|O22943|STL1_ARATH; Probable glycosyltransferase STELLO1 OS=Arabidopsis thaliana GN=STL1 PE=1 SV=1}	{bvg:104889353; - - - - -}	{NA}	{NA}	{XM_019310446.1; PREDICTED: Ipomoea nil probable glycosyltransferase STELLO1 (LOC109161884), mRNA}	{NA}
Novelgene1067	{CDP14114.1; unnamed protein product [Coffea canephora]}	{sp|O81645|VILI3_ARATH; Villin-3 OS=Arabidopsis thaliana GN=VLN3 PE=1 SV=2}	{thj:104818057; - - - - -}	{At3g57410; KOG0443 Actin regulatory proteins (gelsolin/villin family) Z Cytoskeleton ;}	{NA}	{XM_016638813.1; PREDICTED: Nicotiana tabacum villin-2-like (LOC107813523), transcript variant X2, mRNA}	{NA}
Novelgene1068	{EOY33919.1; DNA-directed RNA polymerase II isoform 4 [Theobroma cacao]}	{sp|P46279|RPB7_SOYBN; DNA-directed RNA polymerase II subunit RPB7 OS=Glycine max PE=2 SV=1}	{pop:POPTR_0001s38630g; K03015 RPB7, POLR2G DNA-directed RNA polymerase II subunit RPB7 - ko00230; Metabolism; Nucleotide metabolism; Purine metabolism | ko00240; Metabolism; Nucleotide metabolism; Pyrimidine metabolism | ko03020; Genetic Information Processing; Transcription; RNA polymerase | ko05016; Human Diseases; Neurodegenerative diseases; Huntington's disease | ko05169; Human Diseases; Inf…	{At5g59180; KOG3298 DNA-directed RNA polymerase subunit E' K Transcription ;}	{GO:0003899; DNA-directed RNA polymerase activity; molecular_function GO:0003729; mRNA binding; molecular_function GO:0006351; transcription, DNA-dependent; biological_process}	{XM_015221913.1; PREDICTED: Solanum pennellii DNA-directed RNA polymerase II subunit RPB7 (LOC107021286), mRNA}	{2}
Novelgene1069	{KVI03498.1; FAD-dependent pyridine nucleotide-disulfide oxidoreductase [Cynara cardunculus var. scolymus]}	{sp|Q70G58|NTRC_ORYSJ; Thioredoxin reductase NTRC OS=Oryza sativa subsp. japonica GN=Os07g0657900 PE=1 SV=2}	{lja:Lj0g3v0049079.2; K00384 trxB thioredoxin reductase (NADPH) 1.8.1.9 ko00240; Metabolism; Nucleotide metabolism; Pyrimidine metabolism | ko00450; Metabolism; Metabolism of other amino acids; Selenocompound metabolism}	{At2g41680_1; KOG0404 Thioredoxin reductase O Posttranslational modification, protein turnover, chaperones ;}	{GO:0016491; oxidoreductase activity; molecular_function GO:0055114; oxidation-reduction process; biological_process GO:0050660; flavin adenine dinucleotide binding; molecular_function}	{XM_011049776.1; PREDICTED: Populus euphratica NADPH-dependent thioredoxin reductase 3 (LOC105142242), mRNA}	{2}
Novelgene1070	{XP_013680148.1; PREDICTED: uncharacterized protein LOC106384783 [Brassica napus]}	{NA}	{NA}	{NA}	{GO:0008270; zinc ion binding; molecular_function GO:0003676; nucleic acid binding; molecular_function GO:0005634; nucleus; cellular_component}	{KC676791.1; Lactuca sativa hypothetical protein, cysteine-rich RLK, nine-cis-epoxycarotenoid dioxygenase 4, and cysteine-rich RLK genes, complete cds}	{2}
Novelgene1071	{KMT15328.1; hypothetical protein BVRB_3g060340 [Beta vulgaris subsp. vulgaris]}	{NA}	{bvg:104889205; - - - - -}	{NA}	{NA}	{NA}	{NA}
Novelgene1072	{KVI03539.1; Protein of unknown function DUF952, partial [Cynara cardunculus var. scolymus]}	{NA}	{nta:107768738; - - - - -}	{NA}	{NA}	{NA}	{NA}
Novelgene1073	{NA}	{NA}	{NA}	{NA}	{NA}	{NA}	{NA}
Novelgene1074	{NA}	{NA}	{NA}	{NA}	{NA}	{NA}	{NA}
Novelgene1075	{AGM34084.1; cysteine-rich RLK [Lactuca sativa]}	{sp|P10978|POLX_TOBAC; Retrovirus-related Pol polyprotein from transposon TNT 1-94 OS=Nicotiana tabacum PE=2 SV=1}	{ini:109156880; - - - - -}	{At3g60170; KOG0017 FOG: Transposon-encoded proteins with TYA, reverse transcriptase, integrase domains in various combinations R General function prediction only ;}	{NA}	{KC676791.1; Lactuca sativa hypothetical protein, cysteine-rich RLK, nine-cis-epoxycarotenoid dioxygenase 4, and cysteine-rich RLK genes, complete cds}	{NA}
Novelgene1076	{APU93382.1; putative gag-pol polyprotein [Marshallia obovata]}	{sp|Q7LHG5|YI31B_YEAST; Transposon Ty3-I Gag-Pol polyprotein OS=Saccharomyces cerevisiae (strain ATCC 204508 / S288c) GN=TY3B-I PE=3 SV=2}	{pper:PRUPE_ppa015000mg; - - - - -}	{At2g10780; KOG0017 FOG: Transposon-encoded proteins with TYA, reverse transcriptase, integrase domains in various combinations R General function prediction only ;}	{GO:0006508; proteolysis; biological_process GO:0008270; zinc ion binding; molecular_function GO:0004190; aspartic-type endopeptidase activity; molecular_function GO:0003676; nucleic acid binding; molecular_function GO:0003723; RNA binding; molecular_function GO:0006278; RNA-dependent DNA replication; biological_process GO:0003964; RNA-directed DNA polymerase activity; molecular_function GO:00037…	{KC676791.1; Lactuca sativa hypothetical protein, cysteine-rich RLK, nine-cis-epoxycarotenoid dioxygenase 4, and cysteine-rich RLK genes, complete cds}	{4}
Novelgene1077	{KVI11910.1; Alpha crystallin/Hsp20 domain-containing protein [Cynara cardunculus var. scolymus]}	{sp|P27880|HSP12_MEDSA; 18.2 kDa class I heat shock protein OS=Medicago sativa GN=HSP18.2 PE=2 SV=1}	{gra:105791744; K13993 HSP20 HSP20 family protein - ko04141; Genetic Information Processing; Folding, sorting and degradation; Protein processing in endoplasmic reticulum}	{At2g29500; KOG0710 Molecular chaperone (small heat-shock protein Hsp26/Hsp42) O Posttranslational modification, protein turnover, chaperones ;}	{NA}	{AJ306557.2; Helianthus annuus hsp17.6a gene for 17.67 kDa heat-shock protein and hsp17.6b gene for 17.6 kDa heat-shock protein}	{NA}
Novelgene1078	{KVH94625.1; Ankyrin repeat-containing protein [Cynara cardunculus var. scolymus]}	{sp|Q94CT7|XB31_ORYSJ; Probable E3 ubiquitin-protein ligase XBOS31 OS=Oryza sativa subsp. japonica GN=XBOS31 PE=2 SV=1}	{egu:105045681; - - - - -}	{NA}	{GO:0005515; protein binding; molecular_function GO:0008270; zinc ion binding; molecular_function}	{XM_011091152.1; PREDICTED: Sesamum indicum putative E3 ubiquitin-protein ligase XBAT31 (LOC105170401), mRNA}	{1}
Novelgene1079	{NA}	{NA}	{NA}	{NA}	{NA}	{NA}	{NA}
Novelgene1080	{GAU51371.1; hypothetical protein TSUD_247260 [Trifolium subterraneum]}	{sp|P10978|POLX_TOBAC; Retrovirus-related Pol polyprotein from transposon TNT 1-94 OS=Nicotiana tabacum PE=2 SV=1}	{rcu:107262222; - - - - -}	{At1g32590; KOG0017 FOG: Transposon-encoded proteins with TYA, reverse transcriptase, integrase domains in various combinations R General function prediction only ;}	{NA}	{NA}	{NA}
Novelgene1081	{KVI03740.1; Glycoside hydrolase, catalytic domain-containing protein, partial [Cynara cardunculus var. scolymus]}	{sp|Q9FGH4|E139_ARATH; Glucan endo-1,3-beta-glucosidase 9 OS=Arabidopsis thaliana GN=At5g58480 PE=1 SV=1}	{aip:107646798; - - - - -}	{NA}	{GO:0005975; carbohydrate metabolic process; biological_process GO:0004553; hydrolase activity, hydrolyzing O-glycosyl compounds; molecular_function}	{NA}	{1}
Novelgene1082	{XP_015948630.1; PREDICTED: probable protein phosphatase 2C 26 isoform X3 [Arachis duranensis]}	{sp|O64730|P2C26_ARATH; Probable protein phosphatase 2C 26 OS=Arabidopsis thaliana GN=At2g30170 PE=2 SV=2}	{adu:107473568; K17508 PTC7, PPTC7 protein phosphatase PTC7 3.1.3.16 -}	{At2g30170; KOG1379 Serine/threonine protein phosphatase T Signal transduction mechanisms ;}	{NA}	{XM_010471583.2; PREDICTED: Camelina sativa probable protein phosphatase 2C 26 (LOC104749871), transcript variant X3, mRNA}	{NA}
Novelgene1083	{XP_016168373.1; PREDICTED: zinc finger MYM-type protein 1-like [Arachis ipaensis]}	{NA}	{pmum:103322545; - - - - -}	{NA}	{NA}	{NA}	{NA}
Novelgene1084	{NA}	{NA}	{NA}	{NA}	{NA}	{NA}	{NA}
Novelgene1085	{KVI03757.1; TRAM/LAG1/CLN8 homology domain-containing protein [Cynara cardunculus var. scolymus]}	{NA}	{zma:100279422; - - - - -}	{At4g10360; KOG4561 Uncharacterized conserved protein, contains TBC domain TR Signal transduction mechanisms ; General function prediction only ;}	{NA}	{NA}	{NA}
Novelgene1086	{NA}	{NA}	{NA}	{NA}	{NA}	{NA}	{NA}
Novelgene1087	{XP_017423687.1; PREDICTED: uncharacterized protein LOC108332900 [Vigna angularis]}	{NA}	{var:108344014; - - - - -}	{NA}	{GO:0003677; DNA binding; molecular_function GO:0015074; DNA integration; biological_process GO:0006313; transposition, DNA-mediated; biological_process GO:0004803; transposase activity; molecular_function}	{NA}	{1}
Novelgene1088	{NA}	{NA}	{NA}	{NA}	{NA}	{NA}	{NA}
Novelgene1089	{KVI03778.1; Protein of unknown function DUF506, plant [Cynara cardunculus var. scolymus]}	{NA}	{sot:102584365; - - - - -}	{NA}	{NA}	{NA}	{NA}
Novelgene1090	{JAU62511.1; Retrovirus-related Pol polyprotein from transposon TNT 1-94, partial [Noccaea caerulescens]}	{sp|P10978|POLX_TOBAC; Retrovirus-related Pol polyprotein from transposon TNT 1-94 OS=Nicotiana tabacum PE=2 SV=1}	{vra:106778944; - - - - -}	{At1g59265; KOG0017 FOG: Transposon-encoded proteins with TYA, reverse transcriptase, integrase domains in various combinations R General function prediction only ;}	{NA}	{FJ386403.1; Thellungiella halophila putative inositol phosphatase gene, partial cds; cyclin-like protein, putative microtubule-associated protein, putative C2H2 zinc finger protein, brassinosteroid receptor-like protein, putative transmembrane transporter, salt overly sensitive 1-like protein, valyl-tRNA synthetase-like protein, putative glutamate decarboxylase, putative peptide transporter, put…	{NA}
Novelgene1091	{KVH90571.1; hypothetical protein Ccrd_007407 [Cynara cardunculus var. scolymus]}	{NA}	{pper:PRUPE_ppa000322mg; K20305 TRAPPC8, TRS85 trafficking protein particle complex subunit 8 - -}	{At5g16280; KOG1938 Protein with predicted involvement in meiosis (GSG1) D Cell cycle control, cell division, chromosome partitioning ;}	{NA}	{XM_010049668.2; PREDICTED: Eucalyptus grandis TBC1 domain family member 17 (LOC104436818), mRNA}	{NA}
Novelgene1092	{NA}	{NA}	{NA}	{NA}	{NA}	{NA}	{NA}
Novelgene1093	{XP_019250336.1; PREDICTED: MDIS1-interacting receptor like kinase 2-like [Nicotiana attenuata]}	{sp|Q8VZG8|MIK2_ARATH; MDIS1-interacting receptor like kinase 2 OS=Arabidopsis thaliana GN=MIK2 PE=1 SV=3}	{rcu:8266485; - - - - -}	{NA}	{NA}	{KT805745.1; Vernicia montana clone comp155816_c0 LRR-RLK mRNA, partial cds}	{NA}
Novelgene1094	{YP_398375.1; NADH dehydrogenase subunit 5 [Lactuca sativa]}	{sp|Q32539|NU5C_LACSA; NAD(P)H-quinone oxidoreductase subunit 5, chloroplastic OS=Lactuca sativa GN=ndhF PE=3 SV=2}	{pmum:103323521; K05577 ndhF NAD(P)H-quinone oxidoreductase subunit 5 1.6.5.3 ko00190; Metabolism; Energy metabolism; Oxidative phosphorylation}	{AtCh070; KOG4668 NADH dehydrogenase subunits 2, 5, and related proteins C Energy production and conversion ;}	{GO:0055114; oxidation-reduction process; biological_process GO:0042773; ATP synthesis coupled electron transport; biological_process GO:0008137; NADH dehydrogenase (ubiquinone) activity; molecular_function}	{DQ383816.1; Lactuca sativa cultivar Salinas chloroplast, complete genome}	{2}
Novelgene1095	{NA}	{NA}	{NA}	{NA}	{NA}	{NA}	{NA}
Novelgene1096	{KVI11614.1; Calcium-transporting P-type ATPase, subfamily IIB [Cynara cardunculus var. scolymus]}	{sp|Q9LIK7|ACA13_ARATH; Putative calcium-transporting ATPase 13, plasma membrane-type OS=Arabidopsis thaliana GN=ACA13 PE=3 SV=1}	{pop:POPTR_0002s04840g; K01537 E3.6.3.8 Ca2+-transporting ATPase 3.6.3.8 -}	{At3g22910; KOG0204 Calcium transporting ATPase P Inorganic ion transport and metabolism ;}	{NA}	{XM_004146914.2; PREDICTED: Cucumis sativus calcium-transporting ATPase 12, plasma membrane-type (LOC101220140), mRNA}	{NA}
Novelgene1097	{APU93382.1; putative gag-pol polyprotein [Marshallia obovata]}	{sp|Q99315|YG31B_YEAST; Transposon Ty3-G Gag-Pol polyprotein OS=Saccharomyces cerevisiae (strain ATCC 204508 / S288c) GN=TY3B-G PE=1 SV=3}	{pper:PRUPE_ppa015000mg; - - - - -}	{At2g10780; KOG0017 FOG: Transposon-encoded proteins with TYA, reverse transcriptase, integrase domains in various combinations R General function prediction only ;}	{GO:0015074; DNA integration; biological_process}	{JX485630.1; Lactuca sativa cultivar Diana flowering locus T (FT) gene, complete cds}	{1}
Novelgene1098	{KVI12541.1; Aluminum-activated malate transporter [Cynara cardunculus var. scolymus]}	{sp|Q9LS23|ALMTD_ARATH; Aluminum-activated malate transporter 13 OS=Arabidopsis thaliana GN=ALMT13 PE=2 SV=1}	{nnu:104596449; - - - - -}	{At5g46600; KOG4711 Predicted membrane protein R General function prediction only ;}	{NA}	{XM_017384090.1; PREDICTED: Daucus carota subsp. sativus aluminum-activated malate transporter 13-like (LOC108212363), mRNA}	{NA}
Novelgene1099	{NA}	{NA}	{NA}	{NA}	{NA}	{NA}	{NA}
Novelgene1100	{CAD41731.1; OSJNBb0034I13.10 [Oryza sativa Japonica Group]}	{sp|P10978|POLX_TOBAC; Retrovirus-related Pol polyprotein from transposon TNT 1-94 OS=Nicotiana tabacum PE=2 SV=1}	{sbi:SORBI_02g004525; - - - - -}	{At1g48710; KOG0017 FOG: Transposon-encoded proteins with TYA, reverse transcriptase, integrase domains in various combinations R General function prediction only ;}	{NA}	{XM_013870593.1; PREDICTED: Brassica napus uncharacterized LOC106429826 (LOC106429826), mRNA}	{NA}
Novelgene1101	{KVI03969.1; Glutaredoxin, partial [Cynara cardunculus var. scolymus]}	{sp|Q9SA68|GRXS1_ARATH; Monothiol glutaredoxin-S1 OS=Arabidopsis thaliana GN=GRXS1 PE=3 SV=1}	{ini:109158697; K03676 grxC, GLRX, GLRX2 glutaredoxin 3 - -}	{At1g03020; KOG1752 Glutaredoxin and related proteins O Posttranslational modification, protein turnover, chaperones ;}	{GO:0016491; oxidoreductase activity; molecular_function GO:0009055; NA GO:0055114; oxidation-reduction process; biological_process GO:0045454; cell redox homeostasis; biological_process GO:0015035; protein disulfide oxidoreductase activity; molecular_function GO:0046872; metal ion binding; molecular_function}	{XM_002878441.1; Arabidopsis lyrata subsp. lyrata glutaredoxin family protein, mRNA}	{2}
Novelgene1102	{ADB85429.1; putative retrotransposon protein [Phyllostachys edulis]}	{sp|P10978|POLX_TOBAC; Retrovirus-related Pol polyprotein from transposon TNT 1-94 OS=Nicotiana tabacum PE=2 SV=1}	{spen:107024343; - - - - -; spen:107024343; - - - - -}	{At4g03810; KOG0017 FOG: Transposon-encoded proteins with TYA, reverse transcriptase, integrase domains in various combinations R General function prediction only ;}	{GO:0015074; DNA integration; biological_process}	{JX485630.1; Lactuca sativa cultivar Diana flowering locus T (FT) gene, complete cds}	{1}
Novelgene1103	{KVH99778.1; Disease resistance protein [Cynara cardunculus var. scolymus]}	{NA}	{NA}	{NA}	{NA}	{NA}	{NA}
Novelgene1104	{NA}	{NA}	{NA}	{NA}	{NA}	{NA}	{NA}
Novelgene1105	{KVH99778.1; Disease resistance protein [Cynara cardunculus var. scolymus]}	{NA}	{pvu:PHAVU_008G072100g; - - - - -}	{NA}	{NA}	{AY193500.1; Lactuca perennis resistance protein RGC2K gene, partial cds}	{NA}
Novelgene1106	{NA}	{NA}	{NA}	{NA}	{NA}	{KC676791.1; Lactuca sativa hypothetical protein, cysteine-rich RLK, nine-cis-epoxycarotenoid dioxygenase 4, and cysteine-rich RLK genes, complete cds}	{NA}
Novelgene1107	{KVH94430.1; Exosome complex RNA-binding protein 1/RRP40/RRP4 [Cynara cardunculus var. scolymus]}	{sp|Q9ZVT7|RRP4_ARATH; Exosome complex component RRP4 homolog OS=Arabidopsis thaliana GN=RRP4 PE=1 SV=1}	{sind:105163224; K03679 RRP4, EXOSC2 exosome complex component RRP4 - ko03018; Genetic Information Processing; Folding, sorting and degradation; RNA degradation}	{At1g03360; KOG3013 Exosomal 3'-5' exoribonuclease complex, subunit Rrp4 A RNA processing and modification ;}	{NA}	{XM_019298231.1; PREDICTED: Ipomoea nil exosome complex component RRP4 homolog (LOC109150336), mRNA}	{NA}
Novelgene1108	{NA}	{NA}	{NA}	{NA}	{NA}	{NA}	{NA}
Novelgene1109	{NA}	{NA}	{NA}	{NA}	{NA}	{JF826503.1; Ageratina adenophora chloroplast, complete genome}	{NA}
Novelgene1110	{AGM34084.1; cysteine-rich RLK [Lactuca sativa]}	{sp|P10978|POLX_TOBAC; Retrovirus-related Pol polyprotein from transposon TNT 1-94 OS=Nicotiana tabacum PE=2 SV=1}	{ini:109156880; - - - - -}	{At1g36035; KOG0017 FOG: Transposon-encoded proteins with TYA, reverse transcriptase, integrase domains in various combinations R General function prediction only ;}	{NA}	{KC676791.1; Lactuca sativa hypothetical protein, cysteine-rich RLK, nine-cis-epoxycarotenoid dioxygenase 4, and cysteine-rich RLK genes, complete cds}	{NA}
Novelgene1111	{NA}	{NA}	{NA}	{NA}	{NA}	{NA}	{NA}
Novelgene1112	{NA}	{NA}	{NA}	{NA}	{NA}	{NA}	{NA}
Novelgene1113	{KYP65845.1; Transposon TX1 uncharacterized, partial [Cajanus cajan]}	{sp|P14381|YTX2_XENLA; Transposon TX1 uncharacterized 149 kDa protein OS=Xenopus laevis PE=4 SV=1}	{lang:109337317; - - - - -; lang:109337317; - - - - -}	{At2g31080; KOG1075 FOG: Reverse transcriptase R General function prediction only ;}	{NA}	{NA}	{NA}
Novelgene1114	{BAA22288.1; polyprotein [Oryza australiensis]}	{sp|P10978|POLX_TOBAC; Retrovirus-related Pol polyprotein from transposon TNT 1-94 OS=Nicotiana tabacum PE=2 SV=1}	{spen:107024343; - - - - -; spen:107024343; - - - - -}	{At4g03810; KOG0017 FOG: Transposon-encoded proteins with TYA, reverse transcriptase, integrase domains in various combinations R General function prediction only ;}	{NA}	{JX485630.1; Lactuca sativa cultivar Diana flowering locus T (FT) gene, complete cds}	{NA}
Novelgene1115	{XP_010543379.1; PREDICTED: importin subunit alpha-9 [Tarenaya hassleriana]}	{sp|F4KF65|IMPA9_ARATH; Importin subunit alpha-9 OS=Arabidopsis thaliana GN=IMPA9 PE=3 SV=1}	{pxb:103934549; - - - - -}	{At5g03070; KOG0166 Karyopherin (importin) alpha U Intracellular trafficking, secretion, and vesicular transport ;}	{NA}	{Y17624.1; Lactuca sativa SSR microsatellite sequence, clone 21s159f}	{NA}
Novelgene1116	{NA}	{NA}	{NA}	{NA}	{NA}	{NA}	{NA}
Novelgene1117	{NA}	{NA}	{NA}	{NA}	{NA}	{NA}	{NA}
Novelgene1118	{APU93382.1; putative gag-pol polyprotein [Marshallia obovata]}	{sp|Q7LHG5|YI31B_YEAST; Transposon Ty3-I Gag-Pol polyprotein OS=Saccharomyces cerevisiae (strain ATCC 204508 / S288c) GN=TY3B-I PE=3 SV=2}	{pper:PRUPE_ppa015000mg; - - - - -}	{At2g10780; KOG0017 FOG: Transposon-encoded proteins with TYA, reverse transcriptase, integrase domains in various combinations R General function prediction only ;}	{NA}	{JX485630.1; Lactuca sativa cultivar Diana flowering locus T (FT) gene, complete cds}	{NA}
Novelgene1119	{XP_017609417.1; PREDICTED: uncharacterized protein LOC108455356 [Gossypium arboreum]}	{NA}	{bdi:104582352; - - - - -}	{At4g10460; KOG0017 FOG: Transposon-encoded proteins with TYA, reverse transcriptase, integrase domains in various combinations R General function prediction only ;}	{NA}	{XM_003603729.2; Medicago truncatula RING/FYVE/PHD-type zinc finger protein mRNA}	{NA}
Novelgene1120	{NA}	{NA}	{NA}	{NA}	{NA}	{KC676791.1; Lactuca sativa hypothetical protein, cysteine-rich RLK, nine-cis-epoxycarotenoid dioxygenase 4, and cysteine-rich RLK genes, complete cds}	{NA}
Novelgene1121	{GAU17045.1; hypothetical protein TSUD_105440 [Trifolium subterraneum]}	{NA}	{cam:101500384; - - - - -}	{NA}	{NA}	{JX474985.1; Lactuca sativa microsatellite LSSB58 sequence}	{NA}
Novelgene1122	{NA}	{NA}	{NA}	{NA}	{NA}	{JX485630.1; Lactuca sativa cultivar Diana flowering locus T (FT) gene, complete cds}	{NA}
Novelgene1123	{NA}	{NA}	{NA}	{NA}	{NA}	{NA}	{NA}
Novelgene1124	{NA}	{NA}	{NA}	{NA}	{NA}	{NA}	{NA}
Novelgene1125	{NA}	{NA}	{NA}	{NA}	{NA}	{AC207704.1; Erythranthe guttata clone MG_Bb-094P09, complete sequence}	{NA}
Novelgene1126	{KVI07797.1; Transcription factor IIS, N-terminal, partial [Cynara cardunculus var. scolymus]}	{NA}	{sot:102588646; - - - - -}	{NA}	{NA}	{NA}	{NA}
Novelgene1127	{NA}	{NA}	{NA}	{NA}	{NA}	{NA}	{NA}
Novelgene1128	{APU93382.1; putative gag-pol polyprotein [Marshallia obovata]}	{sp|Q04832|HEXP_LEIMA; DNA-binding protein HEXBP OS=Leishmania major GN=HEXBP PE=4 SV=1}	{bvg:104886862; - - - - -}	{At3g43830; KOG0017 FOG: Transposon-encoded proteins with TYA, reverse transcriptase, integrase domains in various combinations R General function prediction only ;}	{NA}	{JX485630.1; Lactuca sativa cultivar Diana flowering locus T (FT) gene, complete cds}	{NA}
Novelgene1129	{KVI07796.1; DnaJ domain-containing protein [Cynara cardunculus var. scolymus]}	{sp|Q9FYB5|DNJ11_ARATH; Chaperone protein dnaJ 11, chloroplastic OS=Arabidopsis thaliana GN=ATJ11 PE=1 SV=2}	{cit:107176357; - - - - -}	{At4g36040; KOG0712 Molecular chaperone (DnaJ superfamily) O Posttranslational modification, protein turnover, chaperones ;}	{NA}	{NA}	{NA}
Novelgene1130	{APU93382.1; putative gag-pol polyprotein [Marshallia obovata]}	{sp|Q99315|YG31B_YEAST; Transposon Ty3-G Gag-Pol polyprotein OS=Saccharomyces cerevisiae (strain ATCC 204508 / S288c) GN=TY3B-G PE=1 SV=3}	{pper:PRUPE_ppa015000mg; - - - - -}	{At2g10780; KOG0017 FOG: Transposon-encoded proteins with TYA, reverse transcriptase, integrase domains in various combinations R General function prediction only ;}	{NA}	{JX485630.1; Lactuca sativa cultivar Diana flowering locus T (FT) gene, complete cds}	{NA}
Novelgene1131	{NA}	{NA}	{NA}	{NA}	{NA}	{AF188063.1; Lactuca sativa clone lettDP9 isopentenyl pyrophosphate:dimethyllallyl pyrophosphate isomerase (ipiLs2) mRNA, partial cds}	{NA}
Novelgene1132	{APU93382.1; putative gag-pol polyprotein [Marshallia obovata]}	{sp|Q7LHG5|YI31B_YEAST; Transposon Ty3-I Gag-Pol polyprotein OS=Saccharomyces cerevisiae (strain ATCC 204508 / S288c) GN=TY3B-I PE=3 SV=2}	{adu:107479325; - - - - -}	{At2g10780; KOG0017 FOG: Transposon-encoded proteins with TYA, reverse transcriptase, integrase domains in various combinations R General function prediction only ;}	{NA}	{JX474921.1; Lactuca sativa microsatellite LSSA14 sequence}	{NA}
Novelgene1133	{NA}	{NA}	{NA}	{NA}	{NA}	{NA}	{NA}
Novelgene1134	{KYP64614.1; Retrovirus-related Pol polyprotein from transposon TNT 1-94, partial [Cajanus cajan]}	{sp|P10978|POLX_TOBAC; Retrovirus-related Pol polyprotein from transposon TNT 1-94 OS=Nicotiana tabacum PE=2 SV=1}	{vra:106778944; - - - - -}	{At1g31210; KOG0017 FOG: Transposon-encoded proteins with TYA, reverse transcriptase, integrase domains in various combinations R General function prediction only ;}	{NA}	{HG670306.1; Triticum aestivum chromosome 3B, genomic scaffold, cultivar Chinese Spring}	{NA}
Novelgene1135	{KVH99778.1; Disease resistance protein [Cynara cardunculus var. scolymus]}	{sp|Q9T048|DRL27_ARATH; Disease resistance protein At4g27190 OS=Arabidopsis thaliana GN=At4g27190 PE=2 SV=1}	{jcu:105635055; - - - - -}	{At4g27190; KOG4658 Apoptotic ATPase T Signal transduction mechanisms ;}	{NA}	{AY153845.1; Lactuca sativa LSRGCD02_RVK resistance protein candidate gene, partial cds}	{NA}
Novelgene1136	{NA}	{NA}	{NA}	{NA}	{NA}	{NA}	{NA}
Novelgene1137	{NA}	{NA}	{NA}	{NA}	{NA}	{NA}	{NA}
Novelgene1138	{NA}	{NA}	{NA}	{NA}	{NA}	{NA}	{NA}
Novelgene1139	{XP_012827603.1; PREDICTED: uncharacterized protein LOC105948893 isoform X1 [Erythranthe guttata]}	{NA}	{bvg:104887394; - - - - -}	{NA}	{NA}	{NA}	{NA}
Novelgene1140	{XP_009374378.1; PREDICTED: putative disease resistance protein RGA3 isoform X2 [Pyrus x bretschneideri]}	{sp|Q7XA40|RGA3_SOLBU; Putative disease resistance protein RGA3 OS=Solanum bulbocastanum GN=RGA3 PE=2 SV=2}	{pmum:103322665; - - - - -}	{At3g14470; KOG4658 Apoptotic ATPase T Signal transduction mechanisms ;}	{NA}	{EU889299.1; Lactuca sativa isolate LsatNBS05 NBS-LRR resistance-like protein gene, partial cds}	{NA}
Novelgene1141	{NA}	{NA}	{NA}	{NA}	{NA}	{NA}	{NA}
Novelgene1142	{NA}	{NA}	{NA}	{At2g20450; KOG3421 60S ribosomal protein L14 J Translation, ribosomal structure and biogenesis ;}	{NA}	{NA}	{NA}
Novelgene1143	{XP_009374457.1; PREDICTED: putative disease resistance protein RGA4 [Pyrus x bretschneideri]}	{sp|Q7XA40|RGA3_SOLBU; Putative disease resistance protein RGA3 OS=Solanum bulbocastanum GN=RGA3 PE=2 SV=2}	{pxb:108867173; - - - - -}	{At3g14470; KOG4658 Apoptotic ATPase T Signal transduction mechanisms ;}	{NA}	{EU889299.1; Lactuca sativa isolate LsatNBS05 NBS-LRR resistance-like protein gene, partial cds}	{NA}
Novelgene1144	{NA}	{NA}	{NA}	{NA}	{NA}	{NA}	{NA}
Novelgene1145	{KVH87561.1; hypothetical protein Ccrd_025160 [Cynara cardunculus var. scolymus]}	{NA}	{ini:109150787; - - - - -}	{NA}	{NA}	{NA}	{NA}
Novelgene1146	{KVI02593.1; hypothetical protein Ccrd_019119 [Cynara cardunculus var. scolymus]}	{NA}	{nnu:104599552; K15030 EIF3M translation initiation factor 3 subunit M - -}	{At3g02200; KOG2753 Uncharacterized conserved protein, contains PCI domain R General function prediction only ;}	{NA}	{KM222410.1; Taraxacum brevicorniculatum putative ascorbate peroxidase (APX) mRNA, partial cds}	{NA}
Novelgene1147	{KVI00967.1; hypothetical protein Ccrd_020779, partial [Cynara cardunculus var. scolymus]}	{sp|P09524|IBMP_FMVD; Transactivator/viroplasmin protein OS=Figwort mosaic virus (strain DxS) GN=ORF VI PE=3 SV=1}	{NA}	{NA}	{NA}	{NA}	{NA}
Novelgene1148	{APU93382.1; putative gag-pol polyprotein [Marshallia obovata]}	{NA}	{bvg:104893796; - - - - -}	{NA}	{NA}	{KC676791.1; Lactuca sativa hypothetical protein, cysteine-rich RLK, nine-cis-epoxycarotenoid dioxygenase 4, and cysteine-rich RLK genes, complete cds}	{NA}
Novelgene1149	{KVH95239.1; Phosphoribosyl pyrophosphate synthetase, conserved site-containing protein [Cynara cardunculus var. scolymus]}	{sp|Q9XG99|KPRS2_SPIOL; Ribose-phosphate pyrophosphokinase 2, chloroplastic OS=Spinacia oleracea GN=PRS2 PE=2 SV=1}	{gra:105791957; K00948 PRPS, prsA ribose-phosphate pyrophosphokinase 2.7.6.1 ko01200; Metabolism; Global and overview maps; Carbon metabolism | ko01230; Metabolism; Global and overview maps; Biosynthesis of amino acids | ko00030; Metabolism; Carbohydrate metabolism; Pentose phosphate pathway | ko00230; Metabolism; Nucleotide metabolism; Purine metabolism}	{At1g32380; KOG1448 Ribose-phosphate pyrophosphokinase FE Nucleotide transport and metabolism ; Amino acid transport and metabolism ;}	{NA}	{JX485630.1; Lactuca sativa cultivar Diana flowering locus T (FT) gene, complete cds}	{NA}
Novelgene1150	{NA}	{NA}	{NA}	{NA}	{NA}	{NA}	{NA}
Novelgene1151	{KVI08119.1; Cupredoxin [Cynara cardunculus var. scolymus]}	{NA}	{cam:101497579; - - - - -}	{NA}	{NA}	{GQ341434.1; Lactuca serriola cultivar UC96US23 marker Cntg10192 genomic sequence}	{NA}
Novelgene1152	{NA}	{NA}	{NA}	{NA}	{NA}	{GQ341052.1; Lactuca sativa cultivar Bandit marker CLSZ1525 genomic sequence}	{NA}
Novelgene1153	{NA}	{NA}	{NA}	{NA}	{NA}	{NA}	{NA}
Novelgene1154	{XP_014757734.1; PREDICTED: uncharacterized protein LOC106866655, partial [Brachypodium distachyon]}	{NA}	{bdi:106866053; - - - - -}	{NA}	{NA}	{KC676791.1; Lactuca sativa hypothetical protein, cysteine-rich RLK, nine-cis-epoxycarotenoid dioxygenase 4, and cysteine-rich RLK genes, complete cds}	{NA}
Novelgene1155	{KVI08133.1; GTP binding domain-containing protein, partial [Cynara cardunculus var. scolymus]}	{NA}	{NA}	{NA}	{NA}	{NA}	{NA}
Novelgene1156	{AGM34084.1; cysteine-rich RLK [Lactuca sativa]}	{sp|P10978|POLX_TOBAC; Retrovirus-related Pol polyprotein from transposon TNT 1-94 OS=Nicotiana tabacum PE=2 SV=1}	{ini:109174842; - - - - -}	{At2g15650; KOG0017 FOG: Transposon-encoded proteins with TYA, reverse transcriptase, integrase domains in various combinations R General function prediction only ;}	{NA}	{KC676791.1; Lactuca sativa hypothetical protein, cysteine-rich RLK, nine-cis-epoxycarotenoid dioxygenase 4, and cysteine-rich RLK genes, complete cds}	{NA}
Novelgene1157	{KVI11122.1; Retrotransposon gag protein [Cynara cardunculus var. scolymus]}	{sp|Q9LSG3|GAUT8_ARATH; Galacturonosyltransferase 8 OS=Arabidopsis thaliana GN=GAUT8 PE=1 SV=1}	{bna:106354667; - - - - -}	{At2g10780; KOG0017 FOG: Transposon-encoded proteins with TYA, reverse transcriptase, integrase domains in various combinations R General function prediction only ;}	{NA}	{JX474985.1; Lactuca sativa microsatellite LSSB58 sequence}	{NA}
Novelgene1158	{NA}	{NA}	{NA}	{NA}	{NA}	{NA}	{NA}
Novelgene1159	{NA}	{NA}	{NA}	{NA}	{NA}	{NA}	{NA}
Novelgene1160	{NA}	{NA}	{NA}	{NA}	{NA}	{NA}	{NA}
Novelgene1161	{KVI08296.1; AP2/ERF domain-containing protein [Cynara cardunculus var. scolymus]}	{sp|Q9SVQ0|ERF62_ARATH; Ethylene-responsive transcription factor ERF062 OS=Arabidopsis thaliana GN=ERF062 PE=2 SV=1}	{cann:107852168; - - - - -}	{NA}	{NA}	{XM_004247911.3; PREDICTED: Solanum lycopersicum ethylene-responsive transcription factor ERF062 (LOC101246474), mRNA}	{NA}
Novelgene1162	{NA}	{NA}	{NA}	{NA}	{NA}	{AF072268.1; Lactuca sativa resistance protein candidate RGC2A (RGC2A) pseudogene, complete sequence}	{NA}
Novelgene1163	{KVH90962.1; Cyclin-dependent kinase inhibitor, partial [Cynara cardunculus var. scolymus]}	{NA}	{mdm:103445404; - - - - -}	{NA}	{NA}	{NA}	{NA}
Novelgene1164	{KVI08274.1; Beta-glucosidase, GBA2 type [Cynara cardunculus var. scolymus]}	{sp|Q9HCG7|GBA2_HUMAN; Non-lysosomal glucosylceramidase OS=Homo sapiens GN=GBA2 PE=1 SV=2}	{jcu:105633196; K17108 GBA2 non-lysosomal glucosylceramidase 3.2.1.45 ko00600; Metabolism; Lipid metabolism; Sphingolipid metabolism | ko00511; Metabolism; Glycan biosynthesis and metabolism; Other glycan degradation}	{At3g24180; KOG2119 Predicted bile acid beta-glucosidase G Carbohydrate transport and metabolism ;}	{NA}	{NA}	{NA}
Novelgene1165	{XP_015630915.1; PREDICTED: ubiquitin [Oryza sativa Japonica Group]}	{sp|P0CH05|UBI2P_PETCR; Polyubiquitin OS=Petroselinum crispum GN=PCUBI4-2 PE=3 SV=1}	{osa:4332312; K02927 RP-L40e, RPL40 large subunit ribosomal protein L40e - ko03010; Genetic Information Processing; Translation; Ribosome}	{CE01921; KOG0001 Ubiquitin and ubiquitin-like proteins OR Posttranslational modification, protein turnover, chaperones ; General function prediction only ;}	{NA}	{DQ267236.1; Tragopogon dubius clone TDUBUBQ putative polyubiquitin mRNA, partial cds}	{NA}
Novelgene1166	{KVH87659.1; Sec23/Sec24, trunk domain-containing protein [Cynara cardunculus var. scolymus]}	{sp|Q4PE39|SEC23_USTMA; Protein transport protein SEC23 OS=Ustilago maydis (strain 521 / FGSC 9021) GN=SEC23 PE=3 SV=1}	{pmum:103322643; K14006 SEC23 protein transport protein SEC23 - ko04141; Genetic Information Processing; Folding, sorting and degradation; Protein processing in endoplasmic reticulum}	{At1g05520; KOG1986 Vesicle coat complex COPII, subunit SEC23 U Intracellular trafficking, secretion, and vesicular transport ;}	{NA}	{XM_003538484.3; PREDICTED: Glycine max protein transport protein SEC23-like (LOC100789860), mRNA}	{NA}
Novelgene1167	{KVI00472.1; Auxin responsive SAUR protein [Cynara cardunculus var. scolymus]}	{sp|Q9FJG0|SAU20_ARATH; Auxin-responsive protein SAUR20 OS=Arabidopsis thaliana GN=SAUR20 PE=2 SV=1}	{cic:CICLE_v10029871mg; K14488 SAUR SAUR family protein - ko04075; Environmental Information Processing; Signal transduction; Plant hormone signal transduction}	{NA}	{NA}	{NA}	{NA}
Novelgene1168	{XP_018719294.1; PREDICTED: uncharacterized protein LOC108955652 [Eucalyptus grandis]}	{sp|Q99315|YG31B_YEAST; Transposon Ty3-G Gag-Pol polyprotein OS=Saccharomyces cerevisiae (strain ATCC 204508 / S288c) GN=TY3B-G PE=1 SV=3}	{egr:108955652; - - - - -}	{At1g35647; KOG0017 FOG: Transposon-encoded proteins with TYA, reverse transcriptase, integrase domains in various combinations R General function prediction only ;}	{NA}	{XM_016797284.1; PREDICTED: Prunus mume uncharacterized LOC107882067 (LOC107882067), partial mRNA}	{NA}
Novelgene1169	{KVI08380.1; hypothetical protein Ccrd_013249 [Cynara cardunculus var. scolymus]}	{NA}	{gra:105794295; - - - - -}	{NA}	{NA}	{XM_015309773.1; PREDICTED: Solanum tuberosum extensin-2-like (LOC107061048), mRNA}	{NA}
Novelgene1170	{XP_017613726.1; PREDICTED: uncharacterized protein LOC108458842 [Gossypium arboreum]}	{sp|Q3BAI2|YCX91_PHAAO; Uncharacterized protein ORF91 OS=Phalaenopsis aphrodite subsp. formosana PE=4 SV=1}	{rcu:107261652; - - - - -}	{NA}	{NA}	{DQ383816.1; Lactuca sativa cultivar Salinas chloroplast, complete genome}	{NA}
Novelgene1171	{GAU44045.1; hypothetical protein TSUD_300150 [Trifolium subterraneum]}	{NA}	{NA}	{NA}	{NA}	{KC676791.1; Lactuca sativa hypothetical protein, cysteine-rich RLK, nine-cis-epoxycarotenoid dioxygenase 4, and cysteine-rich RLK genes, complete cds}	{NA}
Novelgene1172	{NA}	{NA}	{NA}	{NA}	{NA}	{NR_140795.1; Arabidopsis thaliana other RNA snoRNA}	{NA}
Novelgene1173	{NA}	{NA}	{NA}	{NA}	{NA}	{NA}	{NA}
Novelgene1174	{KVI08342.1; Late embryogenesis abundant protein, LEA-14 [Cynara cardunculus var. scolymus]}	{sp|Q9FNH6|NHL3_ARATH; NDR1/HIN1-like protein 3 OS=Arabidopsis thaliana GN=NHL3 PE=1 SV=1}	{sot:102577735; - - - - -}	{NA}	{NA}	{NA}	{NA}
Novelgene1175	{KVI08342.1; Late embryogenesis abundant protein, LEA-14 [Cynara cardunculus var. scolymus]}	{sp|Q9FNH6|NHL3_ARATH; NDR1/HIN1-like protein 3 OS=Arabidopsis thaliana GN=NHL3 PE=1 SV=1}	{sot:102577735; - - - - -}	{NA}	{NA}	{NA}	{NA}
Novelgene1176	{XP_017257030.1; PREDICTED: uncharacterized protein LOC108226569 [Daucus carota subsp. sativus]}	{NA}	{nta:107775575; - - - - -}	{NA}	{NA}	{NA}	{NA}
Novelgene1177	{NA}	{NA}	{NA}	{NA}	{NA}	{NA}	{NA}
Novelgene1178	{NA}	{NA}	{NA}	{NA}	{NA}	{NA}	{NA}
Novelgene1179	{NA}	{NA}	{NA}	{NA}	{NA}	{NA}	{NA}
Novelgene1180	{XP_012841028.1; PREDICTED: uncharacterized protein LOC105961341 [Erythranthe guttata]}	{NA}	{zma:103630245; K15255 PIF1 ATP-dependent DNA helicase PIF1 3.6.4.12 -}	{At3g30560; KOG0987 DNA helicase PIF1/RRM3 D Cell cycle control, cell division, chromosome partitioning ;}	{NA}	{NA}	{NA}
Novelgene1181	{KVI08458.1; Wall-associated receptor kinase galacturonan-binding domain-containing protein [Cynara cardunculus var. scolymus]}	{sp|Q8RY17|WAKLI_ARATH; Wall-associated receptor kinase-like 22 OS=Arabidopsis thaliana GN=WAKL22 PE=2 SV=1}	{spen:107010483; - - - - -; spen:107010483; - - - - -}	{NA}	{NA}	{NA}	{NA}
Novelgene1182	{NA}	{NA}	{NA}	{NA}	{NA}	{NA}	{NA}
Novelgene1183	{NA}	{NA}	{NA}	{NA}	{NA}	{NA}	{NA}
Novelgene1184	{NA}	{NA}	{NA}	{NA}	{NA}	{XR_369524.2; PREDICTED: Citrus sinensis uncharacterized LOC102626358 (LOC102626358), ncRNA}	{NA}
Novelgene1185	{NA}	{NA}	{NA}	{NA}	{NA}	{NA}	{NA}
Novelgene1186	{XP_020100517.1; probable DNA gyrase subunit A, chloroplastic/mitochondrial isoform X2 [Ananas comosus]}	{sp|Q5YLB5|GYRA_NICBE; DNA gyrase subunit A, chloroplastic/mitochondrial OS=Nicotiana benthamiana GN=GYRA PE=2 SV=1}	{sind:105162598; K02469 gyrA DNA gyrase subunit A 5.99.1.3 -}	{At3g10690; KOG0355 DNA topoisomerase type II B Chromatin structure and dynamics ;}	{GO:0006265; DNA topological change; biological_process GO:0005525; GTP binding; molecular_function GO:0003677; DNA binding; molecular_function GO:0003918; DNA topoisomerase (ATP-hydrolyzing) activity; molecular_function GO:0005524; ATP binding; molecular_function}	{XM_012994504.1; PREDICTED: Erythranthe guttatus DNA gyrase subunit A, chloroplastic/mitochondrial (LOC105969733), mRNA}	{2}
Novelgene1187	{NA}	{NA}	{NA}	{NA}	{NA}	{NA}	{NA}
Novelgene1188	{NA}	{NA}	{NA}	{NA}	{NA}	{NA}	{NA}
Novelgene1189	{KVI08596.1; Zinc finger, RING/FYVE/PHD-type [Cynara cardunculus var. scolymus]}	{sp|Q8RXX9|ATL6_ARATH; E3 ubiquitin-protein ligase ATL6 OS=Arabidopsis thaliana GN=ATL6 PE=1 SV=2}	{nnu:104604112; K10664 ATL6S E3 ubiquitin-protein ligase ATL6/9/15/31/42/55 2.3.2.27 -}	{At3g05200; KOG0800 FOG: Predicted E3 ubiquitin ligase O Posttranslational modification, protein turnover, chaperones ;}	{NA}	{XM_017761859.1; PREDICTED: Gossypium arboreum E3 ubiquitin-protein ligase ATL6-like (LOC108461883), mRNA}	{NA}
Novelgene1190	{NA}	{NA}	{NA}	{NA}	{NA}	{NA}	{NA}
Novelgene1191	{XP_013453108.1; hypothetical protein MTR_6g087780 [Medicago truncatula]}	{NA}	{NA}	{NA}	{NA}	{AC160097.28; Medicago truncatula clone mth2-182a12, complete sequence}	{NA}
Novelgene1192	{KVI08706.1; Diacylglycerol acyltransferase [Cynara cardunculus var. scolymus]}	{sp|Q9ASU1|DGAT2_ARATH; Diacylglycerol O-acyltransferase 2 OS=Arabidopsis thaliana GN=DGAT2 PE=1 SV=1}	{eus:EUTSA_v10010550mg; K14457 MOGAT2, MGAT2 2-acylglycerol O-acyltransferase 2 2.3.1.22 ko00561; Metabolism; Lipid metabolism; Glycerolipid metabolism | ko04975; Organismal Systems; Digestive system; Fat digestion and absorption}	{At3g51520; KOG0831 Acyl-CoA:diacylglycerol acyltransferase (DGAT) I Lipid transport and metabolism ;}	{GO:0016747; transferase activity, transferring acyl groups other than amino-acyl groups; molecular_function}	{HQ248185.1; Helianthus annuus diacylglycerol acyltransferase 2 (DGAT2) mRNA, complete cds}	{1}
Novelgene1193	{XP_010672823.1; PREDICTED: uncharacterized protein LOC104889326 [Beta vulgaris subsp. vulgaris]}	{NA}	{bvg:104889326; - - - - -}	{At2g06950; KOG0017 FOG: Transposon-encoded proteins with TYA, reverse transcriptase, integrase domains in various combinations R General function prediction only ;}	{NA}	{NA}	{NA}
Novelgene1194	{NA}	{NA}	{NA}	{NA}	{NA}	{NA}	{NA}
Novelgene1195	{NA}	{NA}	{NA}	{NA}	{NA}	{NA}	{NA}
Novelgene1196	{JAT57516.1; putative serine protease EDA2, partial [Anthurium amnicola]}	{sp|Q1PF50|EDA2_ARATH; Probable serine protease EDA2 OS=Arabidopsis thaliana GN=EDA2 PE=2 SV=2}	{pper:PRUPE_ppa004656mg; - - - - -}	{At2g18080; KOG2182 Hydrolytic enzymes of the alpha/beta hydrolase fold OR Posttranslational modification, protein turnover, chaperones ; General function prediction only ;}	{NA}	{XM_018652254.1; PREDICTED: Pyrus x bretschneideri probable serine protease EDA2 (LOC103966727), transcript variant X3, mRNA}	{NA}
Novelgene1197	{NA}	{NA}	{NA}	{NA}	{NA}	{NA}	{NA}
Novelgene1198	{NA}	{NA}	{NA}	{NA}	{NA}	{NA}	{NA}
Novelgene1199	{NA}	{NA}	{NA}	{NA}	{NA}	{NA}	{NA}
Novelgene1200	{APU93382.1; putative gag-pol polyprotein [Marshallia obovata]}	{sp|Q99315|YG31B_YEAST; Transposon Ty3-G Gag-Pol polyprotein OS=Saccharomyces cerevisiae (strain ATCC 204508 / S288c) GN=TY3B-G PE=1 SV=3}	{pper:PRUPE_ppa015000mg; - - - - -}	{At2g10780; KOG0017 FOG: Transposon-encoded proteins with TYA, reverse transcriptase, integrase domains in various combinations R General function prediction only ;}	{NA}	{JX485630.1; Lactuca sativa cultivar Diana flowering locus T (FT) gene, complete cds}	{NA}
Novelgene1201	{NA}	{NA}	{NA}	{NA}	{NA}	{JN788929.1; Lactuca serriola cultivar W51 9-cis-epoxycarotenoid dioxygenase 4 (NCED4) gene, complete cds}	{NA}
Novelgene1202	{KVI08941.1; Natural resistance-associated macrophage protein, partial [Cynara cardunculus var. scolymus]}	{sp|Q9SNV9|NRAM3_ARATH; Metal transporter Nramp3 OS=Arabidopsis thaliana GN=NRAMP3 PE=2 SV=2}	{cit:102621721; K21398 - - - -}	{At2g23150; KOG1291 Mn2+ and Fe2+ transporters of the NRAMP family P Inorganic ion transport and metabolism ;}	{NA}	{XM_002524904.2; PREDICTED: Ricinus communis metal transporter Nramp3 (LOC8285616), mRNA}	{NA}
Novelgene1203	{KVI04979.1; Armadillo-type fold [Cynara cardunculus var. scolymus]}	{NA}	{NA}	{NA}	{NA}	{NA}	{NA}
Novelgene1204	{NA}	{NA}	{NA}	{NA}	{NA}	{NA}	{NA}
Novelgene1205	{NA}	{NA}	{NA}	{NA}	{NA}	{NA}	{NA}
Novelgene1206	{NA}	{NA}	{NA}	{NA}	{NA}	{NA}	{NA}
Novelgene1207	{NA}	{NA}	{NA}	{NA}	{NA}	{KF732131.1; Melanoseris rhombiformis isolate 338 atpB-rbcL intergenic spacer, complete sequence; chloroplast}	{NA}
Novelgene1208	{KVI09107.1; hypothetical protein Ccrd_012521 [Cynara cardunculus var. scolymus]}	{sp|Q9FKA5|Y5957_ARATH; Uncharacterized protein At5g39570 OS=Arabidopsis thaliana GN=At5g39570 PE=1 SV=1}	{cann:107860508; - - - - -}	{NA}	{NA}	{NA}	{NA}
Novelgene1209	{NA}	{NA}	{NA}	{NA}	{NA}	{NA}	{NA}
Novelgene1210	{KVI09466.1; MATH-like protein [Cynara cardunculus var. scolymus]}	{sp|Q84WU2|UBP13_ARATH; Ubiquitin carboxyl-terminal hydrolase 13 OS=Arabidopsis thaliana GN=UBP13 PE=2 SV=1}	{sot:102593182; K11838 USP7, UBP15 ubiquitin carboxyl-terminal hydrolase 7 3.4.19.12 ko04068; Environmental Information Processing; Signal transduction; FoxO signaling pathway | ko05203; Human Diseases; Cancers: Overview; Viral carcinogenesis | ko05168; Human Diseases; Infectious diseases: Viral; Herpes simplex infection | ko05169; Human Diseases; Infectious diseases: Viral; Epstein-Barr virus in…	{At3g11910; KOG1863 Ubiquitin carboxyl-terminal hydrolase O Posttranslational modification, protein turnover, chaperones ;}	{NA}	{NA}	{NA}
Novelgene1211	{NA}	{NA}	{NA}	{NA}	{NA}	{NA}	{NA}
Novelgene1212	{NA}	{NA}	{NA}	{NA}	{NA}	{NA}	{NA}
Novelgene1213	{KVI09240.1; Protein of unknown function DUF868, plant [Cynara cardunculus var. scolymus]}	{NA}	{rcu:8276103; - - - - -}	{NA}	{NA}	{XM_010279915.2; PREDICTED: Nelumbo nucifera uncharacterized LOC104612487 (LOC104612487), mRNA}	{NA}
Novelgene1214	{NA}	{NA}	{NA}	{NA}	{NA}	{NA}	{NA}
Novelgene1215	{NA}	{NA}	{NA}	{NA}	{NA}	{NA}	{NA}
Novelgene1216	{KVI09354.1; Acyl-CoA dehydrogenase, conserved site-containing protein [Cynara cardunculus var. scolymus]}	{NA}	{NA}	{NA}	{NA}	{JX474951.1; Lactuca sativa microsatellite LSSB16-1 and microsatellite LSSB16-2 sequences}	{NA}
Novelgene1217	{NA}	{NA}	{NA}	{NA}	{NA}	{NA}	{NA}
Novelgene1218	{NA}	{NA}	{NA}	{NA}	{NA}	{KC676791.1; Lactuca sativa hypothetical protein, cysteine-rich RLK, nine-cis-epoxycarotenoid dioxygenase 4, and cysteine-rich RLK genes, complete cds}	{NA}
Novelgene1219	{BAA22288.1; polyprotein [Oryza australiensis]}	{sp|P10978|POLX_TOBAC; Retrovirus-related Pol polyprotein from transposon TNT 1-94 OS=Nicotiana tabacum PE=2 SV=1}	{spen:107024343; - - - - -; spen:107024343; - - - - -}	{At4g03810; KOG0017 FOG: Transposon-encoded proteins with TYA, reverse transcriptase, integrase domains in various combinations R General function prediction only ;}	{NA}	{JX485630.1; Lactuca sativa cultivar Diana flowering locus T (FT) gene, complete cds}	{NA}
Novelgene1220	{KVI09432.1; FAS1 domain-containing protein [Cynara cardunculus var. scolymus]}	{sp|Q66GR0|FLA17_ARATH; Fasciclin-like arabinogalactan protein 17 OS=Arabidopsis thaliana GN=FLA17 PE=2 SV=1}	{sind:105161692; - - - - -}	{At5g06390; KOG1437 Fasciclin and related adhesion glycoproteins MW Cell wall/membrane/envelope biogenesis ; Extracellular structures ;}	{NA}	{XM_008388920.2; PREDICTED: Malus x domestica fasciclin-like arabinogalactan protein 16 (LOC103449592), mRNA}	{NA}
Novelgene1221	{NA}	{NA}	{NA}	{NA}	{NA}	{NA}	{NA}
Novelgene1222	{KVI09661.1; hypothetical protein Ccrd_011958 [Cynara cardunculus var. scolymus]}	{sp|Q9LJG8|ASIL2_ARATH; Trihelix transcription factor ASIL2 OS=Arabidopsis thaliana GN=ASIL2 PE=2 SV=1}	{sind:105157927; - - - - -}	{At3g14180; KOG4282 Transcription factor GT-2 and related proteins, contains trihelix DNA-binding/SANT domain K Transcription ;}	{NA}	{XM_016707007.1; PREDICTED: Capsicum annuum trihelix transcription factor ASIL2 (LOC107861691), mRNA}	{NA}
Novelgene1223	{NA}	{NA}	{NA}	{NA}	{NA}	{NA}	{NA}
Novelgene1224	{XP_010651917.1; PREDICTED: pleiotropic drug resistance protein 2 [Vitis vinifera]}	{sp|Q8GU84|AB48G_ORYSJ; ABC transporter G family member 48 OS=Oryza sativa subsp. japonica GN=ABCG48 PE=3 SV=1}	{fve:101304822; - - - - -}	{At2g36380; KOG0065 Pleiotropic drug resistance proteins (PDR1-15), ABC superfamily Q Secondary metabolites biosynthesis, transport and catabolism ;}	{NA}	{XM_017387899.1; PREDICTED: Daucus carota subsp. sativus pleiotropic drug resistance protein 2-like (LOC108215399), mRNA}	{NA}
Novelgene1225	{KVI09596.1; AAA+ ATPase domain-containing protein [Cynara cardunculus var. scolymus]}	{sp|Q2PCF1|PDR2_NICPL; Pleiotropic drug resistance protein 2 OS=Nicotiana plumbaginifolia GN=PDR2 PE=2 SV=1}	{sind:105161046; - - - - -}	{At2g36380; KOG0065 Pleiotropic drug resistance proteins (PDR1-15), ABC superfamily Q Secondary metabolites biosynthesis, transport and catabolism ;}	{NA}	{XM_010245713.1; PREDICTED: Nelumbo nucifera pleiotropic drug resistance protein 2-like (LOC104587922), transcript variant X3, mRNA}	{NA}
Novelgene1226	{NA}	{NA}	{NA}	{NA}	{NA}	{NA}	{NA}
Novelgene1227	{NA}	{NA}	{NA}	{NA}	{NA}	{NA}	{NA}
Novelgene1228	{KVI09633.1; hypothetical protein Ccrd_011984 [Cynara cardunculus var. scolymus]}	{sp|Q9SJM6|SAP4_ARATH; Zinc finger A20 and AN1 domain-containing stress-associated protein 4 OS=Arabidopsis thaliana GN=SAP4 PE=1 SV=1}	{nnu:104588284; - - - - -}	{At2g36320; KOG3173 Predicted Zn-finger protein R General function prediction only ;}	{NA}	{XM_006424200.1; Citrus clementina hypothetical protein (CICLE_v10029439mg) mRNA, complete cds}	{NA}
Novelgene1229	{NA}	{NA}	{NA}	{NA}	{NA}	{KM851044.1; Sinapis arvensis mitochondrion, complete genome}	{NA}
Novelgene1230	{NA}	{NA}	{NA}	{NA}	{NA}	{NA}	{NA}
Novelgene1231	{NA}	{NA}	{NA}	{NA}	{NA}	{NA}	{NA}
Novelgene1232	{NA}	{NA}	{NA}	{NA}	{NA}	{NA}	{NA}
Novelgene1233	{CDP07230.1; unnamed protein product [Coffea canephora]}	{sp|Q9SL29|CNG15_ARATH; Putative cyclic nucleotide-gated ion channel 15 OS=Arabidopsis thaliana GN=CNGC15 PE=3 SV=1}	{aip:107629234; K05391 CNGF cyclic nucleotide gated channel, other eukaryote - ko04626; Organismal Systems; Environmental adaptation; Plant-pathogen interaction}	{At2g28260; KOG0498 K+-channel ERG and related proteins, contain PAS/PAC sensor domain PT Inorganic ion transport and metabolism ; Signal transduction mechanisms ;}	{NA}	{XM_017765557.1; PREDICTED: Gossypium arboreum cyclic nucleotide-gated ion channel 1-like (LOC108465234), transcript variant X3, mRNA}	{NA}
Novelgene1234	{KVI09538.1; Pentatricopeptide repeat-containing protein [Cynara cardunculus var. scolymus]}	{sp|Q9SF38|PP222_ARATH; Pentatricopeptide repeat-containing protein At3g09650, chloroplastic OS=Arabidopsis thaliana GN=HCF152 PE=2 SV=1}	{pper:PRUPE_ppa001926mg; - - - - -}	{At3g09650; KOG4197 FOG: PPR repeat R General function prediction only ;}	{NA}	{NA}	{NA}
Novelgene1235	{KVH88311.1; Disease resistance protein [Cynara cardunculus var. scolymus]}	{sp|Q40392|TMVRN_NICGU; TMV resistance protein N OS=Nicotiana glutinosa GN=N PE=1 SV=1}	{pper:PRUPE_ppa023688mg; - - - - -}	{NA}	{NA}	{JX485630.1; Lactuca sativa cultivar Diana flowering locus T (FT) gene, complete cds}	{NA}
Novelgene1236	{KVI09553.1; protein of unknown function DUF4378 [Cynara cardunculus var. scolymus]}	{NA}	{sot:102591321; - - - - -}	{NA}	{NA}	{NA}	{NA}
Novelgene1237	{XP_019232031.1; PREDICTED: uncharacterized protein LOC109212804 [Nicotiana attenuata]}	{NA}	{nta:107772116; - - - - -}	{NA}	{NA}	{NA}	{NA}
Novelgene1238	{KVH98263.1; Nucleotide-binding, alpha-beta plait [Cynara cardunculus var. scolymus]}	{sp|Q9SIF2|HS905_ARATH; Heat shock protein 90-5, chloroplastic OS=Arabidopsis thaliana GN=HSP90-5 PE=1 SV=1}	{fve:101306392; K12831 SF3B4, SAP49 splicing factor 3B subunit 4 - ko03040; Genetic Information Processing; Transcription; Spliceosome}	{At4g10110; KOG0131 Splicing factor 3b, subunit 4 A RNA processing and modification ;}	{NA}	{KF812543.1; Chrysanthemum boreale heat shock protein 90kDa beta mRNA, partial cds}	{NA}
Novelgene1239	{ADL18369.1; high-affinity potassium transporter protein 1 [Ageratina adenophora]}	{sp|Q8W4I4|POT6_ARATH; Potassium transporter 6 OS=Arabidopsis thaliana GN=POT6 PE=2 SV=1}	{sind:105156598; K03549 kup KUP system potassium uptake protein - -}	{NA}	{NA}	{GU252706.2; Ageratina adenophora high-affinity potassium transporter protein 1 (HAK1) mRNA, complete cds}	{NA}
Novelgene1240	{KVI09702.1; Peptidase S10, serine carboxypeptidase [Cynara cardunculus var. scolymus]}	{sp|P37891|CBP3_ORYSJ; Serine carboxypeptidase 3 OS=Oryza sativa subsp. japonica GN=CBP3 PE=2 SV=1}	{rcu:8260127; K16298 SCPL-IV serine carboxypeptidase-like clade IV 3.4.16.- -}	{At3g45010; KOG1282 Serine carboxypeptidases (lysosomal cathepsin A) OE Posttranslational modification, protein turnover, chaperones ; Amino acid transport and metabolism ;}	{NA}	{XM_011033363.1; PREDICTED: Populus euphratica serine carboxypeptidase-like (LOC105130721), mRNA}	{NA}
Novelgene1241	{NA}	{NA}	{NA}	{NA}	{NA}	{KC676791.1; Lactuca sativa hypothetical protein, cysteine-rich RLK, nine-cis-epoxycarotenoid dioxygenase 4, and cysteine-rich RLK genes, complete cds}	{NA}
Novelgene1242	{XP_007207822.1; hypothetical protein PRUPE_ppa023849mg [Prunus persica]}	{sp|Q9FGZ9|UBL5_ARATH; Ubiquitin-like protein 5 OS=Arabidopsis thaliana GN=UBL5 PE=3 SV=1}	{pper:PRUPE_ppa023849mg; K13113 UBL5, HUB1 ubiquitin-like protein 5 - ko04212; Organismal Systems; Aging; Longevity regulating pathway - worm}	{At5g42300; KOG3493 Ubiquitin-like protein O Posttranslational modification, protein turnover, chaperones ;}	{NA}	{BT138663.1; Lotus japonicus clone JCVI-FLLj-9L9 unknown mRNA}	{NA}
Novelgene1243	{NA}	{NA}	{ini:109178161; K12486 SMAP stromal membrane-associated protein - ko04144; Cellular Processes; Transport and catabolism; Endocytosis}	{NA}	{NA}	{XM_006450223.1; Citrus clementina hypothetical protein (CICLE_v10010832mg) mRNA, complete cds}	{NA}
Novelgene1244	{KVI09735.1; Chlorophyll a/b binding protein domain-containing protein [Cynara cardunculus var. scolymus]}	{NA}	{pxb:103948449; - - - - -}	{At3g12340; KOG0552 FKBP-type peptidyl-prolyl cis-trans isomerase O Posttranslational modification, protein turnover, chaperones ;}	{NA}	{XM_016021568.1; PREDICTED: Ziziphus jujuba uncharacterized LOC107413581 (LOC107413581), mRNA}	{NA}
Novelgene1245	{XP_002878015.1; SET domain-containing protein [Arabidopsis lyrata subsp. lyrata]}	{NA}	{eus:EUTSA_v10010346mg; K19199 SETD3 histone-lysine N-methyltransferase SETD3 2.1.1.43 ko00310; Metabolism; Amino acid metabolism; Lysine degradation}	{At3g55080; KOG1338 Uncharacterized conserved protein S Function unknown ;}	{NA}	{NA}	{NA}
Novelgene1246	{KVI09825.1; Oligosaccaryltransferase [Cynara cardunculus var. scolymus]}	{sp|C7J4U3|OST4A_ORYSJ; Dolichyl-diphosphooligosaccharide--protein glycosyltransferase subunit 4A OS=Oryza sativa subsp. japonica GN=OST4A PE=3 SV=1}	{vvi:100259913; - - - - -}	{NA}	{NA}	{NA}	{NA}
Novelgene1247	{NA}	{NA}	{NA}	{NA}	{NA}	{NA}	{NA}
Novelgene1248	{XP_017217273.1; PREDICTED: uncharacterized protein LOC108194846 [Daucus carota subsp. sativus]}	{sp|Q7LHG5|YI31B_YEAST; Transposon Ty3-I Gag-Pol polyprotein OS=Saccharomyces cerevisiae (strain ATCC 204508 / S288c) GN=TY3B-I PE=3 SV=2}	{pmum:107882067; - - - - -}	{At1g35647; KOG0017 FOG: Transposon-encoded proteins with TYA, reverse transcriptase, integrase domains in various combinations R General function prediction only ;}	{NA}	{NA}	{NA}
Novelgene1249	{KVI09874.1; UDP-glucuronosyl/UDP-glucosyltransferase [Cynara cardunculus var. scolymus]}	{sp|Q6VAB4|U76G1_STERE; UDP-glycosyltransferase 76G1 OS=Stevia rebaudiana GN=UGT76G1 PE=1 SV=1}	{vvi:100254809; - - - - -}	{At5g05860; KOG1192 UDP-glucuronosyl and UDP-glucosyl transferase GC Carbohydrate transport and metabolism ; Energy production and conversion ;}	{NA}	{NA}	{NA}
Novelgene1250	{NA}	{NA}	{NA}	{NA}	{NA}	{NA}	{NA}
Novelgene1251	{NA}	{NA}	{NA}	{NA}	{NA}	{NA}	{NA}
Novelgene1252	{KVI09850.1; hypothetical protein Ccrd_011765 [Cynara cardunculus var. scolymus]}	{NA}	{NA}	{NA}	{NA}	{NA}	{NA}
Novelgene1253	{KVI09892.1; Pleckstrin homology domain-containing protein [Cynara cardunculus var. scolymus]}	{sp|Q9ST43|PH1_ARATH; Pleckstrin homology domain-containing protein 1 OS=Arabidopsis thaliana GN=PH1 PE=2 SV=2}	{sind:105160878; - - - - -}	{NA}	{NA}	{XM_009606803.2; PREDICTED: Nicotiana tomentosiformis pleckstrin homology domain-containing protein 1-like (LOC104099722), mRNA}	{NA}
Novelgene1254	{NA}	{NA}	{NA}	{NA}	{NA}	{NA}	{NA}
Novelgene1255	{KVI09906.1; Leucine-rich repeat-containing protein [Cynara cardunculus var. scolymus]}	{sp|Q9C9H7|RLP12_ARATH; Receptor-like protein 12 OS=Arabidopsis thaliana GN=RLP12 PE=2 SV=2}	{cic:CICLE_v10024171mg; - - - - -}	{At1g45616; KOG0619 FOG: Leucine rich repeat R General function prediction only ;}	{NA}	{NA}	{NA}
Novelgene1256	{NA}	{NA}	{NA}	{NA}	{NA}	{NA}	{NA}
Novelgene1257	{KVI09952.1; hypothetical protein Ccrd_011657 [Cynara cardunculus var. scolymus]}	{sp|P48620|FAD3C_SESIN; Omega-3 fatty acid desaturase, chloroplastic OS=Sesamum indicum GN=FAD7 PE=2 SV=1}	{sind:105160895; K10257 FAD3, FAD7, FAD8, desB acyl-lipid omega-3 desaturase [EC:1.14.19.25 1.14.19.35 1.14.19.36] 1.14.19.25,1.14.19.35,1.14.19.36 -}	{NA}	{NA}	{HQ831349.1; Carthamus tinctorius clone 1 plastid omega-3 desaturase FAD7/8 gene, complete cds; nuclear gene for plastid product}	{NA}
Novelgene1258	{KVI10002.1; lateral organ boundaries domain-containing protein, partial [Cynara cardunculus var. scolymus]}	{sp|Q8LBW3|LBD12_ARATH; LOB domain-containing protein 12 OS=Arabidopsis thaliana GN=LBD12 PE=2 SV=2}	{ini:109173700; - - - - -}	{NA}	{NA}	{EF397535.1; Lactuca sativa clone HEL128 5' flanking sequence of Tnt1 insertion genomic sequence}	{NA}
Novelgene1259	{AAN41262.1; unknown, partial (mitochondrion) [Nicotiana tabacum]}	{sp|P93312|YMF16_ARATH; Uncharacterized tatC-like protein ymf16 OS=Arabidopsis thaliana GN=YMF16 PE=2 SV=2}	{pvu:PHAVU_011G1241000; - - - - -}	{NA}	{NA}	{KF815390.1; Helianthus annuus mitochondrion, complete genome}	{NA}
Novelgene1260	{NA}	{NA}	{NA}	{NA}	{NA}	{NA}	{NA}
Novelgene1261	{NA}	{NA}	{NA}	{NA}	{NA}	{NA}	{NA}
Novelgene1262	{KVI10043.1; Concanavalin A-like lectin/glucanase, subgroup [Cynara cardunculus var. scolymus]}	{sp|Q9LVM0|Y5830_ARATH; Probable inactive receptor kinase At5g58300 OS=Arabidopsis thaliana GN=At5g58300 PE=2 SV=1}	{sly:101252259; - - - - -}	{NA}	{NA}	{XM_016709444.1; PREDICTED: Capsicum annuum probable inactive receptor kinase At5g58300 (LOC107863506), transcript variant X3, mRNA}	{NA}
Novelgene1263	{KVI10052.1; Leucine-rich repeat-containing protein [Cynara cardunculus var. scolymus]}	{sp|Q9C9H7|RLP12_ARATH; Receptor-like protein 12 OS=Arabidopsis thaliana GN=RLP12 PE=2 SV=2}	{gra:105788583; - - - - -}	{At2g34930; KOG0619 FOG: Leucine rich repeat R General function prediction only ;}	{NA}	{NA}	{NA}
Novelgene1264	{NA}	{NA}	{NA}	{NA}	{NA}	{NA}	{NA}
Novelgene1265	{KVI10068.1; Leucine-rich repeat-containing protein [Cynara cardunculus var. scolymus]}	{sp|Q9FII5|TDR_ARATH; Leucine-rich repeat receptor-like protein kinase TDR OS=Arabidopsis thaliana GN=TDR PE=1 SV=1}	{sind:105160618; - - - - -}	{NA}	{NA}	{XM_018118333.1; PREDICTED: Theobroma cacao leucine-rich repeat receptor-like protein kinase TDR (LOC18605335), mRNA}	{NA}
Novelgene1266	{KVI10063.1; hypothetical protein Ccrd_011526 [Cynara cardunculus var. scolymus]}	{NA}	{nta:107768598; - - - - -}	{NA}	{NA}	{XM_018996396.1; PREDICTED: Juglans regia BAG family molecular chaperone regulator 7-like (LOC109014081), mRNA}	{NA}
Novelgene1267	{NA}	{NA}	{NA}	{NA}	{NA}	{NA}	{NA}
Novelgene1268	{AAP46197.1; putative gag-pol polyprotein [Oryza sativa Japonica Group]}	{sp|P10978|POLX_TOBAC; Retrovirus-related Pol polyprotein from transposon TNT 1-94 OS=Nicotiana tabacum PE=2 SV=1}	{ats:F775_09534; - - - - -}	{At4g03810; KOG0017 FOG: Transposon-encoded proteins with TYA, reverse transcriptase, integrase domains in various combinations R General function prediction only ;}	{NA}	{NA}	{NA}
Novelgene1269	{NA}	{NA}	{NA}	{NA}	{NA}	{XM_016714412.1; PREDICTED: Capsicum annuum eukaryotic translation initiation factor 3 subunit F (LOC107867921), mRNA}	{NA}
Novelgene1270	{ABK93613.1; unknown [Populus trichocarpa]}	{sp|O31634|YJCL_BACSU; Uncharacterized membrane protein YjcL OS=Bacillus subtilis (strain 168) GN=yjcL PE=4 SV=1}	{cic:CICLE_v10004922mg; - - - - -}	{NA}	{NA}	{XM_002305208.2; Populus trichocarpa hypothetical protein (POPTR_0004s07750g) mRNA, complete cds}	{NA}
Novelgene1271	{NA}	{NA}	{NA}	{NA}	{NA}	{NA}	{NA}
Novelgene1272	{NA}	{NA}	{NA}	{NA}	{NA}	{NA}	{NA}
Novelgene1273	{NA}	{NA}	{NA}	{NA}	{NA}	{NA}	{NA}
Novelgene1274	{KVH87677.1; hypothetical protein Ccrd_025029 [Cynara cardunculus var. scolymus]}	{sp|Q9ZUZ3|SAU32_ARATH; Auxin-responsive protein SAUR32 OS=Arabidopsis thaliana GN=SAUR32 PE=2 SV=1}	{gra:105790364; K14488 SAUR SAUR family protein - ko04075; Environmental Information Processing; Signal transduction; Plant hormone signal transduction}	{NA}	{NA}	{NA}	{NA}
Novelgene1275	{KVH88410.1; Caffeate O-methyltransferase (COMT) family [Cynara cardunculus var. scolymus]}	{sp|Q43239|COMT1_ZINVI; Caffeic acid 3-O-methyltransferase OS=Zinnia violacea PE=2 SV=1}	{sind:105160270; K13066 E2.1.1.68, COMT caffeic acid 3-O-methyltransferase 2.1.1.68 ko00940; Metabolism; Biosynthesis of other secondary metabolites; Phenylpropanoid biosynthesis}	{At5g54160; KOG3178 Hydroxyindole-O-methyltransferase and related SAM-dependent methyltransferases R General function prediction only ;}	{NA}	{AB500859.1; Chrysanthemum x morifolium COMT mRNA for caffeic acid O-methylltransferase, complete cds}	{NA}
Novelgene1276	{NA}	{NA}	{NA}	{NA}	{NA}	{NA}	{NA}
Novelgene1277	{KVI02115.1; Endoplasmic reticulum oxidoreductin 1 [Cynara cardunculus var. scolymus]}	{NA}	{osa:4334011; K10950 ERO1L ERO1-like protein alpha 1.8.4.- ko04141; Genetic Information Processing; Folding, sorting and degradation; Protein processing in endoplasmic reticulum | ko05110; Human Diseases; Infectious diseases: Bacterial; Vibrio cholerae infection}	{At2g38960; KOG2608 Endoplasmic reticulum membrane-associated oxidoreductin involved in disulfide bond formation OU Posttranslational modification, protein turnover, chaperones ; Intracellular trafficking, secretion, and vesicular transport ;}	{NA}	{NA}	{NA}
Novelgene1278	{KZM99917.1; hypothetical protein DCAR_008672 [Daucus carota subsp. sativus]}	{NA}	{egr:108958235; - - - - -}	{At2g01050; KOG1075 FOG: Reverse transcriptase R General function prediction only ;}	{NA}	{NA}	{NA}
Novelgene1279	{KFK31985.1; hypothetical protein AALP_AA6G185200 [Arabis alpina]}	{sp|Q39176|ERLI1_ARATH; Lipid transfer protein EARLI 1 OS=Arabidopsis thaliana GN=EARLI1 PE=1 SV=1}	{crb:CARUB_v10002564mg; - - - - -}	{NA}	{NA}	{NA}	{NA}
Novelgene1280	{KVH90161.1; Oxysterol-binding protein [Cynara cardunculus var. scolymus]}	{sp|Q940Y1|ORP2A_ARATH; Oxysterol-binding protein-related protein 2A OS=Arabidopsis thaliana GN=ORP2A PE=2 SV=1}	{gra:105789239; K20456 OSBP oxysterol-binding protein 1 - -}	{At4g22540; KOG1737 Oxysterol-binding protein I Lipid transport and metabolism ;}	{NA}	{XM_017045150.1; PREDICTED: Cucumis melo oxysterol-binding protein-related protein 2A (LOC103490906), transcript variant X2, mRNA}	{NA}
Novelgene1281	{KVH95491.1; Ribonuclease H-like domain-containing protein [Cynara cardunculus var. scolymus]}	{NA}	{sind:105155646; - - - - -}	{NA}	{NA}	{XM_009793465.1; PREDICTED: Nicotiana sylvestris uncharacterized LOC104238947 (LOC104238947), mRNA}	{NA}
Novelgene1282	{NA}	{NA}	{NA}	{NA}	{NA}	{NA}	{NA}
Novelgene1283	{NA}	{NA}	{NA}	{NA}	{NA}	{NA}	{NA}
Novelgene1284	{KVH95465.1; AP2/ERF domain-containing protein [Cynara cardunculus var. scolymus]}	{sp|Q9CAN9|ERF26_ARATH; Ethylene-responsive transcription factor ERF026 OS=Arabidopsis thaliana GN=ERF026 PE=2 SV=1}	{sind:105157416; - - - - -}	{NA}	{NA}	{KC676791.1; Lactuca sativa hypothetical protein, cysteine-rich RLK, nine-cis-epoxycarotenoid dioxygenase 4, and cysteine-rich RLK genes, complete cds}	{NA}
Novelgene1285	{AGM34082.1; hypothetical protein [Lactuca sativa]}	{NA}	{aip:107626641; - - - - -}	{At1g58140; KOG0017 FOG: Transposon-encoded proteins with TYA, reverse transcriptase, integrase domains in various combinations R General function prediction only ;}	{NA}	{KC676791.1; Lactuca sativa hypothetical protein, cysteine-rich RLK, nine-cis-epoxycarotenoid dioxygenase 4, and cysteine-rich RLK genes, complete cds}	{NA}
Novelgene1286	{NA}	{NA}	{NA}	{NA}	{NA}	{NA}	{NA}
Novelgene1287	{NA}	{NA}	{NA}	{NA}	{NA}	{NA}	{NA}
Novelgene1288	{XP_017233746.1; PREDICTED: uncharacterized protein LOC108207825 [Daucus carota subsp. sativus]}	{NA}	{bna:106406299; - - - - -}	{NA}	{NA}	{NA}	{NA}
Novelgene1289	{KVH95355.1; PC-Esterase [Cynara cardunculus var. scolymus]}	{sp|O82509|TBL23_ARATH; Protein trichome birefringence-like 23 OS=Arabidopsis thaliana GN=TBL23 PE=2 SV=1}	{sot:102595082; - - - - -}	{NA}	{NA}	{XM_007209912.1; Prunus persica hypothetical protein (PRUPE_ppa005023mg) mRNA, complete cds}	{NA}
Novelgene1290	{KVH95358.1; hypothetical protein Ccrd_002589 [Cynara cardunculus var. scolymus]}	{NA}	{NA}	{NA}	{NA}	{NA}	{NA}
Novelgene1291	{KVH95300.1; Pleckstrin homology domain-containing protein, partial [Cynara cardunculus var. scolymus]}	{NA}	{cmo:103482843; - - - - -}	{NA}	{NA}	{NA}	{NA}
Novelgene1292	{NA}	{NA}	{NA}	{NA}	{NA}	{NA}	{NA}
Novelgene1293	{NA}	{NA}	{NA}	{NA}	{NA}	{NA}	{NA}
Novelgene1294	{KVH95271.1; BTB/POZ-like protein [Cynara cardunculus var. scolymus]}	{sp|Q8RX01|Y3567_ARATH; BTB/POZ domain-containing protein At3g05675 OS=Arabidopsis thaliana GN=At3g05675 PE=2 SV=1}	{pmum:103344140; - - - - -}	{NA}	{NA}	{NA}	{NA}
Novelgene1295	{NA}	{NA}	{NA}	{NA}	{NA}	{NA}	{NA}
Novelgene1296	{NA}	{NA}	{NA}	{NA}	{NA}	{NA}	{NA}
Novelgene1297	{NA}	{NA}	{NA}	{NA}	{NA}	{NA}	{NA}
Novelgene1298	{XP_013734860.1; PREDICTED: metal tolerance protein 1 isoform X1 [Brassica napus]}	{sp|Q6DBM8|MTPB_ARATH; Metal tolerance protein B OS=Arabidopsis thaliana GN=MTPB PE=2 SV=1}	{pmum:103343872; K14689 SLC30A2, ZNT2 solute carrier family 30 (zinc transporter), member 2 - -}	{At2g29410; KOG1482 Zn2+ transporter P Inorganic ion transport and metabolism ;}	{NA}	{XM_011083051.1; PREDICTED: Sesamum indicum metal tolerance protein 1-like (LOC105164403), transcript variant X3, mRNA}	{NA}
Novelgene1299	{APU93382.1; putative gag-pol polyprotein [Marshallia obovata]}	{sp|Q99315|YG31B_YEAST; Transposon Ty3-G Gag-Pol polyprotein OS=Saccharomyces cerevisiae (strain ATCC 204508 / S288c) GN=TY3B-G PE=1 SV=3}	{pper:PRUPE_ppa015000mg; - - - - -}	{At2g10780; KOG0017 FOG: Transposon-encoded proteins with TYA, reverse transcriptase, integrase domains in various combinations R General function prediction only ;}	{NA}	{JX485630.1; Lactuca sativa cultivar Diana flowering locus T (FT) gene, complete cds}	{NA}
Novelgene1300	{NA}	{NA}	{NA}	{NA}	{NA}	{NA}	{NA}
Novelgene1301	{AFK48860.1; unknown [Medicago truncatula]}	{sp|Q9XHE4|RL37A_GOSHI; 60S ribosomal protein L37a OS=Gossypium hirsutum GN=RPL37A PE=3 SV=1}	{ats:F775_26817; K02921 RP-L37Ae, RPL37A large subunit ribosomal protein L37Ae - ko03010; Genetic Information Processing; Translation; Ribosome}	{At3g60240_2; KOG0402 60S ribosomal protein L37 J Translation, ribosomal structure and biogenesis ;}	{NA}	{XM_016013835.1; PREDICTED: Ziziphus jujuba 60S ribosomal protein L37a (LOC107406668), mRNA}	{NA}
Novelgene1302	{XP_019418409.1; PREDICTED: uncharacterized protein LOC109329191 [Lupinus angustifolius]}	{sp|P14381|YTX2_XENLA; Transposon TX1 uncharacterized 149 kDa protein OS=Xenopus laevis PE=4 SV=1}	{bvg:104888072; - - - - -}	{At3g45550; KOG1075 FOG: Reverse transcriptase R General function prediction only ;}	{NA}	{NA}	{NA}
Novelgene1303	{NA}	{NA}	{NA}	{NA}	{NA}	{JX485630.1; Lactuca sativa cultivar Diana flowering locus T (FT) gene, complete cds}	{NA}
Novelgene1304	{KVH97135.1; Conserved oligomeric Golgi complex, subunit 4 [Cynara cardunculus var. scolymus]}	{sp|Q8L838|COG4_ARATH; Conserved oligomeric Golgi complex subunit 4 OS=Arabidopsis thaliana GN=COG4 PE=2 SV=1}	{nta:107769525; - - - - -}	{At4g01400_2; KOG0412 Golgi transport complex COD1 protein U Intracellular trafficking, secretion, and vesicular transport ;}	{NA}	{XM_018123711.1; PREDICTED: Theobroma cacao conserved oligomeric Golgi complex subunit 4 (LOC18595586), mRNA}	{NA}
Novelgene1305	{KVH95201.1; Polyketide cyclase/dehydrase [Cynara cardunculus var. scolymus]}	{sp|Q8VZS8|PYL1_ARATH; Abscisic acid receptor PYL1 OS=Arabidopsis thaliana GN=PYL1 PE=1 SV=1}	{cann:107853624; - - - - -}	{NA}	{NA}	{XM_017372912.1; PREDICTED: Daucus carota subsp. sativus abscisic acid receptor PYR1 (LOC108192475), mRNA}	{NA}
Novelgene1306	{NA}	{NA}	{NA}	{NA}	{NA}	{NA}	{NA}
Novelgene1307	{NA}	{NA}	{NA}	{NA}	{NA}	{NA}	{NA}
Novelgene1308	{APU93382.1; putative gag-pol polyprotein [Marshallia obovata]}	{NA}	{cmo:107990549; - - - - -}	{At4g03840; KOG0017 FOG: Transposon-encoded proteins with TYA, reverse transcriptase, integrase domains in various combinations R General function prediction only ;}	{NA}	{NA}	{NA}
Novelgene1309	{NA}	{NA}	{NA}	{NA}	{NA}	{NA}	{NA}
Novelgene1310	{KJB09734.1; hypothetical protein B456_001G161000, partial [Gossypium raimondii]}	{NA}	{fve:101292780; - - - - -}	{NA}	{NA}	{KR559021.1; Heuchera parviflora var. saurensis voucher Folk 97 (OS), complete genome}	{NA}
Novelgene1311	{KUM49980.1; hypothetical protein ABT39_MTgene3208 (mitochondrion) [Picea glauca]}	{NA}	{NA}	{NA}	{NA}	{KF815390.1; Helianthus annuus mitochondrion, complete genome}	{NA}
Novelgene1312	{KVH95635.1; BTB/POZ-like protein [Cynara cardunculus var. scolymus]}	{sp|Q8H1D3|NPY1_ARATH; BTB/POZ domain-containing protein NPY1 OS=Arabidopsis thaliana GN=NPY1 PE=2 SV=1}	{pmum:103320732; - - - - -}	{NA}	{NA}	{CP019101.1; Spirodela polyrhiza strain 9509 chromosome 9 sequence}	{NA}
Novelgene1313	{NA}	{NA}	{NA}	{NA}	{NA}	{NA}	{NA}
Novelgene1314	{NA}	{NA}	{NA}	{NA}	{NA}	{NA}	{NA}
Novelgene1315	{NA}	{NA}	{NA}	{NA}	{NA}	{NA}	{NA}
Novelgene1316	{NA}	{NA}	{NA}	{NA}	{NA}	{NA}	{NA}
Novelgene1317	{NA}	{NA}	{NA}	{NA}	{NA}	{NA}	{NA}
Novelgene1318	{NA}	{NA}	{NA}	{NA}	{NA}	{NA}	{NA}
Novelgene1319	{KVH95632.1; F-box domain, cyclin-like protein [Cynara cardunculus var. scolymus]}	{sp|Q9LJF9|FDL44_ARATH; F-box/FBD/LRR-repeat protein At3g26920 OS=Arabidopsis thaliana GN=At3g26920 PE=2 SV=3}	{var:108323321; - - - - -}	{NA}	{NA}	{NA}	{NA}
Novelgene1320	{XP_017229020.1; PREDICTED: uncharacterized protein LOC108204202 [Daucus carota subsp. sativus]}	{NA}	{pda:108511168; - - - - -}	{At2g10780; KOG0017 FOG: Transposon-encoded proteins with TYA, reverse transcriptase, integrase domains in various combinations R General function prediction only ;}	{NA}	{NA}	{NA}
Novelgene1321	{NA}	{NA}	{NA}	{NA}	{NA}	{NA}	{NA}
Novelgene1322	{KVH95831.1; Amine oxidase [Cynara cardunculus var. scolymus]}	{sp|Q9SKX5|PAO2_ARATH; Probable polyamine oxidase 2 OS=Arabidopsis thaliana GN=PAO2 PE=2 SV=1}	{pop:POPTR_0002s05620g; K17839 PAO4, PAO3, PAO2 polyamine oxidase [EC:1.5.3.17 1.5.3.-] 1.5.3.17,1.5.3.- ko00330; Metabolism; Amino acid metabolism; Arginine and proline metabolism | ko00410; Metabolism; Metabolism of other amino acids; beta-Alanine metabolism}	{At2g43020; KOG0029 Amine oxidase Q Secondary metabolites biosynthesis, transport and catabolism ;}	{NA}	{XM_003617270.2; Medicago truncatula polyamine oxidase-like protein mRNA}	{NA}
Novelgene1323	{XP_017255152.1; PREDICTED: zinc finger BED domain-containing protein RICESLEEPER 2-like [Daucus carota subsp. sativus]}	{sp|B9FJG3|RSLE1_ORYSJ; Zinc finger BED domain-containing protein RICESLEEPER 1 OS=Oryza sativa subsp. japonica GN=Os05g0239150 PE=3 SV=1}	{vvi:104880811; - - - - -}	{At1g69950; KOG1121 Tam3-transposase (Ac family) L Replication, recombination and repair ;}	{NA}	{XM_007146305.1; Phaseolus vulgaris hypothetical protein (PHAVU_006G034500g) mRNA, complete cds}	{NA}
Novelgene1324	{NA}	{NA}	{NA}	{NA}	{NA}	{NA}	{NA}
Novelgene1325	{KVH97239.1; Protein kinase-like domain-containing protein [Cynara cardunculus var. scolymus]}	{sp|Q9FHD7|Y5126_ARATH; Probable serine/threonine-protein kinase At5g41260 OS=Arabidopsis thaliana GN=At5g41260 PE=1 SV=1}	{lang:109360858; K14500 BSK BR-signaling kinase 2.7.11.1 ko04075; Environmental Information Processing; Signal transduction; Plant hormone signal transduction; lang:109360858; - - - - -}	{NA}	{NA}	{KF815390.1; Helianthus annuus mitochondrion, complete genome}	{NA}
Novelgene1326	{NA}	{NA}	{NA}	{NA}	{NA}	{NA}	{NA}
Novelgene1327	{KVH95870.1; hypothetical protein Ccrd_002052 [Cynara cardunculus var. scolymus]}	{NA}	{NA}	{NA}	{NA}	{NA}	{NA}
Novelgene1328	{NA}	{NA}	{NA}	{NA}	{NA}	{NA}	{NA}
Novelgene1329	{KVH95870.1; hypothetical protein Ccrd_002052 [Cynara cardunculus var. scolymus]}	{NA}	{NA}	{NA}	{NA}	{NA}	{NA}
Novelgene1330	{KVH95870.1; hypothetical protein Ccrd_002052 [Cynara cardunculus var. scolymus]}	{NA}	{NA}	{NA}	{NA}	{NA}	{NA}
Novelgene1331	{KVH95870.1; hypothetical protein Ccrd_002052 [Cynara cardunculus var. scolymus]}	{NA}	{NA}	{NA}	{NA}	{NA}	{NA}
Novelgene1332	{KVH95914.1; Protein of unknown function wound-induced [Cynara cardunculus var. scolymus]}	{NA}	{vvi:100242538; - - - - -}	{NA}	{NA}	{XM_016041062.1; PREDICTED: Ziziphus jujuba uncharacterized LOC107430241 (LOC107430241), mRNA}	{NA}
Novelgene1333	{KVH95914.1; Protein of unknown function wound-induced [Cynara cardunculus var. scolymus]}	{NA}	{vvi:100247673; - - - - -}	{NA}	{NA}	{XM_016701768.1; PREDICTED: Capsicum annuum uncharacterized LOC107856796 (LOC107856796), mRNA}	{NA}
Novelgene1334	{KVH95914.1; Protein of unknown function wound-induced [Cynara cardunculus var. scolymus]}	{NA}	{vvi:100242538; - - - - -}	{NA}	{NA}	{XM_016041062.1; PREDICTED: Ziziphus jujuba uncharacterized LOC107430241 (LOC107430241), mRNA}	{NA}
Novelgene1335	{XP_007043469.2; PREDICTED: uncharacterized protein LOC18608619 [Theobroma cacao]}	{NA}	{vvi:100266494; - - - - -}	{NA}	{NA}	{XM_016701768.1; PREDICTED: Capsicum annuum uncharacterized LOC107856796 (LOC107856796), mRNA}	{NA}
Novelgene1336	{NA}	{NA}	{NA}	{NA}	{NA}	{NA}	{NA}
Novelgene1337	{KVH95872.1; GH3 auxin-responsive promoter [Cynara cardunculus var. scolymus]}	{sp|Q6I581|GH35_ORYSJ; Jasmonic acid-amido synthetase JAR1 OS=Oryza sativa subsp. japonica GN=GH3.5 PE=2 SV=1}	{pxb:103947840; K14487 GH3 auxin responsive GH3 gene family - ko04075; Environmental Information Processing; Signal transduction; Plant hormone signal transduction}	{NA}	{NA}	{XM_006357466.2; PREDICTED: Solanum tuberosum probable indole-3-acetic acid-amido synthetase GH3.5 (LOC102581789), mRNA}	{NA}
Novelgene1338	{XP_017233847.1; PREDICTED: kanadaptin [Daucus carota subsp. sativus]}	{sp|Q8GYY0|1A112_ARATH; Probable aminotransferase ACS12 OS=Arabidopsis thaliana GN=ACS12 PE=2 SV=2}	{pda:103706595; - - - - -}	{At5g38840; KOG1881 Anion exchanger adaptor protein Kanadaptin, contains FHA domain R General function prediction only ;}	{NA}	{NA}	{NA}
Novelgene1339	{NA}	{NA}	{NA}	{NA}	{NA}	{NA}	{NA}
Novelgene1340	{XP_004230939.1; PREDICTED: polyprenol reductase 2 isoform X1 [Solanum lycopersicum]}	{sp|Q9SI62|POED2_ARATH; Polyprenol reductase 2 OS=Arabidopsis thaliana GN=At2g16530 PE=1 SV=2}	{sly:101261171; K12345 SRD5A3 3-oxo-5-alpha-steroid 4-dehydrogenase 3 [EC:1.3.1.22 1.3.1.94] 1.3.1.22,1.3.1.94 ko00140; Metabolism; Lipid metabolism; Steroid hormone biosynthesis}	{At2g16530; KOG1640 Predicted steroid reductase I Lipid transport and metabolism ;}	{NA}	{NA}	{NA}
Novelgene1341	{NA}	{NA}	{NA}	{NA}	{NA}	{NA}	{NA}
Novelgene1342	{NA}	{NA}	{NA}	{NA}	{NA}	{NA}	{NA}
Novelgene1343	{BAJ33514.1; R2R3-MYB transcriptional factor [Dahlia pinnata]}	{sp|P81393|MYB08_ANTMA; Myb-related protein 308 OS=Antirrhinum majus GN=MYB308 PE=2 SV=1}	{pop:POPTR_0004s18020g; K09422 MYBP myb proto-oncogene protein, plant - -}	{At4g38620; KOG0048 Transcription factor, Myb superfamily K Transcription ;}	{NA}	{AB601004.1; Dahlia pinnata DvMYB2 mRNA for R2R3-MYB transcriptional factor, complete cds}	{NA}
Novelgene1344	{KVH95594.1; RNA-binding, CRM domain-containing protein [Cynara cardunculus var. scolymus]}	{NA}	{cit:102619841; - - - - -}	{NA}	{NA}	{NA}	{NA}
Novelgene1345	{NA}	{NA}	{NA}	{NA}	{NA}	{NA}	{NA}
Novelgene1346	{NA}	{NA}	{NA}	{NA}	{NA}	{NA}	{NA}
Novelgene1347	{XP_011463015.1; PREDICTED: probable inactive purple acid phosphatase 1 isoform X3 [Fragaria vesca subsp. vesca]}	{sp|Q9LMX4|PPA1_ARATH; Probable inactive purple acid phosphatase 1 OS=Arabidopsis thaliana GN=PAP1 PE=2 SV=1}	{thj:104805197; - - - - -}	{At1g13750; KOG1378 Purple acid phosphatase G Carbohydrate transport and metabolism ;}	{NA}	{XM_006484147.2; PREDICTED: Citrus sinensis probable inactive purple acid phosphatase 1 (LOC102611400), transcript variant X5, mRNA}	{NA}
Novelgene1348	{XP_010247584.1; PREDICTED: uncharacterized protein LOC104590568 [Nelumbo nucifera]}	{NA}	{var:108319358; - - - - -}	{At1g40952; KOG0017 FOG: Transposon-encoded proteins with TYA, reverse transcriptase, integrase domains in various combinations R General function prediction only ;}	{NA}	{KC676791.1; Lactuca sativa hypothetical protein, cysteine-rich RLK, nine-cis-epoxycarotenoid dioxygenase 4, and cysteine-rich RLK genes, complete cds}	{NA}
Novelgene1349	{KVH96217.1; hypothetical protein Ccrd_001704 [Cynara cardunculus var. scolymus]}	{sp|Q93YP0|UEV1A_ARATH; Ubiquitin-conjugating enzyme E2 variant 1A OS=Arabidopsis thaliana GN=UEV1A PE=1 SV=1}	{obr:102713253; K10704 UBE2V ubiquitin-conjugating enzyme E2 variant - ko04624; Organismal Systems; Immune system; Toll and Imd signaling pathway}	{At1g23260; KOG0896 Ubiquitin-conjugating enzyme E2 O Posttranslational modification, protein turnover, chaperones ;}	{NA}	{XM_015723460.1; PREDICTED: Ricinus communis ubiquitin-conjugating enzyme E2 variant 1B (LOC8277339), mRNA}	{NA}
Novelgene1350	{YP_009235746.1; ATP-dependent Clp protease (chloroplast) [Saussurea involucrata]}	{sp|Q332V2|CLPP_LACSA; ATP-dependent Clp protease proteolytic subunit OS=Lactuca sativa GN=clpP PE=3 SV=1}	{lja:Lj0g3v0149309.1; K01358 clpP, CLPP ATP-dependent Clp protease, protease subunit 3.4.21.92 ko04112; Cellular Processes; Cell growth and death; Cell cycle - Caulobacter | ko04212; Organismal Systems; Aging; Longevity regulating pathway - worm}	{AtCh047; KOG0840 ATP-dependent Clp protease, proteolytic subunit O Posttranslational modification, protein turnover, chaperones ;}	{NA}	{DQ383816.1; Lactuca sativa cultivar Salinas chloroplast, complete genome}	{NA}
Novelgene1351	{NA}	{NA}	{NA}	{NA}	{NA}	{NA}	{NA}
Novelgene1352	{NA}	{NA}	{NA}	{NA}	{NA}	{JX474930.1; Lactuca sativa microsatellite LSSA27-1 and microsatellite LSSA27-2 sequences}	{NA}
Novelgene1353	{NA}	{NA}	{NA}	{NA}	{NA}	{NA}	{NA}
Novelgene1354	{AAK29467.1; polyprotein-like [Solanum chilense]}	{sp|P10978|POLX_TOBAC; Retrovirus-related Pol polyprotein from transposon TNT 1-94 OS=Nicotiana tabacum PE=2 SV=1}	{pmum:107880399; - - - - -}	{At2g21310; KOG0017 FOG: Transposon-encoded proteins with TYA, reverse transcriptase, integrase domains in various combinations R General function prediction only ;}	{NA}	{NA}	{NA}
Novelgene1355	{XP_018629848.1; PREDICTED: rust resistance kinase Lr10-like isoform X2 [Nicotiana tomentosiformis]}	{sp|P93604|LRK10_WHEAT; Rust resistance kinase Lr10 OS=Triticum aestivum GN=LRK10 PE=2 SV=1}	{sot:102605942; K04733 IRAK4 interleukin-1 receptor-associated kinase 4 2.7.11.1 ko04064; Environmental Information Processing; Signal transduction; NF-kappa B signaling pathway | ko04620; Organismal Systems; Immune system; Toll-like receptor signaling pathway | ko04624; Organismal Systems; Immune system; Toll and Imd signaling pathway | ko04621; Organismal Systems; Immune system; NOD-like recept…	{NA}	{NA}	{XM_016318797.1; PREDICTED: Arachis ipaensis rust resistance kinase Lr10-like (LOC107616923), mRNA}	{NA}
Novelgene1356	{XP_011076378.1; PREDICTED: probable serine/threonine-protein kinase At1g18390 [Sesamum indicum]}	{sp|P0C5E2|LRL12_ARATH; LEAF RUST 10 DISEASE-RESISTANCE LOCUS RECEPTOR-LIKE PROTEIN KINASE-like 1.2 OS=Arabidopsis thaliana GN=LRK10L-1.2 PE=2 SV=3}	{sind:105160610; K04733 IRAK4 interleukin-1 receptor-associated kinase 4 2.7.11.1 ko04064; Environmental Information Processing; Signal transduction; NF-kappa B signaling pathway | ko04620; Organismal Systems; Immune system; Toll-like receptor signaling pathway | ko04624; Organismal Systems; Immune system; Toll and Imd signaling pathway | ko04621; Organismal Systems; Immune system; NOD-like recep…	{At1g18390; KOG1187 Serine/threonine protein kinase T Signal transduction mechanisms ;}	{NA}	{XM_019401231.1; PREDICTED: Nicotiana attenuata LEAF RUST 10 DISEASE-RESISTANCE LOCUS RECEPTOR-LIKE PROTEIN KINASE-like 1.2 (LOC109235214), mRNA}	{NA}
Novelgene1357	{NA}	{NA}	{NA}	{NA}	{NA}	{NA}	{NA}
Novelgene1358	{APU93382.1; putative gag-pol polyprotein [Marshallia obovata]}	{sp|P04323|POL3_DROME; Retrovirus-related Pol polyprotein from transposon 17.6 OS=Drosophila melanogaster GN=pol PE=3 SV=1}	{aip:107627811; - - - - -}	{At2g10780; KOG0017 FOG: Transposon-encoded proteins with TYA, reverse transcriptase, integrase domains in various combinations R General function prediction only ;}	{NA}	{XM_016887516.1; PREDICTED: Gossypium hirsutum uncharacterized LOC107952249 (LOC107952249), mRNA}	{NA}
Novelgene1359	{KVI05313.1; AP2/ERF domain-containing protein [Cynara cardunculus var. scolymus]}	{sp|Q9LUA2|EF119_ARATH; Ethylene-responsive transcription factor ERF119 OS=Arabidopsis thaliana GN=ERF119 PE=2 SV=1}	{vvi:100256010; - - - - -}	{NA}	{NA}	{XM_012235290.1; PREDICTED: Jatropha curcas ethylene-responsive transcription factor ERF020-like (LOC105648783), mRNA}	{NA}
Novelgene1360	{XP_011077282.1; PREDICTED: uncharacterized protein LOC105161330 [Sesamum indicum]}	{NA}	{sind:105161330; - - - - -}	{NA}	{NA}	{NA}	{NA}
Novelgene1361	{NA}	{NA}	{NA}	{NA}	{NA}	{NA}	{NA}
Novelgene1362	{XP_016489032.1; PREDICTED: LOW QUALITY PROTEIN: probable leucine-rich repeat receptor-like protein kinase At1g35710 [Nicotiana tabacum]}	{sp|Q9LP24|Y1571_ARATH; Probable leucine-rich repeat receptor-like protein kinase At1g35710 OS=Arabidopsis thaliana GN=At1g35710 PE=2 SV=1}	{pmum:103319927; - - - - -}	{NA}	{NA}	{NA}	{NA}
Novelgene1363	{XP_017243295.1; PREDICTED: MDIS1-interacting receptor like kinase 2-like [Daucus carota subsp. sativus]}	{sp|Q8VZG8|MIK2_ARATH; MDIS1-interacting receptor like kinase 2 OS=Arabidopsis thaliana GN=MIK2 PE=1 SV=3}	{mdm:103445917; - - - - -}	{NA}	{NA}	{NM_103273.2; Arabidopsis thaliana kinase family with leucine-rich repeat domain-containing protein mRNA}	{NA}
Novelgene1364	{CAN73532.1; hypothetical protein VITISV_012827 [Vitis vinifera]}	{sp|P10978|POLX_TOBAC; Retrovirus-related Pol polyprotein from transposon TNT 1-94 OS=Nicotiana tabacum PE=2 SV=1}	{sbi:SORBI_08g015513; - - - - -}	{At1g44510; KOG0017 FOG: Transposon-encoded proteins with TYA, reverse transcriptase, integrase domains in various combinations R General function prediction only ;}	{NA}	{AH013224.2; Lactuca sativa clone TDR resistance protein RGC2 (RGC2) pseudogene, partial sequence}	{NA}
Novelgene1365	{ONI17417.1; hypothetical protein PRUPE_3G157900 [Prunus persica]}	{sp|Q9LP24|Y1571_ARATH; Probable leucine-rich repeat receptor-like protein kinase At1g35710 OS=Arabidopsis thaliana GN=At1g35710 PE=2 SV=1}	{vvi:100260449; - - - - -}	{NA}	{NA}	{XM_018951501.1; PREDICTED: Juglans regia MDIS1-interacting receptor like kinase 2-like (LOC108980553), transcript variant X1, mRNA}	{NA}
Novelgene1366	{CAA72009.1; invertase [Cichorium intybus]}	{sp|P26792|INV1_DAUCA; Beta-fructofuranosidase, insoluble isoenzyme 1 OS=Daucus carota GN=INV1 PE=1 SV=1}	{sind:105161745; K01193 INV, sacA beta-fructofuranosidase 3.2.1.26 ko00052; Metabolism; Carbohydrate metabolism; Galactose metabolism | ko00500; Metabolism; Carbohydrate metabolism; Starch and sucrose metabolism}	{At5g11920; KOG0228 Beta-fructofuranosidase (invertase) G Carbohydrate transport and metabolism ;}	{NA}	{Y11124.1; C.intybus mRNA for putative invertase}	{NA}
Novelgene1367	{NA}	{NA}	{NA}	{NA}	{NA}	{NA}	{NA}
Novelgene1368	{NA}	{NA}	{NA}	{NA}	{NA}	{NA}	{NA}
Novelgene1369	{KVI03046.1; Protein of unknown function DUF914, eukaryotic [Cynara cardunculus var. scolymus]}	{sp|Q8R314|S35F5_MOUSE; Solute carrier family 35 member F5 OS=Mus musculus GN=Slc35f5 PE=2 SV=1}	{var:108322784; K15289 SLC35F5 solute carrier family 35, member F5 - -}	{At3g07080; KOG2765 Predicted membrane protein S Function unknown ;}	{NA}	{XM_018127225.1; PREDICTED: Theobroma cacao uncharacterized vacuolar membrane protein YML018C (LOC18612799), mRNA}	{NA}
Novelgene1370	{KVI08335.1; hypothetical protein Ccrd_013294 [Cynara cardunculus var. scolymus]}	{NA}	{rcu:8271107; - - - - -}	{NA}	{NA}	{NA}	{NA}
Novelgene1371	{CAN62277.1; hypothetical protein VITISV_011134 [Vitis vinifera]}	{sp|Q9SVG3|BBE21_ARATH; Berberine bridge enzyme-like 21 OS=Arabidopsis thaliana GN=At4g20840 PE=2 SV=1}	{vvi:100245607; - - - - -}	{NA}	{NA}	{NA}	{NA}
Novelgene1372	{XP_019457628.1; PREDICTED: uncharacterized protein LOC109358019, partial [Lupinus angustifolius]}	{sp|Q6CQE5|TAR1_KLULA; Protein TAR1 OS=Kluyveromyces lactis (strain ATCC 8585 / CBS 2359 / DSM 70799 / NBRC 1267 / NRRL Y-1140 / WM37) GN=TAR1-A PE=4 SV=2}	{lang:109341572; - - - - -; lang:109341572; - - - - -}	{NA}	{NA}	{KP828782.1; Scaevola phlebopetala external transcribed spacer, partial sequence; and 18S ribosomal RNA gene, internal transcribed spacer 1, 5.8S ribosomal RNA gene, internal transcribed spacer 2, and 26S ribosomal RNA gene, complete sequence}	{NA}
Novelgene1373	{KRH17792.1; hypothetical protein GLYMA_13G016400 [Glycine max]}	{sp|Q8TGM6|TAR1_YEAST; Protein TAR1 OS=Saccharomyces cerevisiae (strain ATCC 204508 / S288c) GN=TAR1 PE=2 SV=1}	{mtr:MTR_0055s0050; - - - - -}	{NA}	{NA}	{KT179738.1; Lactuca ludoviciana voucher Kellar 1383 26S ribosomal RNA gene, partial sequence}	{NA}
Novelgene1374	{NA}	{NA}	{NA}	{NA}	{NA}	{NA}	{NA}
Novelgene1375	{NA}	{NA}	{NA}	{NA}	{NA}	{NA}	{NA}
Novelgene1376	{NA}	{NA}	{NA}	{NA}	{NA}	{NA}	{NA}
Novelgene1377	{NA}	{NA}	{NA}	{NA}	{NA}	{NA}	{NA}
Novelgene1378	{APU93382.1; putative gag-pol polyprotein [Marshallia obovata]}	{sp|Q7LHG5|YI31B_YEAST; Transposon Ty3-I Gag-Pol polyprotein OS=Saccharomyces cerevisiae (strain ATCC 204508 / S288c) GN=TY3B-I PE=3 SV=2}	{pper:PRUPE_ppa015000mg; - - - - -}	{At2g10780; KOG0017 FOG: Transposon-encoded proteins with TYA, reverse transcriptase, integrase domains in various combinations R General function prediction only ;}	{NA}	{JX485630.1; Lactuca sativa cultivar Diana flowering locus T (FT) gene, complete cds}	{NA}
Novelgene1379	{KVI02881.1; Alpha/beta hydrolase fold-1 [Cynara cardunculus var. scolymus]}	{sp|I6YGS0|EPHA_MYCTU; Epoxide hydrolase A OS=Mycobacterium tuberculosis (strain ATCC 25618 / H37Rv) GN=ephA PE=1 SV=1}	{jcu:105634608; - - - - -}	{At3g51000; KOG4178 Soluble epoxide hydrolase I Lipid transport and metabolism ;}	{NA}	{AB780501.1; Ixeridium dentatum subsp. nipponicum DNA, microsatellite: msnip02}	{NA}
Novelgene1380	{XP_016696966.1; PREDICTED: bifunctional epoxide hydrolase 2-like [Gossypium hirsutum]}	{sp|O31581|YFHM_BACSU; AB hydrolase superfamily protein YfhM OS=Bacillus subtilis (strain 168) GN=yfhM PE=3 SV=1}	{jcu:105634608; - - - - -}	{At3g51000; KOG4178 Soluble epoxide hydrolase I Lipid transport and metabolism ;}	{NA}	{AB780501.1; Ixeridium dentatum subsp. nipponicum DNA, microsatellite: msnip02}	{NA}
Novelgene1381	{XP_007210190.1; hypothetical protein PRUPE_ppa017790mg [Prunus persica]}	{sp|Q99315|YG31B_YEAST; Transposon Ty3-G Gag-Pol polyprotein OS=Saccharomyces cerevisiae (strain ATCC 204508 / S288c) GN=TY3B-G PE=1 SV=3}	{pper:PRUPE_ppa026856mg; - - - - -}	{At2g06890; KOG0017 FOG: Transposon-encoded proteins with TYA, reverse transcriptase, integrase domains in various combinations R General function prediction only ;}	{NA}	{CP019100.1; Spirodela polyrhiza strain 9509 chromosome 8 sequence}	{NA}
Novelgene1382	{NA}	{NA}	{NA}	{NA}	{NA}	{NA}	{NA}
Novelgene1383	{KVI02746.1; hypothetical protein Ccrd_018963 [Cynara cardunculus var. scolymus]}	{sp|O23210|SCL15_ARATH; Scarecrow-like protein 15 OS=Arabidopsis thaliana GN=SCL15 PE=2 SV=3}	{spen:107011994; - - - - -; spen:107011994; - - - - -}	{NA}	{NA}	{XM_018114355.1; PREDICTED: Theobroma cacao scarecrow-like protein 15 (LOC108660487), mRNA}	{NA}
Novelgene1384	{KVI02839.1; Leucine-rich repeat-containing protein [Cynara cardunculus var. scolymus]}	{sp|Q9SCQ7|AN32_ARATH; Acidic leucine-rich nuclear phosphoprotein 32-related protein OS=Arabidopsis thaliana GN=At3g50690 PE=2 SV=1}	{pxb:103947495; K18647 ANP32B acidic leucine-rich nuclear phosphoprotein 32 family member B - -}	{At3g50690; KOG2739 Leucine-rich acidic nuclear protein DR Cell cycle control, cell division, chromosome partitioning ; General function prediction only ;}	{NA}	{XR_002065777.1; PREDICTED: Nicotiana attenuata acidic leucine-rich nuclear phosphoprotein 32-related protein (LOC109211823), transcript variant X2, misc_RNA}	{NA}
Novelgene1385	{NA}	{NA}	{NA}	{NA}	{NA}	{DQ383816.1; Lactuca sativa cultivar Salinas chloroplast, complete genome}	{NA}
Novelgene1386	{CDP05287.1; unnamed protein product [Coffea canephora]}	{NA}	{ini:109173038; - - - - -}	{At1g54430; KOG0987 DNA helicase PIF1/RRM3 D Cell cycle control, cell division, chromosome partitioning ;}	{NA}	{NA}	{NA}
Novelgene1387	{XP_015388504.1; PREDICTED: uncharacterized protein LOC107178162 [Citrus sinensis]}	{NA}	{aip:107629828; - - - - -}	{NA}	{NA}	{NA}	{NA}
Novelgene1388	{XP_012840424.1; PREDICTED: uncharacterized protein LOC105960756 [Erythranthe guttata]}	{NA}	{cmo:103487435; - - - - -}	{NA}	{NA}	{NA}	{NA}
Novelgene1389	{NA}	{NA}	{NA}	{NA}	{NA}	{NA}	{NA}
Novelgene1390	{KVI02744.1; Homeobox, conserved site-containing protein [Cynara cardunculus var. scolymus]}	{sp|P46604|HAT22_ARATH; Homeobox-leucine zipper protein HAT22 OS=Arabidopsis thaliana GN=HAT22 PE=1 SV=1}	{spen:107009021; K09338 HD-ZIP homeobox-leucine zipper protein - -; spen:107009021; K09338 HD-ZIP homeobox-leucine zipper protein - -}	{At4g37790; KOG0483 Transcription factor HEX, contains HOX and HALZ domains K Transcription ;}	{NA}	{KT253057.1; Chrysanthemum x morifolium HD-ZIP protein (HB9) mRNA, partial cds}	{NA}
Novelgene1391	{NA}	{NA}	{NA}	{NA}	{NA}	{NA}	{NA}
Novelgene1392	{AIU50825.1; AT1G65230-like protein, partial [Lactuca sativa]}	{NA}	{pvu:PHAVU_008G053500g; - - - - -}	{NA}	{NA}	{NA}	{NA}
Novelgene1393	{NA}	{NA}	{NA}	{NA}	{NA}	{NA}	{NA}
Novelgene1394	{KVI02715.1; Homeodomain-like protein [Cynara cardunculus var. scolymus]}	{sp|Q9FDW1|MYB44_ARATH; Transcription factor MYB44 OS=Arabidopsis thaliana GN=MYB44 PE=2 SV=1}	{sly:101249225; K09422 MYBP myb proto-oncogene protein, plant - -}	{At4g37260; KOG0048 Transcription factor, Myb superfamily K Transcription ;}	{NA}	{XM_004238075.3; PREDICTED: Solanum lycopersicum transcription factor MYB44-like (LOC101244577), mRNA}	{NA}
Novelgene1395	{NA}	{NA}	{NA}	{NA}	{NA}	{NA}	{NA}
Novelgene1396	{KVI02672.1; hypothetical protein Ccrd_019039 [Cynara cardunculus var. scolymus]}	{NA}	{lang:109338724; - - - - -; lang:109338724; - - - - -}	{NA}	{NA}	{NA}	{NA}
Novelgene1397	{KVH98596.1; Protein of unknown function DUF647 [Cynara cardunculus var. scolymus]}	{sp|Q67YT8|RUS4_ARATH; Protein root UVB sensitive 4 OS=Arabidopsis thaliana GN=RUS4 PE=2 SV=1}	{cit:102617325; - - - - -}	{At2g23470; KOG4249 Uncharacterized conserved protein S Function unknown ;}	{NA}	{XM_019224665.1; PREDICTED: Vitis vinifera protein root UVB sensitive 4 (LOC100250957), transcript variant X2, mRNA}	{NA}
Novelgene1398	{NA}	{NA}	{NA}	{NA}	{NA}	{NA}	{NA}
Novelgene1399	{NA}	{NA}	{NA}	{NA}	{NA}	{NA}	{NA}
Novelgene1400	{NA}	{NA}	{NA}	{NA}	{NA}	{NA}	{NA}
Novelgene1401	{XP_012487938.1; PREDICTED: uncharacterized protein LOC105801148 [Gossypium raimondii]}	{NA}	{jcu:105629978; - - - - -}	{At1g40871; KOG0017 FOG: Transposon-encoded proteins with TYA, reverse transcriptase, integrase domains in various combinations R General function prediction only ;}	{NA}	{NA}	{NA}
Novelgene1402	{NA}	{NA}	{NA}	{NA}	{NA}	{DQ383816.1; Lactuca sativa cultivar Salinas chloroplast, complete genome}	{NA}
Novelgene1403	{XP_003605622.1; hypothetical protein MTR_4g035030 [Medicago truncatula]}	{NA}	{NA}	{NA}	{NA}	{DQ383816.1; Lactuca sativa cultivar Salinas chloroplast, complete genome}	{NA}
Novelgene1404	{APU51457.1; NADH-plastoquinone oxidoreductase subunit J (chloroplast) [Sambucus williamsii]}	{sp|Q7FNS9|NDHJ_ATRBE; NAD(P)H-quinone oxidoreductase subunit J, chloroplastic OS=Atropa belladonna GN=ndhJ PE=3 SV=1}	{sly:101260256; K05582 ndhK NAD(P)H-quinone oxidoreductase subunit K 1.6.5.3 ko00190; Metabolism; Energy metabolism; Oxidative phosphorylation}	{AtCh026; KOG1713 NADH-ubiquinone oxidoreductase, NDUFS3/30 kDa subunit C Energy production and conversion ;}	{NA}	{DQ383816.1; Lactuca sativa cultivar Salinas chloroplast, complete genome}	{NA}
Novelgene1405	{AKJ77460.1; NADH dehydrogenase subunit K (chloroplast) [Carthamus tinctorius]}	{sp|Q332X4|NDHK_LACSA; NAD(P)H-quinone oxidoreductase subunit K, chloroplastic OS=Lactuca sativa GN=ndhK PE=3 SV=1}	{mtr:MTR_7g021790; K05582 ndhK NAD(P)H-quinone oxidoreductase subunit K 1.6.5.3 ko00190; Metabolism; Energy metabolism; Oxidative phosphorylation}	{AtCh027; KOG1687 NADH-ubiquinone oxidoreductase, NUFS7/PSST/20 kDa subunit C Energy production and conversion ;}	{NA}	{DQ383816.1; Lactuca sativa cultivar Salinas chloroplast, complete genome}	{NA}
Novelgene1406	{XP_009357113.1; PREDICTED: uncharacterized protein LOC103947871 [Pyrus x bretschneideri]}	{sp|P10978|POLX_TOBAC; Retrovirus-related Pol polyprotein from transposon TNT 1-94 OS=Nicotiana tabacum PE=2 SV=1}	{pxb:103947871; - - - - -}	{NA}	{NA}	{EU931697.1; Acaena cylindristachya 5S ribosomal RNA genes, partial sequence}	{NA}
Novelgene1407	{NA}	{NA}	{NA}	{NA}	{NA}	{NA}	{NA}
Novelgene1408	{KVH55241.1; hypothetical protein Ccrd_025687 [Cynara cardunculus var. scolymus]}	{sp|Q9FID9|Y5389_ARATH; Probable receptor-like protein kinase At5g38990 OS=Arabidopsis thaliana GN=At5g38990 PE=2 SV=1}	{csv:101215225; - - - - -}	{At5g38990; KOG1187 Serine/threonine protein kinase T Signal transduction mechanisms ;}	{NA}	{NA}	{NA}
Novelgene1409	{NA}	{NA}	{NA}	{NA}	{NA}	{NA}	{NA}
Novelgene1410	{NP_001333800.1; 40S ribosomal protein S6 [Solanum lycopersicum]}	{sp|O48549|RS61_ARATH; 40S ribosomal protein S6-1 OS=Arabidopsis thaliana GN=RPS6A PE=1 SV=2}	{pvu:PHAVU_010G032100g; K02991 RP-S6e, RPS6 small subunit ribosomal protein S6e - ko03010; Genetic Information Processing; Translation; Ribosome | ko04371; Environmental Information Processing; Signal transduction; Apelin signaling pathway | ko04066; Environmental Information Processing; Signal transduction; HIF-1 signaling pathway | ko04151; Environmental Information Processing; Signal transduct…	{At4g31700; KOG1646 40S ribosomal protein S6 J Translation, ribosomal structure and biogenesis ;}	{NA}	{NA}	{NA}
Novelgene1411	{NA}	{NA}	{NA}	{NA}	{NA}	{NA}	{NA}
Novelgene1412	{XP_010277381.1; PREDICTED: protein FAR1-RELATED SEQUENCE 12-like isoform X2 [Nelumbo nucifera]}	{sp|Q9SZL8|FRS5_ARATH; Protein FAR1-RELATED SEQUENCE 5 OS=Arabidopsis thaliana GN=FRS5 PE=2 SV=1}	{fve:101300763; - - - - -}	{NA}	{NA}	{NA}	{NA}
Novelgene1413	{XP_017245694.1; PREDICTED: uncharacterized protein LOC108217368 [Daucus carota subsp. sativus]}	{NA}	{cam:101502536; - - - - -}	{NA}	{NA}	{NA}	{NA}
Novelgene1414	{NA}	{NA}	{NA}	{NA}	{NA}	{NA}	{NA}
Novelgene1415	{NP_001274798.1; oxysterol-binding protein [Solanum tuberosum]}	{sp|Q9LZM1|ORP3A_ARATH; Oxysterol-binding protein-related protein 3A OS=Arabidopsis thaliana GN=ORP3A PE=1 SV=1}	{crb:CARUB_v10000934mg; - - - - -}	{At5g02100; KOG1737 Oxysterol-binding protein I Lipid transport and metabolism ;}	{NA}	{DQ383816.1; Lactuca sativa cultivar Salinas chloroplast, complete genome}	{NA}
Novelgene1416	{NA}	{NA}	{NA}	{NA}	{NA}	{NA}	{NA}
Novelgene1417	{KVH91335.1; Aldo/keto reductase [Cynara cardunculus var. scolymus]}	{sp|P0A9T5|TAS_SHIFL; Protein tas OS=Shigella flexneri GN=tas PE=3 SV=1}	{gra:105774777; - - - - -}	{At1g04420; KOG1575 Voltage-gated shaker-like K+ channel, subunit beta/KCNAB C Energy production and conversion ;}	{NA}	{XM_009771714.1; PREDICTED: Nicotiana sylvestris aldo-keto reductase (LOC104220783), mRNA}	{NA}
Novelgene1418	{KVH35853.1; Non-heme dioxygenase N-terminal domain-containing protein [Cynara cardunculus var. scolymus]}	{sp|Q84MB3|ACCH1_ARATH; 1-aminocyclopropane-1-carboxylate oxidase homolog 1 OS=Arabidopsis thaliana GN=At1g06620 PE=2 SV=1}	{sot:102597152; - - - - -}	{At1g06620; KOG0143 Iron/ascorbate family oxidoreductases QR Secondary metabolites biosynthesis, transport and catabolism ; General function prediction only ;}	{NA}	{BT112327.1; Picea glauca clone GQ03313_I03 mRNA sequence}	{NA}
Novelgene1419	{XP_015874658.1; PREDICTED: LOW QUALITY PROTEIN: uncharacterized protein LOC107411564, partial [Ziziphus jujuba]}	{sp|Q99315|YG31B_YEAST; Transposon Ty3-G Gag-Pol polyprotein OS=Saccharomyces cerevisiae (strain ATCC 204508 / S288c) GN=TY3B-G PE=1 SV=3}	{sita:105914005; - - - - -}	{At2g10780; KOG0017 FOG: Transposon-encoded proteins with TYA, reverse transcriptase, integrase domains in various combinations R General function prediction only ;}	{NA}	{JX474979.1; Lactuca sativa microsatellite LSSB52-2 and microsatellite LSSB52-1 sequences}	{NA}
Novelgene1420	{NA}	{NA}	{NA}	{NA}	{NA}	{NA}	{NA}
Novelgene1421	{KVH91272.1; hypothetical protein Ccrd_006709 [Cynara cardunculus var. scolymus]}	{sp|P29136|MEP1_SOYBN; Metalloendoproteinase 1 OS=Glycine max PE=1 SV=2}	{vvi:100257620; - - - - -}	{At1g70170; KOG1565 Gelatinase A and related matrix metalloproteases OW Posttranslational modification, protein turnover, chaperones ; Extracellular structures ;}	{NA}	{XM_012985201.1; PREDICTED: Erythranthe guttatus metalloendoproteinase 1-like (LOC105960978), mRNA}	{NA}
Novelgene1422	{NA}	{NA}	{NA}	{NA}	{NA}	{NA}	{NA}
Novelgene1423	{KZN00833.1; hypothetical protein DCAR_009587 [Daucus carota subsp. sativus]}	{sp|P04146|COPIA_DROME; Copia protein OS=Drosophila melanogaster GN=GIP PE=1 SV=3}	{lang:109340962; - - - - -; lang:109340962; - - - - -}	{At3g60170; KOG0017 FOG: Transposon-encoded proteins with TYA, reverse transcriptase, integrase domains in various combinations R General function prediction only ;}	{NA}	{EF581425.1; Hypochaeris angustifolia clone pHanty23 retrotransposon Ty1-copia-like reverse transcriptase (RT) gene, partial sequence}	{NA}
Novelgene1424	{NA}	{NA}	{NA}	{NA}	{NA}	{NA}	{NA}
Novelgene1425	{KVH91170.1; Ankyrin repeat-containing protein, partial [Cynara cardunculus var. scolymus]}	{NA}	{sly:101256416; - - - - -}	{At1g01930; KOG2505 Ankyrin repeat protein R General function prediction only ;}	{NA}	{NA}	{NA}
Novelgene1426	{XP_018855528.1; PREDICTED: uncharacterized protein LOC109017794 [Juglans regia]}	{NA}	{bvg:104886862; - - - - -}	{At3g31970; KOG0017 FOG: Transposon-encoded proteins with TYA, reverse transcriptase, integrase domains in various combinations R General function prediction only ;}	{NA}	{NA}	{NA}
Novelgene1427	{XP_007227432.1; hypothetical protein PRUPE_ppb024021mg [Prunus persica]}	{NA}	{pper:PRUPE_ppa026452mg; - - - - -}	{NA}	{GO:0008270; zinc ion binding; molecular_function GO:0000256; allantoin catabolic process; biological_process GO:0004037; allantoicase activity; molecular_function}	{NA}	{2}
Novelgene1428	{APU93382.1; putative gag-pol polyprotein [Marshallia obovata]}	{sp|Q99315|YG31B_YEAST; Transposon Ty3-G Gag-Pol polyprotein OS=Saccharomyces cerevisiae (strain ATCC 204508 / S288c) GN=TY3B-G PE=1 SV=3}	{pper:PRUPE_ppa015000mg; - - - - -}	{At2g10780; KOG0017 FOG: Transposon-encoded proteins with TYA, reverse transcriptase, integrase domains in various combinations R General function prediction only ;}	{GO:0015074; DNA integration; biological_process}	{JX485630.1; Lactuca sativa cultivar Diana flowering locus T (FT) gene, complete cds}	{1}
Novelgene1429	{NA}	{NA}	{NA}	{NA}	{NA}	{NA}	{NA}
Novelgene1430	{NA}	{NA}	{NA}	{NA}	{NA}	{NA}	{NA}
Novelgene1431	{NA}	{NA}	{NA}	{NA}	{NA}	{NA}	{NA}
Novelgene1432	{NA}	{NA}	{NA}	{NA}	{NA}	{NA}	{NA}
Novelgene1433	{NA}	{NA}	{NA}	{NA}	{NA}	{NA}	{NA}
Novelgene1434	{YP_008999564.1; ribosomal protein L13 (mitochondrion) [Helianthus annuus]}	{sp|P05488|RT13_TOBAC; Ribosomal protein S13, mitochondrial OS=Nicotiana tabacum GN=RPS13 PE=3 SV=2}	{mtr:MTR_0082s0280; K03878 ND1 NADH-ubiquinone oxidoreductase chain 1 1.6.5.3 ko00190; Metabolism; Energy metabolism; Oxidative phosphorylation | ko05012; Human Diseases; Neurodegenerative diseases; Parkinson's disease}	{AtMi093; KOG4770 NADH dehydrogenase subunit 1 C Energy production and conversion ;}	{NA}	{KF815390.1; Helianthus annuus mitochondrion, complete genome}	{NA}
Novelgene1435	{NA}	{NA}	{NA}	{NA}	{NA}	{NA}	{NA}
Novelgene1436	{KVH76722.1; ATPase, alpha/beta subunit, N-terminal [Cynara cardunculus var. scolymus]}	{NA}	{rcu:107262065; - - - - -}	{At1g27285; KOG0017 FOG: Transposon-encoded proteins with TYA, reverse transcriptase, integrase domains in various combinations R General function prediction only ;}	{NA}	{KF754801.1; Amborella trichopoda chromosome III mitochondrion, complete sequence}	{NA}
Novelgene1437	{KVH61633.1; Armadillo repeat-containing protein 3 and Serine/threonine-protein kinase CTR1 [Cynara cardunculus var. scolymus]}	{NA}	{sind:105159040; - - - - -}	{NA}	{NA}	{NA}	{NA}
Novelgene1438	{NA}	{NA}	{NA}	{NA}	{NA}	{NA}	{NA}
Novelgene1439	{NA}	{NA}	{NA}	{NA}	{NA}	{NA}	{NA}
Novelgene1440	{NA}	{NA}	{NA}	{NA}	{NA}	{NA}	{NA}
Novelgene1441	{YP_006291838.1; orf49 (mitochondrion) [Daucus carota subsp. sativus]}	{NA}	{pper:PRUPE_ppa026667mg; - - - - -}	{NA}	{NA}	{KF815390.1; Helianthus annuus mitochondrion, complete genome}	{NA}
Novelgene1442	{KVH98523.1; Zinc finger, RING/FYVE/PHD-type [Cynara cardunculus var. scolymus]}	{sp|Q8LFY8|ATL54_ARATH; RING-H2 finger protein ATL54 OS=Arabidopsis thaliana GN=ATL54 PE=2 SV=2}	{pxb:103962447; - - - - -}	{At1g72220; KOG0800 FOG: Predicted E3 ubiquitin ligase O Posttranslational modification, protein turnover, chaperones ;}	{NA}	{XM_017568763.1; PREDICTED: Vigna angularis RING-H2 finger protein ATL52-like (LOC108333349), mRNA}	{NA}
Novelgene1443	{AMM06269.1; 'photosystem I P700 apoprotein A1 (chloroplast) [Vicia sativa]}	{sp|A4QJJ8|PSAB_AETGR; Photosystem I P700 chlorophyll a apoprotein A2 OS=Aethionema grandiflorum GN=psaB PE=3 SV=1}	{lja:Lj0g3v0054159.1; K02690 psaB photosystem I P700 chlorophyll a apoprotein A2 - ko00195; Metabolism; Energy metabolism; Photosynthesis}	{NA}	{NA}	{DQ383816.1; Lactuca sativa cultivar Salinas chloroplast, complete genome}	{NA}
Novelgene1444	{ALF46672.1; trihelix protein, partial [Chrysanthemum x morifolium]}	{sp|Q39117|TGT2_ARATH; Trihelix transcription factor GT-2 OS=Arabidopsis thaliana GN=GT-2 PE=2 SV=1}	{sind:105179594; - - - - -}	{At1g76880; KOG4282 Transcription factor GT-2 and related proteins, contains trihelix DNA-binding/SANT domain K Transcription ;}	{NA}	{XM_016030959.1; PREDICTED: Ziziphus jujuba trihelix transcription factor GT-2-like (LOC107421676), mRNA}	{NA}
Novelgene1445	{NA}	{NA}	{NA}	{NA}	{NA}	{NA}	{NA}
Novelgene1446	{KVH98793.1; hypothetical protein Ccrd_022980 [Cynara cardunculus var. scolymus]}	{sp|Q8LGD5|MKS1_ARATH; Protein MKS1 OS=Arabidopsis thaliana GN=MKS1 PE=1 SV=2}	{pop:POPTR_0002s07140g; K20725 MKS1 MAP kinase substrate 1 - ko04016; Environmental Information Processing; Signal transduction; MAPK signaling pathway - plant}	{NA}	{NA}	{NA}	{NA}
Novelgene1447	{CAX68207.1; Copia-like retrotransposon [Helianthus annuus]}	{sp|P04146|COPIA_DROME; Copia protein OS=Drosophila melanogaster GN=GIP PE=1 SV=3}	{sot:107060574; - - - - -}	{At2g13940; KOG0017 FOG: Transposon-encoded proteins with TYA, reverse transcriptase, integrase domains in various combinations R General function prediction only ;}	{NA}	{AH013220.2; Lactuca sativa clone TDH resistance protein RGC2 (RGC2) gene, partial cds}	{NA}
Novelgene1448	{NA}	{NA}	{NA}	{NA}	{NA}	{NA}	{NA}
Novelgene1449	{KVH98750.1; Deoxynucleoside kinase [Cynara cardunculus var. scolymus]}	{NA}	{sind:105175681; - - - - -}	{NA}	{NA}	{NA}	{NA}
Novelgene1450	{KVH98742.1; Zinc finger, RING/FYVE/PHD-type [Cynara cardunculus var. scolymus]}	{sp|P34909|NOT4_YEAST; General negative regulator of transcription subunit 4 OS=Saccharomyces cerevisiae (strain ATCC 204508 / S288c) GN=MOT2 PE=1 SV=1}	{var:108330419; - - - - -}	{At5g62910; KOG2068 MOT2 transcription factor K Transcription ;}	{NA}	{NA}	{NA}
Novelgene1451	{NA}	{NA}	{NA}	{NA}	{NA}	{NA}	{NA}
Novelgene1452	{AHY99672.1; flavanone 3-hydroxylase [Carthamus tinctorius]}	{sp|Q39224|SRG1_ARATH; Protein SRG1 OS=Arabidopsis thaliana GN=SRG1 PE=2 SV=1}	{pop:POPTR_0001s39130g; - - - - -}	{At1g17020; KOG0143 Iron/ascorbate family oxidoreductases QR Secondary metabolites biosynthesis, transport and catabolism ; General function prediction only ;}	{NA}	{NA}	{NA}
Novelgene1453	{NA}	{NA}	{NA}	{NA}	{NA}	{NA}	{NA}
Novelgene1454	{NA}	{NA}	{NA}	{NA}	{NA}	{AC135465.23; Medicago truncatula clone mth2-24h22, complete sequence}	{NA}
Novelgene1455	{KVH98499.1; Protein kinase, ATP binding site-containing protein [Cynara cardunculus var. scolymus]}	{sp|F4I114|Y1960_ARATH; Probable serine/threonine-protein kinase At1g09600 OS=Arabidopsis thaliana GN=At1g09600 PE=3 SV=1}	{csv:101220347; - - - - -}	{At1g74330; KOG0600 Cdc2-related protein kinase D Cell cycle control, cell division, chromosome partitioning ;}	{NA}	{XM_019297213.1; PREDICTED: Ipomoea nil probable serine/threonine-protein kinase At1g54610 (LOC109149442), mRNA}	{NA}
Novelgene1456	{KVH98447.1; hypothetical protein Ccrd_023331 [Cynara cardunculus var. scolymus]}	{NA}	{cmo:103496246; - - - - -}	{NA}	{NA}	{NA}	{NA}
Novelgene1457	{NA}	{NA}	{NA}	{NA}	{NA}	{NA}	{NA}
Novelgene1458	{NA}	{NA}	{NA}	{NA}	{NA}	{NA}	{NA}
Novelgene1459	{NA}	{NA}	{NA}	{NA}	{NA}	{NA}	{NA}
Novelgene1460	{NA}	{NA}	{NA}	{NA}	{NA}	{NA}	{NA}
Novelgene1461	{KZN08866.1; hypothetical protein DCAR_001522 [Daucus carota subsp. sativus]}	{NA}	{mtr:MTR_0002s0250; - - - - -}	{NA}	{NA}	{KX822074.1; Carthamus tinctorius chloroplast, complete genome}	{NA}
Novelgene1462	{KVI06632.1; Protein of unknown function DUF1645 [Cynara cardunculus var. scolymus]}	{NA}	{pmum:103320282; - - - - -}	{NA}	{NA}	{NA}	{NA}
Novelgene1463	{NA}	{NA}	{NA}	{NA}	{NA}	{KF486303.1; Lactuca serriola isolate LAC-131 trnQ(UUG)-5'rps16 intergenic spacer, partial sequence; chloroplast}	{NA}
Novelgene1464	{NA}	{NA}	{NA}	{NA}	{NA}	{DQ383816.1; Lactuca sativa cultivar Salinas chloroplast, complete genome}	{NA}
Novelgene1465	{KVH98267.1; hypothetical protein Ccrd_023510 [Cynara cardunculus var. scolymus]}	{sp|J9U5U9|DAD2_PETHY; Probable strigolactone esterase DAD2 OS=Petunia hybrida GN=DAD2 PE=1 SV=1}	{nnu:104608238; - - - - -}	{NA}	{NA}	{XM_012989321.1; PREDICTED: Erythranthe guttatus probable strigolactone esterase DAD2 (LOC105964817), mRNA}	{NA}
Novelgene1466	{XP_012463849.1; PREDICTED: uncharacterized protein LOC105783147 [Gossypium raimondii]}	{NA}	{cmo:103485812; - - - - -}	{NA}	{NA}	{XM_015715147.1; PREDICTED: Ricinus communis uncharacterized LOC107260770 (LOC107260770), transcript variant X2, mRNA}	{NA}
Novelgene1467	{Q6VAA4.1; RecName: Full=UDP-glycosyltransferase 85C1}	{sp|Q6VAA4|U85C1_STERE; UDP-glycosyltransferase 85C1 OS=Stevia rebaudiana GN=UGT85C1 PE=2 SV=1}	{mdm:103453515; K21374 - - 2.4.1.324 -}	{At1g22400; KOG1192 UDP-glucuronosyl and UDP-glucosyl transferase GC Carbohydrate transport and metabolism ; Energy production and conversion ;}	{NA}	{AY345984.1; Stevia rebaudiana UDP-glycosyltransferase 85C1 mRNA, complete cds}	{NA}
Novelgene1468	{APU93382.1; putative gag-pol polyprotein [Marshallia obovata]}	{sp|Q99315|YG31B_YEAST; Transposon Ty3-G Gag-Pol polyprotein OS=Saccharomyces cerevisiae (strain ATCC 204508 / S288c) GN=TY3B-G PE=1 SV=3}	{pper:PRUPE_ppa015000mg; - - - - -}	{At2g10780; KOG0017 FOG: Transposon-encoded proteins with TYA, reverse transcriptase, integrase domains in various combinations R General function prediction only ;}	{NA}	{JX485630.1; Lactuca sativa cultivar Diana flowering locus T (FT) gene, complete cds}	{NA}
Novelgene1469	{NA}	{NA}	{NA}	{NA}	{NA}	{NA}	{NA}
Novelgene1470	{NA}	{NA}	{NA}	{NA}	{NA}	{XM_018998225.1; PREDICTED: Juglans regia uncharacterized LOC109015772 (LOC109015772), transcript variant X2, mRNA}	{NA}
Novelgene1471	{AOV93757.1; ribosomal protein L20 (chloroplast) [Taraxacum sp. RHS-2016]}	{sp|Q332V5|RK20_LACSA; 50S ribosomal protein L20, chloroplastic OS=Lactuca sativa GN=rpl20 PE=3 SV=1}	{cann:107854001; - - - - -}	{AtCh045; KOG3162 Mitochondrial/chloroplast ribosomal protein S18 J Translation, ribosomal structure and biogenesis ;}	{NA}	{DQ383816.1; Lactuca sativa cultivar Salinas chloroplast, complete genome}	{NA}
Novelgene1472	{NA}	{NA}	{NA}	{NA}	{NA}	{NA}	{NA}
Novelgene1473	{NA}	{NA}	{NA}	{NA}	{NA}	{NA}	{NA}
Novelgene1474	{KVH98105.1; Development/cell death domain-containing protein [Cynara cardunculus var. scolymus]}	{sp|P37707|B2_DAUCA; B2 protein OS=Daucus carota PE=2 SV=1}	{nnu:104592226; - - - - -}	{NA}	{NA}	{NA}	{NA}
Novelgene1475	{NA}	{NA}	{NA}	{NA}	{NA}	{NA}	{NA}
Novelgene1476	{KVH98049.1; Leucine-rich repeat-containing protein [Cynara cardunculus var. scolymus]}	{sp|Q9C9H7|RLP12_ARATH; Receptor-like protein 12 OS=Arabidopsis thaliana GN=RLP12 PE=2 SV=2}	{jcu:105634816; - - - - -}	{At1g74190; KOG0619 FOG: Leucine rich repeat R General function prediction only ;}	{NA}	{NA}	{NA}
Novelgene1477	{KVH98042.1; Leucine-rich repeat-containing protein [Cynara cardunculus var. scolymus]}	{sp|Q9FIZ3|GSO2_ARATH; LRR receptor-like serine/threonine-protein kinase GSO2 OS=Arabidopsis thaliana GN=GSO2 PE=2 SV=2}	{jcu:105636755; - - - - -}	{At1g74180; KOG0619 FOG: Leucine rich repeat R General function prediction only ;}	{NA}	{NA}	{NA}
Novelgene1478	{CBI36356.3; unnamed protein product, partial [Vitis vinifera]}	{sp|Q9S793|FRS8_ARATH; Protein FAR1-RELATED SEQUENCE 8 OS=Arabidopsis thaliana GN=FRS8 PE=2 SV=2}	{jcu:105634825; K17604 ZSWIM3 zinc finger SWIM domain-containing protein 3 - -}	{NA}	{NA}	{XM_019403090.1; PREDICTED: Nicotiana attenuata protein FAR1-RELATED SEQUENCE 8-like (LOC109236859), transcript variant X2, mRNA}	{NA}
Novelgene1479	{NA}	{NA}	{NA}	{NA}	{NA}	{NA}	{NA}
Novelgene1480	{NA}	{NA}	{NA}	{NA}	{NA}	{NA}	{NA}
Novelgene1481	{APU93382.1; putative gag-pol polyprotein [Marshallia obovata]}	{sp|Q7LHG5|YI31B_YEAST; Transposon Ty3-I Gag-Pol polyprotein OS=Saccharomyces cerevisiae (strain ATCC 204508 / S288c) GN=TY3B-I PE=3 SV=2}	{pper:PRUPE_ppa015000mg; - - - - -}	{At2g10780; KOG0017 FOG: Transposon-encoded proteins with TYA, reverse transcriptase, integrase domains in various combinations R General function prediction only ;}	{NA}	{JX485630.1; Lactuca sativa cultivar Diana flowering locus T (FT) gene, complete cds}	{NA}
Novelgene1482	{NA}	{NA}	{NA}	{NA}	{NA}	{NA}	{NA}
Novelgene1483	{XP_014757734.1; PREDICTED: uncharacterized protein LOC106866655, partial [Brachypodium distachyon]}	{NA}	{bdi:106866053; - - - - -}	{NA}	{NA}	{KC676791.1; Lactuca sativa hypothetical protein, cysteine-rich RLK, nine-cis-epoxycarotenoid dioxygenase 4, and cysteine-rich RLK genes, complete cds}	{NA}
Novelgene1484	{KVH97917.1; AAA+ ATPase domain-containing protein [Cynara cardunculus var. scolymus]}	{sp|Q9LJX0|AB19B_ARATH; ABC transporter B family member 19 OS=Arabidopsis thaliana GN=ABCB19 PE=1 SV=1}	{sly:101252273; K05658 ABCB1, CD243 ATP-binding cassette, subfamily B (MDR/TAP), member 1 3.6.3.44 ko02010; Environmental Information Processing; Membrane transport; ABC transporters | ko04976; Organismal Systems; Digestive system; Bile secretion | ko05206; Human Diseases; Cancers: Overview; MicroRNAs in cancer}	{At3g28860; KOG0055 Multidrug/pheromone exporter, ABC superfamily Q Secondary metabolites biosynthesis, transport and catabolism ;}	{NA}	{XM_016842498.1; PREDICTED: Gossypium hirsutum ABC transporter B family member 19-like (LOC107913847), mRNA}	{NA}
Novelgene1485	{KVH97886.1; Concanavalin A-like lectin/glucanase, subgroup, partial [Cynara cardunculus var. scolymus]}	{sp|Q8RXG3|M2K5_ARATH; Mitogen-activated protein kinase kinase 5 OS=Arabidopsis thaliana GN=MKK5 PE=1 SV=2}	{sind:105157897; K13413 MKK4_5 mitogen-activated protein kinase kinase 4/5 2.7.12.2 ko04016; Environmental Information Processing; Signal transduction; MAPK signaling pathway - plant | ko04075; Environmental Information Processing; Signal transduction; Plant hormone signal transduction | ko04626; Organismal Systems; Environmental adaptation; Plant-pathogen interaction}	{At3g21220; KOG0581 Mitogen-activated protein kinase kinase (MAP2K) T Signal transduction mechanisms ;}	{NA}	{NA}	{NA}
Novelgene1486	{NA}	{NA}	{NA}	{NA}	{NA}	{NA}	{NA}
Novelgene1487	{KZV25004.1; Cysteine-rich RLK (receptor-like protein kinase) 8 [Dorcoceras hygrometricum]}	{sp|P10978|POLX_TOBAC; Retrovirus-related Pol polyprotein from transposon TNT 1-94 OS=Nicotiana tabacum PE=2 SV=1}	{thj:104804180; - - - - -}	{At2g16000; KOG0017 FOG: Transposon-encoded proteins with TYA, reverse transcriptase, integrase domains in various combinations R General function prediction only ;}	{NA}	{AM456160.2; Vitis vinifera contig VV78X262179.3, whole genome shotgun sequence}	{NA}
Novelgene1488	{CAN63950.1; hypothetical protein VITISV_032357 [Vitis vinifera]}	{sp|P04323|POL3_DROME; Retrovirus-related Pol polyprotein from transposon 17.6 OS=Drosophila melanogaster GN=pol PE=3 SV=1}	{pper:PRUPE_ppa015000mg; - - - - -}	{At2g10780; KOG0017 FOG: Transposon-encoded proteins with TYA, reverse transcriptase, integrase domains in various combinations R General function prediction only ;}	{NA}	{JX485630.1; Lactuca sativa cultivar Diana flowering locus T (FT) gene, complete cds}	{NA}
Novelgene1489	{KVH99821.1; Ribonuclease CAF1 [Cynara cardunculus var. scolymus]}	{sp|Q9LEU4|CAF1J_ARATH; Probable CCR4-associated factor 1 homolog 10 OS=Arabidopsis thaliana GN=CAF1-10 PE=2 SV=1}	{gmx:100785970; K12581 CNOT7_8, CAF1, POP2 CCR4-NOT transcription complex subunit 7/8 - ko03018; Genetic Information Processing; Folding, sorting and degradation; RNA degradation}	{At5g10960; KOG0304 mRNA deadenylase subunit A RNA processing and modification ;}	{NA}	{AM445047.1; Vitis vinifera, whole genome shotgun sequence, contig VV78X108606.4, clone ENTAV 115}	{NA}
Novelgene1490	{NA}	{NA}	{NA}	{NA}	{NA}	{NA}	{NA}
Novelgene1491	{NA}	{NA}	{NA}	{NA}	{NA}	{NA}	{NA}
Novelgene1492	{NA}	{NA}	{NA}	{NA}	{NA}	{NA}	{NA}
Novelgene1493	{KVH99932.1; UDP-glucuronosyl/UDP-glucosyltransferase [Cynara cardunculus var. scolymus]}	{sp|Q6VAA9|U73E1_STERE; UDP-glycosyltransferase 73E1 OS=Stevia rebaudiana GN=UGT73E1 PE=2 SV=1}	{sind:105161340; K13496 UGT73C UDP-glucosyl transferase 73C 2.4.1.- -}	{At2g36800; KOG1192 UDP-glucuronosyl and UDP-glucosyl transferase GC Carbohydrate transport and metabolism ; Energy production and conversion ;}	{NA}	{XM_017364658.1; PREDICTED: Daucus carota subsp. sativus scopoletin glucosyltransferase-like (LOC108197143), mRNA}	{NA}
Novelgene1494	{NA}	{NA}	{NA}	{NA}	{NA}	{NA}	{NA}
Novelgene1495	{KVH96918.1; Calcium-binding EF-hand [Cynara cardunculus var. scolymus]}	{sp|Q9LSQ6|PBP1_ARATH; Calcium-binding protein PBP1 OS=Arabidopsis thaliana GN=PBP1 PE=1 SV=1}	{cit:102613020; K16465 CETN1 centrin-1 - -}	{At5g54490; KOG0028 Ca2+-binding protein (centrin/caltractin), EF-Hand superfamily protein ZD Cytoskeleton ; Cell cycle control, cell division, chromosome partitioning ;}	{NA}	{NA}	{NA}
Novelgene1496	{AHM27143.1; dehydrin [Saussurea involucrata]}	{sp|O04132|SRC1_SOYBN; Protein SRC1 OS=Glycine max GN=SRC1 PE=2 SV=1}	{lang:109358766; - - - - -; lang:109358766; - - - - -}	{NA}	{NA}	{EF050426.1; Artemisia annua clone gel4-1}	{NA}
Novelgene1497	{NA}	{NA}	{NA}	{NA}	{NA}	{NA}	{NA}
Novelgene1498	{NA}	{NA}	{NA}	{NA}	{NA}	{NA}	{NA}
Novelgene1499	{NA}	{NA}	{NA}	{NA}	{NA}	{NA}	{NA}
Novelgene1500	{NA}	{NA}	{NA}	{NA}	{NA}	{NA}	{NA}
Novelgene1501	{NA}	{NA}	{NA}	{NA}	{NA}	{NA}	{NA}
Novelgene1502	{APU93382.1; putative gag-pol polyprotein [Marshallia obovata]}	{sp|P10978|POLX_TOBAC; Retrovirus-related Pol polyprotein from transposon TNT 1-94 OS=Nicotiana tabacum PE=2 SV=1}	{spen:107020370; - - - - -; spen:107020370; - - - - -}	{At4g03810; KOG0017 FOG: Transposon-encoded proteins with TYA, reverse transcriptase, integrase domains in various combinations R General function prediction only ;}	{NA}	{JX485630.1; Lactuca sativa cultivar Diana flowering locus T (FT) gene, complete cds}	{NA}
Novelgene1503	{NA}	{NA}	{NA}	{NA}	{NA}	{JX485630.1; Lactuca sativa cultivar Diana flowering locus T (FT) gene, complete cds}	{NA}
Novelgene1504	{KVH90639.1; NAD-dependent epimerase/dehydratase, partial [Cynara cardunculus var. scolymus]}	{sp|Q9ZUY6|AXS1_ARATH; UDP-D-apiose/UDP-D-xylose synthase 1 OS=Arabidopsis thaliana GN=AXS1 PE=1 SV=1}	{nta:107775473; - - - - -}	{At2g27860; KOG1429 dTDP-glucose 4-6-dehydratase/UDP-glucuronic acid decarboxylase GM Carbohydrate transport and metabolism ; Cell wall/membrane/envelope biogenesis ;}	{NA}	{AH013750.2; Ipomoea trifida haplotype S1 putative disease resistance protein gene, partial cds; hypothetical protein, putative zinc finger protein, putative tnp2 transposase, putative transposase En/Spm, putative 50S ribosomal protein L9, hypothetical protein, putative CDK regulatory subunit, putative copia-like polyprotein, putative PHD zinc finger protein, putative glycosyltransferase, hypothe…	{NA}
Novelgene1505	{NA}	{NA}	{NA}	{NA}	{NA}	{NA}	{NA}
Novelgene1506	{NA}	{NA}	{NA}	{NA}	{NA}	{XM_006488205.2; PREDICTED: Citrus sinensis histone H2B.3 (LOC102625669), mRNA}	{NA}
Novelgene1507	{YP_398340.1; photosystem I assembly protein Ycf4 [Lactuca sativa]}	{sp|Q332W7|YCF4_LACSA; Photosystem I assembly protein Ycf4 OS=Lactuca sativa GN=ycf4 PE=3 SV=1}	{sly:101259359; - - - - -}	{NA}	{NA}	{DQ383816.1; Lactuca sativa cultivar Salinas chloroplast, complete genome}	{NA}
Novelgene1508	{NA}	{NA}	{NA}	{NA}	{NA}	{NA}	{NA}
Novelgene1509	{NA}	{NA}	{NA}	{NA}	{NA}	{NA}	{NA}
Novelgene1510	{NA}	{NA}	{NA}	{NA}	{NA}	{NA}	{NA}
Novelgene1511	{KCW51380.1; hypothetical protein EUGRSUZ_J00924, partial [Eucalyptus grandis]}	{sp|Q9FGZ9|UBL5_ARATH; Ubiquitin-like protein 5 OS=Arabidopsis thaliana GN=UBL5 PE=3 SV=1}	{jcu:105628084; K13113 UBL5, HUB1 ubiquitin-like protein 5 - ko04212; Organismal Systems; Aging; Longevity regulating pathway - worm}	{At5g42300; KOG3493 Ubiquitin-like protein O Posttranslational modification, protein turnover, chaperones ;}	{NA}	{XM_007147884.1; Phaseolus vulgaris hypothetical protein (PHAVU_006G167900g) mRNA, complete cds}	{NA}
Novelgene1512	{KVI00207.1; Cation-transporting P-type ATPase [Cynara cardunculus var. scolymus]}	{sp|Q9SH30|HMA5_ARATH; Probable copper-transporting ATPase HMA5 OS=Arabidopsis thaliana GN=HMA5 PE=1 SV=2}	{nnu:104597452; K17686 copA, ATP7 Cu+-exporting ATPase 3.6.3.54 ko04016; Environmental Information Processing; Signal transduction; MAPK signaling pathway - plant | ko01524; Human Diseases; Drug resistance: Antineoplastic; Platinum drug resistance}	{At1g63440; KOG0207 Cation transport ATPase P Inorganic ion transport and metabolism ;}	{NA}	{XM_006470525.2; PREDICTED: Citrus sinensis probable copper-transporting ATPase HMA5 (LOC102620411), transcript variant X3, mRNA}	{NA}
Novelgene1513	{NA}	{NA}	{NA}	{NA}	{NA}	{NA}	{NA}
Novelgene1514	{KVI00243.1; Plant disease resistance response protein [Cynara cardunculus var. scolymus]}	{sp|Q9C523|DIR19_ARATH; Dirigent protein 19 OS=Arabidopsis thaliana GN=DIR19 PE=2 SV=1}	{pop:POPTR_0003s21450g; - - - - -}	{NA}	{NA}	{XM_002530820.2; PREDICTED: Ricinus communis dirigent protein 19 (LOC8267792), partial mRNA}	{NA}
Novelgene1515	{NA}	{NA}	{NA}	{NA}	{NA}	{NA}	{NA}
Novelgene1516	{NA}	{NA}	{NA}	{NA}	{NA}	{NA}	{NA}
Novelgene1517	{NA}	{NA}	{NA}	{NA}	{NA}	{NA}	{NA}
Novelgene1518	{NA}	{NA}	{NA}	{NA}	{NA}	{NA}	{NA}
Novelgene1519	{KCW57691.1; hypothetical protein EUGRSUZ_H00453 [Eucalyptus grandis]}	{sp|A8MS78|Y1583_ARATH; Uncharacterized protein At1g05835 OS=Arabidopsis thaliana GN=At1g05835 PE=2 SV=1}	{jcu:105634341; - - - - -}	{At1g05830_2; KOG1080 Histone H3 (Lys4) methyltransferase complex, subunit SET1 and related methyltransferases BK Chromatin structure and dynamics ; Transcription ;}	{NA}	{XM_018643692.1; PREDICTED: Pyrus x bretschneideri aspartic proteinase-like protein 2 (LOC103932088), partial mRNA}	{NA}
Novelgene1520	{KVG80511.1; D-isomer specific 2-hydroxyacid dehydrogenase, catalytic domain-containing protein [Cynara cardunculus var. scolymus]}	{NA}	{NA}	{NA}	{NA}	{NA}	{NA}
Novelgene1521	{APU93382.1; putative gag-pol polyprotein [Marshallia obovata]}	{sp|Q7LHG5|YI31B_YEAST; Transposon Ty3-I Gag-Pol polyprotein OS=Saccharomyces cerevisiae (strain ATCC 204508 / S288c) GN=TY3B-I PE=3 SV=2}	{pper:PRUPE_ppa024392mg; - - - - -}	{At2g10780; KOG0017 FOG: Transposon-encoded proteins with TYA, reverse transcriptase, integrase domains in various combinations R General function prediction only ;}	{NA}	{JX474942.1; Lactuca sativa microsatellite LSSB05 sequence}	{NA}
Novelgene1522	{NA}	{NA}	{NA}	{NA}	{NA}	{NA}	{NA}
Novelgene1523	{XP_002518065.1; PREDICTED: TBC1 domain family member 13 [Ricinus communis]}	{sp|Q9URY3|YLOH_SCHPO; TBC domain-containing protein C1952.17c OS=Schizosaccharomyces pombe (strain 972 / ATCC 24843) GN=SPAC1952.17c PE=4 SV=4}	{dosa:Os01t0908100-01; - - - - -}	{At4g13730; KOG4567 GTPase-activating protein R General function prediction only ;}	{NA}	{XM_002271177.3; PREDICTED: Vitis vinifera TBC1 domain family member 13 (LOC100241872), mRNA}	{NA}
Novelgene1524	{KVI00321.1; AmbAllergen [Cynara cardunculus var. scolymus]}	{sp|Q940Q1|PLY1_ARATH; Probable pectate lyase 1 OS=Arabidopsis thaliana GN=At1g04680 PE=2 SV=2}	{ini:109176280; K01728 pel pectate lyase 4.2.2.2 ko00040; Metabolism; Carbohydrate metabolism; Pentose and glucuronate interconversions | ko02024; Cellular Processes; Cellular community - prokaryotes; Quorum sensing}	{NA}	{NA}	{XM_003552104.3; PREDICTED: Glycine max probable pectate lyase 8 (LOC100809277), mRNA}	{NA}
Novelgene1525	{KVI00322.1; Leucine-rich repeat-containing protein [Cynara cardunculus var. scolymus]}	{sp|Q9LHP4|RCH2_ARATH; Receptor-like protein kinase 2 OS=Arabidopsis thaliana GN=RCH2 PE=1 SV=1}	{cic:CICLE_v10004202mg; - - - - -}	{NA}	{NA}	{XM_006487565.2; PREDICTED: Citrus sinensis receptor-like protein kinase 2 (LOC102625952), mRNA}	{NA}
Novelgene1526	{KVI00325.1; Hydroxyethylthiazole kinase [Cynara cardunculus var. scolymus]}	{sp|Q9LIQ4|THIM_ARATH; Hydroxyethylthiazole kinase OS=Arabidopsis thaliana GN=THIM PE=1 SV=1}	{pop:POPTR_0003s17300g; K00878 thiM hydroxyethylthiazole kinase 2.7.1.50 ko00730; Metabolism; Metabolism of cofactors and vitamins; Thiamine metabolism}	{NA}	{NA}	{NA}	{NA}
Novelgene1527	{KVI00327.1; Inhibitor of growth protein, N-terminal [Cynara cardunculus var. scolymus]}	{sp|Q9LIQ6|ING1_ARATH; PHD finger protein ING1 OS=Arabidopsis thaliana GN=ING1 PE=1 SV=1}	{cam:101508756; K11346 ING4 inhibitor of growth protein 4 - -}	{At3g24010; KOG1973 Chromatin remodeling protein, contains PHD Zn-finger B Chromatin structure and dynamics ;}	{NA}	{NA}	{NA}
Novelgene1528	{NA}	{NA}	{NA}	{NA}	{NA}	{NA}	{NA}
Novelgene1529	{XP_019418409.1; PREDICTED: uncharacterized protein LOC109329191 [Lupinus angustifolius]}	{sp|O00370|LORF2_HUMAN; LINE-1 retrotransposable element ORF2 protein OS=Homo sapiens PE=1 SV=1}	{bvg:104888072; - - - - -}	{At2g31080; KOG1075 FOG: Reverse transcriptase R General function prediction only ;}	{NA}	{KC676791.1; Lactuca sativa hypothetical protein, cysteine-rich RLK, nine-cis-epoxycarotenoid dioxygenase 4, and cysteine-rich RLK genes, complete cds}	{NA}
Novelgene1530	{NA}	{NA}	{NA}	{NA}	{NA}	{NA}	{NA}
Novelgene1531	{KVI00460.1; Ankyrin repeat-containing domain-containing protein [Cynara cardunculus var. scolymus]}	{sp|Q9M1Y3|SKI35_ARATH; Ankyrin repeat protein SKIP35 OS=Arabidopsis thaliana GN=SKIP35 PE=1 SV=1}	{gra:105767251; - - - - -}	{NA}	{NA}	{XM_006584078.2; PREDICTED: Glycine max ankyrin repeat protein SKIP35-like (LOC102664661), transcript variant X2, mRNA}	{NA}
Novelgene1532	{KVI00479.1; hypothetical protein Ccrd_021273, partial [Cynara cardunculus var. scolymus]}	{sp|Q3E9B8|AB23G_ARATH; ABC transporter G family member 23 OS=Arabidopsis thaliana GN=ABCG23 PE=2 SV=1}	{rcu:8268535; - - - - -}	{At5g19410; KOG0061 Transporter, ABC superfamily (Breast cancer resistance protein) Q Secondary metabolites biosynthesis, transport and catabolism ;}	{NA}	{XM_017362451.1; PREDICTED: Daucus carota subsp. sativus ABC transporter G family member 23 (LOC108195488), mRNA}	{NA}
Novelgene1533	{KVI00493.1; Hepatocellular carcinoma-associated antigen 59 [Cynara cardunculus var. scolymus]}	{NA}	{cann:107840144; - - - - -}	{At1g02330; KOG3345 Uncharacterized conserved protein S Function unknown ;}	{NA}	{XM_017393531.1; PREDICTED: Daucus carota subsp. sativus uncharacterized protein C9orf78 homolog (LOC108219933), mRNA}	{NA}
Novelgene1534	{ACY69610.1; TIR-NBS-LRR resistance-like protein RGC151 [Helianthus annuus]}	{sp|Q40392|TMVRN_NICGU; TMV resistance protein N OS=Nicotiana glutinosa GN=N PE=1 SV=1}	{pxb:103945513; - - - - -}	{NA}	{NA}	{NA}	{NA}
Novelgene1535	{ACY69610.1; TIR-NBS-LRR resistance-like protein RGC151 [Helianthus annuus]}	{sp|Q40392|TMVRN_NICGU; TMV resistance protein N OS=Nicotiana glutinosa GN=N PE=1 SV=1}	{egr:104438697; - - - - -}	{NA}	{NA}	{NA}	{NA}
Novelgene1536	{KVI00490.1; Chaperonin 21, chloroplast [Cynara cardunculus var. scolymus]}	{sp|O65282|CH20_ARATH; 20 kDa chaperonin, chloroplastic OS=Arabidopsis thaliana GN=CPN20 PE=1 SV=2}	{vvi:100232962; K04078 groES, HSPE1 chaperonin GroES - -}	{At5g20720; KOG1641 Mitochondrial chaperonin O Posttranslational modification, protein turnover, chaperones ;}	{NA}	{NA}	{NA}
Novelgene1537	{XP_009357113.1; PREDICTED: uncharacterized protein LOC103947871 [Pyrus x bretschneideri]}	{sp|P10978|POLX_TOBAC; Retrovirus-related Pol polyprotein from transposon TNT 1-94 OS=Nicotiana tabacum PE=2 SV=1}	{pxb:103947871; - - - - -}	{At1g47360; KOG0017 FOG: Transposon-encoded proteins with TYA, reverse transcriptase, integrase domains in various combinations R General function prediction only ;}	{NA}	{NA}	{NA}
Novelgene1538	{NA}	{NA}	{NA}	{NA}	{NA}	{NA}	{NA}
Novelgene1539	{NA}	{NA}	{NA}	{NA}	{NA}	{NA}	{NA}
Novelgene1540	{XP_010680400.1; PREDICTED: uncharacterized protein LOC104895554 isoform X1 [Beta vulgaris subsp. vulgaris]}	{sp|Q99315|YG31B_YEAST; Transposon Ty3-G Gag-Pol polyprotein OS=Saccharomyces cerevisiae (strain ATCC 204508 / S288c) GN=TY3B-G PE=1 SV=3}	{var:108344576; - - - - -}	{At3g11970_2; KOG0017 FOG: Transposon-encoded proteins with TYA, reverse transcriptase, integrase domains in various combinations R General function prediction only ;}	{NA}	{NA}	{NA}
Novelgene1541	{NA}	{NA}	{NA}	{NA}	{NA}	{NA}	{NA}
Novelgene1542	{NA}	{NA}	{NA}	{NA}	{NA}	{NA}	{NA}
Novelgene1543	{XP_011085344.1; PREDICTED: ras-related protein RABH1b-like [Sesamum indicum]}	{sp|O80501|RAH1B_ARATH; Ras-related protein RABH1b OS=Arabidopsis thaliana GN=RABH1B PE=1 SV=1}	{sind:105167357; K07893 RAB6A Ras-related protein Rab-6A - -}	{At2g44610; KOG0094 GTPase Rab6/YPT6/Ryh1, small G protein superfamily U Intracellular trafficking, secretion, and vesicular transport ;}	{NA}	{XM_012219709.1; PREDICTED: Jatropha curcas ras-related protein RABH1b-like (LOC105636433), mRNA}	{NA}
Novelgene1544	{APU93382.1; putative gag-pol polyprotein [Marshallia obovata]}	{sp|Q7LHG5|YI31B_YEAST; Transposon Ty3-I Gag-Pol polyprotein OS=Saccharomyces cerevisiae (strain ATCC 204508 / S288c) GN=TY3B-I PE=3 SV=2}	{pper:PRUPE_ppa015000mg; - - - - -}	{At2g10780; KOG0017 FOG: Transposon-encoded proteins with TYA, reverse transcriptase, integrase domains in various combinations R General function prediction only ;}	{NA}	{KC676791.1; Lactuca sativa hypothetical protein, cysteine-rich RLK, nine-cis-epoxycarotenoid dioxygenase 4, and cysteine-rich RLK genes, complete cds}	{NA}
Novelgene1545	{XP_004307278.1; PREDICTED: NAD-dependent malic enzyme 62 kDa isoform, mitochondrial [Fragaria vesca subsp. vesca]}	{sp|P37221|MAOM_SOLTU; NAD-dependent malic enzyme 62 kDa isoform, mitochondrial OS=Solanum tuberosum PE=1 SV=1}	{csv:101204181; K00028 E1.1.1.39 malate dehydrogenase (decarboxylating) 1.1.1.39 ko01200; Metabolism; Global and overview maps; Carbon metabolism | ko00620; Metabolism; Carbohydrate metabolism; Pyruvate metabolism | ko00710; Metabolism; Energy metabolism; Carbon fixation in photosynthetic organisms}	{At2g13560; KOG1257 NADP+-dependent malic enzyme C Energy production and conversion ;}	{NA}	{XM_002526461.2; PREDICTED: Ricinus communis NAD-dependent malic enzyme 62 kDa isoform, mitochondrial (LOC8266672), transcript variant X1, mRNA}	{NA}
Novelgene1546	{XP_018460723.1; PREDICTED: dynamin-related protein 1E [Raphanus sativus]}	{sp|Q8LF21|DRP1C_ARATH; Dynamin-related protein 1C OS=Arabidopsis thaliana GN=DRP1C PE=1 SV=2}	{cit:102630404; - - - - -}	{At1g14830; KOG0446 Vacuolar sorting protein VPS1, dynamin, and related proteins UR Intracellular trafficking, secretion, and vesicular transport ; General function prediction only ;}	{NA}	{XM_008440043.2; PREDICTED: Cucumis melo dynamin-related protein 1E (LOC103483427), mRNA}	{NA}
Novelgene1547	{CAN66637.1; hypothetical protein VITISV_011340 [Vitis vinifera]}	{sp|F4IAT2|THOC2_ARATH; THO complex subunit 2 OS=Arabidopsis thaliana GN=THO2 PE=1 SV=1}	{vvi:109123364; - - - - -}	{NA}	{NA}	{AP010313.1; Lotus japonicus genomic DNA, chromosome 4, clone: LjB15M24, BM1751b, complete sequence}	{NA}
Novelgene1548	{NA}	{NA}	{NA}	{NA}	{NA}	{NA}	{NA}
Novelgene1549	{XP_019197814.1; PREDICTED: uncharacterized protein LOC109191648 [Ipomoea nil]}	{NA}	{ini:109191648; - - - - -}	{At1g43755; KOG0017 FOG: Transposon-encoded proteins with TYA, reverse transcriptase, integrase domains in various combinations R General function prediction only ;}	{NA}	{AH007214.2; Lactuca sativa cultivar Diana resistance protein candidate RGC2S (RGC2S) gene, complete cds}	{NA}
Novelgene1550	{XP_017189226.1; PREDICTED: uncharacterized mitochondrial protein AtMg00810-like [Malus domestica]}	{sp|P10978|POLX_TOBAC; Retrovirus-related Pol polyprotein from transposon TNT 1-94 OS=Nicotiana tabacum PE=2 SV=1}	{pmum:103343780; - - - - -}	{At1g36620; KOG0017 FOG: Transposon-encoded proteins with TYA, reverse transcriptase, integrase domains in various combinations R General function prediction only ;}	{NA}	{JN872550.1; Millettia pinnata mitochondrion, complete genome}	{NA}
Novelgene1551	{AMM06269.1; 'photosystem I P700 apoprotein A1 (chloroplast) [Vicia sativa]}	{sp|Q332X9|PSAB_LACSA; Photosystem I P700 chlorophyll a apoprotein A2 OS=Lactuca sativa GN=psaB PE=3 SV=1}	{lja:Lj0g3v0054159.1; K02690 psaB photosystem I P700 chlorophyll a apoprotein A2 - ko00195; Metabolism; Energy metabolism; Photosynthesis}	{NA}	{NA}	{DQ383816.1; Lactuca sativa cultivar Salinas chloroplast, complete genome}	{NA}
Novelgene1552	{AAC26250.1; contains similarity to reverse transcriptase (Pfam: rvt.hmm, score 19.29) [Arabidopsis thaliana]}	{NA}	{bvg:104887207; K00627 DLAT, aceF, pdhC pyruvate dehydrogenase E2 component (dihydrolipoamide acetyltransferase) 2.3.1.12 ko01200; Metabolism; Global and overview maps; Carbon metabolism | ko00010; Metabolism; Carbohydrate metabolism; Glycolysis / Gluconeogenesis | ko00020; Metabolism; Carbohydrate metabolism; Citrate cycle (TCA cycle) | ko00620; Metabolism; Carbohydrate metabolism; Pyruvate meta…	{At4g03810; KOG0017 FOG: Transposon-encoded proteins with TYA, reverse transcriptase, integrase domains in various combinations R General function prediction only ;}	{NA}	{NA}	{NA}
[truncated: 1,601 more rows]
