# Supplementary material for: Comparative Analysis of Italian Lettuce (Lactuca sativa L. var. ramose) Transcriptome Profiles Reveals the Molecular Mechanism on Exogenous Melatonin Preventing Cadmium Toxicity
Source: Genes (Basel). 2022 May 26;13(6):955. doi: 10.3390/genes13060955 (PMC9223142; doi:10.3390/genes13060955)
Supplement: Supplementary file 1 [file genes-13-00955-s001.zip › Supplementary Files/Table S4_Leaf and root new isoform.xls]

GeneID	IsoformID	Chromosome	Start	End	Strand	Exon_number
LSAT_1_V5_GN_5_150741	LSAT_1_V5_GN_5_150741_novel01	dovetail_09sept_map_inspected_12-07-2015_1_v8_lg_5	283710665	283713044	+	3
LSAT_1_V5_GN_5_150741	LSAT_1_V5_GN_5_150741_novel02	dovetail_09sept_map_inspected_12-07-2015_1_v8_lg_5	283712471	283713035	+	1
LSAT_1_V5_GN_0_37240	LSAT_1_V5_GN_0_37240_novel01	dovetail_09sept_map_inspected_12-07-2015_1_v8_lg_3	36985865	36986932	+	1
LSAT_1_V5_GN_0_37240	LSAT_1_V5_GN_0_37240_novel02	dovetail_09sept_map_inspected_12-07-2015_1_v8_lg_3	36986335	36986984	+	1
LSAT_1_V5_GN_8_137601	LSAT_1_V5_GN_8_137601_novel01	dovetail_09sept_map_inspected_12-07-2015_1_v8_lg_8	224777480	224778631	+	1
LSAT_1_V5_GN_8_137601	LSAT_1_V5_GN_8_137601_novel02	dovetail_09sept_map_inspected_12-07-2015_1_v8_lg_8	224778282	224778620	+	1
LSAT_1_V5_GN_8_137601	LSAT_1_V5_GN_8_137601_novel03	dovetail_09sept_map_inspected_12-07-2015_1_v8_lg_8	224780236	224780418	+	2
LSAT_1_V5_GN_8_137601	LSAT_1_V5_GN_8_137601_novel04	dovetail_09sept_map_inspected_12-07-2015_1_v8_lg_8	224779467	224779952	+	1
LSAT_1_V5_GN_4_110181	LSAT_1_V5_GN_4_110181_novel01	dovetail_09sept_map_inspected_12-07-2015_1_v8_lg_4	191968767	191969074	-	6
LSAT_1_V5_GN_2_119240	LSAT_1_V5_GN_2_119240_novel01	dovetail_09sept_map_inspected_12-07-2015_1_v8_lg_2	198177331	198177724	-	8
LSAT_1_V5_GN_2_119240	LSAT_1_V5_GN_2_119240_novel02	dovetail_09sept_map_inspected_12-07-2015_1_v8_lg_2	198177444	198177724	-	8
LSAT_1_V5_GN_2_119240	LSAT_1_V5_GN_2_119240_novel03	dovetail_09sept_map_inspected_12-07-2015_1_v8_lg_2	198177394	198177623	-	1
LSAT_1_V5_GN_2_119240	LSAT_1_V5_GN_2_119240_novel04	dovetail_09sept_map_inspected_12-07-2015_1_v8_lg_2	198177395	198177724	-	8
LSAT_1_V5_GN_2_119240	LSAT_1_V5_GN_2_119240_novel05	dovetail_09sept_map_inspected_12-07-2015_1_v8_lg_2	198177422	198177724	-	5
LSAT_1_V5_GN_2_119240	LSAT_1_V5_GN_2_119240_novel06	dovetail_09sept_map_inspected_12-07-2015_1_v8_lg_2	198177443	198177724	-	9
LSAT_1_V5_GN_7_21141	LSAT_1_V5_GN_7_21141_novel01	dovetail_09sept_map_inspected_12-07-2015_1_v8_lg_7	27060179	27060668	-	16
LSAT_1_V5_GN_7_51121	LSAT_1_V5_GN_7_51121_novel01	dovetail_09sept_map_inspected_12-07-2015_1_v8_lg_7	71048945	71049283	+	7
LSAT_1_V5_GN_5_33860	LSAT_1_V5_GN_5_33860_novel01	dovetail_09sept_map_inspected_12-07-2015_1_v8_lg_5	72112507	72112654	+	4
LSAT_1_V5_GN_5_33860	LSAT_1_V5_GN_5_33860_novel02	dovetail_09sept_map_inspected_12-07-2015_1_v8_lg_5	72113773	72113959	+	7
LSAT_1_V5_GN_5_33860	LSAT_1_V5_GN_5_33860_novel03	dovetail_09sept_map_inspected_12-07-2015_1_v8_lg_5	72113773	72114077	+	3
LSAT_1_V5_GN_9_17420	LSAT_1_V5_GN_9_17420_novel01	dovetail_09sept_map_inspected_12-07-2015_1_v8_lg_9	16025831	16029061	+	3
LSAT_1_V5_GN_1_55640	LSAT_1_V5_GN_1_55640_novel01	dovetail_09sept_map_inspected_12-07-2015_1_v8_lg_1	65030184	65030560	-	1
LSAT_1_V5_GN_1_10420	LSAT_1_V5_GN_1_10420_novel01	dovetail_09sept_map_inspected_12-07-2015_1_v8_lg_1	12875826	12876071	-	1
LSAT_1_V5_GN_1_10420	LSAT_1_V5_GN_1_10420_novel02	dovetail_09sept_map_inspected_12-07-2015_1_v8_lg_1	12875883	12876068	-	2
LSAT_1_V5_GN_9_123500	LSAT_1_V5_GN_9_123500_novel01	dovetail_09sept_map_inspected_12-07-2015_1_v8_lg_9	199878915	199879229	+	7
LSAT_1_V5_GN_7_95060	LSAT_1_V5_GN_7_95060_novel01	dovetail_09sept_map_inspected_12-07-2015_1_v8_lg_7	159869651	159869870	-	5
LSAT_1_V5_GN_7_95060	LSAT_1_V5_GN_7_95060_novel02	dovetail_09sept_map_inspected_12-07-2015_1_v8_lg_7	159869657	159869870	-	8
LSAT_1_V5_GN_7_95060	LSAT_1_V5_GN_7_95060_novel03	dovetail_09sept_map_inspected_12-07-2015_1_v8_lg_7	159869724	159869870	-	11
LSAT_1_V5_GN_6_10820	LSAT_1_V5_GN_6_10820_novel01	dovetail_09sept_map_inspected_12-07-2015_1_v8_lg_6	14859392	14859568	+	4
LSAT_1_V5_GN_8_18320	LSAT_1_V5_GN_8_18320_novel01	dovetail_09sept_map_inspected_12-07-2015_1_v8_lg_8	23133663	23133903	-	1
LSAT_1_V5_GN_8_60761	LSAT_1_V5_GN_8_60761_novel01	dovetail_09sept_map_inspected_12-07-2015_1_v8_lg_8	87143581	87143975	-	1
LSAT_1_V5_GN_8_137440	LSAT_1_V5_GN_8_137440_novel01	dovetail_09sept_map_inspected_12-07-2015_1_v8_lg_8	223161498	223161581	+	35
LSAT_1_V5_GN_8_137440	LSAT_1_V5_GN_8_137440_novel02	dovetail_09sept_map_inspected_12-07-2015_1_v8_lg_8	223161498	223161514	+	35
LSAT_1_V5_GN_8_137440	LSAT_1_V5_GN_8_137440_novel03	dovetail_09sept_map_inspected_12-07-2015_1_v8_lg_8	223161794	223162279	+	36
LSAT_1_V5_GN_8_137440	LSAT_1_V5_GN_8_137440_novel04	dovetail_09sept_map_inspected_12-07-2015_1_v8_lg_8	223161794	223162248	+	36
LSAT_1_V5_GN_8_137440	LSAT_1_V5_GN_8_137440_novel05	dovetail_09sept_map_inspected_12-07-2015_1_v8_lg_8	223161794	223162274	+	36
LSAT_1_V5_GN_8_137440	LSAT_1_V5_GN_8_137440_novel06	dovetail_09sept_map_inspected_12-07-2015_1_v8_lg_8	223161794	223162279	+	35
LSAT_1_V5_GN_8_137440	LSAT_1_V5_GN_8_137440_novel07	dovetail_09sept_map_inspected_12-07-2015_1_v8_lg_8	223161794	223162256	+	31
LSAT_1_V5_GN_8_137440	LSAT_1_V5_GN_8_137440_novel08	dovetail_09sept_map_inspected_12-07-2015_1_v8_lg_8	223158400	223160772	+	32
LSAT_1_V5_GN_8_137440	LSAT_1_V5_GN_8_137440_novel09	dovetail_09sept_map_inspected_12-07-2015_1_v8_lg_8	223161794	223162246	+	37
LSAT_1_V5_GN_8_137440	LSAT_1_V5_GN_8_137440_novel10	dovetail_09sept_map_inspected_12-07-2015_1_v8_lg_8	223161794	223162262	+	37
LSAT_1_V5_GN_8_137440	LSAT_1_V5_GN_8_137440_novel11	dovetail_09sept_map_inspected_12-07-2015_1_v8_lg_8	223160181	223160765	+	33
LSAT_1_V5_GN_8_137440	LSAT_1_V5_GN_8_137440_novel12	dovetail_09sept_map_inspected_12-07-2015_1_v8_lg_8	223161498	223161580	+	36
LSAT_1_V5_GN_8_137440	LSAT_1_V5_GN_8_137440_novel13	dovetail_09sept_map_inspected_12-07-2015_1_v8_lg_8	223161498	223161582	+	34
LSAT_1_V5_GN_8_137440	LSAT_1_V5_GN_8_137440_novel14	dovetail_09sept_map_inspected_12-07-2015_1_v8_lg_8	223161794	223162279	+	34
LSAT_1_V5_GN_8_137440	LSAT_1_V5_GN_8_137440_novel15	dovetail_09sept_map_inspected_12-07-2015_1_v8_lg_8	223161498	223161514	+	32
LSAT_1_V5_GN_8_137440	LSAT_1_V5_GN_8_137440_novel16	dovetail_09sept_map_inspected_12-07-2015_1_v8_lg_8	223161794	223162279	+	33
LSAT_1_V5_GN_8_137440	LSAT_1_V5_GN_8_137440_novel17	dovetail_09sept_map_inspected_12-07-2015_1_v8_lg_8	223161794	223162273	+	32
LSAT_1_V5_GN_8_137440	LSAT_1_V5_GN_8_137440_novel18	dovetail_09sept_map_inspected_12-07-2015_1_v8_lg_8	223161794	223162261	+	31
LSAT_1_V5_GN_8_137440	LSAT_1_V5_GN_8_137440_novel19	dovetail_09sept_map_inspected_12-07-2015_1_v8_lg_8	223158400	223160772	+	27
LSAT_1_V5_GN_8_137440	LSAT_1_V5_GN_8_137440_novel20	dovetail_09sept_map_inspected_12-07-2015_1_v8_lg_8	223161794	223161951	+	31
LSAT_1_V5_GN_8_137440	LSAT_1_V5_GN_8_137440_novel21	dovetail_09sept_map_inspected_12-07-2015_1_v8_lg_8	223161794	223162288	+	31
LSAT_1_V5_GN_8_137440	LSAT_1_V5_GN_8_137440_novel22	dovetail_09sept_map_inspected_12-07-2015_1_v8_lg_8	223161498	223161581	+	27
LSAT_1_V5_GN_8_137440	LSAT_1_V5_GN_8_137440_novel23	dovetail_09sept_map_inspected_12-07-2015_1_v8_lg_8	223161794	223162259	+	28
LSAT_1_V5_GN_8_137440	LSAT_1_V5_GN_8_137440_novel24	dovetail_09sept_map_inspected_12-07-2015_1_v8_lg_8	223161794	223162259	+	27
LSAT_1_V5_GN_8_137440	LSAT_1_V5_GN_8_137440_novel25	dovetail_09sept_map_inspected_12-07-2015_1_v8_lg_8	223161794	223161951	+	29
LSAT_1_V5_GN_8_137440	LSAT_1_V5_GN_8_137440_novel26	dovetail_09sept_map_inspected_12-07-2015_1_v8_lg_8	223161794	223161954	+	29
LSAT_1_V5_GN_8_137440	LSAT_1_V5_GN_8_137440_novel27	dovetail_09sept_map_inspected_12-07-2015_1_v8_lg_8	223161794	223161955	+	27
LSAT_1_V5_GN_8_137440	LSAT_1_V5_GN_8_137440_novel28	dovetail_09sept_map_inspected_12-07-2015_1_v8_lg_8	223161794	223162281	+	27
LSAT_1_V5_GN_8_137440	LSAT_1_V5_GN_8_137440_novel29	dovetail_09sept_map_inspected_12-07-2015_1_v8_lg_8	223161794	223162274	+	28
LSAT_1_V5_GN_8_137440	LSAT_1_V5_GN_8_137440_novel30	dovetail_09sept_map_inspected_12-07-2015_1_v8_lg_8	223161498	223161581	+	26
LSAT_1_V5_GN_8_137440	LSAT_1_V5_GN_8_137440_novel31	dovetail_09sept_map_inspected_12-07-2015_1_v8_lg_8	223161794	223162256	+	26
LSAT_1_V5_GN_8_137440	LSAT_1_V5_GN_8_137440_novel32	dovetail_09sept_map_inspected_12-07-2015_1_v8_lg_8	223158400	223160772	+	22
LSAT_1_V5_GN_8_137440	LSAT_1_V5_GN_8_137440_novel33	dovetail_09sept_map_inspected_12-07-2015_1_v8_lg_8	223161498	223161518	+	25
LSAT_1_V5_GN_8_137440	LSAT_1_V5_GN_8_137440_novel34	dovetail_09sept_map_inspected_12-07-2015_1_v8_lg_8	223161794	223162261	+	25
LSAT_1_V5_GN_8_137440	LSAT_1_V5_GN_8_137440_novel35	dovetail_09sept_map_inspected_12-07-2015_1_v8_lg_8	223161794	223161953	+	26
LSAT_1_V5_GN_8_137440	LSAT_1_V5_GN_8_137440_novel36	dovetail_09sept_map_inspected_12-07-2015_1_v8_lg_8	223161498	223161581	+	24
LSAT_1_V5_GN_8_137440	LSAT_1_V5_GN_8_137440_novel37	dovetail_09sept_map_inspected_12-07-2015_1_v8_lg_8	223161794	223162232	+	24
LSAT_1_V5_GN_8_137440	LSAT_1_V5_GN_8_137440_novel38	dovetail_09sept_map_inspected_12-07-2015_1_v8_lg_8	223160396	223160765	+	21
LSAT_1_V5_GN_8_137440	LSAT_1_V5_GN_8_137440_novel39	dovetail_09sept_map_inspected_12-07-2015_1_v8_lg_8	223161794	223162261	+	23
LSAT_1_V5_GN_8_137440	LSAT_1_V5_GN_8_137440_novel40	dovetail_09sept_map_inspected_12-07-2015_1_v8_lg_8	223161498	223161580	+	23
LSAT_1_V5_GN_8_137440	LSAT_1_V5_GN_8_137440_novel41	dovetail_09sept_map_inspected_12-07-2015_1_v8_lg_8	223161794	223162273	+	23
LSAT_1_V5_GN_8_137440	LSAT_1_V5_GN_8_137440_novel42	dovetail_09sept_map_inspected_12-07-2015_1_v8_lg_8	223161794	223162279	+	23
LSAT_1_V5_GN_8_137440	LSAT_1_V5_GN_8_137440_novel43	dovetail_09sept_map_inspected_12-07-2015_1_v8_lg_8	223161498	223161513	+	22
LSAT_1_V5_GN_8_137440	LSAT_1_V5_GN_8_137440_novel44	dovetail_09sept_map_inspected_12-07-2015_1_v8_lg_8	223161794	223161954	+	21
LSAT_1_V5_GN_8_137440	LSAT_1_V5_GN_8_137440_novel45	dovetail_09sept_map_inspected_12-07-2015_1_v8_lg_8	223161498	223161581	+	21
LSAT_1_V5_GN_8_137440	LSAT_1_V5_GN_8_137440_novel46	dovetail_09sept_map_inspected_12-07-2015_1_v8_lg_8	223161794	223162227	+	22
LSAT_1_V5_GN_8_137440	LSAT_1_V5_GN_8_137440_novel47	dovetail_09sept_map_inspected_12-07-2015_1_v8_lg_8	223161794	223162077	+	20
LSAT_1_V5_GN_8_137440	LSAT_1_V5_GN_8_137440_novel48	dovetail_09sept_map_inspected_12-07-2015_1_v8_lg_8	223161794	223162256	+	21
LSAT_1_V5_GN_8_137440	LSAT_1_V5_GN_8_137440_novel49	dovetail_09sept_map_inspected_12-07-2015_1_v8_lg_8	223161794	223162257	+	21
LSAT_1_V5_GN_8_137440	LSAT_1_V5_GN_8_137440_novel50	dovetail_09sept_map_inspected_12-07-2015_1_v8_lg_8	223161794	223161953	+	23
LSAT_1_V5_GN_8_137440	LSAT_1_V5_GN_8_137440_novel51	dovetail_09sept_map_inspected_12-07-2015_1_v8_lg_8	223161794	223162279	+	20
LSAT_1_V5_GN_8_137440	LSAT_1_V5_GN_8_137440_novel52	dovetail_09sept_map_inspected_12-07-2015_1_v8_lg_8	223161794	223162256	+	20
LSAT_1_V5_GN_8_137440	LSAT_1_V5_GN_8_137440_novel53	dovetail_09sept_map_inspected_12-07-2015_1_v8_lg_8	223161794	223162204	+	20
LSAT_1_V5_GN_8_137440	LSAT_1_V5_GN_8_137440_novel54	dovetail_09sept_map_inspected_12-07-2015_1_v8_lg_8	223161794	223162306	+	19
LSAT_1_V5_GN_8_137440	LSAT_1_V5_GN_8_137440_novel55	dovetail_09sept_map_inspected_12-07-2015_1_v8_lg_8	223161833	223162273	+	19
LSAT_1_V5_GN_8_137440	LSAT_1_V5_GN_8_137440_novel56	dovetail_09sept_map_inspected_12-07-2015_1_v8_lg_8	223161794	223162259	+	18
LSAT_1_V5_GN_8_137440	LSAT_1_V5_GN_8_137440_novel57	dovetail_09sept_map_inspected_12-07-2015_1_v8_lg_8	223161502	223161581	+	18
LSAT_1_V5_GN_8_137440	LSAT_1_V5_GN_8_137440_novel58	dovetail_09sept_map_inspected_12-07-2015_1_v8_lg_8	223161794	223162301	+	18
LSAT_1_V5_GN_8_137440	LSAT_1_V5_GN_8_137440_novel59	dovetail_09sept_map_inspected_12-07-2015_1_v8_lg_8	223161794	223162256	+	19
LSAT_1_V5_GN_8_137440	LSAT_1_V5_GN_8_137440_novel60	dovetail_09sept_map_inspected_12-07-2015_1_v8_lg_8	223161794	223162275	+	19
LSAT_1_V5_GN_8_137440	LSAT_1_V5_GN_8_137440_novel61	dovetail_09sept_map_inspected_12-07-2015_1_v8_lg_8	223161794	223162259	+	18
LSAT_1_V5_GN_8_137440	LSAT_1_V5_GN_8_137440_novel62	dovetail_09sept_map_inspected_12-07-2015_1_v8_lg_8	223161794	223162277	+	16
LSAT_1_V5_GN_8_137440	LSAT_1_V5_GN_8_137440_novel63	dovetail_09sept_map_inspected_12-07-2015_1_v8_lg_8	223161794	223162261	+	17
LSAT_1_V5_GN_8_137440	LSAT_1_V5_GN_8_137440_novel64	dovetail_09sept_map_inspected_12-07-2015_1_v8_lg_8	223161794	223162259	+	16
LSAT_1_V5_GN_8_137440	LSAT_1_V5_GN_8_137440_novel65	dovetail_09sept_map_inspected_12-07-2015_1_v8_lg_8	223161794	223161958	+	15
LSAT_1_V5_GN_8_137440	LSAT_1_V5_GN_8_137440_novel66	dovetail_09sept_map_inspected_12-07-2015_1_v8_lg_8	223161794	223162274	+	12
LSAT_1_V5_GN_8_137440	LSAT_1_V5_GN_8_137440_novel67	dovetail_09sept_map_inspected_12-07-2015_1_v8_lg_8	223161794	223162259	+	13
LSAT_1_V5_GN_8_137440	LSAT_1_V5_GN_8_137440_novel68	dovetail_09sept_map_inspected_12-07-2015_1_v8_lg_8	223161794	223162267	+	11
LSAT_1_V5_GN_8_137440	LSAT_1_V5_GN_8_137440_novel69	dovetail_09sept_map_inspected_12-07-2015_1_v8_lg_8	223161794	223162199	+	10
LSAT_1_V5_GN_8_137440	LSAT_1_V5_GN_8_137440_novel70	dovetail_09sept_map_inspected_12-07-2015_1_v8_lg_8	223161498	223161518	+	6
LSAT_1_V5_GN_8_137440	LSAT_1_V5_GN_8_137440_novel71	dovetail_09sept_map_inspected_12-07-2015_1_v8_lg_8	223161794	223162215	+	6
LSAT_1_V5_GN_8_137440	LSAT_1_V5_GN_8_137440_novel72	dovetail_09sept_map_inspected_12-07-2015_1_v8_lg_8	223161794	223162272	+	5
LSAT_1_V5_GN_8_137440	LSAT_1_V5_GN_8_137440_novel73	dovetail_09sept_map_inspected_12-07-2015_1_v8_lg_8	223161498	223161581	+	4
LSAT_1_V5_GN_8_137440	LSAT_1_V5_GN_8_137440_novel74	dovetail_09sept_map_inspected_12-07-2015_1_v8_lg_8	223161794	223161952	+	4
LSAT_1_V5_GN_1_74220	LSAT_1_V5_GN_1_74220_novel01	dovetail_09sept_map_inspected_12-07-2015_1_v8_lg_1	90336833	90337838	+	9
LSAT_1_V5_GN_1_74220	LSAT_1_V5_GN_1_74220_novel02	dovetail_09sept_map_inspected_12-07-2015_1_v8_lg_1	90335073	90337670	+	6
LSAT_1_V5_GN_1_74220	LSAT_1_V5_GN_1_74220_novel03	dovetail_09sept_map_inspected_12-07-2015_1_v8_lg_1	90335814	90335935	+	8
LSAT_1_V5_GN_1_74220	LSAT_1_V5_GN_1_74220_novel04	dovetail_09sept_map_inspected_12-07-2015_1_v8_lg_1	90336833	90337221	+	8
LSAT_1_V5_GN_1_74220	LSAT_1_V5_GN_1_74220_novel05	dovetail_09sept_map_inspected_12-07-2015_1_v8_lg_1	90336833	90337142	+	4
LSAT_1_V5_GN_1_74220	LSAT_1_V5_GN_1_74220_novel06	dovetail_09sept_map_inspected_12-07-2015_1_v8_lg_1	90336833	90337254	+	3
LSAT_1_V5_GN_1_74220	LSAT_1_V5_GN_1_74220_novel07	dovetail_09sept_map_inspected_12-07-2015_1_v8_lg_1	90336833	90337247	+	2
LSAT_1_V5_GN_1_74220	LSAT_1_V5_GN_1_74220_novel08	dovetail_09sept_map_inspected_12-07-2015_1_v8_lg_1	90336892	90337247	+	1
LSAT_1_V5_GN_2_54241	LSAT_1_V5_GN_2_54241_novel01	dovetail_09sept_map_inspected_12-07-2015_1_v8_lg_2	116006073	116007102	-	4
LSAT_1_V5_GN_2_54241	LSAT_1_V5_GN_2_54241_novel02	dovetail_09sept_map_inspected_12-07-2015_1_v8_lg_2	116007725	116008056	-	3
LSAT_1_V5_GN_5_135581	LSAT_1_V5_GN_5_135581_novel01	dovetail_09sept_map_inspected_12-07-2015_1_v8_lg_5	263829616	263829826	-	2
LSAT_1_V5_GN_5_135581	LSAT_1_V5_GN_5_135581_novel02	dovetail_09sept_map_inspected_12-07-2015_1_v8_lg_5	263830166	263830692	-	1
LSAT_1_V5_GN_4_186380	LSAT_1_V5_GN_4_186380_novel01	dovetail_09sept_map_inspected_12-07-2015_1_v8_lg_4	376649423	376650358	-	5
LSAT_1_V5_GN_4_186380	LSAT_1_V5_GN_4_186380_novel02	dovetail_09sept_map_inspected_12-07-2015_1_v8_lg_4	376649532	376649834	-	1
LSAT_1_V5_GN_2_4720	LSAT_1_V5_GN_2_4720_novel01	dovetail_09sept_map_inspected_12-07-2015_1_v8_lg_2	8273017	8273409	+	8
LSAT_1_V5_GN_2_4720	LSAT_1_V5_GN_2_4720_novel02	dovetail_09sept_map_inspected_12-07-2015_1_v8_lg_2	8273017	8273409	+	8
LSAT_1_V5_GN_2_4720	LSAT_1_V5_GN_2_4720_novel03	dovetail_09sept_map_inspected_12-07-2015_1_v8_lg_2	8273017	8273271	+	7
LSAT_1_V5_GN_2_4720	LSAT_1_V5_GN_2_4720_novel04	dovetail_09sept_map_inspected_12-07-2015_1_v8_lg_2	8273017	8273343	+	8
LSAT_1_V5_GN_2_4720	LSAT_1_V5_GN_2_4720_novel05	dovetail_09sept_map_inspected_12-07-2015_1_v8_lg_2	8273017	8273410	+	6
LSAT_1_V5_GN_2_4720	LSAT_1_V5_GN_2_4720_novel06	dovetail_09sept_map_inspected_12-07-2015_1_v8_lg_2	8273013	8273408	+	7
LSAT_1_V5_GN_2_78121	LSAT_1_V5_GN_2_78121_novel01	dovetail_09sept_map_inspected_12-07-2015_1_v8_lg_2	151496593	151496792	+	11
LSAT_1_V5_GN_8_74361	LSAT_1_V5_GN_8_74361_novel01	dovetail_09sept_map_inspected_12-07-2015_1_v8_lg_8	110542469	110542959	+	4
LSAT_1_V5_GN_8_74361	LSAT_1_V5_GN_8_74361_novel02	dovetail_09sept_map_inspected_12-07-2015_1_v8_lg_8	110540356	110541117	+	1
LSAT_1_V5_GN_4_39701	LSAT_1_V5_GN_4_39701_novel01	dovetail_09sept_map_inspected_12-07-2015_1_v8_lg_4	59359918	59360191	-	4
LSAT_1_V5_GN_4_39701	LSAT_1_V5_GN_4_39701_novel02	dovetail_09sept_map_inspected_12-07-2015_1_v8_lg_4	59360021	59360191	-	4
LSAT_1_V5_GN_4_39701	LSAT_1_V5_GN_4_39701_novel03	dovetail_09sept_map_inspected_12-07-2015_1_v8_lg_4	59359956	59360155	-	1
LSAT_1_V5_GN_5_33260	LSAT_1_V5_GN_5_33260_novel01	dovetail_09sept_map_inspected_12-07-2015_1_v8_lg_5	71213837	71214128	-	12
LSAT_1_V5_GN_5_33260	LSAT_1_V5_GN_5_33260_novel02	dovetail_09sept_map_inspected_12-07-2015_1_v8_lg_5	71213893	71214128	-	9
LSAT_1_V5_GN_1_35300	LSAT_1_V5_GN_1_35300_novel01	dovetail_09sept_map_inspected_12-07-2015_1_v8_lg_1	39998614	39999072	+	20
LSAT_1_V5_GN_1_35300	LSAT_1_V5_GN_1_35300_novel02	dovetail_09sept_map_inspected_12-07-2015_1_v8_lg_1	39994811	39994906	+	9
LSAT_1_V5_GN_1_35300	LSAT_1_V5_GN_1_35300_novel03	dovetail_09sept_map_inspected_12-07-2015_1_v8_lg_1	39994811	39994858	+	6
LSAT_1_V5_GN_5_2560	LSAT_1_V5_GN_5_2560_novel01	dovetail_09sept_map_inspected_12-07-2015_1_v8_lg_5	5045875	5046368	-	4
LSAT_1_V5_GN_5_2560	LSAT_1_V5_GN_5_2560_novel02	dovetail_09sept_map_inspected_12-07-2015_1_v8_lg_5	5045887	5046368	-	7
LSAT_1_V5_GN_5_2560	LSAT_1_V5_GN_5_2560_novel03	dovetail_09sept_map_inspected_12-07-2015_1_v8_lg_5	5045887	5046201	-	1
LSAT_1_V5_GN_2_94641	LSAT_1_V5_GN_2_94641_novel01	dovetail_09sept_map_inspected_12-07-2015_1_v8_lg_2	172038588	172038760	+	9
LSAT_1_V5_GN_2_94641	LSAT_1_V5_GN_2_94641_novel02	dovetail_09sept_map_inspected_12-07-2015_1_v8_lg_2	172038588	172038736	+	8
LSAT_1_V5_GN_2_94641	LSAT_1_V5_GN_2_94641_novel03	dovetail_09sept_map_inspected_12-07-2015_1_v8_lg_2	172038588	172038743	+	5
LSAT_1_V5_GN_1_32120	LSAT_1_V5_GN_1_32120_novel01	dovetail_09sept_map_inspected_12-07-2015_1_v8_lg_1	36883478	36883520	-	6
LSAT_1_V5_GN_1_32120	LSAT_1_V5_GN_1_32120_novel02	dovetail_09sept_map_inspected_12-07-2015_1_v8_lg_1	36900592	36900866	-	5
LSAT_1_V5_GN_1_32120	LSAT_1_V5_GN_1_32120_novel03	dovetail_09sept_map_inspected_12-07-2015_1_v8_lg_1	36900725	36900866	-	3
LSAT_1_V5_GN_8_131640	LSAT_1_V5_GN_8_131640_novel01	dovetail_09sept_map_inspected_12-07-2015_1_v8_lg_8	209113294	209113782	-	1
LSAT_1_V5_GN_8_131640	LSAT_1_V5_GN_8_131640_novel02	dovetail_09sept_map_inspected_12-07-2015_1_v8_lg_8	209113624	209114147	-	1
LSAT_1_V5_GN_6_115440	LSAT_1_V5_GN_6_115440_novel01	dovetail_09sept_map_inspected_12-07-2015_1_v8_lg_6	186944889	186945374	-	9
LSAT_1_V5_GN_6_115440	LSAT_1_V5_GN_6_115440_novel02	dovetail_09sept_map_inspected_12-07-2015_1_v8_lg_6	186944951	186945374	-	9
LSAT_1_V5_GN_6_115440	LSAT_1_V5_GN_6_115440_novel03	dovetail_09sept_map_inspected_12-07-2015_1_v8_lg_6	186944928	186945374	-	8
LSAT_1_V5_GN_6_115440	LSAT_1_V5_GN_6_115440_novel04	dovetail_09sept_map_inspected_12-07-2015_1_v8_lg_6	186944929	186945374	-	8
LSAT_1_V5_GN_6_115440	LSAT_1_V5_GN_6_115440_novel05	dovetail_09sept_map_inspected_12-07-2015_1_v8_lg_6	186944949	186945374	-	2
LSAT_1_V5_GN_6_115440	LSAT_1_V5_GN_6_115440_novel06	dovetail_09sept_map_inspected_12-07-2015_1_v8_lg_6	186944995	186945374	-	8
LSAT_1_V5_GN_1_90680	LSAT_1_V5_GN_1_90680_novel01	dovetail_09sept_map_inspected_12-07-2015_1_v8_lg_1	118465189	118465639	-	8
LSAT_1_V5_GN_1_90680	LSAT_1_V5_GN_1_90680_novel02	dovetail_09sept_map_inspected_12-07-2015_1_v8_lg_1	118465298	118465639	-	8
LSAT_1_V5_GN_1_90680	LSAT_1_V5_GN_1_90680_novel03	dovetail_09sept_map_inspected_12-07-2015_1_v8_lg_1	118465202	118465639	-	9
LSAT_1_V5_GN_1_90680	LSAT_1_V5_GN_1_90680_novel04	dovetail_09sept_map_inspected_12-07-2015_1_v8_lg_1	118465238	118465460	-	1
LSAT_1_V5_GN_5_91841	LSAT_1_V5_GN_5_91841_novel01	dovetail_09sept_map_inspected_12-07-2015_1_v8_lg_5	206300145	206302181	-	4
LSAT_1_V5_GN_5_91841	LSAT_1_V5_GN_5_91841_novel02	dovetail_09sept_map_inspected_12-07-2015_1_v8_lg_5	206300125	206302397	-	4
LSAT_1_V5_GN_5_91841	LSAT_1_V5_GN_5_91841_novel03	dovetail_09sept_map_inspected_12-07-2015_1_v8_lg_5	206300125	206300989	-	1
LSAT_1_V5_GN_5_91841	LSAT_1_V5_GN_5_91841_novel04	dovetail_09sept_map_inspected_12-07-2015_1_v8_lg_5	206300144	206302181	-	5
LSAT_1_V5_GN_5_91841	LSAT_1_V5_GN_5_91841_novel05	dovetail_09sept_map_inspected_12-07-2015_1_v8_lg_5	206300145	206302181	-	5
LSAT_1_V5_GN_5_91841	LSAT_1_V5_GN_5_91841_novel06	dovetail_09sept_map_inspected_12-07-2015_1_v8_lg_5	206301554	206305499	-	1
LSAT_1_V5_GN_2_108221	LSAT_1_V5_GN_2_108221_novel01	dovetail_09sept_map_inspected_12-07-2015_1_v8_lg_2	184878668	184879456	-	3
LSAT_1_V5_GN_6_63381	LSAT_1_V5_GN_6_63381_novel01	dovetail_09sept_map_inspected_12-07-2015_1_v8_lg_6	90214426	90214702	+	2
LSAT_1_V5_GN_4_73540	LSAT_1_V5_GN_4_73540_novel01	dovetail_09sept_map_inspected_12-07-2015_1_v8_lg_4	117716877	117717448	-	1
LSAT_1_V5_GN_8_33901	LSAT_1_V5_GN_8_33901_novel01	dovetail_09sept_map_inspected_12-07-2015_1_v8_lg_8	43941292	43941398	+	10
LSAT_1_V5_GN_8_33901	LSAT_1_V5_GN_8_33901_novel02	dovetail_09sept_map_inspected_12-07-2015_1_v8_lg_8	43943051	43943320	+	8
LSAT_1_V5_GN_8_500	LSAT_1_V5_GN_8_500_novel01	dovetail_09sept_map_inspected_12-07-2015_1_v8_lg_8	2628543	2629143	+	18
LSAT_1_V5_GN_8_500	LSAT_1_V5_GN_8_500_novel02	dovetail_09sept_map_inspected_12-07-2015_1_v8_lg_8	2628547	2628881	+	18
LSAT_1_V5_GN_8_500	LSAT_1_V5_GN_8_500_novel03	dovetail_09sept_map_inspected_12-07-2015_1_v8_lg_8	2628543	2628888	+	18
LSAT_1_V5_GN_8_500	LSAT_1_V5_GN_8_500_novel04	dovetail_09sept_map_inspected_12-07-2015_1_v8_lg_8	2628543	2628895	+	16
LSAT_1_V5_GN_8_500	LSAT_1_V5_GN_8_500_novel05	dovetail_09sept_map_inspected_12-07-2015_1_v8_lg_8	2628543	2628893	+	16
LSAT_1_V5_GN_8_500	LSAT_1_V5_GN_8_500_novel06	dovetail_09sept_map_inspected_12-07-2015_1_v8_lg_8	2628549	2628881	+	16
LSAT_1_V5_GN_8_500	LSAT_1_V5_GN_8_500_novel07	dovetail_09sept_map_inspected_12-07-2015_1_v8_lg_8	2628543	2628882	+	16
LSAT_1_V5_GN_8_500	LSAT_1_V5_GN_8_500_novel08	dovetail_09sept_map_inspected_12-07-2015_1_v8_lg_8	2628050	2628177	+	17
LSAT_1_V5_GN_8_500	LSAT_1_V5_GN_8_500_novel09	dovetail_09sept_map_inspected_12-07-2015_1_v8_lg_8	2628050	2628175	+	17
LSAT_1_V5_GN_8_500	LSAT_1_V5_GN_8_500_novel10	dovetail_09sept_map_inspected_12-07-2015_1_v8_lg_8	2628774	2628890	+	19
LSAT_1_V5_GN_8_500	LSAT_1_V5_GN_8_500_novel11	dovetail_09sept_map_inspected_12-07-2015_1_v8_lg_8	2628050	2628175	+	16
LSAT_1_V5_GN_8_500	LSAT_1_V5_GN_8_500_novel12	dovetail_09sept_map_inspected_12-07-2015_1_v8_lg_8	2628543	2628895	+	17
LSAT_1_V5_GN_8_500	LSAT_1_V5_GN_8_500_novel13	dovetail_09sept_map_inspected_12-07-2015_1_v8_lg_8	2628543	2628897	+	17
LSAT_1_V5_GN_8_500	LSAT_1_V5_GN_8_500_novel14	dovetail_09sept_map_inspected_12-07-2015_1_v8_lg_8	2628543	2628896	+	17
LSAT_1_V5_GN_8_500	LSAT_1_V5_GN_8_500_novel15	dovetail_09sept_map_inspected_12-07-2015_1_v8_lg_8	2628543	2628909	+	17
LSAT_1_V5_GN_8_500	LSAT_1_V5_GN_8_500_novel16	dovetail_09sept_map_inspected_12-07-2015_1_v8_lg_8	2628050	2628883	+	14
LSAT_1_V5_GN_8_500	LSAT_1_V5_GN_8_500_novel17	dovetail_09sept_map_inspected_12-07-2015_1_v8_lg_8	2624015	2624845	+	7
LSAT_1_V5_GN_8_500	LSAT_1_V5_GN_8_500_novel18	dovetail_09sept_map_inspected_12-07-2015_1_v8_lg_8	2628050	2628882	+	16
LSAT_1_V5_GN_8_500	LSAT_1_V5_GN_8_500_novel19	dovetail_09sept_map_inspected_12-07-2015_1_v8_lg_8	2620765	2621241	+	4
LSAT_1_V5_GN_8_500	LSAT_1_V5_GN_8_500_novel20	dovetail_09sept_map_inspected_12-07-2015_1_v8_lg_8	2628050	2628177	+	16
LSAT_1_V5_GN_8_500	LSAT_1_V5_GN_8_500_novel21	dovetail_09sept_map_inspected_12-07-2015_1_v8_lg_8	2628050	2628178	+	14
LSAT_1_V5_GN_8_500	LSAT_1_V5_GN_8_500_novel22	dovetail_09sept_map_inspected_12-07-2015_1_v8_lg_8	2628543	2628915	+	17
LSAT_1_V5_GN_8_500	LSAT_1_V5_GN_8_500_novel23	dovetail_09sept_map_inspected_12-07-2015_1_v8_lg_8	2628543	2628865	+	16
LSAT_1_V5_GN_8_500	LSAT_1_V5_GN_8_500_novel24	dovetail_09sept_map_inspected_12-07-2015_1_v8_lg_8	2628543	2628894	+	17
LSAT_1_V5_GN_8_500	LSAT_1_V5_GN_8_500_novel25	dovetail_09sept_map_inspected_12-07-2015_1_v8_lg_8	2628050	2628177	+	14
LSAT_1_V5_GN_8_500	LSAT_1_V5_GN_8_500_novel26	dovetail_09sept_map_inspected_12-07-2015_1_v8_lg_8	2628543	2628888	+	15
LSAT_1_V5_GN_8_116220	LSAT_1_V5_GN_8_116220_novel01	dovetail_09sept_map_inspected_12-07-2015_1_v8_lg_8	178986387	178986778	+	28
LSAT_1_V5_GN_8_116220	LSAT_1_V5_GN_8_116220_novel02	dovetail_09sept_map_inspected_12-07-2015_1_v8_lg_8	178986387	178986765	+	23
LSAT_1_V5_GN_8_116220	LSAT_1_V5_GN_8_116220_novel03	dovetail_09sept_map_inspected_12-07-2015_1_v8_lg_8	178980440	178980704	+	7
LSAT_1_V5_GN_8_116220	LSAT_1_V5_GN_8_116220_novel04	dovetail_09sept_map_inspected_12-07-2015_1_v8_lg_8	178986387	178986719	+	26
LSAT_1_V5_GN_8_116220	LSAT_1_V5_GN_8_116220_novel05	dovetail_09sept_map_inspected_12-07-2015_1_v8_lg_8	178986099	178986756	+	17
LSAT_1_V5_GN_8_116220	LSAT_1_V5_GN_8_116220_novel06	dovetail_09sept_map_inspected_12-07-2015_1_v8_lg_8	178986387	178986778	+	13
LSAT_1_V5_GN_8_116220	LSAT_1_V5_GN_8_116220_novel07	dovetail_09sept_map_inspected_12-07-2015_1_v8_lg_8	178986387	178986764	+	5
LSAT_1_V5_GN_8_116220	LSAT_1_V5_GN_8_116220_novel08	dovetail_09sept_map_inspected_12-07-2015_1_v8_lg_8	178986387	178986765	+	3
LSAT_1_V5_GN_7_84161	LSAT_1_V5_GN_7_84161_novel01	dovetail_09sept_map_inspected_12-07-2015_1_v8_lg_7	140150004	140150352	-	7
LSAT_1_V5_GN_5_25761	LSAT_1_V5_GN_5_25761_novel01	dovetail_09sept_map_inspected_12-07-2015_1_v8_lg_5	54316129	54316701	+	1
LSAT_1_V5_GN_5_25761	LSAT_1_V5_GN_5_25761_novel02	dovetail_09sept_map_inspected_12-07-2015_1_v8_lg_5	54316374	54316744	+	1
LSAT_1_V5_GN_1_7161	LSAT_1_V5_GN_1_7161_novel01	dovetail_09sept_map_inspected_12-07-2015_1_v8_lg_1	9173701	9173923	+	1
LSAT_1_V5_GN_1_7161	LSAT_1_V5_GN_1_7161_novel02	dovetail_09sept_map_inspected_12-07-2015_1_v8_lg_1	9174430	9174645	+	1
LSAT_1_V5_GN_2_111420	LSAT_1_V5_GN_2_111420_novel01	dovetail_09sept_map_inspected_12-07-2015_1_v8_lg_2	189293451	189294370	-	3
LSAT_1_V5_GN_2_111420	LSAT_1_V5_GN_2_111420_novel02	dovetail_09sept_map_inspected_12-07-2015_1_v8_lg_2	189293451	189294096	-	4
LSAT_1_V5_GN_5_172141	LSAT_1_V5_GN_5_172141_novel01	dovetail_09sept_map_inspected_12-07-2015_1_v8_lg_5	314071705	314072667	+	4
LSAT_1_V5_GN_9_39501	LSAT_1_V5_GN_9_39501_novel01	dovetail_09sept_map_inspected_12-07-2015_1_v8_lg_9	44500150	44500464	+	1
LSAT_1_V5_GN_1_28980	LSAT_1_V5_GN_1_28980_novel01	dovetail_09sept_map_inspected_12-07-2015_1_v8_lg_1	33578371	33578585	-	3
LSAT_1_V5_GN_1_28980	LSAT_1_V5_GN_1_28980_novel02	dovetail_09sept_map_inspected_12-07-2015_1_v8_lg_1	33578388	33578585	-	5
LSAT_1_V5_GN_7_113600	LSAT_1_V5_GN_7_113600_novel01	dovetail_09sept_map_inspected_12-07-2015_1_v8_lg_7	191920556	191920730	+	6
LSAT_1_V5_GN_7_113600	LSAT_1_V5_GN_7_113600_novel02	dovetail_09sept_map_inspected_12-07-2015_1_v8_lg_7	191920504	191920734	+	2
LSAT_1_V5_GN_7_113600	LSAT_1_V5_GN_7_113600_novel03	dovetail_09sept_map_inspected_12-07-2015_1_v8_lg_7	191920411	191920727	+	1
LSAT_1_V5_GN_5_188500	LSAT_1_V5_GN_5_188500_novel01	dovetail_09sept_map_inspected_12-07-2015_1_v8_lg_5	335304618	335304969	+	19
LSAT_1_V5_GN_5_188500	LSAT_1_V5_GN_5_188500_novel02	dovetail_09sept_map_inspected_12-07-2015_1_v8_lg_5	335304705	335304947	+	1
LSAT_1_V5_GN_3_127861	LSAT_1_V5_GN_3_127861_novel01	dovetail_09sept_map_inspected_12-07-2015_1_v8_lg_3	221330072	221330296	-	1
LSAT_1_V5_GN_3_127861	LSAT_1_V5_GN_3_127861_novel02	dovetail_09sept_map_inspected_12-07-2015_1_v8_lg_3	221330107	221330876	-	1
LSAT_1_V5_GN_2_87680	LSAT_1_V5_GN_2_87680_novel01	dovetail_09sept_map_inspected_12-07-2015_1_v8_lg_2	166468536	166469020	-	10
LSAT_1_V5_GN_2_87680	LSAT_1_V5_GN_2_87680_novel02	dovetail_09sept_map_inspected_12-07-2015_1_v8_lg_2	166468590	166469020	-	4
LSAT_1_V5_GN_2_87680	LSAT_1_V5_GN_2_87680_novel03	dovetail_09sept_map_inspected_12-07-2015_1_v8_lg_2	166468616	166469020	-	9
LSAT_1_V5_GN_2_11881	LSAT_1_V5_GN_2_11881_novel01	dovetail_09sept_map_inspected_12-07-2015_1_v8_lg_2	30434938	30435176	+	12
LSAT_1_V5_GN_2_11881	LSAT_1_V5_GN_2_11881_novel02	dovetail_09sept_map_inspected_12-07-2015_1_v8_lg_2	30434938	30435205	+	11
LSAT_1_V5_GN_2_11881	LSAT_1_V5_GN_2_11881_novel03	dovetail_09sept_map_inspected_12-07-2015_1_v8_lg_2	30433751	30435337	+	4
LSAT_1_V5_GN_2_11881	LSAT_1_V5_GN_2_11881_novel04	dovetail_09sept_map_inspected_12-07-2015_1_v8_lg_2	30434938	30435337	+	10
LSAT_1_V5_GN_2_11881	LSAT_1_V5_GN_2_11881_novel05	dovetail_09sept_map_inspected_12-07-2015_1_v8_lg_2	30434938	30435226	+	11
LSAT_1_V5_GN_2_11881	LSAT_1_V5_GN_2_11881_novel06	dovetail_09sept_map_inspected_12-07-2015_1_v8_lg_2	30434755	30435229	+	11
LSAT_1_V5_GN_2_11881	LSAT_1_V5_GN_2_11881_novel07	dovetail_09sept_map_inspected_12-07-2015_1_v8_lg_2	30434755	30434797	+	11
LSAT_1_V5_GN_2_11881	LSAT_1_V5_GN_2_11881_novel08	dovetail_09sept_map_inspected_12-07-2015_1_v8_lg_2	30434755	30434791	+	12
LSAT_1_V5_GN_2_11881	LSAT_1_V5_GN_2_11881_novel09	dovetail_09sept_map_inspected_12-07-2015_1_v8_lg_2	30434938	30435230	+	11
LSAT_1_V5_GN_2_11881	LSAT_1_V5_GN_2_11881_novel10	dovetail_09sept_map_inspected_12-07-2015_1_v8_lg_2	30434938	30435290	+	11
LSAT_1_V5_GN_2_11881	LSAT_1_V5_GN_2_11881_novel11	dovetail_09sept_map_inspected_12-07-2015_1_v8_lg_2	30434938	30435230	+	9
LSAT_1_V5_GN_2_11881	LSAT_1_V5_GN_2_11881_novel12	dovetail_09sept_map_inspected_12-07-2015_1_v8_lg_2	30434938	30435230	+	7
LSAT_1_V5_GN_2_11881	LSAT_1_V5_GN_2_11881_novel13	dovetail_09sept_map_inspected_12-07-2015_1_v8_lg_2	30434755	30434790	+	4
LSAT_1_V5_GN_2_11881	LSAT_1_V5_GN_2_11881_novel14	dovetail_09sept_map_inspected_12-07-2015_1_v8_lg_2	30434938	30435195	+	5
LSAT_1_V5_GN_2_11881	LSAT_1_V5_GN_2_11881_novel15	dovetail_09sept_map_inspected_12-07-2015_1_v8_lg_2	30434938	30435343	+	3
LSAT_1_V5_GN_2_11881	LSAT_1_V5_GN_2_11881_novel16	dovetail_09sept_map_inspected_12-07-2015_1_v8_lg_2	30435014	30435229	+	1
LSAT_1_V5_GN_8_77601	LSAT_1_V5_GN_8_77601_novel01	dovetail_09sept_map_inspected_12-07-2015_1_v8_lg_8	111625658	111626057	+	9
LSAT_1_V5_GN_8_77601	LSAT_1_V5_GN_8_77601_novel02	dovetail_09sept_map_inspected_12-07-2015_1_v8_lg_8	111625658	111625999	+	7
LSAT_1_V5_GN_8_77601	LSAT_1_V5_GN_8_77601_novel03	dovetail_09sept_map_inspected_12-07-2015_1_v8_lg_8	111625658	111626054	+	6
LSAT_1_V5_GN_9_48821	LSAT_1_V5_GN_9_48821_novel01	dovetail_09sept_map_inspected_12-07-2015_1_v8_lg_9	57298912	57299879	-	1
LSAT_1_V5_GN_9_48821	LSAT_1_V5_GN_9_48821_novel02	dovetail_09sept_map_inspected_12-07-2015_1_v8_lg_9	57298912	57299291	-	1
LSAT_1_V5_GN_9_48821	LSAT_1_V5_GN_9_48821_novel03	dovetail_09sept_map_inspected_12-07-2015_1_v8_lg_9	57298913	57299760	-	3
LSAT_1_V5_GN_7_1020	LSAT_1_V5_GN_7_1020_novel01	dovetail_09sept_map_inspected_12-07-2015_1_v8_lg_7	2238293	2240929	+	1
LSAT_1_V5_GN_7_1020	LSAT_1_V5_GN_7_1020_novel02	dovetail_09sept_map_inspected_12-07-2015_1_v8_lg_7	2239970	2240963	+	1
LSAT_1_V5_GN_7_1020	LSAT_1_V5_GN_7_1020_novel03	dovetail_09sept_map_inspected_12-07-2015_1_v8_lg_7	2239371	2240999	+	3
LSAT_1_V5_GN_9_118681	LSAT_1_V5_GN_9_118681_novel01	dovetail_09sept_map_inspected_12-07-2015_1_v8_lg_9	194338145	194338397	+	5
LSAT_1_V5_GN_9_118681	LSAT_1_V5_GN_9_118681_novel02	dovetail_09sept_map_inspected_12-07-2015_1_v8_lg_9	194336456	194337159	+	2
LSAT_1_V5_GN_9_118681	LSAT_1_V5_GN_9_118681_novel03	dovetail_09sept_map_inspected_12-07-2015_1_v8_lg_9	194334993	194337160	+	2
LSAT_1_V5_GN_9_118681	LSAT_1_V5_GN_9_118681_novel04	dovetail_09sept_map_inspected_12-07-2015_1_v8_lg_9	194338145	194338391	+	9
LSAT_1_V5_GN_9_118681	LSAT_1_V5_GN_9_118681_novel05	dovetail_09sept_map_inspected_12-07-2015_1_v8_lg_9	194338145	194338392	+	8
LSAT_1_V5_GN_9_118681	LSAT_1_V5_GN_9_118681_novel06	dovetail_09sept_map_inspected_12-07-2015_1_v8_lg_9	194336642	194337002	+	5
LSAT_1_V5_GN_9_118681	LSAT_1_V5_GN_9_118681_novel07	dovetail_09sept_map_inspected_12-07-2015_1_v8_lg_9	194336456	194337159	+	3
LSAT_1_V5_GN_9_118681	LSAT_1_V5_GN_9_118681_novel08	dovetail_09sept_map_inspected_12-07-2015_1_v8_lg_9	194336642	194337065	+	4
LSAT_1_V5_GN_6_22781	LSAT_1_V5_GN_6_22781_novel01	dovetail_09sept_map_inspected_12-07-2015_1_v8_lg_6	29926201	29926467	+	9
LSAT_1_V5_GN_5_30860	LSAT_1_V5_GN_5_30860_novel01	dovetail_09sept_map_inspected_12-07-2015_1_v8_lg_5	66447285	66447655	-	1
LSAT_1_V5_GN_5_30860	LSAT_1_V5_GN_5_30860_novel02	dovetail_09sept_map_inspected_12-07-2015_1_v8_lg_5	66447383	66448233	-	1
LSAT_1_V5_GN_5_30860	LSAT_1_V5_GN_5_30860_novel03	dovetail_09sept_map_inspected_12-07-2015_1_v8_lg_5	66447381	66448955	-	1
LSAT_1_V5_GN_5_16880	LSAT_1_V5_GN_5_16880_novel01	dovetail_09sept_map_inspected_12-07-2015_1_v8_lg_5	35539537	35539916	-	1
LSAT_1_V5_GN_6_15161	LSAT_1_V5_GN_6_15161_novel01	dovetail_09sept_map_inspected_12-07-2015_1_v8_lg_6	20110542	20111025	-	1
LSAT_1_V5_GN_6_15161	LSAT_1_V5_GN_6_15161_novel02	dovetail_09sept_map_inspected_12-07-2015_1_v8_lg_6	20114356	20116858	-	1
LSAT_1_V5_GN_6_15161	LSAT_1_V5_GN_6_15161_novel03	dovetail_09sept_map_inspected_12-07-2015_1_v8_lg_6	20114530	20115644	-	1
LSAT_1_V5_GN_3_37701	LSAT_1_V5_GN_3_37701_novel01	dovetail_09sept_map_inspected_12-07-2015_1_v8_lg_3	47879199	47879701	-	1
LSAT_1_V5_GN_5_98560	LSAT_1_V5_GN_5_98560_novel01	dovetail_09sept_map_inspected_12-07-2015_1_v8_lg_5	215188657	215192424	-	1
LSAT_1_V5_GN_6_59181	LSAT_1_V5_GN_6_59181_novel01	dovetail_09sept_map_inspected_12-07-2015_1_v8_lg_6	84730827	84731180	-	4
LSAT_1_V5_GN_6_59181	LSAT_1_V5_GN_6_59181_novel02	dovetail_09sept_map_inspected_12-07-2015_1_v8_lg_6	84730900	84731180	-	5
LSAT_1_V5_GN_6_59181	LSAT_1_V5_GN_6_59181_novel03	dovetail_09sept_map_inspected_12-07-2015_1_v8_lg_6	84730911	84731180	-	2
LSAT_1_V5_GN_9_67461	LSAT_1_V5_GN_9_67461_novel01	dovetail_09sept_map_inspected_12-07-2015_1_v8_lg_9	86459514	86463479	+	2
LSAT_1_V5_GN_2_119201	LSAT_1_V5_GN_2_119201_novel01	dovetail_09sept_map_inspected_12-07-2015_1_v8_lg_2	198242287	198243362	+	1
LSAT_1_V5_GN_9_119641	LSAT_1_V5_GN_9_119641_novel01	dovetail_09sept_map_inspected_12-07-2015_1_v8_lg_9	195929102	195929678	+	8
LSAT_1_V5_GN_9_119641	LSAT_1_V5_GN_9_119641_novel02	dovetail_09sept_map_inspected_12-07-2015_1_v8_lg_9	195929102	195929696	+	7
LSAT_1_V5_GN_9_119641	LSAT_1_V5_GN_9_119641_novel03	dovetail_09sept_map_inspected_12-07-2015_1_v8_lg_9	195929102	195929678	+	6
LSAT_1_V5_GN_9_119641	LSAT_1_V5_GN_9_119641_novel04	dovetail_09sept_map_inspected_12-07-2015_1_v8_lg_9	195929102	195929678	+	5
LSAT_1_V5_GN_9_119641	LSAT_1_V5_GN_9_119641_novel05	dovetail_09sept_map_inspected_12-07-2015_1_v8_lg_9	195929102	195929678	+	2
LSAT_1_V5_GN_9_119641	LSAT_1_V5_GN_9_119641_novel06	dovetail_09sept_map_inspected_12-07-2015_1_v8_lg_9	195929349	195929677	+	1
LSAT_1_V5_GN_9_119641	LSAT_1_V5_GN_9_119641_novel07	dovetail_09sept_map_inspected_12-07-2015_1_v8_lg_9	195929565	195929681	+	1
LSAT_1_V5_GN_7_37081	LSAT_1_V5_GN_7_37081_novel01	dovetail_09sept_map_inspected_12-07-2015_1_v8_lg_7	51040556	51040868	-	25
LSAT_1_V5_GN_7_37081	LSAT_1_V5_GN_7_37081_novel02	dovetail_09sept_map_inspected_12-07-2015_1_v8_lg_7	51040559	51040868	-	26
LSAT_1_V5_GN_7_37081	LSAT_1_V5_GN_7_37081_novel03	dovetail_09sept_map_inspected_12-07-2015_1_v8_lg_7	51040565	51040868	-	21
LSAT_1_V5_GN_1_109500	LSAT_1_V5_GN_1_109500_novel01	dovetail_09sept_map_inspected_12-07-2015_1_v8_lg_1	159756886	159757299	+	1
LSAT_1_V5_GN_1_110041	LSAT_1_V5_GN_1_110041_novel01	dovetail_09sept_map_inspected_12-07-2015_1_v8_lg_1	163507203	163510543	+	1
LSAT_1_V5_GN_1_110041	LSAT_1_V5_GN_1_110041_novel02	dovetail_09sept_map_inspected_12-07-2015_1_v8_lg_1	163510218	163510535	+	2
LSAT_1_V5_GN_1_110041	LSAT_1_V5_GN_1_110041_novel03	dovetail_09sept_map_inspected_12-07-2015_1_v8_lg_1	163511220	163511443	+	1
LSAT_1_V5_GN_7_13481	LSAT_1_V5_GN_7_13481_novel01	dovetail_09sept_map_inspected_12-07-2015_1_v8_lg_7	17300842	17301135	+	12
LSAT_1_V5_GN_7_13481	LSAT_1_V5_GN_7_13481_novel02	dovetail_09sept_map_inspected_12-07-2015_1_v8_lg_7	17300842	17301151	+	11
LSAT_1_V5_GN_7_13481	LSAT_1_V5_GN_7_13481_novel03	dovetail_09sept_map_inspected_12-07-2015_1_v8_lg_7	17300842	17301137	+	4
LSAT_1_V5_GN_5_167360	LSAT_1_V5_GN_5_167360_novel01	dovetail_09sept_map_inspected_12-07-2015_1_v8_lg_5	308945952	308946198	+	1
LSAT_1_V5_GN_8_81241	LSAT_1_V5_GN_8_81241_novel01	dovetail_09sept_map_inspected_12-07-2015_1_v8_lg_8	116989904	116990363	+	18
LSAT_1_V5_GN_8_81241	LSAT_1_V5_GN_8_81241_novel02	dovetail_09sept_map_inspected_12-07-2015_1_v8_lg_8	116989904	116990286	+	18
LSAT_1_V5_GN_8_81241	LSAT_1_V5_GN_8_81241_novel03	dovetail_09sept_map_inspected_12-07-2015_1_v8_lg_8	116989904	116990371	+	17
LSAT_1_V5_GN_8_81241	LSAT_1_V5_GN_8_81241_novel04	dovetail_09sept_map_inspected_12-07-2015_1_v8_lg_8	116989904	116990369	+	17
LSAT_1_V5_GN_8_81241	LSAT_1_V5_GN_8_81241_novel05	dovetail_09sept_map_inspected_12-07-2015_1_v8_lg_8	116989904	116990372	+	17
LSAT_1_V5_GN_8_81241	LSAT_1_V5_GN_8_81241_novel06	dovetail_09sept_map_inspected_12-07-2015_1_v8_lg_8	116989904	116990247	+	15
LSAT_1_V5_GN_8_81241	LSAT_1_V5_GN_8_81241_novel07	dovetail_09sept_map_inspected_12-07-2015_1_v8_lg_8	116989904	116990369	+	14
LSAT_1_V5_GN_8_81241	LSAT_1_V5_GN_8_81241_novel08	dovetail_09sept_map_inspected_12-07-2015_1_v8_lg_8	116989904	116990358	+	14
LSAT_1_V5_GN_8_81241	LSAT_1_V5_GN_8_81241_novel09	dovetail_09sept_map_inspected_12-07-2015_1_v8_lg_8	116987586	116987787	+	6
LSAT_1_V5_GN_8_81241	LSAT_1_V5_GN_8_81241_novel10	dovetail_09sept_map_inspected_12-07-2015_1_v8_lg_8	116989904	116990369	+	13
LSAT_1_V5_GN_8_81241	LSAT_1_V5_GN_8_81241_novel11	dovetail_09sept_map_inspected_12-07-2015_1_v8_lg_8	116989904	116990288	+	12
LSAT_1_V5_GN_8_81241	LSAT_1_V5_GN_8_81241_novel12	dovetail_09sept_map_inspected_12-07-2015_1_v8_lg_8	116989904	116990363	+	11
LSAT_1_V5_GN_8_81241	LSAT_1_V5_GN_8_81241_novel13	dovetail_09sept_map_inspected_12-07-2015_1_v8_lg_8	116989904	116990368	+	9
LSAT_1_V5_GN_8_81241	LSAT_1_V5_GN_8_81241_novel14	dovetail_09sept_map_inspected_12-07-2015_1_v8_lg_8	116989904	116990343	+	6
LSAT_1_V5_GN_8_81241	LSAT_1_V5_GN_8_81241_novel15	dovetail_09sept_map_inspected_12-07-2015_1_v8_lg_8	116989904	116990369	+	3
LSAT_1_V5_GN_8_81241	LSAT_1_V5_GN_8_81241_novel16	dovetail_09sept_map_inspected_12-07-2015_1_v8_lg_8	116989904	116990236	+	2
LSAT_1_V5_GN_8_81241	LSAT_1_V5_GN_8_81241_novel17	dovetail_09sept_map_inspected_12-07-2015_1_v8_lg_8	116989982	116990287	+	1
LSAT_1_V5_GN_9_66040	LSAT_1_V5_GN_9_66040_novel01	dovetail_09sept_map_inspected_12-07-2015_1_v8_lg_9	82818687	82819331	-	2
LSAT_1_V5_GN_2_129680	LSAT_1_V5_GN_2_129680_novel01	dovetail_09sept_map_inspected_12-07-2015_1_v8_lg_2	209233115	209233387	+	6
LSAT_1_V5_GN_2_129680	LSAT_1_V5_GN_2_129680_novel02	dovetail_09sept_map_inspected_12-07-2015_1_v8_lg_2	209233115	209233406	+	4
LSAT_1_V5_GN_3_11900	LSAT_1_V5_GN_3_11900_novel01	dovetail_09sept_map_inspected_12-07-2015_1_v8_lg_3	16113320	16113836	+	13
LSAT_1_V5_GN_3_11900	LSAT_1_V5_GN_3_11900_novel02	dovetail_09sept_map_inspected_12-07-2015_1_v8_lg_3	16113320	16113838	+	12
LSAT_1_V5_GN_3_11900	LSAT_1_V5_GN_3_11900_novel03	dovetail_09sept_map_inspected_12-07-2015_1_v8_lg_3	16113320	16113814	+	8
LSAT_1_V5_GN_3_11900	LSAT_1_V5_GN_3_11900_novel04	dovetail_09sept_map_inspected_12-07-2015_1_v8_lg_3	16113332	16113838	+	1
LSAT_1_V5_GN_8_141200	LSAT_1_V5_GN_8_141200_novel01	dovetail_09sept_map_inspected_12-07-2015_1_v8_lg_8	232709738	232710035	-	4
LSAT_1_V5_GN_8_141200	LSAT_1_V5_GN_8_141200_novel02	dovetail_09sept_map_inspected_12-07-2015_1_v8_lg_8	232709764	232710035	-	16
LSAT_1_V5_GN_8_141200	LSAT_1_V5_GN_8_141200_novel03	dovetail_09sept_map_inspected_12-07-2015_1_v8_lg_8	232709820	232710035	-	17
LSAT_1_V5_GN_5_182801	LSAT_1_V5_GN_5_182801_novel01	dovetail_09sept_map_inspected_12-07-2015_1_v8_lg_5	327148492	327148917	-	15
LSAT_1_V5_GN_5_182801	LSAT_1_V5_GN_5_182801_novel02	dovetail_09sept_map_inspected_12-07-2015_1_v8_lg_5	327148500	327148901	-	1
LSAT_1_V5_GN_5_182801	LSAT_1_V5_GN_5_182801_novel03	dovetail_09sept_map_inspected_12-07-2015_1_v8_lg_5	327148501	327148917	-	9
LSAT_1_V5_GN_1_12301	LSAT_1_V5_GN_1_12301_novel01	dovetail_09sept_map_inspected_12-07-2015_1_v8_lg_1	14051975	14052219	-	1
LSAT_1_V5_GN_7_98920	LSAT_1_V5_GN_7_98920_novel01	dovetail_09sept_map_inspected_12-07-2015_1_v8_lg_7	166791392	166791687	+	5
LSAT_1_V5_GN_5_100741	LSAT_1_V5_GN_5_100741_novel01	dovetail_09sept_map_inspected_12-07-2015_1_v8_lg_5	218634229	218639382	+	3
LSAT_1_V5_GN_5_100741	LSAT_1_V5_GN_5_100741_novel02	dovetail_09sept_map_inspected_12-07-2015_1_v8_lg_5	218633680	218639380	+	1
LSAT_1_V5_GN_5_100741	LSAT_1_V5_GN_5_100741_novel03	dovetail_09sept_map_inspected_12-07-2015_1_v8_lg_5	218638940	218639363	+	3
LSAT_1_V5_GN_5_100741	LSAT_1_V5_GN_5_100741_novel04	dovetail_09sept_map_inspected_12-07-2015_1_v8_lg_5	218641866	218641884	+	2
LSAT_1_V5_GN_1_14981	LSAT_1_V5_GN_1_14981_novel01	dovetail_09sept_map_inspected_12-07-2015_1_v8_lg_1	17309650	17309730	+	6
LSAT_1_V5_GN_1_14981	LSAT_1_V5_GN_1_14981_novel02	dovetail_09sept_map_inspected_12-07-2015_1_v8_lg_1	17310671	17310888	+	5
LSAT_1_V5_GN_1_14981	LSAT_1_V5_GN_1_14981_novel03	dovetail_09sept_map_inspected_12-07-2015_1_v8_lg_1	17310671	17310903	+	3
LSAT_1_V5_GN_1_71460	LSAT_1_V5_GN_1_71460_novel01	dovetail_09sept_map_inspected_12-07-2015_1_v8_lg_1	82364188	82364434	+	9
LSAT_1_V5_GN_1_71460	LSAT_1_V5_GN_1_71460_novel02	dovetail_09sept_map_inspected_12-07-2015_1_v8_lg_1	82364188	82364502	+	11
LSAT_1_V5_GN_1_71460	LSAT_1_V5_GN_1_71460_novel03	dovetail_09sept_map_inspected_12-07-2015_1_v8_lg_1	82364217	82364500	+	1
LSAT_1_V5_GN_8_42821	LSAT_1_V5_GN_8_42821_novel01	dovetail_09sept_map_inspected_12-07-2015_1_v8_lg_8	58910008	58910375	-	2
LSAT_1_V5_GN_8_42821	LSAT_1_V5_GN_8_42821_novel02	dovetail_09sept_map_inspected_12-07-2015_1_v8_lg_8	58910353	58910683	-	1
LSAT_1_V5_GN_8_42821	LSAT_1_V5_GN_8_42821_novel03	dovetail_09sept_map_inspected_12-07-2015_1_v8_lg_8	58910374	58911458	-	1
LSAT_1_V5_GN_3_139040	LSAT_1_V5_GN_3_139040_novel01	dovetail_09sept_map_inspected_12-07-2015_1_v8_lg_3	252356742	252357370	-	12
LSAT_1_V5_GN_3_139040	LSAT_1_V5_GN_3_139040_novel02	dovetail_09sept_map_inspected_12-07-2015_1_v8_lg_3	252356745	252357370	-	2
LSAT_1_V5_GN_3_139040	LSAT_1_V5_GN_3_139040_novel03	dovetail_09sept_map_inspected_12-07-2015_1_v8_lg_3	252356746	252357370	-	6
LSAT_1_V5_GN_3_139040	LSAT_1_V5_GN_3_139040_novel04	dovetail_09sept_map_inspected_12-07-2015_1_v8_lg_3	252357987	252358102	-	11
LSAT_1_V5_GN_8_12140	LSAT_1_V5_GN_8_12140_novel01	dovetail_09sept_map_inspected_12-07-2015_1_v8_lg_8	17370225	17370501	+	5
LSAT_1_V5_GN_5_153201	LSAT_1_V5_GN_5_153201_novel01	dovetail_09sept_map_inspected_12-07-2015_1_v8_lg_5	288815165	288815460	+	4
LSAT_1_V5_GN_5_153201	LSAT_1_V5_GN_5_153201_novel02	dovetail_09sept_map_inspected_12-07-2015_1_v8_lg_5	288815165	288815355	+	4
LSAT_1_V5_GN_5_181161	LSAT_1_V5_GN_5_181161_novel01	dovetail_09sept_map_inspected_12-07-2015_1_v8_lg_5	326391465	326391742	-	1
LSAT_1_V5_GN_3_7561	LSAT_1_V5_GN_3_7561_novel01	dovetail_09sept_map_inspected_12-07-2015_1_v8_lg_3	9614258	9616202	+	1
LSAT_1_V5_GN_3_7561	LSAT_1_V5_GN_3_7561_novel02	dovetail_09sept_map_inspected_12-07-2015_1_v8_lg_3	9616033	9616280	+	1
LSAT_1_V5_GN_3_7561	LSAT_1_V5_GN_3_7561_novel03	dovetail_09sept_map_inspected_12-07-2015_1_v8_lg_3	9615969	9616198	+	6
LSAT_1_V5_GN_3_7561	LSAT_1_V5_GN_3_7561_novel04	dovetail_09sept_map_inspected_12-07-2015_1_v8_lg_3	9615969	9616198	+	3
LSAT_1_V5_GN_3_7561	LSAT_1_V5_GN_3_7561_novel05	dovetail_09sept_map_inspected_12-07-2015_1_v8_lg_3	9615972	9616201	+	2
LSAT_1_V5_GN_3_7561	LSAT_1_V5_GN_3_7561_novel06	dovetail_09sept_map_inspected_12-07-2015_1_v8_lg_3	9617086	9617389	+	2
LSAT_1_V5_GN_4_112541	LSAT_1_V5_GN_4_112541_novel01	dovetail_09sept_map_inspected_12-07-2015_1_v8_lg_4	198498906	198499142	-	4
LSAT_1_V5_GN_6_82540	LSAT_1_V5_GN_6_82540_novel01	dovetail_09sept_map_inspected_12-07-2015_1_v8_lg_6	137272240	137272943	+	7
LSAT_1_V5_GN_6_82540	LSAT_1_V5_GN_6_82540_novel02	dovetail_09sept_map_inspected_12-07-2015_1_v8_lg_6	137272240	137273006	+	4
LSAT_1_V5_GN_8_31821	LSAT_1_V5_GN_8_31821_novel01	dovetail_09sept_map_inspected_12-07-2015_1_v8_lg_8	40866494	40866739	+	13
LSAT_1_V5_GN_8_31821	LSAT_1_V5_GN_8_31821_novel02	dovetail_09sept_map_inspected_12-07-2015_1_v8_lg_8	40866494	40866741	+	12
LSAT_1_V5_GN_5_176380	LSAT_1_V5_GN_5_176380_novel01	dovetail_09sept_map_inspected_12-07-2015_1_v8_lg_5	320854022	320855022	-	1
LSAT_1_V5_GN_5_176380	LSAT_1_V5_GN_5_176380_novel02	dovetail_09sept_map_inspected_12-07-2015_1_v8_lg_5	320854014	320855591	-	3
LSAT_1_V5_GN_2_92580	LSAT_1_V5_GN_2_92580_novel01	dovetail_09sept_map_inspected_12-07-2015_1_v8_lg_2	169011775	169012500	-	12
LSAT_1_V5_GN_2_92580	LSAT_1_V5_GN_2_92580_novel02	dovetail_09sept_map_inspected_12-07-2015_1_v8_lg_2	169011776	169012500	-	10
LSAT_1_V5_GN_2_92580	LSAT_1_V5_GN_2_92580_novel03	dovetail_09sept_map_inspected_12-07-2015_1_v8_lg_2	169011777	169012995	-	9
LSAT_1_V5_GN_2_92580	LSAT_1_V5_GN_2_92580_novel04	dovetail_09sept_map_inspected_12-07-2015_1_v8_lg_2	169011781	169012500	-	11
LSAT_1_V5_GN_2_92580	LSAT_1_V5_GN_2_92580_novel05	dovetail_09sept_map_inspected_12-07-2015_1_v8_lg_2	169011782	169012500	-	11
LSAT_1_V5_GN_2_92580	LSAT_1_V5_GN_2_92580_novel06	dovetail_09sept_map_inspected_12-07-2015_1_v8_lg_2	169011782	169012500	-	9
LSAT_1_V5_GN_2_92580	LSAT_1_V5_GN_2_92580_novel07	dovetail_09sept_map_inspected_12-07-2015_1_v8_lg_2	169011783	169012229	-	13
LSAT_1_V5_GN_8_85681	LSAT_1_V5_GN_8_85681_novel01	dovetail_09sept_map_inspected_12-07-2015_1_v8_lg_8	124428446	124428905	+	1
LSAT_1_V5_GN_8_67840	LSAT_1_V5_GN_8_67840_novel01	dovetail_09sept_map_inspected_12-07-2015_1_v8_lg_8	96749024	96749403	+	4
LSAT_1_V5_GN_8_67840	LSAT_1_V5_GN_8_67840_novel02	dovetail_09sept_map_inspected_12-07-2015_1_v8_lg_8	96749039	96749259	+	1
LSAT_1_V5_GN_6_18041	LSAT_1_V5_GN_6_18041_novel01	dovetail_09sept_map_inspected_12-07-2015_1_v8_lg_6	22754040	22754828	-	2
LSAT_1_V5_GN_9_20441	LSAT_1_V5_GN_9_20441_novel01	dovetail_09sept_map_inspected_12-07-2015_1_v8_lg_9	22655742	22656036	+	14
LSAT_1_V5_GN_9_20441	LSAT_1_V5_GN_9_20441_novel02	dovetail_09sept_map_inspected_12-07-2015_1_v8_lg_9	22655742	22656418	+	13
LSAT_1_V5_GN_9_20441	LSAT_1_V5_GN_9_20441_novel03	dovetail_09sept_map_inspected_12-07-2015_1_v8_lg_9	22655742	22656018	+	13
LSAT_1_V5_GN_9_20441	LSAT_1_V5_GN_9_20441_novel04	dovetail_09sept_map_inspected_12-07-2015_1_v8_lg_9	22655742	22655993	+	13
LSAT_1_V5_GN_9_20441	LSAT_1_V5_GN_9_20441_novel05	dovetail_09sept_map_inspected_12-07-2015_1_v8_lg_9	22655742	22655987	+	13
LSAT_1_V5_GN_9_20441	LSAT_1_V5_GN_9_20441_novel06	dovetail_09sept_map_inspected_12-07-2015_1_v8_lg_9	22655742	22655993	+	12
LSAT_1_V5_GN_9_20441	LSAT_1_V5_GN_9_20441_novel07	dovetail_09sept_map_inspected_12-07-2015_1_v8_lg_9	22655742	22656067	+	14
LSAT_1_V5_GN_9_20441	LSAT_1_V5_GN_9_20441_novel08	dovetail_09sept_map_inspected_12-07-2015_1_v8_lg_9	22655742	22656012	+	14
LSAT_1_V5_GN_9_20441	LSAT_1_V5_GN_9_20441_novel09	dovetail_09sept_map_inspected_12-07-2015_1_v8_lg_9	22653326	22653886	+	10
LSAT_1_V5_GN_9_20441	LSAT_1_V5_GN_9_20441_novel10	dovetail_09sept_map_inspected_12-07-2015_1_v8_lg_9	22655742	22655948	+	12
LSAT_1_V5_GN_9_20441	LSAT_1_V5_GN_9_20441_novel11	dovetail_09sept_map_inspected_12-07-2015_1_v8_lg_9	22653326	22653885	+	11
LSAT_1_V5_GN_9_20441	LSAT_1_V5_GN_9_20441_novel12	dovetail_09sept_map_inspected_12-07-2015_1_v8_lg_9	22653326	22653887	+	9
LSAT_1_V5_GN_9_20441	LSAT_1_V5_GN_9_20441_novel13	dovetail_09sept_map_inspected_12-07-2015_1_v8_lg_9	22655742	22656056	+	12
LSAT_1_V5_GN_9_20441	LSAT_1_V5_GN_9_20441_novel14	dovetail_09sept_map_inspected_12-07-2015_1_v8_lg_9	22653326	22653886	+	7
LSAT_1_V5_GN_9_20441	LSAT_1_V5_GN_9_20441_novel15	dovetail_09sept_map_inspected_12-07-2015_1_v8_lg_9	22655742	22655950	+	10
LSAT_1_V5_GN_9_20441	LSAT_1_V5_GN_9_20441_novel16	dovetail_09sept_map_inspected_12-07-2015_1_v8_lg_9	22655742	22655970	+	10
LSAT_1_V5_GN_9_20441	LSAT_1_V5_GN_9_20441_novel17	dovetail_09sept_map_inspected_12-07-2015_1_v8_lg_9	22655742	22655999	+	9
LSAT_1_V5_GN_9_20441	LSAT_1_V5_GN_9_20441_novel18	dovetail_09sept_map_inspected_12-07-2015_1_v8_lg_9	22653326	22653887	+	6
LSAT_1_V5_GN_9_20441	LSAT_1_V5_GN_9_20441_novel19	dovetail_09sept_map_inspected_12-07-2015_1_v8_lg_9	22655742	22656054	+	7
LSAT_1_V5_GN_9_20441	LSAT_1_V5_GN_9_20441_novel20	dovetail_09sept_map_inspected_12-07-2015_1_v8_lg_9	22655742	22655950	+	6
LSAT_1_V5_GN_9_20441	LSAT_1_V5_GN_9_20441_novel21	dovetail_09sept_map_inspected_12-07-2015_1_v8_lg_9	22655742	22656056	+	5
LSAT_1_V5_GN_9_20441	LSAT_1_V5_GN_9_20441_novel22	dovetail_09sept_map_inspected_12-07-2015_1_v8_lg_9	22655742	22656051	+	4
LSAT_1_V5_GN_9_20441	LSAT_1_V5_GN_9_20441_novel23	dovetail_09sept_map_inspected_12-07-2015_1_v8_lg_9	22653627	22653887	+	1
LSAT_1_V5_GN_9_20441	LSAT_1_V5_GN_9_20441_novel24	dovetail_09sept_map_inspected_12-07-2015_1_v8_lg_9	22655742	22655971	+	3
LSAT_1_V5_GN_9_20441	LSAT_1_V5_GN_9_20441_novel25	dovetail_09sept_map_inspected_12-07-2015_1_v8_lg_9	22655742	22656051	+	3
LSAT_1_V5_GN_9_20441	LSAT_1_V5_GN_9_20441_novel26	dovetail_09sept_map_inspected_12-07-2015_1_v8_lg_9	22655785	22656031	+	1
LSAT_1_V5_GN_8_28640	LSAT_1_V5_GN_8_28640_novel01	dovetail_09sept_map_inspected_12-07-2015_1_v8_lg_8	36458368	36458646	-	6
LSAT_1_V5_GN_8_28640	LSAT_1_V5_GN_8_28640_novel02	dovetail_09sept_map_inspected_12-07-2015_1_v8_lg_8	36458392	36458646	-	4
LSAT_1_V5_GN_3_48380	LSAT_1_V5_GN_3_48380_novel01	dovetail_09sept_map_inspected_12-07-2015_1_v8_lg_3	61776881	61777230	-	11
LSAT_1_V5_GN_3_48380	LSAT_1_V5_GN_3_48380_novel02	dovetail_09sept_map_inspected_12-07-2015_1_v8_lg_3	61776893	61777230	-	12
LSAT_1_V5_GN_8_8000	LSAT_1_V5_GN_8_8000_novel01	dovetail_09sept_map_inspected_12-07-2015_1_v8_lg_8	11879846	11880162	+	6
LSAT_1_V5_GN_8_8000	LSAT_1_V5_GN_8_8000_novel02	dovetail_09sept_map_inspected_12-07-2015_1_v8_lg_8	11879870	11880168	+	1
LSAT_1_V5_GN_5_54040	LSAT_1_V5_GN_5_54040_novel01	dovetail_09sept_map_inspected_12-07-2015_1_v8_lg_5	125423271	125423588	-	6
LSAT_1_V5_GN_5_54040	LSAT_1_V5_GN_5_54040_novel02	dovetail_09sept_map_inspected_12-07-2015_1_v8_lg_5	125423277	125423588	-	2
LSAT_1_V5_GN_8_16461	LSAT_1_V5_GN_8_16461_novel01	dovetail_09sept_map_inspected_12-07-2015_1_v8_lg_8	21566471	21566708	+	2
LSAT_1_V5_GN_8_16461	LSAT_1_V5_GN_8_16461_novel02	dovetail_09sept_map_inspected_12-07-2015_1_v8_lg_8	21567939	21568078	+	3
LSAT_1_V5_GN_8_16461	LSAT_1_V5_GN_8_16461_novel03	dovetail_09sept_map_inspected_12-07-2015_1_v8_lg_8	21567939	21568344	+	2
LSAT_1_V5_GN_8_16461	LSAT_1_V5_GN_8_16461_novel04	dovetail_09sept_map_inspected_12-07-2015_1_v8_lg_8	21567961	21568360	+	1
LSAT_1_V5_GN_1_7381	LSAT_1_V5_GN_1_7381_novel01	dovetail_09sept_map_inspected_12-07-2015_1_v8_lg_1	8834323	8834721	-	3
LSAT_1_V5_GN_1_7381	LSAT_1_V5_GN_1_7381_novel02	dovetail_09sept_map_inspected_12-07-2015_1_v8_lg_1	8834360	8834721	-	11
LSAT_1_V5_GN_1_7381	LSAT_1_V5_GN_1_7381_novel03	dovetail_09sept_map_inspected_12-07-2015_1_v8_lg_1	8834516	8834721	-	4
LSAT_1_V5_GN_5_101580	LSAT_1_V5_GN_5_101580_novel01	dovetail_09sept_map_inspected_12-07-2015_1_v8_lg_1	11860274	11860748	+	1
LSAT_1_V5_GN_2_114260	LSAT_1_V5_GN_2_114260_novel01	dovetail_09sept_map_inspected_12-07-2015_1_v8_lg_2	192598531	192598865	-	4
LSAT_1_V5_GN_1_760	LSAT_1_V5_GN_1_760_novel01	dovetail_09sept_map_inspected_12-07-2015_1_v8_lg_1	1559655	1559954	+	15
LSAT_1_V5_GN_1_760	LSAT_1_V5_GN_1_760_novel02	dovetail_09sept_map_inspected_12-07-2015_1_v8_lg_1	1559655	1559949	+	14
LSAT_1_V5_GN_4_177640	LSAT_1_V5_GN_4_177640_novel01	dovetail_09sept_map_inspected_12-07-2015_1_v8_lg_4	361398345	361399993	+	1
LSAT_1_V5_GN_4_177640	LSAT_1_V5_GN_4_177640_novel02	dovetail_09sept_map_inspected_12-07-2015_1_v8_lg_4	361398349	361399981	+	1
LSAT_1_V5_GN_4_177640	LSAT_1_V5_GN_4_177640_novel03	dovetail_09sept_map_inspected_12-07-2015_1_v8_lg_4	361400119	361402053	+	1
LSAT_1_V5_GN_1_23801	LSAT_1_V5_GN_1_23801_novel01	dovetail_09sept_map_inspected_12-07-2015_1_v8_lg_1	27383620	27385412	+	1
LSAT_1_V5_GN_1_23801	LSAT_1_V5_GN_1_23801_novel02	dovetail_09sept_map_inspected_12-07-2015_1_v8_lg_1	27384984	27385271	+	1
LSAT_1_V5_GN_1_9200	LSAT_1_V5_GN_1_9200_novel01	dovetail_09sept_map_inspected_12-07-2015_1_v8_lg_1	10900407	10900484	+	5
LSAT_1_V5_GN_4_59561	LSAT_1_V5_GN_4_59561_novel01	dovetail_09sept_map_inspected_12-07-2015_1_v8_lg_4	90996708	90997005	+	17
LSAT_1_V5_GN_6_80780	LSAT_1_V5_GN_6_80780_novel01	dovetail_09sept_map_inspected_12-07-2015_1_v8_lg_6	133851408	133851842	+	4
LSAT_1_V5_GN_6_80780	LSAT_1_V5_GN_6_80780_novel02	dovetail_09sept_map_inspected_12-07-2015_1_v8_lg_6	133851408	133851812	+	4
LSAT_1_V5_GN_6_5820	LSAT_1_V5_GN_6_5820_novel01	dovetail_09sept_map_inspected_12-07-2015_1_v8_lg_6	9359352	9359526	-	13
LSAT_1_V5_GN_2_78040	LSAT_1_V5_GN_2_78040_novel01	dovetail_09sept_map_inspected_12-07-2015_1_v8_lg_2	151507939	151508309	-	1
LSAT_1_V5_GN_2_78040	LSAT_1_V5_GN_2_78040_novel02	dovetail_09sept_map_inspected_12-07-2015_1_v8_lg_2	151508392	151508494	-	9
LSAT_1_V5_GN_8_150760	LSAT_1_V5_GN_8_150760_novel01	dovetail_09sept_map_inspected_12-07-2015_1_v8_lg_8	260260637	260261036	+	14
LSAT_1_V5_GN_8_150760	LSAT_1_V5_GN_8_150760_novel02	dovetail_09sept_map_inspected_12-07-2015_1_v8_lg_8	260260637	260261015	+	13
LSAT_1_V5_GN_8_150760	LSAT_1_V5_GN_8_150760_novel03	dovetail_09sept_map_inspected_12-07-2015_1_v8_lg_8	260260637	260260923	+	12
LSAT_1_V5_GN_8_150760	LSAT_1_V5_GN_8_150760_novel04	dovetail_09sept_map_inspected_12-07-2015_1_v8_lg_8	260260637	260261049	+	12
LSAT_1_V5_GN_8_150760	LSAT_1_V5_GN_8_150760_novel05	dovetail_09sept_map_inspected_12-07-2015_1_v8_lg_8	260260637	260260940	+	11
LSAT_1_V5_GN_8_150760	LSAT_1_V5_GN_8_150760_novel06	dovetail_09sept_map_inspected_12-07-2015_1_v8_lg_8	260260637	260261015	+	10
LSAT_1_V5_GN_8_150760	LSAT_1_V5_GN_8_150760_novel07	dovetail_09sept_map_inspected_12-07-2015_1_v8_lg_8	260260637	260261037	+	9
LSAT_1_V5_GN_8_150760	LSAT_1_V5_GN_8_150760_novel08	dovetail_09sept_map_inspected_12-07-2015_1_v8_lg_8	260260637	260260949	+	9
LSAT_1_V5_GN_8_150760	LSAT_1_V5_GN_8_150760_novel09	dovetail_09sept_map_inspected_12-07-2015_1_v8_lg_8	260260637	260260943	+	8
LSAT_1_V5_GN_8_150760	LSAT_1_V5_GN_8_150760_novel10	dovetail_09sept_map_inspected_12-07-2015_1_v8_lg_8	260260637	260261037	+	8
LSAT_1_V5_GN_8_150760	LSAT_1_V5_GN_8_150760_novel11	dovetail_09sept_map_inspected_12-07-2015_1_v8_lg_8	260260637	260260949	+	7
LSAT_1_V5_GN_8_150760	LSAT_1_V5_GN_8_150760_novel12	dovetail_09sept_map_inspected_12-07-2015_1_v8_lg_8	260260637	260260879	+	6
LSAT_1_V5_GN_8_150760	LSAT_1_V5_GN_8_150760_novel13	dovetail_09sept_map_inspected_12-07-2015_1_v8_lg_8	260260637	260261017	+	5
LSAT_1_V5_GN_8_150760	LSAT_1_V5_GN_8_150760_novel14	dovetail_09sept_map_inspected_12-07-2015_1_v8_lg_8	260260637	260261014	+	3
LSAT_1_V5_GN_8_150760	LSAT_1_V5_GN_8_150760_novel15	dovetail_09sept_map_inspected_12-07-2015_1_v8_lg_8	260260637	260261015	+	2
LSAT_1_V5_GN_8_150760	LSAT_1_V5_GN_8_150760_novel16	dovetail_09sept_map_inspected_12-07-2015_1_v8_lg_8	260260684	260260950	+	1
LSAT_1_V5_GN_8_87681	LSAT_1_V5_GN_8_87681_novel01	dovetail_09sept_map_inspected_12-07-2015_1_v8_lg_8	125418124	125418594	+	1
LSAT_1_V5_GN_7_85621	LSAT_1_V5_GN_7_85621_novel01	dovetail_09sept_map_inspected_12-07-2015_1_v8_lg_7	143077411	143077770	-	2
LSAT_1_V5_GN_7_85621	LSAT_1_V5_GN_7_85621_novel02	dovetail_09sept_map_inspected_12-07-2015_1_v8_lg_7	143077412	143078277	-	1
LSAT_1_V5_GN_8_124961	LSAT_1_V5_GN_8_124961_novel01	dovetail_09sept_map_inspected_12-07-2015_1_v8_lg_8	193329867	193330033	-	7
LSAT_1_V5_GN_4_66301	LSAT_1_V5_GN_4_66301_novel01	dovetail_09sept_map_inspected_12-07-2015_1_v8_lg_4	101723069	101724151	-	3
LSAT_1_V5_GN_4_66301	LSAT_1_V5_GN_4_66301_novel02	dovetail_09sept_map_inspected_12-07-2015_1_v8_lg_4	101726500	101726806	-	1
LSAT_1_V5_GN_5_149341	LSAT_1_V5_GN_5_149341_novel01	dovetail_09sept_map_inspected_12-07-2015_1_v8_lg_5	283369399	283369763	-	3
LSAT_1_V5_GN_5_149341	LSAT_1_V5_GN_5_149341_novel02	dovetail_09sept_map_inspected_12-07-2015_1_v8_lg_5	283369400	283369763	-	2
LSAT_1_V5_GN_5_149341	LSAT_1_V5_GN_5_149341_novel03	dovetail_09sept_map_inspected_12-07-2015_1_v8_lg_5	283369448	283369763	-	6
LSAT_1_V5_GN_6_47421	LSAT_1_V5_GN_6_47421_novel01	dovetail_09sept_map_inspected_12-07-2015_1_v8_lg_6	65878119	65878467	+	7
LSAT_1_V5_GN_9_104700	LSAT_1_V5_GN_9_104700_novel01	dovetail_09sept_map_inspected_12-07-2015_1_v8_lg_9	168192127	168192799	+	1
LSAT_1_V5_GN_9_104700	LSAT_1_V5_GN_9_104700_novel02	dovetail_09sept_map_inspected_12-07-2015_1_v8_lg_9	168192138	168192802	+	1
LSAT_1_V5_GN_5_1800	LSAT_1_V5_GN_5_1800_novel01	dovetail_09sept_map_inspected_12-07-2015_1_v8_lg_5	3766273	3766851	+	1
LSAT_1_V5_GN_5_1800	LSAT_1_V5_GN_5_1800_novel02	dovetail_09sept_map_inspected_12-07-2015_1_v8_lg_5	3766575	3766876	+	1
LSAT_1_V5_GN_5_164821	LSAT_1_V5_GN_5_164821_novel01	dovetail_09sept_map_inspected_12-07-2015_1_v8_lg_5	305447706	305447811	+	8
LSAT_1_V5_GN_5_164821	LSAT_1_V5_GN_5_164821_novel02	dovetail_09sept_map_inspected_12-07-2015_1_v8_lg_5	305448505	305448789	+	1
LSAT_1_V5_GN_9_119740	LSAT_1_V5_GN_9_119740_novel01	dovetail_09sept_map_inspected_12-07-2015_1_v8_lg_9	195805653	195805912	-	13
LSAT_1_V5_GN_9_71180	LSAT_1_V5_GN_9_71180_novel01	dovetail_09sept_map_inspected_12-07-2015_1_v8_lg_9	94013684	94014444	+	3
LSAT_1_V5_GN_9_10001	LSAT_1_V5_GN_9_10001_novel01	dovetail_09sept_map_inspected_12-07-2015_1_v8_lg_9	10604293	10604508	+	1
LSAT_1_V5_GN_9_10001	LSAT_1_V5_GN_9_10001_novel02	dovetail_09sept_map_inspected_12-07-2015_1_v8_lg_9	10605537	10605816	+	4
LSAT_1_V5_GN_9_10001	LSAT_1_V5_GN_9_10001_novel03	dovetail_09sept_map_inspected_12-07-2015_1_v8_lg_9	10605537	10605900	+	2
LSAT_1_V5_GN_8_113121	LSAT_1_V5_GN_8_113121_novel01	dovetail_09sept_map_inspected_12-07-2015_1_v8_lg_8	172678392	172678587	-	5
LSAT_1_V5_GN_8_113121	LSAT_1_V5_GN_8_113121_novel02	dovetail_09sept_map_inspected_12-07-2015_1_v8_lg_8	172678398	172678950	-	2
LSAT_1_V5_GN_8_113121	LSAT_1_V5_GN_8_113121_novel03	dovetail_09sept_map_inspected_12-07-2015_1_v8_lg_8	172678707	172678950	-	4
LSAT_1_V5_GN_8_71660	LSAT_1_V5_GN_8_71660_novel01	dovetail_09sept_map_inspected_12-07-2015_1_v8_lg_8	102872058	102872255	-	1
LSAT_1_V5_GN_5_18201	LSAT_1_V5_GN_5_18201_novel01	dovetail_09sept_map_inspected_12-07-2015_1_v8_lg_5	36715680	36717138	-	1
LSAT_1_V5_GN_7_59201	LSAT_1_V5_GN_7_59201_novel01	dovetail_09sept_map_inspected_12-07-2015_1_v8_lg_7	84256471	84256685	+	4
LSAT_1_V5_GN_7_24341	LSAT_1_V5_GN_7_24341_novel01	dovetail_09sept_map_inspected_12-07-2015_1_v8_lg_7	33325435	33326939	+	1
LSAT_1_V5_GN_7_24341	LSAT_1_V5_GN_7_24341_novel02	dovetail_09sept_map_inspected_12-07-2015_1_v8_lg_7	33326657	33326854	+	3
LSAT_1_V5_GN_4_95560	LSAT_1_V5_GN_4_95560_novel01	dovetail_09sept_map_inspected_12-07-2015_1_v8_lg_4	158788873	158789433	+	12
LSAT_1_V5_GN_4_95560	LSAT_1_V5_GN_4_95560_novel02	dovetail_09sept_map_inspected_12-07-2015_1_v8_lg_4	158788873	158789150	+	12
LSAT_1_V5_GN_4_95560	LSAT_1_V5_GN_4_95560_novel03	dovetail_09sept_map_inspected_12-07-2015_1_v8_lg_4	158788873	158789152	+	12
LSAT_1_V5_GN_4_95560	LSAT_1_V5_GN_4_95560_novel04	dovetail_09sept_map_inspected_12-07-2015_1_v8_lg_4	158788563	158789151	+	11
LSAT_1_V5_GN_4_95560	LSAT_1_V5_GN_4_95560_novel05	dovetail_09sept_map_inspected_12-07-2015_1_v8_lg_4	158788873	158789162	+	13
LSAT_1_V5_GN_4_95560	LSAT_1_V5_GN_4_95560_novel06	dovetail_09sept_map_inspected_12-07-2015_1_v8_lg_4	158788563	158789180	+	10
LSAT_1_V5_GN_4_95560	LSAT_1_V5_GN_4_95560_novel07	dovetail_09sept_map_inspected_12-07-2015_1_v8_lg_4	158788873	158789087	+	11
LSAT_1_V5_GN_8_71240	LSAT_1_V5_GN_8_71240_novel01	dovetail_09sept_map_inspected_12-07-2015_1_v8_lg_8	105575273	105575596	+	3
LSAT_1_V5_GN_8_71240	LSAT_1_V5_GN_8_71240_novel02	dovetail_09sept_map_inspected_12-07-2015_1_v8_lg_8	105575273	105575629	+	2
LSAT_1_V5_GN_2_32760	LSAT_1_V5_GN_2_32760_novel01	dovetail_09sept_map_inspected_12-07-2015_1_v8_lg_2	72548867	72549372	-	2
LSAT_1_V5_GN_4_74380	LSAT_1_V5_GN_4_74380_novel01	dovetail_09sept_map_inspected_12-07-2015_1_v8_lg_4	115285279	115286101	-	1
LSAT_1_V5_GN_5_25060	LSAT_1_V5_GN_5_25060_novel01	dovetail_09sept_map_inspected_12-07-2015_1_v8_lg_5	51792001	51792840	+	22
LSAT_1_V5_GN_5_25060	LSAT_1_V5_GN_5_25060_novel02	dovetail_09sept_map_inspected_12-07-2015_1_v8_lg_5	51792001	51793415	+	24
LSAT_1_V5_GN_5_25060	LSAT_1_V5_GN_5_25060_novel03	dovetail_09sept_map_inspected_12-07-2015_1_v8_lg_5	51792001	51792834	+	23
LSAT_1_V5_GN_5_25060	LSAT_1_V5_GN_5_25060_novel04	dovetail_09sept_map_inspected_12-07-2015_1_v8_lg_5	51792001	51793313	+	22
LSAT_1_V5_GN_5_25060	LSAT_1_V5_GN_5_25060_novel05	dovetail_09sept_map_inspected_12-07-2015_1_v8_lg_5	51792001	51793293	+	21
LSAT_1_V5_GN_5_25060	LSAT_1_V5_GN_5_25060_novel06	dovetail_09sept_map_inspected_12-07-2015_1_v8_lg_5	51792001	51792919	+	21
LSAT_1_V5_GN_5_25060	LSAT_1_V5_GN_5_25060_novel07	dovetail_09sept_map_inspected_12-07-2015_1_v8_lg_5	51792001	51793247	+	23
LSAT_1_V5_GN_5_25060	LSAT_1_V5_GN_5_25060_novel08	dovetail_09sept_map_inspected_12-07-2015_1_v8_lg_5	51792001	51792916	+	23
LSAT_1_V5_GN_5_25060	LSAT_1_V5_GN_5_25060_novel09	dovetail_09sept_map_inspected_12-07-2015_1_v8_lg_5	51792001	51792809	+	16
LSAT_1_V5_GN_3_20881	LSAT_1_V5_GN_3_20881_novel01	dovetail_09sept_map_inspected_12-07-2015_1_v8_lg_3	27174128	27174535	-	1
LSAT_1_V5_GN_3_20881	LSAT_1_V5_GN_3_20881_novel02	dovetail_09sept_map_inspected_12-07-2015_1_v8_lg_3	27174130	27174557	-	10
LSAT_1_V5_GN_2_136240	LSAT_1_V5_GN_2_136240_novel01	dovetail_09sept_map_inspected_12-07-2015_1_v8_lg_2	214678562	214678818	+	3
LSAT_1_V5_GN_2_136240	LSAT_1_V5_GN_2_136240_novel02	dovetail_09sept_map_inspected_12-07-2015_1_v8_lg_2	214679339	214679670	+	1
LSAT_1_V5_GN_8_2121	LSAT_1_V5_GN_8_2121_novel01	dovetail_09sept_map_inspected_12-07-2015_1_v8_lg_8	3316367	3317412	+	1
LSAT_1_V5_GN_8_2121	LSAT_1_V5_GN_8_2121_novel02	dovetail_09sept_map_inspected_12-07-2015_1_v8_lg_8	3317073	3317412	+	1
LSAT_1_V5_GN_8_2121	LSAT_1_V5_GN_8_2121_novel03	dovetail_09sept_map_inspected_12-07-2015_1_v8_lg_8	3317348	3317568	+	1
LSAT_1_V5_GN_1_34841	LSAT_1_V5_GN_1_34841_novel01	dovetail_09sept_map_inspected_12-07-2015_1_v8_lg_1	39721403	39722403	-	1
LSAT_1_V5_GN_1_34841	LSAT_1_V5_GN_1_34841_novel02	dovetail_09sept_map_inspected_12-07-2015_1_v8_lg_1	39721514	39721716	-	1
LSAT_1_V5_GN_1_34841	LSAT_1_V5_GN_1_34841_novel03	dovetail_09sept_map_inspected_12-07-2015_1_v8_lg_1	39721403	39722844	-	2
LSAT_1_V5_GN_1_34841	LSAT_1_V5_GN_1_34841_novel04	dovetail_09sept_map_inspected_12-07-2015_1_v8_lg_1	39723936	39724470	-	2
LSAT_1_V5_GN_1_54041	LSAT_1_V5_GN_1_54041_novel01	dovetail_09sept_map_inspected_12-07-2015_1_v8_lg_1	63342331	63342679	+	7
LSAT_1_V5_GN_8_138400	LSAT_1_V5_GN_8_138400_novel01	dovetail_09sept_map_inspected_12-07-2015_1_v8_lg_8	226375408	226376656	-	2
LSAT_1_V5_GN_8_138400	LSAT_1_V5_GN_8_138400_novel02	dovetail_09sept_map_inspected_12-07-2015_1_v8_lg_8	226376196	226376632	-	1
LSAT_1_V5_GN_8_120320	LSAT_1_V5_GN_8_120320_novel01	dovetail_09sept_map_inspected_12-07-2015_1_v8_lg_8	186576147	186576375	-	1
LSAT_1_V5_GN_8_120320	LSAT_1_V5_GN_8_120320_novel02	dovetail_09sept_map_inspected_12-07-2015_1_v8_lg_8	186576148	186576391	-	16
LSAT_1_V5_GN_8_120320	LSAT_1_V5_GN_8_120320_novel03	dovetail_09sept_map_inspected_12-07-2015_1_v8_lg_8	186576149	186576391	-	10
LSAT_1_V5_GN_8_120320	LSAT_1_V5_GN_8_120320_novel04	dovetail_09sept_map_inspected_12-07-2015_1_v8_lg_8	186576151	186576391	-	16
LSAT_1_V5_GN_8_120320	LSAT_1_V5_GN_8_120320_novel05	dovetail_09sept_map_inspected_12-07-2015_1_v8_lg_8	186576164	186576391	-	6
LSAT_1_V5_GN_8_120320	LSAT_1_V5_GN_8_120320_novel06	dovetail_09sept_map_inspected_12-07-2015_1_v8_lg_8	186579049	186579105	-	2
LSAT_1_V5_GN_8_72401	LSAT_1_V5_GN_8_72401_novel01	dovetail_09sept_map_inspected_12-07-2015_1_v8_lg_8	106058863	106059315	-	3
LSAT_1_V5_GN_8_72401	LSAT_1_V5_GN_8_72401_novel02	dovetail_09sept_map_inspected_12-07-2015_1_v8_lg_8	106059002	106059315	-	3
LSAT_1_V5_GN_2_104861	LSAT_1_V5_GN_2_104861_novel01	dovetail_09sept_map_inspected_12-07-2015_1_v8_lg_2	182444586	182445160	-	6
LSAT_1_V5_GN_2_104861	LSAT_1_V5_GN_2_104861_novel02	dovetail_09sept_map_inspected_12-07-2015_1_v8_lg_2	182444619	182445160	-	18
LSAT_1_V5_GN_2_104861	LSAT_1_V5_GN_2_104861_novel03	dovetail_09sept_map_inspected_12-07-2015_1_v8_lg_2	182444620	182445160	-	18
LSAT_1_V5_GN_2_104861	LSAT_1_V5_GN_2_104861_novel04	dovetail_09sept_map_inspected_12-07-2015_1_v8_lg_2	182444624	182445160	-	18
LSAT_1_V5_GN_2_104861	LSAT_1_V5_GN_2_104861_novel05	dovetail_09sept_map_inspected_12-07-2015_1_v8_lg_2	182444624	182445160	-	18
LSAT_1_V5_GN_2_104861	LSAT_1_V5_GN_2_104861_novel06	dovetail_09sept_map_inspected_12-07-2015_1_v8_lg_2	182444713	182445160	-	18
LSAT_1_V5_GN_2_104861	LSAT_1_V5_GN_2_104861_novel07	dovetail_09sept_map_inspected_12-07-2015_1_v8_lg_2	182444790	182445160	-	18
LSAT_1_V5_GN_2_104861	LSAT_1_V5_GN_2_104861_novel08	dovetail_09sept_map_inspected_12-07-2015_1_v8_lg_2	182444620	182445160	-	16
LSAT_1_V5_GN_2_104861	LSAT_1_V5_GN_2_104861_novel09	dovetail_09sept_map_inspected_12-07-2015_1_v8_lg_2	182444620	182445160	-	19
LSAT_1_V5_GN_2_104861	LSAT_1_V5_GN_2_104861_novel10	dovetail_09sept_map_inspected_12-07-2015_1_v8_lg_2	182444624	182445160	-	19
LSAT_1_V5_GN_2_104861	LSAT_1_V5_GN_2_104861_novel11	dovetail_09sept_map_inspected_12-07-2015_1_v8_lg_2	182444771	182445160	-	19
LSAT_1_V5_GN_2_104861	LSAT_1_V5_GN_2_104861_novel12	dovetail_09sept_map_inspected_12-07-2015_1_v8_lg_2	182444625	182445160	-	9
LSAT_1_V5_GN_2_104861	LSAT_1_V5_GN_2_104861_novel13	dovetail_09sept_map_inspected_12-07-2015_1_v8_lg_2	182444626	182445160	-	19
LSAT_1_V5_GN_2_104861	LSAT_1_V5_GN_2_104861_novel14	dovetail_09sept_map_inspected_12-07-2015_1_v8_lg_2	182444713	182445160	-	19
LSAT_1_V5_GN_2_104861	LSAT_1_V5_GN_2_104861_novel15	dovetail_09sept_map_inspected_12-07-2015_1_v8_lg_2	182444712	182445160	-	17
LSAT_1_V5_GN_2_104861	LSAT_1_V5_GN_2_104861_novel16	dovetail_09sept_map_inspected_12-07-2015_1_v8_lg_2	182444644	182445496	-	17
LSAT_1_V5_GN_2_104861	LSAT_1_V5_GN_2_104861_novel17	dovetail_09sept_map_inspected_12-07-2015_1_v8_lg_2	182444658	182445160	-	10
LSAT_1_V5_GN_2_104861	LSAT_1_V5_GN_2_104861_novel18	dovetail_09sept_map_inspected_12-07-2015_1_v8_lg_2	182444695	182445160	-	19
LSAT_1_V5_GN_2_104861	LSAT_1_V5_GN_2_104861_novel19	dovetail_09sept_map_inspected_12-07-2015_1_v8_lg_2	182444705	182445160	-	17
LSAT_1_V5_GN_2_104861	LSAT_1_V5_GN_2_104861_novel20	dovetail_09sept_map_inspected_12-07-2015_1_v8_lg_2	182444706	182445160	-	16
LSAT_1_V5_GN_2_104861	LSAT_1_V5_GN_2_104861_novel21	dovetail_09sept_map_inspected_12-07-2015_1_v8_lg_2	182444707	182445750	-	16
LSAT_1_V5_GN_2_104861	LSAT_1_V5_GN_2_104861_novel22	dovetail_09sept_map_inspected_12-07-2015_1_v8_lg_2	182444713	182445160	-	15
LSAT_1_V5_GN_2_104861	LSAT_1_V5_GN_2_104861_novel23	dovetail_09sept_map_inspected_12-07-2015_1_v8_lg_2	182444719	182445160	-	17
LSAT_1_V5_GN_2_104861	LSAT_1_V5_GN_2_104861_novel24	dovetail_09sept_map_inspected_12-07-2015_1_v8_lg_2	182444726	182445160	-	16
LSAT_1_V5_GN_2_104861	LSAT_1_V5_GN_2_104861_novel25	dovetail_09sept_map_inspected_12-07-2015_1_v8_lg_2	182444732	182445496	-	14
LSAT_1_V5_GN_2_104861	LSAT_1_V5_GN_2_104861_novel26	dovetail_09sept_map_inspected_12-07-2015_1_v8_lg_2	182444732	182445160	-	17
LSAT_1_V5_GN_2_104861	LSAT_1_V5_GN_2_104861_novel27	dovetail_09sept_map_inspected_12-07-2015_1_v8_lg_2	182444791	182445160	-	17
LSAT_1_V5_GN_2_104861	LSAT_1_V5_GN_2_104861_novel28	dovetail_09sept_map_inspected_12-07-2015_1_v8_lg_2	182444790	182445160	-	18
LSAT_1_V5_GN_2_104861	LSAT_1_V5_GN_2_104861_novel29	dovetail_09sept_map_inspected_12-07-2015_1_v8_lg_2	182444791	182445160	-	13
LSAT_1_V5_GN_2_104861	LSAT_1_V5_GN_2_104861_novel30	dovetail_09sept_map_inspected_12-07-2015_1_v8_lg_2	182444791	182445160	-	2
LSAT_1_V5_GN_2_104861	LSAT_1_V5_GN_2_104861_novel31	dovetail_09sept_map_inspected_12-07-2015_1_v8_lg_2	182444793	182445160	-	4
LSAT_1_V5_GN_2_104861	LSAT_1_V5_GN_2_104861_novel32	dovetail_09sept_map_inspected_12-07-2015_1_v8_lg_2	182444826	182445160	-	15
LSAT_1_V5_GN_2_104861	LSAT_1_V5_GN_2_104861_novel33	dovetail_09sept_map_inspected_12-07-2015_1_v8_lg_2	182444826	182445160	-	18
LSAT_1_V5_GN_2_50601	LSAT_1_V5_GN_2_50601_novel01	dovetail_09sept_map_inspected_12-07-2015_1_v8_lg_2	111312927	111313260	-	6
LSAT_1_V5_GN_2_50601	LSAT_1_V5_GN_2_50601_novel02	dovetail_09sept_map_inspected_12-07-2015_1_v8_lg_2	111312969	111313538	-	2
LSAT_1_V5_GN_2_50601	LSAT_1_V5_GN_2_50601_novel03	dovetail_09sept_map_inspected_12-07-2015_1_v8_lg_2	111312971	111313538	-	5
LSAT_1_V5_GN_2_50601	LSAT_1_V5_GN_2_50601_novel04	dovetail_09sept_map_inspected_12-07-2015_1_v8_lg_2	111312973	111313538	-	6
LSAT_1_V5_GN_2_50601	LSAT_1_V5_GN_2_50601_novel05	dovetail_09sept_map_inspected_12-07-2015_1_v8_lg_2	111312996	111313432	-	1
LSAT_1_V5_GN_3_71080	LSAT_1_V5_GN_3_71080_novel01	dovetail_09sept_map_inspected_12-07-2015_1_v8_lg_3	95429629	95429825	-	4
LSAT_1_V5_GN_5_166481	LSAT_1_V5_GN_5_166481_novel01	dovetail_09sept_map_inspected_12-07-2015_1_v8_lg_5	308860657	308861172	+	5
LSAT_1_V5_GN_5_166481	LSAT_1_V5_GN_5_166481_novel02	dovetail_09sept_map_inspected_12-07-2015_1_v8_lg_5	308861164	308861548	+	5
LSAT_1_V5_GN_5_166481	LSAT_1_V5_GN_5_166481_novel03	dovetail_09sept_map_inspected_12-07-2015_1_v8_lg_5	308861164	308861530	+	4
LSAT_1_V5_GN_9_6080	LSAT_1_V5_GN_9_6080_novel01	dovetail_09sept_map_inspected_12-07-2015_1_v8_lg_9	9294022	9294346	-	4
LSAT_1_V5_GN_6_93360	LSAT_1_V5_GN_6_93360_novel01	dovetail_09sept_map_inspected_12-07-2015_1_v8_lg_6	154204760	154205006	+	1
LSAT_1_V5_GN_2_118280	LSAT_1_V5_GN_2_118280_novel01	dovetail_09sept_map_inspected_12-07-2015_1_v8_lg_2	197547750	197547991	+	5
LSAT_1_V5_GN_9_50361	LSAT_1_V5_GN_9_50361_novel01	dovetail_09sept_map_inspected_12-07-2015_1_v8_lg_9	54234220	54234606	-	1
LSAT_1_V5_GN_9_50361	LSAT_1_V5_GN_9_50361_novel02	dovetail_09sept_map_inspected_12-07-2015_1_v8_lg_9	54234221	54235273	-	1
LSAT_1_V5_GN_9_24940	LSAT_1_V5_GN_9_24940_novel01	dovetail_09sept_map_inspected_12-07-2015_1_v8_lg_9	28429632	28429827	-	2
LSAT_1_V5_GN_9_24940	LSAT_1_V5_GN_9_24940_novel02	dovetail_09sept_map_inspected_12-07-2015_1_v8_lg_9	28429633	28429827	-	3
LSAT_1_V5_GN_9_24940	LSAT_1_V5_GN_9_24940_novel03	dovetail_09sept_map_inspected_12-07-2015_1_v8_lg_9	28429670	28429827	-	4
LSAT_1_V5_GN_9_24940	LSAT_1_V5_GN_9_24940_novel04	dovetail_09sept_map_inspected_12-07-2015_1_v8_lg_9	28429898	28430372	-	1
LSAT_1_V5_GN_2_107580	LSAT_1_V5_GN_2_107580_novel01	dovetail_09sept_map_inspected_12-07-2015_1_v8_lg_2	184368763	184369141	+	5
LSAT_1_V5_GN_8_99200	LSAT_1_V5_GN_8_99200_novel01	dovetail_09sept_map_inspected_12-07-2015_1_v8_lg_8	145661433	145661722	-	2
LSAT_1_V5_GN_8_99200	LSAT_1_V5_GN_8_99200_novel02	dovetail_09sept_map_inspected_12-07-2015_1_v8_lg_8	145661549	145661722	-	4
LSAT_1_V5_GN_4_181581	LSAT_1_V5_GN_4_181581_novel01	dovetail_09sept_map_inspected_12-07-2015_1_v8_lg_4	369460557	369461411	+	13
LSAT_1_V5_GN_4_181581	LSAT_1_V5_GN_4_181581_novel02	dovetail_09sept_map_inspected_12-07-2015_1_v8_lg_4	369460557	369461366	+	14
LSAT_1_V5_GN_4_181581	LSAT_1_V5_GN_4_181581_novel03	dovetail_09sept_map_inspected_12-07-2015_1_v8_lg_4	369460557	369461321	+	14
LSAT_1_V5_GN_4_181581	LSAT_1_V5_GN_4_181581_novel04	dovetail_09sept_map_inspected_12-07-2015_1_v8_lg_4	369460557	369461329	+	6
LSAT_1_V5_GN_4_181581	LSAT_1_V5_GN_4_181581_novel05	dovetail_09sept_map_inspected_12-07-2015_1_v8_lg_4	369460557	369461319	+	2
LSAT_1_V5_GN_4_181581	LSAT_1_V5_GN_4_181581_novel06	dovetail_09sept_map_inspected_12-07-2015_1_v8_lg_4	369461128	369461378	+	1
LSAT_1_V5_GN_2_54320	LSAT_1_V5_GN_2_54320_novel01	dovetail_09sept_map_inspected_12-07-2015_1_v8_lg_2	117945889	117946764	+	2
LSAT_1_V5_GN_2_54320	LSAT_1_V5_GN_2_54320_novel02	dovetail_09sept_map_inspected_12-07-2015_1_v8_lg_2	117946505	117946726	+	1
LSAT_1_V5_GN_5_181261	LSAT_1_V5_GN_5_181261_novel01	dovetail_09sept_map_inspected_12-07-2015_1_v8_lg_5	326514419	326514747	-	6
LSAT_1_V5_GN_2_51040	LSAT_1_V5_GN_2_51040_novel01	dovetail_09sept_map_inspected_12-07-2015_1_v8_lg_2	111635740	111636188	+	5
LSAT_1_V5_GN_2_51040	LSAT_1_V5_GN_2_51040_novel02	dovetail_09sept_map_inspected_12-07-2015_1_v8_lg_2	111635785	111636182	+	1
LSAT_1_V5_GN_7_89860	LSAT_1_V5_GN_7_89860_novel01	dovetail_09sept_map_inspected_12-07-2015_1_v8_lg_7	150280301	150280505	-	13
LSAT_1_V5_GN_7_45841	LSAT_1_V5_GN_7_45841_novel01	dovetail_09sept_map_inspected_12-07-2015_1_v8_lg_7	62976347	62976940	+	13
LSAT_1_V5_GN_7_45841	LSAT_1_V5_GN_7_45841_novel02	dovetail_09sept_map_inspected_12-07-2015_1_v8_lg_7	62976347	62976984	+	8
LSAT_1_V5_GN_7_45841	LSAT_1_V5_GN_7_45841_novel03	dovetail_09sept_map_inspected_12-07-2015_1_v8_lg_7	62976347	62977071	+	3
LSAT_1_V5_GN_8_140600	LSAT_1_V5_GN_8_140600_novel01	dovetail_09sept_map_inspected_12-07-2015_1_v8_lg_8	232170214	232170915	+	6
LSAT_1_V5_GN_8_140600	LSAT_1_V5_GN_8_140600_novel02	dovetail_09sept_map_inspected_12-07-2015_1_v8_lg_8	232169573	232170594	+	1
LSAT_1_V5_GN_8_140600	LSAT_1_V5_GN_8_140600_novel03	dovetail_09sept_map_inspected_12-07-2015_1_v8_lg_8	232170223	232170965	+	1
LSAT_1_V5_GN_4_9740	LSAT_1_V5_GN_4_9740_novel01	dovetail_09sept_map_inspected_12-07-2015_1_v8_lg_4	14876498	14877334	-	5
LSAT_1_V5_GN_8_72241	LSAT_1_V5_GN_8_72241_novel01	dovetail_09sept_map_inspected_12-07-2015_1_v8_lg_8	105981395	105981648	-	1
LSAT_1_V5_GN_8_72241	LSAT_1_V5_GN_8_72241_novel02	dovetail_09sept_map_inspected_12-07-2015_1_v8_lg_8	105981398	105982080	-	10
LSAT_1_V5_GN_6_59160	LSAT_1_V5_GN_6_59160_novel01	dovetail_09sept_map_inspected_12-07-2015_1_v8_lg_6	84715758	84716351	+	2
LSAT_1_V5_GN_6_59160	LSAT_1_V5_GN_6_59160_novel02	dovetail_09sept_map_inspected_12-07-2015_1_v8_lg_6	84715467	84716408	+	1
LSAT_1_V5_GN_3_12220	LSAT_1_V5_GN_3_12220_novel01	dovetail_09sept_map_inspected_12-07-2015_1_v8_lg_3	16992477	16993336	+	8
LSAT_1_V5_GN_3_12220	LSAT_1_V5_GN_3_12220_novel02	dovetail_09sept_map_inspected_12-07-2015_1_v8_lg_3	16992477	16993338	+	8
LSAT_1_V5_GN_3_12220	LSAT_1_V5_GN_3_12220_novel03	dovetail_09sept_map_inspected_12-07-2015_1_v8_lg_3	16992477	16993338	+	7
LSAT_1_V5_GN_3_12220	LSAT_1_V5_GN_3_12220_novel04	dovetail_09sept_map_inspected_12-07-2015_1_v8_lg_3	16992477	16993159	+	6
LSAT_1_V5_GN_3_12220	LSAT_1_V5_GN_3_12220_novel05	dovetail_09sept_map_inspected_12-07-2015_1_v8_lg_3	16992477	16993337	+	3
LSAT_1_V5_GN_3_12220	LSAT_1_V5_GN_3_12220_novel06	dovetail_09sept_map_inspected_12-07-2015_1_v8_lg_3	16993011	16993336	+	1
LSAT_1_V5_GN_5_105541	LSAT_1_V5_GN_5_105541_novel01	dovetail_09sept_map_inspected_12-07-2015_1_v8_lg_5	223868260	223869041	+	1
LSAT_1_V5_GN_5_105541	LSAT_1_V5_GN_5_105541_novel02	dovetail_09sept_map_inspected_12-07-2015_1_v8_lg_5	223868302	223868591	+	1
LSAT_1_V5_GN_5_105541	LSAT_1_V5_GN_5_105541_novel03	dovetail_09sept_map_inspected_12-07-2015_1_v8_lg_5	223871578	223871991	+	8
LSAT_1_V5_GN_5_105541	LSAT_1_V5_GN_5_105541_novel04	dovetail_09sept_map_inspected_12-07-2015_1_v8_lg_5	223871578	223872062	+	11
LSAT_1_V5_GN_5_105541	LSAT_1_V5_GN_5_105541_novel05	dovetail_09sept_map_inspected_12-07-2015_1_v8_lg_5	223871578	223872035	+	10
LSAT_1_V5_GN_5_105541	LSAT_1_V5_GN_5_105541_novel06	dovetail_09sept_map_inspected_12-07-2015_1_v8_lg_5	223871578	223872063	+	5
LSAT_1_V5_GN_5_105541	LSAT_1_V5_GN_5_105541_novel07	dovetail_09sept_map_inspected_12-07-2015_1_v8_lg_5	223871578	223871992	+	4
LSAT_1_V5_GN_4_173361	LSAT_1_V5_GN_4_173361_novel01	dovetail_09sept_map_inspected_12-07-2015_1_v8_lg_4	351426857	351427303	+	8
LSAT_1_V5_GN_2_19760	LSAT_1_V5_GN_2_19760_novel01	dovetail_09sept_map_inspected_12-07-2015_1_v8_lg_2	40886114	40886516	+	21
LSAT_1_V5_GN_2_19760	LSAT_1_V5_GN_2_19760_novel02	dovetail_09sept_map_inspected_12-07-2015_1_v8_lg_2	40886114	40886494	+	20
LSAT_1_V5_GN_2_19760	LSAT_1_V5_GN_2_19760_novel03	dovetail_09sept_map_inspected_12-07-2015_1_v8_lg_2	40886114	40886494	+	20
LSAT_1_V5_GN_2_19760	LSAT_1_V5_GN_2_19760_novel04	dovetail_09sept_map_inspected_12-07-2015_1_v8_lg_2	40886114	40886494	+	21
LSAT_1_V5_GN_2_19760	LSAT_1_V5_GN_2_19760_novel05	dovetail_09sept_map_inspected_12-07-2015_1_v8_lg_2	40886114	40886494	+	19
LSAT_1_V5_GN_2_19760	LSAT_1_V5_GN_2_19760_novel06	dovetail_09sept_map_inspected_12-07-2015_1_v8_lg_2	40886114	40886492	+	18
LSAT_1_V5_GN_2_19760	LSAT_1_V5_GN_2_19760_novel07	dovetail_09sept_map_inspected_12-07-2015_1_v8_lg_2	40886114	40886494	+	13
LSAT_1_V5_GN_2_19760	LSAT_1_V5_GN_2_19760_novel08	dovetail_09sept_map_inspected_12-07-2015_1_v8_lg_2	40886114	40886493	+	8
LSAT_1_V5_GN_2_19760	LSAT_1_V5_GN_2_19760_novel09	dovetail_09sept_map_inspected_12-07-2015_1_v8_lg_2	40886114	40886494	+	6
LSAT_1_V5_GN_2_19760	LSAT_1_V5_GN_2_19760_novel10	dovetail_09sept_map_inspected_12-07-2015_1_v8_lg_2	40886114	40886438	+	4
LSAT_1_V5_GN_2_19760	LSAT_1_V5_GN_2_19760_novel11	dovetail_09sept_map_inspected_12-07-2015_1_v8_lg_2	40886262	40886494	+	1
LSAT_1_V5_GN_1_75540	LSAT_1_V5_GN_1_75540_novel01	dovetail_09sept_map_inspected_12-07-2015_1_v8_lg_1	88517107	88517516	-	1
LSAT_1_V5_GN_1_75540	LSAT_1_V5_GN_1_75540_novel02	dovetail_09sept_map_inspected_12-07-2015_1_v8_lg_1	88517108	88517512	-	13
LSAT_1_V5_GN_1_75540	LSAT_1_V5_GN_1_75540_novel03	dovetail_09sept_map_inspected_12-07-2015_1_v8_lg_1	88517123	88517512	-	15
LSAT_1_V5_GN_1_75540	LSAT_1_V5_GN_1_75540_novel04	dovetail_09sept_map_inspected_12-07-2015_1_v8_lg_1	88517232	88517512	-	2
LSAT_1_V5_GN_1_75540	LSAT_1_V5_GN_1_75540_novel05	dovetail_09sept_map_inspected_12-07-2015_1_v8_lg_1	88517233	88517512	-	12
LSAT_1_V5_GN_1_75540	LSAT_1_V5_GN_1_75540_novel06	dovetail_09sept_map_inspected_12-07-2015_1_v8_lg_1	88517245	88517512	-	14
LSAT_1_V5_GN_1_75540	LSAT_1_V5_GN_1_75540_novel07	dovetail_09sept_map_inspected_12-07-2015_1_v8_lg_1	88517246	88517512	-	7
LSAT_1_V5_GN_9_3041	LSAT_1_V5_GN_9_3041_novel01	dovetail_09sept_map_inspected_12-07-2015_1_v8_lg_9	4182362	4182888	-	3
LSAT_1_V5_GN_8_40760	LSAT_1_V5_GN_8_40760_novel01	dovetail_09sept_map_inspected_12-07-2015_1_v8_lg_8	55931688	55931908	-	22
LSAT_1_V5_GN_8_40760	LSAT_1_V5_GN_8_40760_novel02	dovetail_09sept_map_inspected_12-07-2015_1_v8_lg_8	55932354	55932669	-	7
LSAT_1_V5_GN_8_40760	LSAT_1_V5_GN_8_40760_novel03	dovetail_09sept_map_inspected_12-07-2015_1_v8_lg_8	55932359	55932669	-	16
LSAT_1_V5_GN_8_40760	LSAT_1_V5_GN_8_40760_novel04	dovetail_09sept_map_inspected_12-07-2015_1_v8_lg_8	55932366	55932593	-	1
LSAT_1_V5_GN_8_40760	LSAT_1_V5_GN_8_40760_novel05	dovetail_09sept_map_inspected_12-07-2015_1_v8_lg_8	55932428	55932669	-	11
LSAT_1_V5_GN_8_40760	LSAT_1_V5_GN_8_40760_novel06	dovetail_09sept_map_inspected_12-07-2015_1_v8_lg_8	55936149	55936183	-	4
LSAT_1_V5_GN_7_51160	LSAT_1_V5_GN_7_51160_novel01	dovetail_09sept_map_inspected_12-07-2015_1_v8_lg_7	71027071	71027504	-	2
LSAT_1_V5_GN_4_167221	LSAT_1_V5_GN_4_167221_novel01	dovetail_09sept_map_inspected_12-07-2015_1_v8_lg_4	340344363	340345354	+	2
LSAT_1_V5_GN_4_167221	LSAT_1_V5_GN_4_167221_novel02	dovetail_09sept_map_inspected_12-07-2015_1_v8_lg_4	340344861	340345354	+	3
LSAT_1_V5_GN_5_13881	LSAT_1_V5_GN_5_13881_novel01	dovetail_09sept_map_inspected_12-07-2015_1_v8_lg_5	28195115	28195401	+	11
LSAT_1_V5_GN_5_13881	LSAT_1_V5_GN_5_13881_novel02	dovetail_09sept_map_inspected_12-07-2015_1_v8_lg_5	28195115	28195414	+	10
LSAT_1_V5_GN_5_13881	LSAT_1_V5_GN_5_13881_novel03	dovetail_09sept_map_inspected_12-07-2015_1_v8_lg_5	28195115	28195373	+	8
LSAT_1_V5_GN_5_13881	LSAT_1_V5_GN_5_13881_novel04	dovetail_09sept_map_inspected_12-07-2015_1_v8_lg_5	28195128	28195373	+	1
LSAT_1_V5_GN_3_83620	LSAT_1_V5_GN_3_83620_novel01	dovetail_09sept_map_inspected_12-07-2015_1_v8_lg_3	118225782	118226010	-	2
LSAT_1_V5_GN_5_166280	LSAT_1_V5_GN_5_166280_novel01	dovetail_09sept_map_inspected_12-07-2015_1_v8_lg_5	306367695	306367958	+	23
LSAT_1_V5_GN_5_166280	LSAT_1_V5_GN_5_166280_novel02	dovetail_09sept_map_inspected_12-07-2015_1_v8_lg_5	306367695	306367950	+	22
LSAT_1_V5_GN_5_166280	LSAT_1_V5_GN_5_166280_novel03	dovetail_09sept_map_inspected_12-07-2015_1_v8_lg_5	306367695	306367959	+	20
LSAT_1_V5_GN_5_166280	LSAT_1_V5_GN_5_166280_novel04	dovetail_09sept_map_inspected_12-07-2015_1_v8_lg_5	306367695	306367932	+	18
LSAT_1_V5_GN_5_166280	LSAT_1_V5_GN_5_166280_novel05	dovetail_09sept_map_inspected_12-07-2015_1_v8_lg_5	306367695	306367924	+	17
LSAT_1_V5_GN_5_166280	LSAT_1_V5_GN_5_166280_novel06	dovetail_09sept_map_inspected_12-07-2015_1_v8_lg_5	306367695	306367959	+	13
LSAT_1_V5_GN_5_166280	LSAT_1_V5_GN_5_166280_novel07	dovetail_09sept_map_inspected_12-07-2015_1_v8_lg_5	306367695	306367932	+	3
LSAT_1_V5_GN_5_30360	LSAT_1_V5_GN_5_30360_novel01	dovetail_09sept_map_inspected_12-07-2015_1_v8_lg_5	64964151	64964823	+	1
LSAT_1_V5_GN_2_116080	LSAT_1_V5_GN_2_116080_novel01	dovetail_09sept_map_inspected_12-07-2015_1_v8_lg_2	194857039	194857252	-	8
LSAT_1_V5_GN_2_116080	LSAT_1_V5_GN_2_116080_novel02	dovetail_09sept_map_inspected_12-07-2015_1_v8_lg_2	194857059	194857252	-	4
LSAT_1_V5_GN_2_116080	LSAT_1_V5_GN_2_116080_novel03	dovetail_09sept_map_inspected_12-07-2015_1_v8_lg_2	194857078	194857252	-	4
LSAT_1_V5_GN_2_116080	LSAT_1_V5_GN_2_116080_novel04	dovetail_09sept_map_inspected_12-07-2015_1_v8_lg_2	194857062	194857252	-	9
LSAT_1_V5_GN_2_116080	LSAT_1_V5_GN_2_116080_novel05	dovetail_09sept_map_inspected_12-07-2015_1_v8_lg_2	194857077	194857252	-	9
LSAT_1_V5_GN_2_116080	LSAT_1_V5_GN_2_116080_novel06	dovetail_09sept_map_inspected_12-07-2015_1_v8_lg_2	194857079	194857252	-	5
LSAT_1_V5_GN_8_8241	LSAT_1_V5_GN_8_8241_novel01	dovetail_09sept_map_inspected_12-07-2015_1_v8_lg_8	12012020	12012484	-	4
LSAT_1_V5_GN_8_8241	LSAT_1_V5_GN_8_8241_novel02	dovetail_09sept_map_inspected_12-07-2015_1_v8_lg_8	12012545	12013769	-	1
LSAT_1_V5_GN_9_37500	LSAT_1_V5_GN_9_37500_novel01	dovetail_09sept_map_inspected_12-07-2015_1_v8_lg_9	39750241	39753156	-	2
LSAT_1_V5_GN_9_37500	LSAT_1_V5_GN_9_37500_novel02	dovetail_09sept_map_inspected_12-07-2015_1_v8_lg_9	39752331	39753074	-	1
LSAT_1_V5_GN_7_116180	LSAT_1_V5_GN_7_116180_novel01	dovetail_09sept_map_inspected_12-07-2015_1_v8_lg_7	191352811	191353048	+	5
LSAT_1_V5_GN_7_116180	LSAT_1_V5_GN_7_116180_novel02	dovetail_09sept_map_inspected_12-07-2015_1_v8_lg_7	191352810	191353049	+	1
LSAT_1_V5_GN_6_74301	LSAT_1_V5_GN_6_74301_novel01	dovetail_09sept_map_inspected_12-07-2015_1_v8_lg_6	124722124	124722345	+	10
LSAT_1_V5_GN_4_59120	LSAT_1_V5_GN_4_59120_novel01	dovetail_09sept_map_inspected_12-07-2015_1_v8_lg_4	89832986	89833199	-	3
LSAT_1_V5_GN_8_80000	LSAT_1_V5_GN_8_80000_novel01	dovetail_09sept_map_inspected_12-07-2015_1_v8_lg_8	115241066	115241338	+	1
LSAT_1_V5_GN_4_33660	LSAT_1_V5_GN_4_33660_novel01	dovetail_09sept_map_inspected_12-07-2015_1_v8_lg_4	48398377	48398667	-	1
LSAT_1_V5_GN_3_46100	LSAT_1_V5_GN_3_46100_novel01	dovetail_09sept_map_inspected_12-07-2015_1_v8_lg_3	58730310	58730538	+	1
LSAT_1_V5_GN_9_94900	LSAT_1_V5_GN_9_94900_novel01	dovetail_09sept_map_inspected_12-07-2015_1_v8_lg_9	148643426	148643726	-	4
LSAT_1_V5_GN_9_94900	LSAT_1_V5_GN_9_94900_novel02	dovetail_09sept_map_inspected_12-07-2015_1_v8_lg_9	148643503	148643726	-	2
LSAT_1_V5_GN_9_96160	LSAT_1_V5_GN_9_96160_novel01	dovetail_09sept_map_inspected_12-07-2015_1_v8_lg_9	154027098	154027515	-	2
LSAT_1_V5_GN_8_31860	LSAT_1_V5_GN_8_31860_novel01	dovetail_09sept_map_inspected_12-07-2015_1_v8_lg_8	40833078	40833429	-	9
LSAT_1_V5_GN_8_31860	LSAT_1_V5_GN_8_31860_novel02	dovetail_09sept_map_inspected_12-07-2015_1_v8_lg_8	40833134	40833429	-	7
LSAT_1_V5_GN_8_31860	LSAT_1_V5_GN_8_31860_novel03	dovetail_09sept_map_inspected_12-07-2015_1_v8_lg_8	40833139	40833429	-	8
LSAT_1_V5_GN_8_31860	LSAT_1_V5_GN_8_31860_novel04	dovetail_09sept_map_inspected_12-07-2015_1_v8_lg_8	40833177	40833429	-	3
LSAT_1_V5_GN_8_31860	LSAT_1_V5_GN_8_31860_novel05	dovetail_09sept_map_inspected_12-07-2015_1_v8_lg_8	40833179	40833429	-	8
LSAT_1_V5_GN_8_31860	LSAT_1_V5_GN_8_31860_novel06	dovetail_09sept_map_inspected_12-07-2015_1_v8_lg_8	40834441	40839035	-	4
LSAT_1_V5_GN_8_31860	LSAT_1_V5_GN_8_31860_novel07	dovetail_09sept_map_inspected_12-07-2015_1_v8_lg_8	40834491	40839035	-	4
LSAT_1_V5_GN_8_31860	LSAT_1_V5_GN_8_31860_novel08	dovetail_09sept_map_inspected_12-07-2015_1_v8_lg_8	40834446	40839035	-	5
LSAT_1_V5_GN_8_31860	LSAT_1_V5_GN_8_31860_novel09	dovetail_09sept_map_inspected_12-07-2015_1_v8_lg_8	40834441	40839035	-	5
LSAT_1_V5_GN_8_31860	LSAT_1_V5_GN_8_31860_novel10	dovetail_09sept_map_inspected_12-07-2015_1_v8_lg_8	40834492	40839035	-	5
LSAT_1_V5_GN_8_31860	LSAT_1_V5_GN_8_31860_novel11	dovetail_09sept_map_inspected_12-07-2015_1_v8_lg_8	40834443	40839035	-	3
LSAT_1_V5_GN_8_31860	LSAT_1_V5_GN_8_31860_novel12	dovetail_09sept_map_inspected_12-07-2015_1_v8_lg_8	40834494	40838435	-	1
LSAT_1_V5_GN_1_31200	LSAT_1_V5_GN_1_31200_novel01	dovetail_09sept_map_inspected_12-07-2015_1_v8_lg_1	37886689	37890692	-	16
LSAT_1_V5_GN_9_73980	LSAT_1_V5_GN_9_73980_novel01	dovetail_09sept_map_inspected_12-07-2015_1_v8_lg_9	103324961	103325419	-	3
LSAT_1_V5_GN_9_73980	LSAT_1_V5_GN_9_73980_novel02	dovetail_09sept_map_inspected_12-07-2015_1_v8_lg_9	103325030	103325401	-	1
LSAT_1_V5_GN_4_154680	LSAT_1_V5_GN_4_154680_novel01	dovetail_09sept_map_inspected_12-07-2015_1_v8_lg_4	309267579	309269141	-	22
LSAT_1_V5_GN_4_154680	LSAT_1_V5_GN_4_154680_novel02	dovetail_09sept_map_inspected_12-07-2015_1_v8_lg_4	309270809	309271198	-	21
LSAT_1_V5_GN_4_154680	LSAT_1_V5_GN_4_154680_novel03	dovetail_09sept_map_inspected_12-07-2015_1_v8_lg_4	309270809	309271198	-	20
LSAT_1_V5_GN_4_154680	LSAT_1_V5_GN_4_154680_novel04	dovetail_09sept_map_inspected_12-07-2015_1_v8_lg_4	309270809	309271198	-	22
LSAT_1_V5_GN_4_154680	LSAT_1_V5_GN_4_154680_novel05	dovetail_09sept_map_inspected_12-07-2015_1_v8_lg_4	309270827	309271198	-	22
LSAT_1_V5_GN_4_154680	LSAT_1_V5_GN_4_154680_novel06	dovetail_09sept_map_inspected_12-07-2015_1_v8_lg_4	309270827	309271126	-	1
LSAT_1_V5_GN_4_154680	LSAT_1_V5_GN_4_154680_novel07	dovetail_09sept_map_inspected_12-07-2015_1_v8_lg_4	309270810	309271198	-	21
LSAT_1_V5_GN_4_154680	LSAT_1_V5_GN_4_154680_novel08	dovetail_09sept_map_inspected_12-07-2015_1_v8_lg_4	309270824	309271472	-	21
LSAT_1_V5_GN_4_154680	LSAT_1_V5_GN_4_154680_novel09	dovetail_09sept_map_inspected_12-07-2015_1_v8_lg_4	309270828	309271198	-	7
LSAT_1_V5_GN_4_154680	LSAT_1_V5_GN_4_154680_novel10	dovetail_09sept_map_inspected_12-07-2015_1_v8_lg_4	309270836	309271198	-	20
LSAT_1_V5_GN_4_154680	LSAT_1_V5_GN_4_154680_novel11	dovetail_09sept_map_inspected_12-07-2015_1_v8_lg_4	309270848	309271198	-	10
LSAT_1_V5_GN_4_154680	LSAT_1_V5_GN_4_154680_novel12	dovetail_09sept_map_inspected_12-07-2015_1_v8_lg_4	309271332	309272542	-	13
LSAT_1_V5_GN_4_154680	LSAT_1_V5_GN_4_154680_novel13	dovetail_09sept_map_inspected_12-07-2015_1_v8_lg_4	309272648	309272745	-	17
LSAT_1_V5_GN_8_70480	LSAT_1_V5_GN_8_70480_novel01	dovetail_09sept_map_inspected_12-07-2015_1_v8_lg_8	104080618	104080996	+	4
LSAT_1_V5_GN_8_70480	LSAT_1_V5_GN_8_70480_novel02	dovetail_09sept_map_inspected_12-07-2015_1_v8_lg_8	104078359	104080982	+	3
LSAT_1_V5_GN_5_124680	LSAT_1_V5_GN_5_124680_novel01	dovetail_09sept_map_inspected_12-07-2015_1_v8_lg_5	248324021	248325003	-	2
LSAT_1_V5_GN_5_124680	LSAT_1_V5_GN_5_124680_novel02	dovetail_09sept_map_inspected_12-07-2015_1_v8_lg_5	248324023	248324397	-	1
LSAT_1_V5_GN_2_87200	LSAT_1_V5_GN_2_87200_novel01	dovetail_09sept_map_inspected_12-07-2015_1_v8_lg_2	164433600	164433891	+	1
LSAT_1_V5_GN_9_99020	LSAT_1_V5_GN_9_99020_novel01	dovetail_09sept_map_inspected_12-07-2015_1_v8_lg_9	157762061	157762308	-	2
LSAT_1_V5_GN_1_99961	LSAT_1_V5_GN_1_99961_novel01	dovetail_09sept_map_inspected_12-07-2015_1_v8_lg_1	135022446	135023679	+	4
LSAT_1_V5_GN_1_99961	LSAT_1_V5_GN_1_99961_novel02	dovetail_09sept_map_inspected_12-07-2015_1_v8_lg_1	135023443	135023704	+	1
LSAT_1_V5_GN_9_46261	LSAT_1_V5_GN_9_46261_novel01	dovetail_09sept_map_inspected_12-07-2015_1_v8_lg_9	51239886	51240140	+	3
LSAT_1_V5_GN_9_46261	LSAT_1_V5_GN_9_46261_novel02	dovetail_09sept_map_inspected_12-07-2015_1_v8_lg_9	51239886	51240145	+	4
LSAT_1_V5_GN_9_46261	LSAT_1_V5_GN_9_46261_novel03	dovetail_09sept_map_inspected_12-07-2015_1_v8_lg_9	51235952	51240099	+	2
LSAT_1_V5_GN_9_46261	LSAT_1_V5_GN_9_46261_novel04	dovetail_09sept_map_inspected_12-07-2015_1_v8_lg_9	51239886	51240102	+	5
LSAT_1_V5_GN_9_46261	LSAT_1_V5_GN_9_46261_novel05	dovetail_09sept_map_inspected_12-07-2015_1_v8_lg_9	51239886	51240122	+	2
LSAT_1_V5_GN_4_53440	LSAT_1_V5_GN_4_53440_novel01	dovetail_09sept_map_inspected_12-07-2015_1_v8_lg_4	78566027	78566883	-	1
LSAT_1_V5_GN_3_52120	LSAT_1_V5_GN_3_52120_novel01	dovetail_09sept_map_inspected_12-07-2015_1_v8_lg_3	68361680	68361870	-	7
LSAT_1_V5_GN_2_98041	LSAT_1_V5_GN_2_98041_novel01	dovetail_09sept_map_inspected_12-07-2015_1_v8_lg_2	177746732	177747127	+	10
LSAT_1_V5_GN_5_153420	LSAT_1_V5_GN_5_153420_novel01	dovetail_09sept_map_inspected_12-07-2015_1_v8_lg_5	288590282	288590550	-	5
LSAT_1_V5_GN_4_150441	LSAT_1_V5_GN_4_150441_novel01	dovetail_09sept_map_inspected_12-07-2015_1_v8_lg_4	300271588	300271942	-	4
LSAT_1_V5_GN_4_150441	LSAT_1_V5_GN_4_150441_novel02	dovetail_09sept_map_inspected_12-07-2015_1_v8_lg_4	300271594	300271942	-	6
LSAT_1_V5_GN_4_150441	LSAT_1_V5_GN_4_150441_novel03	dovetail_09sept_map_inspected_12-07-2015_1_v8_lg_4	300271645	300271826	-	5
LSAT_1_V5_GN_4_150441	LSAT_1_V5_GN_4_150441_novel04	dovetail_09sept_map_inspected_12-07-2015_1_v8_lg_4	300275613	300276283	-	1
LSAT_1_V5_GN_9_56980	LSAT_1_V5_GN_9_56980_novel01	dovetail_09sept_map_inspected_12-07-2015_1_v8_lg_9	67676983	67677212	-	1
LSAT_1_V5_GN_0_5240	LSAT_1_V5_GN_0_5240_novel01	dovetail_09sept_map_inspected_12-07-2015_1_v8_lg_9	150790671	150790891	-	1
LSAT_1_V5_GN_5_107980	LSAT_1_V5_GN_5_107980_novel01	dovetail_09sept_map_inspected_12-07-2015_1_v8_lg_5	227708699	227709271	+	3
LSAT_1_V5_GN_8_103360	LSAT_1_V5_GN_8_103360_novel01	dovetail_09sept_map_inspected_12-07-2015_1_v8_lg_8	154381633	154382052	+	1
LSAT_1_V5_GN_6_11441	LSAT_1_V5_GN_6_11441_novel01	dovetail_09sept_map_inspected_12-07-2015_1_v8_lg_6	15224654	15225123	-	7
LSAT_1_V5_GN_6_11441	LSAT_1_V5_GN_6_11441_novel02	dovetail_09sept_map_inspected_12-07-2015_1_v8_lg_6	15224656	15225123	-	5
LSAT_1_V5_GN_6_11441	LSAT_1_V5_GN_6_11441_novel03	dovetail_09sept_map_inspected_12-07-2015_1_v8_lg_6	15224965	15225123	-	3
LSAT_1_V5_GN_6_11441	LSAT_1_V5_GN_6_11441_novel04	dovetail_09sept_map_inspected_12-07-2015_1_v8_lg_6	15225875	15227091	-	3
LSAT_1_V5_GN_5_118821	LSAT_1_V5_GN_5_118821_novel01	dovetail_09sept_map_inspected_12-07-2015_1_v8_lg_5	241200634	241201164	-	1
LSAT_1_V5_GN_6_117800	LSAT_1_V5_GN_6_117800_novel01	dovetail_09sept_map_inspected_12-07-2015_1_v8_lg_6	191791325	191791722	-	8
LSAT_1_V5_GN_6_117800	LSAT_1_V5_GN_6_117800_novel02	dovetail_09sept_map_inspected_12-07-2015_1_v8_lg_6	191791344	191791649	-	1
LSAT_1_V5_GN_6_117800	LSAT_1_V5_GN_6_117800_novel03	dovetail_09sept_map_inspected_12-07-2015_1_v8_lg_6	191791367	191791722	-	5
LSAT_1_V5_GN_6_117800	LSAT_1_V5_GN_6_117800_novel04	dovetail_09sept_map_inspected_12-07-2015_1_v8_lg_6	191792887	191793183	-	3
LSAT_1_V5_GN_3_115221	LSAT_1_V5_GN_3_115221_novel01	dovetail_09sept_map_inspected_12-07-2015_1_v8_lg_3	193300525	193301045	+	3
LSAT_1_V5_GN_3_115221	LSAT_1_V5_GN_3_115221_novel02	dovetail_09sept_map_inspected_12-07-2015_1_v8_lg_3	193310901	193311214	+	7
LSAT_1_V5_GN_3_115221	LSAT_1_V5_GN_3_115221_novel03	dovetail_09sept_map_inspected_12-07-2015_1_v8_lg_3	193310901	193311220	+	3
LSAT_1_V5_GN_5_101461	LSAT_1_V5_GN_5_101461_novel01	dovetail_09sept_map_inspected_12-07-2015_1_v8_lg_1	11763566	11764381	-	1
LSAT_1_V5_GN_5_101461	LSAT_1_V5_GN_5_101461_novel02	dovetail_09sept_map_inspected_12-07-2015_1_v8_lg_1	11767654	11767977	-	4
LSAT_1_V5_GN_5_101461	LSAT_1_V5_GN_5_101461_novel03	dovetail_09sept_map_inspected_12-07-2015_1_v8_lg_1	11767785	11767977	-	2
LSAT_1_V5_GN_5_101461	LSAT_1_V5_GN_5_101461_novel04	dovetail_09sept_map_inspected_12-07-2015_1_v8_lg_1	11768373	11768408	-	3
LSAT_1_V5_GN_7_40461	LSAT_1_V5_GN_7_40461_novel01	dovetail_09sept_map_inspected_12-07-2015_1_v8_lg_7	55627637	55632195	+	4
LSAT_1_V5_GN_7_40461	LSAT_1_V5_GN_7_40461_novel02	dovetail_09sept_map_inspected_12-07-2015_1_v8_lg_7	55633592	55634119	+	7
LSAT_1_V5_GN_7_40461	LSAT_1_V5_GN_7_40461_novel03	dovetail_09sept_map_inspected_12-07-2015_1_v8_lg_7	55633592	55634118	+	6
LSAT_1_V5_GN_7_40461	LSAT_1_V5_GN_7_40461_novel04	dovetail_09sept_map_inspected_12-07-2015_1_v8_lg_7	55627637	55632197	+	5
LSAT_1_V5_GN_7_40461	LSAT_1_V5_GN_7_40461_novel05	dovetail_09sept_map_inspected_12-07-2015_1_v8_lg_7	55632527	55634121	+	5
LSAT_1_V5_GN_7_40461	LSAT_1_V5_GN_7_40461_novel06	dovetail_09sept_map_inspected_12-07-2015_1_v8_lg_7	55632527	55634149	+	6
LSAT_1_V5_GN_7_40461	LSAT_1_V5_GN_7_40461_novel07	dovetail_09sept_map_inspected_12-07-2015_1_v8_lg_7	55627637	55632196	+	2
LSAT_1_V5_GN_7_40461	LSAT_1_V5_GN_7_40461_novel08	dovetail_09sept_map_inspected_12-07-2015_1_v8_lg_7	55627637	55632196	+	3
LSAT_1_V5_GN_7_40461	LSAT_1_V5_GN_7_40461_novel09	dovetail_09sept_map_inspected_12-07-2015_1_v8_lg_7	55633592	55634121	+	5
LSAT_1_V5_GN_7_40461	LSAT_1_V5_GN_7_40461_novel10	dovetail_09sept_map_inspected_12-07-2015_1_v8_lg_7	55633592	55634122	+	3
LSAT_1_V5_GN_7_40461	LSAT_1_V5_GN_7_40461_novel11	dovetail_09sept_map_inspected_12-07-2015_1_v8_lg_7	55633592	55634121	+	4
LSAT_1_V5_GN_7_40461	LSAT_1_V5_GN_7_40461_novel12	dovetail_09sept_map_inspected_12-07-2015_1_v8_lg_7	55628331	55632197	+	1
LSAT_1_V5_GN_6_80140	LSAT_1_V5_GN_6_80140_novel01	dovetail_09sept_map_inspected_12-07-2015_1_v8_lg_6	132227431	132228162	-	5
LSAT_1_V5_GN_6_80140	LSAT_1_V5_GN_6_80140_novel02	dovetail_09sept_map_inspected_12-07-2015_1_v8_lg_6	132227473	132228162	-	2
LSAT_1_V5_GN_4_183240	LSAT_1_V5_GN_4_183240_novel01	dovetail_09sept_map_inspected_12-07-2015_1_v8_lg_4	372315800	372316045	+	5
LSAT_1_V5_GN_9_125280	LSAT_1_V5_GN_9_125280_novel01	dovetail_09sept_map_inspected_12-07-2015_1_v8_lg_9	202336710	202337465	-	4
LSAT_1_V5_GN_9_125280	LSAT_1_V5_GN_9_125280_novel02	dovetail_09sept_map_inspected_12-07-2015_1_v8_lg_9	202336770	202337465	-	6
LSAT_1_V5_GN_9_89140	LSAT_1_V5_GN_9_89140_novel01	dovetail_09sept_map_inspected_12-07-2015_1_v8_lg_9	139306663	139308660	-	2
LSAT_1_V5_GN_9_89140	LSAT_1_V5_GN_9_89140_novel02	dovetail_09sept_map_inspected_12-07-2015_1_v8_lg_9	139306705	139308519	-	1
LSAT_1_V5_GN_9_89140	LSAT_1_V5_GN_9_89140_novel03	dovetail_09sept_map_inspected_12-07-2015_1_v8_lg_9	139306700	139307121	-	1
LSAT_1_V5_GN_9_89140	LSAT_1_V5_GN_9_89140_novel04	dovetail_09sept_map_inspected_12-07-2015_1_v8_lg_9	139308218	139308606	-	1
LSAT_1_V5_GN_9_88221	LSAT_1_V5_GN_9_88221_novel01	dovetail_09sept_map_inspected_12-07-2015_1_v8_lg_9	137423630	137424085	+	1
LSAT_1_V5_GN_7_31721	LSAT_1_V5_GN_7_31721_novel01	dovetail_09sept_map_inspected_12-07-2015_1_v8_lg_7	41524772	41525236	+	3
LSAT_1_V5_GN_7_31721	LSAT_1_V5_GN_7_31721_novel02	dovetail_09sept_map_inspected_12-07-2015_1_v8_lg_7	41524771	41525131	+	3
LSAT_1_V5_GN_7_31721	LSAT_1_V5_GN_7_31721_novel03	dovetail_09sept_map_inspected_12-07-2015_1_v8_lg_7	41523725	41523861	+	2
LSAT_1_V5_GN_7_31721	LSAT_1_V5_GN_7_31721_novel04	dovetail_09sept_map_inspected_12-07-2015_1_v8_lg_7	41524682	41525217	+	2
LSAT_1_V5_GN_7_31721	LSAT_1_V5_GN_7_31721_novel05	dovetail_09sept_map_inspected_12-07-2015_1_v8_lg_7	41524820	41525236	+	1
LSAT_1_V5_GN_7_31721	LSAT_1_V5_GN_7_31721_novel06	dovetail_09sept_map_inspected_12-07-2015_1_v8_lg_7	41525028	41525233	+	1
LSAT_1_V5_GN_1_11101	LSAT_1_V5_GN_1_11101_novel01	dovetail_09sept_map_inspected_12-07-2015_1_v8_lg_1	12956871	12957405	+	7
LSAT_1_V5_GN_5_74780	LSAT_1_V5_GN_5_74780_novel01	dovetail_09sept_map_inspected_12-07-2015_1_v8_lg_5	170059298	170059512	-	4
LSAT_1_V5_GN_5_74780	LSAT_1_V5_GN_5_74780_novel02	dovetail_09sept_map_inspected_12-07-2015_1_v8_lg_5	170059273	170059512	-	2
LSAT_1_V5_GN_5_74780	LSAT_1_V5_GN_5_74780_novel03	dovetail_09sept_map_inspected_12-07-2015_1_v8_lg_5	170062103	170063326	-	1
LSAT_1_V5_GN_2_37340	LSAT_1_V5_GN_2_37340_novel01	dovetail_09sept_map_inspected_12-07-2015_1_v8_lg_2	89197629	89197802	+	4
LSAT_1_V5_GN_1_64201	LSAT_1_V5_GN_1_64201_novel01	dovetail_09sept_map_inspected_12-07-2015_1_v8_lg_1	76899483	76899935	-	14
LSAT_1_V5_GN_2_59580	LSAT_1_V5_GN_2_59580_novel01	dovetail_09sept_map_inspected_12-07-2015_1_v8_lg_2	128127600	128127761	-	13
LSAT_1_V5_GN_2_59580	LSAT_1_V5_GN_2_59580_novel02	dovetail_09sept_map_inspected_12-07-2015_1_v8_lg_2	128127597	128127761	-	12
LSAT_1_V5_GN_2_59580	LSAT_1_V5_GN_2_59580_novel03	dovetail_09sept_map_inspected_12-07-2015_1_v8_lg_2	128127597	128127764	-	2
LSAT_1_V5_GN_7_21081	LSAT_1_V5_GN_7_21081_novel01	dovetail_09sept_map_inspected_12-07-2015_1_v8_lg_7	27014920	27016601	-	1
LSAT_1_V5_GN_9_20520	LSAT_1_V5_GN_9_20520_novel01	dovetail_09sept_map_inspected_12-07-2015_1_v8_lg_9	22479952	22480242	-	1
LSAT_1_V5_GN_9_20520	LSAT_1_V5_GN_9_20520_novel02	dovetail_09sept_map_inspected_12-07-2015_1_v8_lg_9	22480029	22480347	-	6
LSAT_1_V5_GN_9_20520	LSAT_1_V5_GN_9_20520_novel03	dovetail_09sept_map_inspected_12-07-2015_1_v8_lg_9	22480140	22480347	-	8
LSAT_1_V5_GN_7_43761	LSAT_1_V5_GN_7_43761_novel01	dovetail_09sept_map_inspected_12-07-2015_1_v8_lg_7	61562629	61563030	-	8
LSAT_1_V5_GN_7_43761	LSAT_1_V5_GN_7_43761_novel02	dovetail_09sept_map_inspected_12-07-2015_1_v8_lg_7	61562735	61563030	-	9
LSAT_1_V5_GN_3_63200	LSAT_1_V5_GN_3_63200_novel01	dovetail_09sept_map_inspected_12-07-2015_1_v8_lg_3	81349884	81350192	+	2
LSAT_1_V5_GN_3_63200	LSAT_1_V5_GN_3_63200_novel02	dovetail_09sept_map_inspected_12-07-2015_1_v8_lg_3	81350014	81350220	+	1
LSAT_1_V5_GN_1_75161	LSAT_1_V5_GN_1_75161_novel01	dovetail_09sept_map_inspected_12-07-2015_1_v8_lg_1	88998236	88998415	+	2
LSAT_1_V5_GN_1_75161	LSAT_1_V5_GN_1_75161_novel02	dovetail_09sept_map_inspected_12-07-2015_1_v8_lg_1	88998939	88999079	+	3
LSAT_1_V5_GN_1_75161	LSAT_1_V5_GN_1_75161_novel03	dovetail_09sept_map_inspected_12-07-2015_1_v8_lg_1	88998939	88999129	+	2
LSAT_1_V5_GN_3_111920	LSAT_1_V5_GN_3_111920_novel01	dovetail_09sept_map_inspected_12-07-2015_1_v8_lg_3	187798037	187798637	+	4
LSAT_1_V5_GN_3_111920	LSAT_1_V5_GN_3_111920_novel02	dovetail_09sept_map_inspected_12-07-2015_1_v8_lg_3	187798196	187798669	+	1
LSAT_1_V5_GN_4_28301	LSAT_1_V5_GN_4_28301_novel01	dovetail_09sept_map_inspected_12-07-2015_1_v8_lg_4	40861750	40862904	+	2
LSAT_1_V5_GN_7_68120	LSAT_1_V5_GN_7_68120_novel01	dovetail_09sept_map_inspected_12-07-2015_1_v8_lg_7	103487681	103488922	-	21
LSAT_1_V5_GN_7_68120	LSAT_1_V5_GN_7_68120_novel02	dovetail_09sept_map_inspected_12-07-2015_1_v8_lg_7	103488008	103488922	-	21
LSAT_1_V5_GN_7_68120	LSAT_1_V5_GN_7_68120_novel03	dovetail_09sept_map_inspected_12-07-2015_1_v8_lg_7	103488010	103488922	-	21
LSAT_1_V5_GN_7_68120	LSAT_1_V5_GN_7_68120_novel04	dovetail_09sept_map_inspected_12-07-2015_1_v8_lg_7	103488010	103488922	-	21
LSAT_1_V5_GN_7_68120	LSAT_1_V5_GN_7_68120_novel05	dovetail_09sept_map_inspected_12-07-2015_1_v8_lg_7	103488010	103488922	-	21
LSAT_1_V5_GN_7_68120	LSAT_1_V5_GN_7_68120_novel06	dovetail_09sept_map_inspected_12-07-2015_1_v8_lg_7	103488014	103488922	-	21
LSAT_1_V5_GN_7_68120	LSAT_1_V5_GN_7_68120_novel07	dovetail_09sept_map_inspected_12-07-2015_1_v8_lg_7	103488015	103488922	-	21
LSAT_1_V5_GN_7_68120	LSAT_1_V5_GN_7_68120_novel08	dovetail_09sept_map_inspected_12-07-2015_1_v8_lg_7	103488021	103488922	-	21
LSAT_1_V5_GN_7_68120	LSAT_1_V5_GN_7_68120_novel09	dovetail_09sept_map_inspected_12-07-2015_1_v8_lg_7	103487681	103487954	-	22
LSAT_1_V5_GN_7_68120	LSAT_1_V5_GN_7_68120_novel10	dovetail_09sept_map_inspected_12-07-2015_1_v8_lg_7	103487995	103489222	-	10
LSAT_1_V5_GN_7_68120	LSAT_1_V5_GN_7_68120_novel11	dovetail_09sept_map_inspected_12-07-2015_1_v8_lg_7	103487996	103488922	-	20
LSAT_1_V5_GN_7_68120	LSAT_1_V5_GN_7_68120_novel12	dovetail_09sept_map_inspected_12-07-2015_1_v8_lg_7	103488034	103488922	-	20
LSAT_1_V5_GN_7_68120	LSAT_1_V5_GN_7_68120_novel13	dovetail_09sept_map_inspected_12-07-2015_1_v8_lg_7	103487996	103488652	-	1
LSAT_1_V5_GN_7_68120	LSAT_1_V5_GN_7_68120_novel14	dovetail_09sept_map_inspected_12-07-2015_1_v8_lg_7	103487997	103488922	-	19
LSAT_1_V5_GN_7_68120	LSAT_1_V5_GN_7_68120_novel15	dovetail_09sept_map_inspected_12-07-2015_1_v8_lg_7	103487997	103488922	-	24
LSAT_1_V5_GN_7_68120	LSAT_1_V5_GN_7_68120_novel16	dovetail_09sept_map_inspected_12-07-2015_1_v8_lg_7	103487997	103488922	-	20
LSAT_1_V5_GN_7_68120	LSAT_1_V5_GN_7_68120_novel17	dovetail_09sept_map_inspected_12-07-2015_1_v8_lg_7	103488010	103488922	-	20
LSAT_1_V5_GN_7_68120	LSAT_1_V5_GN_7_68120_novel18	dovetail_09sept_map_inspected_12-07-2015_1_v8_lg_7	103487997	103488922	-	22
LSAT_1_V5_GN_7_68120	LSAT_1_V5_GN_7_68120_novel19	dovetail_09sept_map_inspected_12-07-2015_1_v8_lg_7	103488010	103488922	-	22
LSAT_1_V5_GN_7_68120	LSAT_1_V5_GN_7_68120_novel20	dovetail_09sept_map_inspected_12-07-2015_1_v8_lg_7	103487998	103488922	-	12
LSAT_1_V5_GN_7_68120	LSAT_1_V5_GN_7_68120_novel21	dovetail_09sept_map_inspected_12-07-2015_1_v8_lg_7	103487999	103488922	-	19
LSAT_1_V5_GN_7_68120	LSAT_1_V5_GN_7_68120_novel22	dovetail_09sept_map_inspected_12-07-2015_1_v8_lg_7	103488001	103488922	-	19
LSAT_1_V5_GN_7_68120	LSAT_1_V5_GN_7_68120_novel23	dovetail_09sept_map_inspected_12-07-2015_1_v8_lg_7	103488008	103488922	-	19
LSAT_1_V5_GN_7_68120	LSAT_1_V5_GN_7_68120_novel24	dovetail_09sept_map_inspected_12-07-2015_1_v8_lg_7	103488010	103488922	-	19
LSAT_1_V5_GN_7_68120	LSAT_1_V5_GN_7_68120_novel25	dovetail_09sept_map_inspected_12-07-2015_1_v8_lg_7	103488021	103488922	-	19
LSAT_1_V5_GN_7_68120	LSAT_1_V5_GN_7_68120_novel26	dovetail_09sept_map_inspected_12-07-2015_1_v8_lg_7	103488007	103488922	-	20
LSAT_1_V5_GN_7_68120	LSAT_1_V5_GN_7_68120_novel27	dovetail_09sept_map_inspected_12-07-2015_1_v8_lg_7	103488021	103488922	-	20
LSAT_1_V5_GN_7_68120	LSAT_1_V5_GN_7_68120_novel28	dovetail_09sept_map_inspected_12-07-2015_1_v8_lg_7	103488010	103488922	-	20
LSAT_1_V5_GN_7_68120	LSAT_1_V5_GN_7_68120_novel29	dovetail_09sept_map_inspected_12-07-2015_1_v8_lg_7	103488065	103488922	-	20
LSAT_1_V5_GN_7_68120	LSAT_1_V5_GN_7_68120_novel30	dovetail_09sept_map_inspected_12-07-2015_1_v8_lg_7	103488008	103488922	-	19
LSAT_1_V5_GN_7_68120	LSAT_1_V5_GN_7_68120_novel31	dovetail_09sept_map_inspected_12-07-2015_1_v8_lg_7	103488014	103488922	-	18
LSAT_1_V5_GN_7_68120	LSAT_1_V5_GN_7_68120_novel32	dovetail_09sept_map_inspected_12-07-2015_1_v8_lg_7	103488010	103488922	-	3
LSAT_1_V5_GN_7_68120	LSAT_1_V5_GN_7_68120_novel33	dovetail_09sept_map_inspected_12-07-2015_1_v8_lg_7	103488010	103488922	-	6
LSAT_1_V5_GN_7_68120	LSAT_1_V5_GN_7_68120_novel34	dovetail_09sept_map_inspected_12-07-2015_1_v8_lg_7	103488010	103488922	-	14
LSAT_1_V5_GN_7_68120	LSAT_1_V5_GN_7_68120_novel35	dovetail_09sept_map_inspected_12-07-2015_1_v8_lg_7	103488010	103488922	-	14
LSAT_1_V5_GN_7_68120	LSAT_1_V5_GN_7_68120_novel36	dovetail_09sept_map_inspected_12-07-2015_1_v8_lg_7	103488010	103489206	-	21
LSAT_1_V5_GN_7_68120	LSAT_1_V5_GN_7_68120_novel37	dovetail_09sept_map_inspected_12-07-2015_1_v8_lg_7	103488010	103488922	-	23
LSAT_1_V5_GN_7_68120	LSAT_1_V5_GN_7_68120_novel38	dovetail_09sept_map_inspected_12-07-2015_1_v8_lg_7	103488010	103488922	-	18
LSAT_1_V5_GN_7_68120	LSAT_1_V5_GN_7_68120_novel39	dovetail_09sept_map_inspected_12-07-2015_1_v8_lg_7	103488010	103488922	-	10
LSAT_1_V5_GN_7_68120	LSAT_1_V5_GN_7_68120_novel40	dovetail_09sept_map_inspected_12-07-2015_1_v8_lg_7	103488010	103488922	-	22
LSAT_1_V5_GN_7_68120	LSAT_1_V5_GN_7_68120_novel41	dovetail_09sept_map_inspected_12-07-2015_1_v8_lg_7	103488010	103488922	-	21
LSAT_1_V5_GN_7_68120	LSAT_1_V5_GN_7_68120_novel42	dovetail_09sept_map_inspected_12-07-2015_1_v8_lg_7	103488066	103488922	-	21
LSAT_1_V5_GN_7_68120	LSAT_1_V5_GN_7_68120_novel43	dovetail_09sept_map_inspected_12-07-2015_1_v8_lg_7	103488010	103488922	-	11
LSAT_1_V5_GN_7_68120	LSAT_1_V5_GN_7_68120_novel44	dovetail_09sept_map_inspected_12-07-2015_1_v8_lg_7	103488010	103488922	-	20
LSAT_1_V5_GN_7_68120	LSAT_1_V5_GN_7_68120_novel45	dovetail_09sept_map_inspected_12-07-2015_1_v8_lg_7	103488073	103488922	-	20
LSAT_1_V5_GN_7_68120	LSAT_1_V5_GN_7_68120_novel46	dovetail_09sept_map_inspected_12-07-2015_1_v8_lg_7	103488010	103488922	-	22
LSAT_1_V5_GN_7_68120	LSAT_1_V5_GN_7_68120_novel47	dovetail_09sept_map_inspected_12-07-2015_1_v8_lg_7	103488014	103488922	-	20
LSAT_1_V5_GN_7_68120	LSAT_1_V5_GN_7_68120_novel48	dovetail_09sept_map_inspected_12-07-2015_1_v8_lg_7	103488015	103488922	-	18
LSAT_1_V5_GN_7_68120	LSAT_1_V5_GN_7_68120_novel49	dovetail_09sept_map_inspected_12-07-2015_1_v8_lg_7	103488020	103488922	-	19
LSAT_1_V5_GN_7_68120	LSAT_1_V5_GN_7_68120_novel50	dovetail_09sept_map_inspected_12-07-2015_1_v8_lg_7	103488021	103488922	-	22
LSAT_1_V5_GN_7_68120	LSAT_1_V5_GN_7_68120_novel51	dovetail_09sept_map_inspected_12-07-2015_1_v8_lg_7	103488052	103488922	-	21
LSAT_1_V5_GN_7_68120	LSAT_1_V5_GN_7_68120_novel52	dovetail_09sept_map_inspected_12-07-2015_1_v8_lg_7	103488067	103488922	-	13
LSAT_1_V5_GN_7_68120	LSAT_1_V5_GN_7_68120_novel53	dovetail_09sept_map_inspected_12-07-2015_1_v8_lg_7	103488094	103488922	-	15
LSAT_1_V5_GN_7_68120	LSAT_1_V5_GN_7_68120_novel54	dovetail_09sept_map_inspected_12-07-2015_1_v8_lg_7	103497130	103497302	-	10
LSAT_1_V5_GN_9_60220	LSAT_1_V5_GN_9_60220_novel01	dovetail_09sept_map_inspected_12-07-2015_1_v8_lg_9	69869073	69869538	-	3
LSAT_1_V5_GN_7_85921	LSAT_1_V5_GN_7_85921_novel01	dovetail_09sept_map_inspected_12-07-2015_1_v8_lg_7	143631040	143631622	+	1
LSAT_1_V5_GN_7_85921	LSAT_1_V5_GN_7_85921_novel02	dovetail_09sept_map_inspected_12-07-2015_1_v8_lg_7	143631404	143631613	+	1
LSAT_1_V5_GN_8_145640	LSAT_1_V5_GN_8_145640_novel01	dovetail_09sept_map_inspected_12-07-2015_1_v8_lg_8	241158678	241158942	-	5
LSAT_1_V5_GN_8_145640	LSAT_1_V5_GN_8_145640_novel02	dovetail_09sept_map_inspected_12-07-2015_1_v8_lg_8	241158681	241158942	-	18
LSAT_1_V5_GN_8_145640	LSAT_1_V5_GN_8_145640_novel03	dovetail_09sept_map_inspected_12-07-2015_1_v8_lg_8	241158737	241158942	-	13
LSAT_1_V5_GN_8_145640	LSAT_1_V5_GN_8_145640_novel04	dovetail_09sept_map_inspected_12-07-2015_1_v8_lg_8	241158767	241158942	-	4
LSAT_1_V5_GN_4_123620	LSAT_1_V5_GN_4_123620_novel01	dovetail_09sept_map_inspected_12-07-2015_1_v8_lg_4	223196276	223196688	-	2
LSAT_1_V5_GN_5_149520	LSAT_1_V5_GN_5_149520_novel01	dovetail_09sept_map_inspected_12-07-2015_1_v8_lg_5	283175095	283175380	-	20
LSAT_1_V5_GN_9_20980	LSAT_1_V5_GN_9_20980_novel01	dovetail_09sept_map_inspected_12-07-2015_1_v8_lg_9	22089709	22090205	-	22
LSAT_1_V5_GN_8_90261	LSAT_1_V5_GN_8_90261_novel01	dovetail_09sept_map_inspected_12-07-2015_1_v8_lg_8	130285584	130286119	-	19
LSAT_1_V5_GN_8_90261	LSAT_1_V5_GN_8_90261_novel02	dovetail_09sept_map_inspected_12-07-2015_1_v8_lg_8	130285661	130286119	-	19
LSAT_1_V5_GN_8_90261	LSAT_1_V5_GN_8_90261_novel03	dovetail_09sept_map_inspected_12-07-2015_1_v8_lg_8	130285745	130286119	-	19
LSAT_1_V5_GN_8_90261	LSAT_1_V5_GN_8_90261_novel04	dovetail_09sept_map_inspected_12-07-2015_1_v8_lg_8	130285746	130286119	-	19
LSAT_1_V5_GN_8_90261	LSAT_1_V5_GN_8_90261_novel05	dovetail_09sept_map_inspected_12-07-2015_1_v8_lg_8	130285661	130286119	-	19
LSAT_1_V5_GN_8_90261	LSAT_1_V5_GN_8_90261_novel06	dovetail_09sept_map_inspected_12-07-2015_1_v8_lg_8	130285743	130286119	-	19
LSAT_1_V5_GN_8_90261	LSAT_1_V5_GN_8_90261_novel07	dovetail_09sept_map_inspected_12-07-2015_1_v8_lg_8	130285667	130286119	-	14
LSAT_1_V5_GN_8_90261	LSAT_1_V5_GN_8_90261_novel08	dovetail_09sept_map_inspected_12-07-2015_1_v8_lg_8	130285667	130286119	-	17
LSAT_1_V5_GN_8_90261	LSAT_1_V5_GN_8_90261_novel09	dovetail_09sept_map_inspected_12-07-2015_1_v8_lg_8	130285709	130286119	-	8
LSAT_1_V5_GN_8_90261	LSAT_1_V5_GN_8_90261_novel10	dovetail_09sept_map_inspected_12-07-2015_1_v8_lg_8	130285718	130286119	-	18
LSAT_1_V5_GN_8_90261	LSAT_1_V5_GN_8_90261_novel11	dovetail_09sept_map_inspected_12-07-2015_1_v8_lg_8	130285727	130286119	-	19
LSAT_1_V5_GN_8_90261	LSAT_1_V5_GN_8_90261_novel12	dovetail_09sept_map_inspected_12-07-2015_1_v8_lg_8	130285742	130286119	-	18
LSAT_1_V5_GN_8_90261	LSAT_1_V5_GN_8_90261_novel13	dovetail_09sept_map_inspected_12-07-2015_1_v8_lg_8	130285742	130286119	-	16
LSAT_1_V5_GN_8_90261	LSAT_1_V5_GN_8_90261_novel14	dovetail_09sept_map_inspected_12-07-2015_1_v8_lg_8	130285743	130286119	-	18
LSAT_1_V5_GN_8_90261	LSAT_1_V5_GN_8_90261_novel15	dovetail_09sept_map_inspected_12-07-2015_1_v8_lg_8	130285744	130286306	-	19
LSAT_1_V5_GN_8_90261	LSAT_1_V5_GN_8_90261_novel16	dovetail_09sept_map_inspected_12-07-2015_1_v8_lg_8	130285744	130286119	-	12
LSAT_1_V5_GN_8_90261	LSAT_1_V5_GN_8_90261_novel17	dovetail_09sept_map_inspected_12-07-2015_1_v8_lg_8	130285744	130286119	-	2
LSAT_1_V5_GN_8_90261	LSAT_1_V5_GN_8_90261_novel18	dovetail_09sept_map_inspected_12-07-2015_1_v8_lg_8	130285747	130286119	-	20
LSAT_1_V5_GN_8_90261	LSAT_1_V5_GN_8_90261_novel19	dovetail_09sept_map_inspected_12-07-2015_1_v8_lg_8	130285747	130286119	-	20
LSAT_1_V5_GN_8_90261	LSAT_1_V5_GN_8_90261_novel20	dovetail_09sept_map_inspected_12-07-2015_1_v8_lg_8	130285747	130286119	-	20
LSAT_1_V5_GN_8_90261	LSAT_1_V5_GN_8_90261_novel21	dovetail_09sept_map_inspected_12-07-2015_1_v8_lg_8	130286490	130286776	-	16
LSAT_1_V5_GN_3_111441	LSAT_1_V5_GN_3_111441_novel01	dovetail_09sept_map_inspected_12-07-2015_1_v8_lg_3	185484245	185485430	+	7
LSAT_1_V5_GN_3_111441	LSAT_1_V5_GN_3_111441_novel02	dovetail_09sept_map_inspected_12-07-2015_1_v8_lg_3	185484245	185485428	+	4
LSAT_1_V5_GN_3_111441	LSAT_1_V5_GN_3_111441_novel03	dovetail_09sept_map_inspected_12-07-2015_1_v8_lg_3	185484369	185485434	+	1
LSAT_1_V5_GN_3_28001	LSAT_1_V5_GN_3_28001_novel01	dovetail_09sept_map_inspected_12-07-2015_1_v8_lg_3	36357785	36358079	-	5
LSAT_1_V5_GN_3_54180	LSAT_1_V5_GN_3_54180_novel01	dovetail_09sept_map_inspected_12-07-2015_1_v8_lg_3	71988998	71989582	-	6
LSAT_1_V5_GN_3_54180	LSAT_1_V5_GN_3_54180_novel02	dovetail_09sept_map_inspected_12-07-2015_1_v8_lg_3	71989003	71989582	-	10
LSAT_1_V5_GN_3_54180	LSAT_1_V5_GN_3_54180_novel03	dovetail_09sept_map_inspected_12-07-2015_1_v8_lg_3	71989003	71989582	-	8
LSAT_1_V5_GN_3_46701	LSAT_1_V5_GN_3_46701_novel01	dovetail_09sept_map_inspected_12-07-2015_1_v8_lg_3	59757183	59757501	-	11
LSAT_1_V5_GN_2_108781	LSAT_1_V5_GN_2_108781_novel01	dovetail_09sept_map_inspected_12-07-2015_1_v8_lg_2	187199034	187199259	+	2
LSAT_1_V5_GN_8_15340	LSAT_1_V5_GN_8_15340_novel01	dovetail_09sept_map_inspected_12-07-2015_1_v8_lg_8	20015153	20016401	+	1
LSAT_1_V5_GN_8_15340	LSAT_1_V5_GN_8_15340_novel02	dovetail_09sept_map_inspected_12-07-2015_1_v8_lg_8	20016132	20016402	+	1
LSAT_1_V5_GN_8_15340	LSAT_1_V5_GN_8_15340_novel03	dovetail_09sept_map_inspected_12-07-2015_1_v8_lg_8	20015865	20016254	+	2
LSAT_1_V5_GN_5_76861	LSAT_1_V5_GN_5_76861_novel01	dovetail_09sept_map_inspected_12-07-2015_1_v8_lg_5	174204372	174204468	-	13
LSAT_1_V5_GN_4_48361	LSAT_1_V5_GN_4_48361_novel01	dovetail_09sept_map_inspected_12-07-2015_1_v8_lg_4	70224297	70225585	+	3
LSAT_1_V5_GN_3_134400	LSAT_1_V5_GN_3_134400_novel01	dovetail_09sept_map_inspected_12-07-2015_1_v8_lg_3	240855693	240856012	-	6
LSAT_1_V5_GN_3_134400	LSAT_1_V5_GN_3_134400_novel02	dovetail_09sept_map_inspected_12-07-2015_1_v8_lg_3	240855693	240856012	-	2
LSAT_1_V5_GN_8_81460	LSAT_1_V5_GN_8_81460_novel01	dovetail_09sept_map_inspected_12-07-2015_1_v8_lg_8	116743631	116744366	-	1
LSAT_1_V5_GN_8_81460	LSAT_1_V5_GN_8_81460_novel02	dovetail_09sept_map_inspected_12-07-2015_1_v8_lg_8	116743778	116744364	-	2
LSAT_1_V5_GN_3_85700	LSAT_1_V5_GN_3_85700_novel01	dovetail_09sept_map_inspected_12-07-2015_1_v8_lg_3	123433818	123434494	-	3
LSAT_1_V5_GN_3_85700	LSAT_1_V5_GN_3_85700_novel02	dovetail_09sept_map_inspected_12-07-2015_1_v8_lg_3	123433931	123434494	-	2
LSAT_1_V5_GN_3_85700	LSAT_1_V5_GN_3_85700_novel03	dovetail_09sept_map_inspected_12-07-2015_1_v8_lg_3	123434446	123436102	-	2
LSAT_1_V5_GN_3_85700	LSAT_1_V5_GN_3_85700_novel04	dovetail_09sept_map_inspected_12-07-2015_1_v8_lg_3	123434481	123438366	-	1
LSAT_1_V5_GN_3_85700	LSAT_1_V5_GN_3_85700_novel05	dovetail_09sept_map_inspected_12-07-2015_1_v8_lg_3	123436581	123437465	-	1
LSAT_1_V5_GN_3_85700	LSAT_1_V5_GN_3_85700_novel06	dovetail_09sept_map_inspected_12-07-2015_1_v8_lg_3	123434522	123436102	-	2
LSAT_1_V5_GN_8_117941	LSAT_1_V5_GN_8_117941_novel01	dovetail_09sept_map_inspected_12-07-2015_1_v8_lg_8	181810184	181810848	+	10
LSAT_1_V5_GN_7_48220	LSAT_1_V5_GN_7_48220_novel01	dovetail_09sept_map_inspected_12-07-2015_1_v8_lg_7	65636130	65636218	-	7
LSAT_1_V5_GN_7_48220	LSAT_1_V5_GN_7_48220_novel02	dovetail_09sept_map_inspected_12-07-2015_1_v8_lg_7	65636130	65636218	-	8
LSAT_1_V5_GN_7_48220	LSAT_1_V5_GN_7_48220_novel03	dovetail_09sept_map_inspected_12-07-2015_1_v8_lg_7	65638215	65639090	-	5
LSAT_1_V5_GN_7_84560	LSAT_1_V5_GN_7_84560_novel01	dovetail_09sept_map_inspected_12-07-2015_1_v8_lg_7	141283909	141284194	+	3
LSAT_1_V5_GN_9_86780	LSAT_1_V5_GN_9_86780_novel01	dovetail_09sept_map_inspected_12-07-2015_1_v8_lg_9	134466977	134468335	-	6
LSAT_1_V5_GN_9_86780	LSAT_1_V5_GN_9_86780_novel02	dovetail_09sept_map_inspected_12-07-2015_1_v8_lg_9	134467298	134468113	-	1
LSAT_1_V5_GN_9_86780	LSAT_1_V5_GN_9_86780_novel03	dovetail_09sept_map_inspected_12-07-2015_1_v8_lg_9	134467343	134467544	-	1
LSAT_1_V5_GN_9_86780	LSAT_1_V5_GN_9_86780_novel04	dovetail_09sept_map_inspected_12-07-2015_1_v8_lg_9	134467345	134468335	-	8
LSAT_1_V5_GN_9_86780	LSAT_1_V5_GN_9_86780_novel05	dovetail_09sept_map_inspected_12-07-2015_1_v8_lg_9	134467313	134468335	-	7
LSAT_1_V5_GN_9_86780	LSAT_1_V5_GN_9_86780_novel06	dovetail_09sept_map_inspected_12-07-2015_1_v8_lg_9	134467314	134468335	-	3
LSAT_1_V5_GN_1_123940	LSAT_1_V5_GN_1_123940_novel01	dovetail_09sept_map_inspected_12-07-2015_1_v8_lg_1	203132906	203133354	-	1
LSAT_1_V5_GN_1_35621	LSAT_1_V5_GN_1_35621_novel01	dovetail_09sept_map_inspected_12-07-2015_1_v8_lg_1	42115055	42115270	+	6
LSAT_1_V5_GN_1_35621	LSAT_1_V5_GN_1_35621_novel02	dovetail_09sept_map_inspected_12-07-2015_1_v8_lg_1	42115055	42115353	+	5
LSAT_1_V5_GN_1_35621	LSAT_1_V5_GN_1_35621_novel03	dovetail_09sept_map_inspected_12-07-2015_1_v8_lg_1	42115055	42115344	+	3
LSAT_1_V5_GN_1_35621	LSAT_1_V5_GN_1_35621_novel04	dovetail_09sept_map_inspected_12-07-2015_1_v8_lg_1	42115055	42115336	+	2
LSAT_1_V5_GN_6_32141	LSAT_1_V5_GN_6_32141_novel01	dovetail_09sept_map_inspected_12-07-2015_1_v8_lg_6	41817694	41818273	+	8
LSAT_1_V5_GN_6_32141	LSAT_1_V5_GN_6_32141_novel02	dovetail_09sept_map_inspected_12-07-2015_1_v8_lg_6	41807869	41808168	+	1
LSAT_1_V5_GN_6_32141	LSAT_1_V5_GN_6_32141_novel03	dovetail_09sept_map_inspected_12-07-2015_1_v8_lg_6	41815738	41815797	+	3
LSAT_1_V5_GN_6_32141	LSAT_1_V5_GN_6_32141_novel04	dovetail_09sept_map_inspected_12-07-2015_1_v8_lg_6	41810935	41811966	+	1
LSAT_1_V5_GN_6_32141	LSAT_1_V5_GN_6_32141_novel05	dovetail_09sept_map_inspected_12-07-2015_1_v8_lg_6	41817694	41818132	+	4
LSAT_1_V5_GN_6_32141	LSAT_1_V5_GN_6_32141_novel06	dovetail_09sept_map_inspected_12-07-2015_1_v8_lg_6	41817694	41818131	+	3
LSAT_1_V5_GN_6_32141	LSAT_1_V5_GN_6_32141_novel07	dovetail_09sept_map_inspected_12-07-2015_1_v8_lg_6	41817872	41818132	+	1
LSAT_1_V5_GN_7_103561	LSAT_1_V5_GN_7_103561_novel01	dovetail_09sept_map_inspected_12-07-2015_1_v8_lg_7	172667649	172668271	+	2
LSAT_1_V5_GN_7_103561	LSAT_1_V5_GN_7_103561_novel02	dovetail_09sept_map_inspected_12-07-2015_1_v8_lg_7	172667674	172668318	+	1
LSAT_1_V5_GN_7_103561	LSAT_1_V5_GN_7_103561_novel03	dovetail_09sept_map_inspected_12-07-2015_1_v8_lg_7	172668073	172668318	+	1
LSAT_1_V5_GN_9_86300	LSAT_1_V5_GN_9_86300_novel01	dovetail_09sept_map_inspected_12-07-2015_1_v8_lg_9	134301747	134302668	-	2
LSAT_1_V5_GN_9_86300	LSAT_1_V5_GN_9_86300_novel02	dovetail_09sept_map_inspected_12-07-2015_1_v8_lg_9	134301747	134302668	-	8
LSAT_1_V5_GN_9_86300	LSAT_1_V5_GN_9_86300_novel03	dovetail_09sept_map_inspected_12-07-2015_1_v8_lg_9	134301751	134302668	-	5
LSAT_1_V5_GN_9_86300	LSAT_1_V5_GN_9_86300_novel04	dovetail_09sept_map_inspected_12-07-2015_1_v8_lg_9	134301752	134302156	-	1
LSAT_1_V5_GN_9_86300	LSAT_1_V5_GN_9_86300_novel05	dovetail_09sept_map_inspected_12-07-2015_1_v8_lg_9	134301817	134302668	-	10
LSAT_1_V5_GN_5_105820	LSAT_1_V5_GN_5_105820_novel01	dovetail_09sept_map_inspected_12-07-2015_1_v8_lg_5	223528425	223528708	-	1
LSAT_1_V5_GN_5_105820	LSAT_1_V5_GN_5_105820_novel02	dovetail_09sept_map_inspected_12-07-2015_1_v8_lg_5	223528472	223528813	-	1
LSAT_1_V5_GN_8_23601	LSAT_1_V5_GN_8_23601_novel01	dovetail_09sept_map_inspected_12-07-2015_1_v8_lg_8	29003269	29003493	-	1
LSAT_1_V5_GN_3_90141	LSAT_1_V5_GN_3_90141_novel01	dovetail_09sept_map_inspected_12-07-2015_1_v8_lg_3	132442614	132442951	+	3
LSAT_1_V5_GN_3_90141	LSAT_1_V5_GN_3_90141_novel02	dovetail_09sept_map_inspected_12-07-2015_1_v8_lg_3	132442798	132443088	+	4
LSAT_1_V5_GN_3_90141	LSAT_1_V5_GN_3_90141_novel03	dovetail_09sept_map_inspected_12-07-2015_1_v8_lg_3	132442798	132442985	+	3
LSAT_1_V5_GN_9_82461	LSAT_1_V5_GN_9_82461_novel01	dovetail_09sept_map_inspected_12-07-2015_1_v8_lg_9	126472306	126472757	+	1
LSAT_1_V5_GN_6_55840	LSAT_1_V5_GN_6_55840_novel01	dovetail_09sept_map_inspected_12-07-2015_1_v8_lg_6	77198009	77198428	-	1
LSAT_1_V5_GN_6_55840	LSAT_1_V5_GN_6_55840_novel02	dovetail_09sept_map_inspected_12-07-2015_1_v8_lg_6	77198427	77198520	-	4
LSAT_1_V5_GN_2_101440	LSAT_1_V5_GN_2_101440_novel01	dovetail_09sept_map_inspected_12-07-2015_1_v8_lg_2	179481386	179481960	+	2
LSAT_1_V5_GN_2_101440	LSAT_1_V5_GN_2_101440_novel02	dovetail_09sept_map_inspected_12-07-2015_1_v8_lg_2	179481453	179481904	+	1
LSAT_1_V5_GN_2_112360	LSAT_1_V5_GN_2_112360_novel01	dovetail_09sept_map_inspected_12-07-2015_1_v8_lg_2	191600695	191601890	-	1
LSAT_1_V5_GN_2_112360	LSAT_1_V5_GN_2_112360_novel02	dovetail_09sept_map_inspected_12-07-2015_1_v8_lg_2	191601297	191601644	-	1
LSAT_1_V5_GN_2_112360	LSAT_1_V5_GN_2_112360_novel03	dovetail_09sept_map_inspected_12-07-2015_1_v8_lg_2	191601298	191601907	-	1
LSAT_1_V5_GN_2_112360	LSAT_1_V5_GN_2_112360_novel04	dovetail_09sept_map_inspected_12-07-2015_1_v8_lg_2	191601332	191601786	-	1
LSAT_1_V5_GN_4_180280	LSAT_1_V5_GN_4_180280_novel01	dovetail_09sept_map_inspected_12-07-2015_1_v8_lg_4	367992521	367992815	+	11
LSAT_1_V5_GN_4_180280	LSAT_1_V5_GN_4_180280_novel02	dovetail_09sept_map_inspected_12-07-2015_1_v8_lg_4	367990705	367991245	+	7
LSAT_1_V5_GN_4_180280	LSAT_1_V5_GN_4_180280_novel03	dovetail_09sept_map_inspected_12-07-2015_1_v8_lg_4	367992521	367992741	+	4
LSAT_1_V5_GN_4_180280	LSAT_1_V5_GN_4_180280_novel04	dovetail_09sept_map_inspected_12-07-2015_1_v8_lg_4	367992521	367992739	+	2
LSAT_1_V5_GN_4_124920	LSAT_1_V5_GN_4_124920_novel01	dovetail_09sept_map_inspected_12-07-2015_1_v8_lg_4	226594929	226595288	+	1
LSAT_1_V5_GN_5_32121	LSAT_1_V5_GN_5_32121_novel01	dovetail_09sept_map_inspected_12-07-2015_1_v8_lg_5	68377787	68377985	+	3
LSAT_1_V5_GN_2_108280	LSAT_1_V5_GN_2_108280_novel01	dovetail_09sept_map_inspected_12-07-2015_1_v8_lg_2	184935613	184936297	+	8
LSAT_1_V5_GN_2_108280	LSAT_1_V5_GN_2_108280_novel02	dovetail_09sept_map_inspected_12-07-2015_1_v8_lg_2	184935934	184936307	+	1
LSAT_1_V5_GN_1_120680	LSAT_1_V5_GN_1_120680_novel01	dovetail_09sept_map_inspected_12-07-2015_1_v8_lg_1	184710256	184711508	-	4
LSAT_1_V5_GN_8_80560	LSAT_1_V5_GN_8_80560_novel01	dovetail_09sept_map_inspected_12-07-2015_1_v8_lg_8	115964708	115967226	-	2
LSAT_1_V5_GN_8_80560	LSAT_1_V5_GN_8_80560_novel02	dovetail_09sept_map_inspected_12-07-2015_1_v8_lg_8	115964732	115965222	-	1
LSAT_1_V5_GN_9_38901	LSAT_1_V5_GN_9_38901_novel01	dovetail_09sept_map_inspected_12-07-2015_1_v8_lg_9	42903716	42903917	+	4
LSAT_1_V5_GN_9_38901	LSAT_1_V5_GN_9_38901_novel02	dovetail_09sept_map_inspected_12-07-2015_1_v8_lg_9	42903716	42903981	+	2
LSAT_1_V5_GN_2_110080	LSAT_1_V5_GN_2_110080_novel01	dovetail_09sept_map_inspected_12-07-2015_1_v8_lg_2	188253184	188253453	+	5
LSAT_1_V5_GN_9_27501	LSAT_1_V5_GN_9_27501_novel01	dovetail_09sept_map_inspected_12-07-2015_1_v8_lg_9	31742019	31742345	+	14
LSAT_1_V5_GN_9_27501	LSAT_1_V5_GN_9_27501_novel02	dovetail_09sept_map_inspected_12-07-2015_1_v8_lg_9	31742019	31742352	+	6
LSAT_1_V5_GN_4_153060	LSAT_1_V5_GN_4_153060_novel01	dovetail_09sept_map_inspected_12-07-2015_1_v8_lg_4	303770021	303770249	-	5
LSAT_1_V5_GN_4_153060	LSAT_1_V5_GN_4_153060_novel02	dovetail_09sept_map_inspected_12-07-2015_1_v8_lg_4	303772072	303772645	-	5
LSAT_1_V5_GN_4_153060	LSAT_1_V5_GN_4_153060_novel03	dovetail_09sept_map_inspected_12-07-2015_1_v8_lg_4	303772790	303772931	-	4
LSAT_1_V5_GN_2_127360	LSAT_1_V5_GN_2_127360_novel01	dovetail_09sept_map_inspected_12-07-2015_1_v8_lg_2	206253635	206253945	+	7
LSAT_1_V5_GN_2_127360	LSAT_1_V5_GN_2_127360_novel02	dovetail_09sept_map_inspected_12-07-2015_1_v8_lg_2	206253635	206253946	+	5
LSAT_1_V5_GN_2_127360	LSAT_1_V5_GN_2_127360_novel03	dovetail_09sept_map_inspected_12-07-2015_1_v8_lg_2	206253635	206253873	+	3
LSAT_1_V5_GN_8_23960	LSAT_1_V5_GN_8_23960_novel01	dovetail_09sept_map_inspected_12-07-2015_1_v8_lg_8	29679323	29681568	+	1
LSAT_1_V5_GN_5_175961	LSAT_1_V5_GN_5_175961_novel01	dovetail_09sept_map_inspected_12-07-2015_1_v8_lg_5	320275621	320275994	-	4
LSAT_1_V5_GN_9_111000	LSAT_1_V5_GN_9_111000_novel01	dovetail_09sept_map_inspected_12-07-2015_1_v8_lg_9	179552354	179552784	-	6
LSAT_1_V5_GN_3_109121	LSAT_1_V5_GN_3_109121_novel01	dovetail_09sept_map_inspected_12-07-2015_1_v8_lg_3	180408385	180408950	+	3
LSAT_1_V5_GN_3_109121	LSAT_1_V5_GN_3_109121_novel02	dovetail_09sept_map_inspected_12-07-2015_1_v8_lg_3	180408616	180408949	+	1
LSAT_1_V5_GN_9_11421	LSAT_1_V5_GN_9_11421_novel01	dovetail_09sept_map_inspected_12-07-2015_1_v8_lg_9	13271251	13271448	-	10
LSAT_1_V5_GN_9_11421	LSAT_1_V5_GN_9_11421_novel02	dovetail_09sept_map_inspected_12-07-2015_1_v8_lg_9	13272155	13273498	-	5
LSAT_1_V5_GN_8_153920	LSAT_1_V5_GN_8_153920_novel01	dovetail_09sept_map_inspected_12-07-2015_1_v8_lg_8	267300028	267300659	-	2
LSAT_1_V5_GN_8_153920	LSAT_1_V5_GN_8_153920_novel02	dovetail_09sept_map_inspected_12-07-2015_1_v8_lg_8	267300690	267303231	-	1
LSAT_1_V5_GN_8_153920	LSAT_1_V5_GN_8_153920_novel03	dovetail_09sept_map_inspected_12-07-2015_1_v8_lg_8	267300691	267301465	-	1
LSAT_1_V5_GN_4_68860	LSAT_1_V5_GN_4_68860_novel01	dovetail_09sept_map_inspected_12-07-2015_1_v8_lg_4	108452949	108453324	+	3
LSAT_1_V5_GN_4_68860	LSAT_1_V5_GN_4_68860_novel02	dovetail_09sept_map_inspected_12-07-2015_1_v8_lg_4	108451154	108451849	+	1
LSAT_1_V5_GN_3_49441	LSAT_1_V5_GN_3_49441_novel01	dovetail_09sept_map_inspected_12-07-2015_1_v8_lg_3	62967147	62967369	+	1
LSAT_1_V5_GN_9_38921	LSAT_1_V5_GN_9_38921_novel01	dovetail_09sept_map_inspected_12-07-2015_1_v8_lg_9	42894684	42895544	+	4
LSAT_1_V5_GN_9_38921	LSAT_1_V5_GN_9_38921_novel02	dovetail_09sept_map_inspected_12-07-2015_1_v8_lg_9	42894684	42895613	+	3
LSAT_1_V5_GN_9_38921	LSAT_1_V5_GN_9_38921_novel03	dovetail_09sept_map_inspected_12-07-2015_1_v8_lg_9	42895277	42895544	+	1
LSAT_1_V5_GN_9_50120	LSAT_1_V5_GN_9_50120_novel01	dovetail_09sept_map_inspected_12-07-2015_1_v8_lg_9	54065229	54065443	+	10
LSAT_1_V5_GN_9_50120	LSAT_1_V5_GN_9_50120_novel02	dovetail_09sept_map_inspected_12-07-2015_1_v8_lg_9	54065229	54065536	+	9
LSAT_1_V5_GN_9_50120	LSAT_1_V5_GN_9_50120_novel03	dovetail_09sept_map_inspected_12-07-2015_1_v8_lg_9	54065229	54065554	+	5
LSAT_1_V5_GN_9_101220	LSAT_1_V5_GN_9_101220_novel01	dovetail_09sept_map_inspected_12-07-2015_1_v8_lg_9	162079769	162080156	-	1
LSAT_1_V5_GN_9_101220	LSAT_1_V5_GN_9_101220_novel02	dovetail_09sept_map_inspected_12-07-2015_1_v8_lg_9	162079771	162080467	-	2
LSAT_1_V5_GN_9_101220	LSAT_1_V5_GN_9_101220_novel03	dovetail_09sept_map_inspected_12-07-2015_1_v8_lg_9	162079805	162080467	-	10
LSAT_1_V5_GN_9_101220	LSAT_1_V5_GN_9_101220_novel04	dovetail_09sept_map_inspected_12-07-2015_1_v8_lg_9	162079827	162080467	-	13
LSAT_1_V5_GN_9_101220	LSAT_1_V5_GN_9_101220_novel05	dovetail_09sept_map_inspected_12-07-2015_1_v8_lg_9	162083046	162083138	-	7
LSAT_1_V5_GN_9_61461	LSAT_1_V5_GN_9_61461_novel01	dovetail_09sept_map_inspected_12-07-2015_1_v8_lg_9	72656080	72656425	+	1
LSAT_1_V5_GN_6_15340	LSAT_1_V5_GN_6_15340_novel01	dovetail_09sept_map_inspected_12-07-2015_1_v8_lg_6	20215223	20215664	-	5
LSAT_1_V5_GN_9_34801	LSAT_1_V5_GN_9_34801_novel01	dovetail_09sept_map_inspected_12-07-2015_1_v8_lg_9	36960625	36960939	-	6
LSAT_1_V5_GN_9_34801	LSAT_1_V5_GN_9_34801_novel02	dovetail_09sept_map_inspected_12-07-2015_1_v8_lg_9	36960625	36960939	-	3
LSAT_1_V5_GN_9_34801	LSAT_1_V5_GN_9_34801_novel03	dovetail_09sept_map_inspected_12-07-2015_1_v8_lg_9	36960627	36960939	-	7
LSAT_1_V5_GN_9_34801	LSAT_1_V5_GN_9_34801_novel04	dovetail_09sept_map_inspected_12-07-2015_1_v8_lg_9	36960684	36960783	-	6
LSAT_1_V5_GN_2_58261	LSAT_1_V5_GN_2_58261_novel01	dovetail_09sept_map_inspected_12-07-2015_1_v8_lg_2	124956487	124956927	-	1
LSAT_1_V5_GN_2_58261	LSAT_1_V5_GN_2_58261_novel02	dovetail_09sept_map_inspected_12-07-2015_1_v8_lg_2	124956534	124957864	-	1
LSAT_1_V5_GN_2_58261	LSAT_1_V5_GN_2_58261_novel03	dovetail_09sept_map_inspected_12-07-2015_1_v8_lg_2	124956529	124957028	-	3
LSAT_1_V5_GN_2_70460	LSAT_1_V5_GN_2_70460_novel01	dovetail_09sept_map_inspected_12-07-2015_1_v8_lg_2	143761233	143761781	-	8
LSAT_1_V5_GN_4_34900	LSAT_1_V5_GN_4_34900_novel01	dovetail_09sept_map_inspected_12-07-2015_1_v8_lg_4	51414520	51414794	+	3
LSAT_1_V5_GN_4_34900	LSAT_1_V5_GN_4_34900_novel02	dovetail_09sept_map_inspected_12-07-2015_1_v8_lg_4	51415860	51415907	+	2
LSAT_1_V5_GN_7_100781	LSAT_1_V5_GN_7_100781_novel01	dovetail_09sept_map_inspected_12-07-2015_1_v8_lg_7	169740612	169741298	-	1
LSAT_1_V5_GN_0_5300	LSAT_1_V5_GN_0_5300_novel01	dovetail_09sept_map_inspected_12-07-2015_1_v8_lg_9	150711155	150711444	-	1
LSAT_1_V5_GN_0_5300	LSAT_1_V5_GN_0_5300_novel02	dovetail_09sept_map_inspected_12-07-2015_1_v8_lg_9	150711738	150711977	-	3
LSAT_1_V5_GN_1_34721	LSAT_1_V5_GN_1_34721_novel01	dovetail_09sept_map_inspected_12-07-2015_1_v8_lg_1	40260534	40260880	-	1
LSAT_1_V5_GN_8_2701	LSAT_1_V5_GN_8_2701_novel01	dovetail_09sept_map_inspected_12-07-2015_1_v8_lg_8	3637397	3637714	+	2
LSAT_1_V5_GN_9_70200	LSAT_1_V5_GN_9_70200_novel01	dovetail_09sept_map_inspected_12-07-2015_1_v8_lg_9	90541754	90542189	-	10
LSAT_1_V5_GN_9_70200	LSAT_1_V5_GN_9_70200_novel02	dovetail_09sept_map_inspected_12-07-2015_1_v8_lg_9	90541754	90542189	-	2
LSAT_1_V5_GN_6_43021	LSAT_1_V5_GN_6_43021_novel01	dovetail_09sept_map_inspected_12-07-2015_1_v8_lg_6	57743903	57744100	+	15
LSAT_1_V5_GN_2_38600	LSAT_1_V5_GN_2_38600_novel01	dovetail_09sept_map_inspected_12-07-2015_1_v8_lg_2	85797475	85797831	+	6
LSAT_1_V5_GN_2_38600	LSAT_1_V5_GN_2_38600_novel02	dovetail_09sept_map_inspected_12-07-2015_1_v8_lg_2	85797475	85797795	+	3
LSAT_1_V5_GN_1_22801	LSAT_1_V5_GN_1_22801_novel01	dovetail_09sept_map_inspected_12-07-2015_1_v8_lg_1	27961003	27961260	+	3
LSAT_1_V5_GN_4_44681	LSAT_1_V5_GN_4_44681_novel01	dovetail_09sept_map_inspected_12-07-2015_1_v8_lg_4	63714388	63714717	+	34
LSAT_1_V5_GN_4_44681	LSAT_1_V5_GN_4_44681_novel02	dovetail_09sept_map_inspected_12-07-2015_1_v8_lg_4	63714388	63714717	+	33
LSAT_1_V5_GN_8_27820	LSAT_1_V5_GN_8_27820_novel01	dovetail_09sept_map_inspected_12-07-2015_1_v8_lg_8	34857917	34857951	-	3
LSAT_1_V5_GN_8_27820	LSAT_1_V5_GN_8_27820_novel02	dovetail_09sept_map_inspected_12-07-2015_1_v8_lg_8	34857963	34858349	-	1
LSAT_1_V5_GN_8_27820	LSAT_1_V5_GN_8_27820_novel03	dovetail_09sept_map_inspected_12-07-2015_1_v8_lg_8	34858298	34858618	-	1
LSAT_1_V5_GN_6_15860	LSAT_1_V5_GN_6_15860_novel01	dovetail_09sept_map_inspected_12-07-2015_1_v8_lg_6	21867274	21867292	-	6
LSAT_1_V5_GN_7_34001	LSAT_1_V5_GN_7_34001_novel01	dovetail_09sept_map_inspected_12-07-2015_1_v8_lg_7	45686294	45686422	+	3
LSAT_1_V5_GN_7_34001	LSAT_1_V5_GN_7_34001_novel02	dovetail_09sept_map_inspected_12-07-2015_1_v8_lg_7	45688476	45689094	+	5
LSAT_1_V5_GN_7_34001	LSAT_1_V5_GN_7_34001_novel03	dovetail_09sept_map_inspected_12-07-2015_1_v8_lg_7	45688476	45689064	+	2
LSAT_1_V5_GN_8_98561	LSAT_1_V5_GN_8_98561_novel01	dovetail_09sept_map_inspected_12-07-2015_1_v8_lg_8	145310853	145311147	-	1
LSAT_1_V5_GN_8_98561	LSAT_1_V5_GN_8_98561_novel02	dovetail_09sept_map_inspected_12-07-2015_1_v8_lg_8	145310895	145311153	-	3
LSAT_1_V5_GN_8_98561	LSAT_1_V5_GN_8_98561_novel03	dovetail_09sept_map_inspected_12-07-2015_1_v8_lg_8	145310899	145311153	-	4
LSAT_1_V5_GN_8_98561	LSAT_1_V5_GN_8_98561_novel04	dovetail_09sept_map_inspected_12-07-2015_1_v8_lg_8	145310918	145311153	-	8
LSAT_1_V5_GN_8_98561	LSAT_1_V5_GN_8_98561_novel05	dovetail_09sept_map_inspected_12-07-2015_1_v8_lg_8	145310992	145311153	-	7
LSAT_1_V5_GN_8_98561	LSAT_1_V5_GN_8_98561_novel06	dovetail_09sept_map_inspected_12-07-2015_1_v8_lg_8	145311281	145311409	-	8
LSAT_1_V5_GN_2_85720	LSAT_1_V5_GN_2_85720_novel01	dovetail_09sept_map_inspected_12-07-2015_1_v8_lg_2	161778538	161778968	+	2
LSAT_1_V5_GN_7_33721	LSAT_1_V5_GN_7_33721_novel01	dovetail_09sept_map_inspected_12-07-2015_1_v8_lg_7	46256822	46257235	-	1
LSAT_1_V5_GN_7_33721	LSAT_1_V5_GN_7_33721_novel02	dovetail_09sept_map_inspected_12-07-2015_1_v8_lg_7	46256845	46257571	-	2
LSAT_1_V5_GN_1_5380	LSAT_1_V5_GN_1_5380_novel01	dovetail_09sept_map_inspected_12-07-2015_1_v8_lg_1	6343436	6343731	+	6
LSAT_1_V5_GN_1_5380	LSAT_1_V5_GN_1_5380_novel02	dovetail_09sept_map_inspected_12-07-2015_1_v8_lg_1	6343508	6343731	+	1
LSAT_1_V5_GN_4_94741	LSAT_1_V5_GN_4_94741_novel01	dovetail_09sept_map_inspected_12-07-2015_1_v8_lg_4	156523778	156524327	+	3
LSAT_1_V5_GN_4_94741	LSAT_1_V5_GN_4_94741_novel02	dovetail_09sept_map_inspected_12-07-2015_1_v8_lg_4	156523778	156524310	+	5
LSAT_1_V5_GN_4_94741	LSAT_1_V5_GN_4_94741_novel03	dovetail_09sept_map_inspected_12-07-2015_1_v8_lg_4	156520261	156524398	+	1
LSAT_1_V5_GN_4_94741	LSAT_1_V5_GN_4_94741_novel04	dovetail_09sept_map_inspected_12-07-2015_1_v8_lg_4	156523778	156524294	+	3
LSAT_1_V5_GN_4_94741	LSAT_1_V5_GN_4_94741_novel05	dovetail_09sept_map_inspected_12-07-2015_1_v8_lg_4	156523778	156524292	+	2
LSAT_1_V5_GN_8_109721	LSAT_1_V5_GN_8_109721_novel01	dovetail_09sept_map_inspected_12-07-2015_1_v8_lg_8	166773919	166774266	+	1
LSAT_1_V5_GN_3_54160	LSAT_1_V5_GN_3_54160_novel01	dovetail_09sept_map_inspected_12-07-2015_1_v8_lg_3	71994802	71995215	-	9
LSAT_1_V5_GN_3_126420	LSAT_1_V5_GN_3_126420_novel01	dovetail_09sept_map_inspected_12-07-2015_1_v8_lg_3	218094471	218094972	+	18
LSAT_1_V5_GN_3_126420	LSAT_1_V5_GN_3_126420_novel02	dovetail_09sept_map_inspected_12-07-2015_1_v8_lg_3	218094471	218095009	+	17
LSAT_1_V5_GN_3_126420	LSAT_1_V5_GN_3_126420_novel03	dovetail_09sept_map_inspected_12-07-2015_1_v8_lg_3	218094471	218094975	+	11
LSAT_1_V5_GN_3_126420	LSAT_1_V5_GN_3_126420_novel04	dovetail_09sept_map_inspected_12-07-2015_1_v8_lg_3	218094471	218094971	+	7
LSAT_1_V5_GN_3_126420	LSAT_1_V5_GN_3_126420_novel05	dovetail_09sept_map_inspected_12-07-2015_1_v8_lg_3	218094639	218094848	+	1
LSAT_1_V5_GN_3_126420	LSAT_1_V5_GN_3_126420_novel06	dovetail_09sept_map_inspected_12-07-2015_1_v8_lg_3	218094710	218094973	+	1
LSAT_1_V5_GN_6_22840	LSAT_1_V5_GN_6_22840_novel01	dovetail_09sept_map_inspected_12-07-2015_1_v8_lg_6	29652665	29652951	+	18
LSAT_1_V5_GN_6_22840	LSAT_1_V5_GN_6_22840_novel02	dovetail_09sept_map_inspected_12-07-2015_1_v8_lg_6	29652665	29652951	+	16
LSAT_1_V5_GN_6_22840	LSAT_1_V5_GN_6_22840_novel03	dovetail_09sept_map_inspected_12-07-2015_1_v8_lg_6	29652665	29652801	+	14
LSAT_1_V5_GN_6_22840	LSAT_1_V5_GN_6_22840_novel04	dovetail_09sept_map_inspected_12-07-2015_1_v8_lg_6	29652665	29652928	+	15
LSAT_1_V5_GN_6_22840	LSAT_1_V5_GN_6_22840_novel05	dovetail_09sept_map_inspected_12-07-2015_1_v8_lg_6	29652665	29652950	+	10
LSAT_1_V5_GN_6_22840	LSAT_1_V5_GN_6_22840_novel06	dovetail_09sept_map_inspected_12-07-2015_1_v8_lg_6	29652665	29652951	+	4
LSAT_1_V5_GN_8_121820	LSAT_1_V5_GN_8_121820_novel01	dovetail_09sept_map_inspected_12-07-2015_1_v8_lg_8	187730049	187731413	-	1
LSAT_1_V5_GN_3_84401	LSAT_1_V5_GN_3_84401_novel01	dovetail_09sept_map_inspected_12-07-2015_1_v8_lg_3	119037249	119037644	+	6
LSAT_1_V5_GN_3_84401	LSAT_1_V5_GN_3_84401_novel02	dovetail_09sept_map_inspected_12-07-2015_1_v8_lg_3	119037249	119037647	+	5
LSAT_1_V5_GN_3_84401	LSAT_1_V5_GN_3_84401_novel03	dovetail_09sept_map_inspected_12-07-2015_1_v8_lg_3	119037249	119037645	+	3
LSAT_1_V5_GN_3_84401	LSAT_1_V5_GN_3_84401_novel04	dovetail_09sept_map_inspected_12-07-2015_1_v8_lg_3	119037351	119037645	+	1
LSAT_1_V5_GN_1_10440	LSAT_1_V5_GN_1_10440_novel01	dovetail_09sept_map_inspected_12-07-2015_1_v8_lg_1	12864523	12868551	-	6
LSAT_1_V5_GN_1_10440	LSAT_1_V5_GN_1_10440_novel02	dovetail_09sept_map_inspected_12-07-2015_1_v8_lg_1	12864527	12865141	-	9
LSAT_1_V5_GN_1_10440	LSAT_1_V5_GN_1_10440_novel03	dovetail_09sept_map_inspected_12-07-2015_1_v8_lg_1	12864557	12864894	-	9
LSAT_1_V5_GN_1_10440	LSAT_1_V5_GN_1_10440_novel04	dovetail_09sept_map_inspected_12-07-2015_1_v8_lg_1	12864559	12865218	-	9
LSAT_1_V5_GN_1_10440	LSAT_1_V5_GN_1_10440_novel05	dovetail_09sept_map_inspected_12-07-2015_1_v8_lg_1	12864527	12864894	-	10
LSAT_1_V5_GN_1_10440	LSAT_1_V5_GN_1_10440_novel06	dovetail_09sept_map_inspected_12-07-2015_1_v8_lg_1	12864543	12864894	-	10
LSAT_1_V5_GN_1_10440	LSAT_1_V5_GN_1_10440_novel07	dovetail_09sept_map_inspected_12-07-2015_1_v8_lg_1	12864557	12864894	-	10
LSAT_1_V5_GN_1_10440	LSAT_1_V5_GN_1_10440_novel08	dovetail_09sept_map_inspected_12-07-2015_1_v8_lg_1	12864558	12864894	-	10
LSAT_1_V5_GN_1_10440	LSAT_1_V5_GN_1_10440_novel09	dovetail_09sept_map_inspected_12-07-2015_1_v8_lg_1	12864545	12864894	-	4
LSAT_1_V5_GN_1_10440	LSAT_1_V5_GN_1_10440_novel10	dovetail_09sept_map_inspected_12-07-2015_1_v8_lg_1	12864545	12865218	-	7
LSAT_1_V5_GN_1_10440	LSAT_1_V5_GN_1_10440_novel11	dovetail_09sept_map_inspected_12-07-2015_1_v8_lg_1	12864558	12864894	-	8
LSAT_1_V5_GN_1_10440	LSAT_1_V5_GN_1_10440_novel12	dovetail_09sept_map_inspected_12-07-2015_1_v8_lg_1	12864558	12868551	-	2
LSAT_1_V5_GN_1_10440	LSAT_1_V5_GN_1_10440_novel13	dovetail_09sept_map_inspected_12-07-2015_1_v8_lg_1	12865929	12866377	-	9
LSAT_1_V5_GN_1_10440	LSAT_1_V5_GN_1_10440_novel14	dovetail_09sept_map_inspected_12-07-2015_1_v8_lg_1	12867469	12870712	-	7
LSAT_1_V5_GN_1_10440	LSAT_1_V5_GN_1_10440_novel15	dovetail_09sept_map_inspected_12-07-2015_1_v8_lg_1	12868175	12868551	-	7
LSAT_1_V5_GN_5_183820	LSAT_1_V5_GN_5_183820_novel01	dovetail_09sept_map_inspected_12-07-2015_1_v8_lg_5	326674478	326674705	+	3
LSAT_1_V5_GN_5_183820	LSAT_1_V5_GN_5_183820_novel02	dovetail_09sept_map_inspected_12-07-2015_1_v8_lg_5	326674488	326674763	+	1
LSAT_1_V5_GN_6_112880	LSAT_1_V5_GN_6_112880_novel01	dovetail_09sept_map_inspected_12-07-2015_1_v8_lg_6	184612409	184612811	+	3
LSAT_1_V5_GN_5_88220	LSAT_1_V5_GN_5_88220_novel01	dovetail_09sept_map_inspected_12-07-2015_1_v8_lg_5	196608038	196608426	-	14
LSAT_1_V5_GN_5_88220	LSAT_1_V5_GN_5_88220_novel02	dovetail_09sept_map_inspected_12-07-2015_1_v8_lg_5	196608039	196608426	-	15
LSAT_1_V5_GN_9_100441	LSAT_1_V5_GN_9_100441_novel01	dovetail_09sept_map_inspected_12-07-2015_1_v8_lg_9	160868024	160868309	+	3
LSAT_1_V5_GN_9_100441	LSAT_1_V5_GN_9_100441_novel02	dovetail_09sept_map_inspected_12-07-2015_1_v8_lg_9	160868024	160868313	+	4
LSAT_1_V5_GN_3_27301	LSAT_1_V5_GN_3_27301_novel01	dovetail_09sept_map_inspected_12-07-2015_1_v8_lg_3	35463685	35463976	+	11
LSAT_1_V5_GN_2_9501	LSAT_1_V5_GN_2_9501_novel01	dovetail_09sept_map_inspected_12-07-2015_1_v8_lg_2	22701702	22702192	-	2
LSAT_1_V5_GN_2_9501	LSAT_1_V5_GN_2_9501_novel02	dovetail_09sept_map_inspected_12-07-2015_1_v8_lg_2	22701702	22702192	-	5
LSAT_1_V5_GN_2_9501	LSAT_1_V5_GN_2_9501_novel03	dovetail_09sept_map_inspected_12-07-2015_1_v8_lg_2	22701705	22703587	-	1
LSAT_1_V5_GN_4_75321	LSAT_1_V5_GN_4_75321_novel01	dovetail_09sept_map_inspected_12-07-2015_1_v8_lg_4	119259219	119259426	+	10
LSAT_1_V5_GN_8_127060	LSAT_1_V5_GN_8_127060_novel01	dovetail_09sept_map_inspected_12-07-2015_1_v8_lg_8	200063825	200064941	-	3
LSAT_1_V5_GN_8_127060	LSAT_1_V5_GN_8_127060_novel02	dovetail_09sept_map_inspected_12-07-2015_1_v8_lg_8	200063899	200064198	-	1
LSAT_1_V5_GN_5_149741	LSAT_1_V5_GN_5_149741_novel01	dovetail_09sept_map_inspected_12-07-2015_1_v8_lg_5	284017531	284018111	-	4
LSAT_1_V5_GN_4_135880	LSAT_1_V5_GN_4_135880_novel01	dovetail_09sept_map_inspected_12-07-2015_1_v8_lg_4	257876040	257876518	+	1
LSAT_1_V5_GN_9_87721	LSAT_1_V5_GN_9_87721_novel01	dovetail_09sept_map_inspected_12-07-2015_1_v8_lg_9	135970296	135971537	-	20
LSAT_1_V5_GN_9_87721	LSAT_1_V5_GN_9_87721_novel02	dovetail_09sept_map_inspected_12-07-2015_1_v8_lg_9	135970300	135970820	-	24
LSAT_1_V5_GN_9_87721	LSAT_1_V5_GN_9_87721_novel03	dovetail_09sept_map_inspected_12-07-2015_1_v8_lg_9	135970326	135970820	-	23
LSAT_1_V5_GN_9_87721	LSAT_1_V5_GN_9_87721_novel04	dovetail_09sept_map_inspected_12-07-2015_1_v8_lg_9	135970346	135970820	-	23
LSAT_1_V5_GN_9_87721	LSAT_1_V5_GN_9_87721_novel05	dovetail_09sept_map_inspected_12-07-2015_1_v8_lg_9	135970363	135971537	-	23
LSAT_1_V5_GN_9_87721	LSAT_1_V5_GN_9_87721_novel06	dovetail_09sept_map_inspected_12-07-2015_1_v8_lg_9	135970356	135970820	-	21
LSAT_1_V5_GN_9_87721	LSAT_1_V5_GN_9_87721_novel07	dovetail_09sept_map_inspected_12-07-2015_1_v8_lg_9	135970370	135971842	-	19
LSAT_1_V5_GN_9_87721	LSAT_1_V5_GN_9_87721_novel08	dovetail_09sept_map_inspected_12-07-2015_1_v8_lg_9	135970371	135970820	-	22
LSAT_1_V5_GN_9_87721	LSAT_1_V5_GN_9_87721_novel09	dovetail_09sept_map_inspected_12-07-2015_1_v8_lg_9	135970373	135970820	-	25
LSAT_1_V5_GN_9_18560	LSAT_1_V5_GN_9_18560_novel01	dovetail_09sept_map_inspected_12-07-2015_1_v8_lg_9	20115400	20116199	+	6
LSAT_1_V5_GN_9_18560	LSAT_1_V5_GN_9_18560_novel02	dovetail_09sept_map_inspected_12-07-2015_1_v8_lg_9	20115400	20116180	+	6
LSAT_1_V5_GN_9_18560	LSAT_1_V5_GN_9_18560_novel03	dovetail_09sept_map_inspected_12-07-2015_1_v8_lg_9	20115400	20116195	+	4
LSAT_1_V5_GN_9_18560	LSAT_1_V5_GN_9_18560_novel04	dovetail_09sept_map_inspected_12-07-2015_1_v8_lg_9	20115400	20116206	+	3
LSAT_1_V5_GN_9_18560	LSAT_1_V5_GN_9_18560_novel05	dovetail_09sept_map_inspected_12-07-2015_1_v8_lg_9	20115737	20116199	+	1
LSAT_1_V5_GN_7_81900	LSAT_1_V5_GN_7_81900_novel01	dovetail_09sept_map_inspected_12-07-2015_1_v8_lg_7	135728632	135729063	+	2
LSAT_1_V5_GN_2_36200	LSAT_1_V5_GN_2_36200_novel01	dovetail_09sept_map_inspected_12-07-2015_1_v8_lg_2	83266779	83267007	+	3
LSAT_1_V5_GN_2_36200	LSAT_1_V5_GN_2_36200_novel02	dovetail_09sept_map_inspected_12-07-2015_1_v8_lg_2	83266779	83266930	+	2
LSAT_1_V5_GN_2_36200	LSAT_1_V5_GN_2_36200_novel03	dovetail_09sept_map_inspected_12-07-2015_1_v8_lg_2	83266620	83266935	+	1
LSAT_1_V5_GN_7_103000	LSAT_1_V5_GN_7_103000_novel01	dovetail_09sept_map_inspected_12-07-2015_1_v8_lg_7	173907306	173907806	-	2
LSAT_1_V5_GN_7_103000	LSAT_1_V5_GN_7_103000_novel02	dovetail_09sept_map_inspected_12-07-2015_1_v8_lg_7	173907314	173907553	-	1
LSAT_1_V5_GN_7_103000	LSAT_1_V5_GN_7_103000_novel03	dovetail_09sept_map_inspected_12-07-2015_1_v8_lg_7	173907356	173907689	-	1
LSAT_1_V5_GN_7_103000	LSAT_1_V5_GN_7_103000_novel04	dovetail_09sept_map_inspected_12-07-2015_1_v8_lg_7	173907350	173907806	-	6
LSAT_1_V5_GN_8_55640	LSAT_1_V5_GN_8_55640_novel01	dovetail_09sept_map_inspected_12-07-2015_1_v8_lg_8	77032104	77034959	-	1
LSAT_1_V5_GN_8_55640	LSAT_1_V5_GN_8_55640_novel02	dovetail_09sept_map_inspected_12-07-2015_1_v8_lg_8	77032580	77033255	-	2
LSAT_1_V5_GN_8_55640	LSAT_1_V5_GN_8_55640_novel03	dovetail_09sept_map_inspected_12-07-2015_1_v8_lg_8	77032627	77033002	-	2
LSAT_1_V5_GN_8_55640	LSAT_1_V5_GN_8_55640_novel04	dovetail_09sept_map_inspected_12-07-2015_1_v8_lg_8	77032581	77032961	-	3
LSAT_1_V5_GN_8_55640	LSAT_1_V5_GN_8_55640_novel05	dovetail_09sept_map_inspected_12-07-2015_1_v8_lg_8	77032800	77032961	-	3
LSAT_1_V5_GN_8_55640	LSAT_1_V5_GN_8_55640_novel06	dovetail_09sept_map_inspected_12-07-2015_1_v8_lg_8	77032731	77032961	-	5
LSAT_1_V5_GN_8_55640	LSAT_1_V5_GN_8_55640_novel07	dovetail_09sept_map_inspected_12-07-2015_1_v8_lg_8	77032800	77032961	-	4
LSAT_1_V5_GN_8_55640	LSAT_1_V5_GN_8_55640_novel08	dovetail_09sept_map_inspected_12-07-2015_1_v8_lg_8	77033784	77034179	-	3
LSAT_1_V5_GN_3_13280	LSAT_1_V5_GN_3_13280_novel01	dovetail_09sept_map_inspected_12-07-2015_1_v8_lg_3	20405039	20405486	-	3
LSAT_1_V5_GN_3_13280	LSAT_1_V5_GN_3_13280_novel02	dovetail_09sept_map_inspected_12-07-2015_1_v8_lg_3	20405041	20405428	-	1
LSAT_1_V5_GN_3_13280	LSAT_1_V5_GN_3_13280_novel03	dovetail_09sept_map_inspected_12-07-2015_1_v8_lg_3	20406520	20407049	-	1
LSAT_1_V5_GN_3_13280	LSAT_1_V5_GN_3_13280_novel04	dovetail_09sept_map_inspected_12-07-2015_1_v8_lg_3	20406571	20407051	-	1
LSAT_1_V5_GN_9_19960	LSAT_1_V5_GN_9_19960_novel01	dovetail_09sept_map_inspected_12-07-2015_1_v8_lg_9	20943566	20943887	+	19
LSAT_1_V5_GN_9_19960	LSAT_1_V5_GN_9_19960_novel02	dovetail_09sept_map_inspected_12-07-2015_1_v8_lg_9	20943566	20943965	+	19
LSAT_1_V5_GN_9_19960	LSAT_1_V5_GN_9_19960_novel03	dovetail_09sept_map_inspected_12-07-2015_1_v8_lg_9	20943566	20943887	+	19
LSAT_1_V5_GN_9_19960	LSAT_1_V5_GN_9_19960_novel04	dovetail_09sept_map_inspected_12-07-2015_1_v8_lg_9	20943566	20943800	+	17
LSAT_1_V5_GN_9_19960	LSAT_1_V5_GN_9_19960_novel05	dovetail_09sept_map_inspected_12-07-2015_1_v8_lg_9	20943566	20943796	+	18
LSAT_1_V5_GN_9_19960	LSAT_1_V5_GN_9_19960_novel06	dovetail_09sept_map_inspected_12-07-2015_1_v8_lg_9	20943566	20943800	+	20
LSAT_1_V5_GN_9_19960	LSAT_1_V5_GN_9_19960_novel07	dovetail_09sept_map_inspected_12-07-2015_1_v8_lg_9	20943566	20943797	+	18
LSAT_1_V5_GN_9_19960	LSAT_1_V5_GN_9_19960_novel08	dovetail_09sept_map_inspected_12-07-2015_1_v8_lg_9	20943566	20943799	+	20
LSAT_1_V5_GN_9_19960	LSAT_1_V5_GN_9_19960_novel09	dovetail_09sept_map_inspected_12-07-2015_1_v8_lg_9	20943566	20943800	+	17
LSAT_1_V5_GN_9_19960	LSAT_1_V5_GN_9_19960_novel10	dovetail_09sept_map_inspected_12-07-2015_1_v8_lg_9	20943566	20943796	+	14
LSAT_1_V5_GN_9_19960	LSAT_1_V5_GN_9_19960_novel11	dovetail_09sept_map_inspected_12-07-2015_1_v8_lg_9	20943397	20943800	+	11
LSAT_1_V5_GN_9_19960	LSAT_1_V5_GN_9_19960_novel12	dovetail_09sept_map_inspected_12-07-2015_1_v8_lg_9	20943566	20943797	+	11
LSAT_1_V5_GN_9_19960	LSAT_1_V5_GN_9_19960_novel13	dovetail_09sept_map_inspected_12-07-2015_1_v8_lg_9	20943566	20943797	+	6
LSAT_1_V5_GN_9_19960	LSAT_1_V5_GN_9_19960_novel14	dovetail_09sept_map_inspected_12-07-2015_1_v8_lg_9	20943566	20943799	+	5
LSAT_1_V5_GN_9_19960	LSAT_1_V5_GN_9_19960_novel15	dovetail_09sept_map_inspected_12-07-2015_1_v8_lg_9	20943566	20943797	+	2
LSAT_1_V5_GN_6_40960	LSAT_1_V5_GN_6_40960_novel01	dovetail_09sept_map_inspected_12-07-2015_1_v8_lg_6	54253463	54253739	-	4
LSAT_1_V5_GN_8_8160	LSAT_1_V5_GN_8_8160_novel01	dovetail_09sept_map_inspected_12-07-2015_1_v8_lg_8	11963778	11964339	+	13
LSAT_1_V5_GN_8_8160	LSAT_1_V5_GN_8_8160_novel02	dovetail_09sept_map_inspected_12-07-2015_1_v8_lg_8	11963778	11964302	+	10
LSAT_1_V5_GN_4_10281	LSAT_1_V5_GN_4_10281_novel01	dovetail_09sept_map_inspected_12-07-2015_1_v8_lg_4	16866370	16866790	+	3
LSAT_1_V5_GN_4_10281	LSAT_1_V5_GN_4_10281_novel02	dovetail_09sept_map_inspected_12-07-2015_1_v8_lg_4	16865366	16866824	+	1
LSAT_1_V5_GN_4_10281	LSAT_1_V5_GN_4_10281_novel03	dovetail_09sept_map_inspected_12-07-2015_1_v8_lg_4	16866132	16866158	+	2
LSAT_1_V5_GN_8_32101	LSAT_1_V5_GN_8_32101_novel01	dovetail_09sept_map_inspected_12-07-2015_1_v8_lg_8	42024498	42025627	-	2
LSAT_1_V5_GN_3_22761	LSAT_1_V5_GN_3_22761_novel01	dovetail_09sept_map_inspected_12-07-2015_1_v8_lg_3	30563528	30564609	+	2
LSAT_1_V5_GN_3_22761	LSAT_1_V5_GN_3_22761_novel02	dovetail_09sept_map_inspected_12-07-2015_1_v8_lg_3	30563742	30564555	+	1
LSAT_1_V5_GN_3_22761	LSAT_1_V5_GN_3_22761_novel03	dovetail_09sept_map_inspected_12-07-2015_1_v8_lg_3	30563929	30564615	+	1
LSAT_1_V5_GN_3_22761	LSAT_1_V5_GN_3_22761_novel04	dovetail_09sept_map_inspected_12-07-2015_1_v8_lg_3	30566216	30566567	+	2
LSAT_1_V5_GN_3_22761	LSAT_1_V5_GN_3_22761_novel05	dovetail_09sept_map_inspected_12-07-2015_1_v8_lg_3	30565378	30565629	+	1
LSAT_1_V5_GN_3_22761	LSAT_1_V5_GN_3_22761_novel06	dovetail_09sept_map_inspected_12-07-2015_1_v8_lg_3	30565455	30565688	+	1
LSAT_1_V5_GN_9_39741	LSAT_1_V5_GN_9_39741_novel01	dovetail_09sept_map_inspected_12-07-2015_1_v8_lg_9	44405883	44406316	+	1
LSAT_1_V5_GN_9_114661	LSAT_1_V5_GN_9_114661_novel01	dovetail_09sept_map_inspected_12-07-2015_1_v8_lg_9	186830272	186830573	-	5
LSAT_1_V5_GN_5_108120	LSAT_1_V5_GN_5_108120_novel01	dovetail_09sept_map_inspected_12-07-2015_1_v8_lg_5	227955490	227956633	+	8
LSAT_1_V5_GN_5_108120	LSAT_1_V5_GN_5_108120_novel02	dovetail_09sept_map_inspected_12-07-2015_1_v8_lg_5	227955566	227956617	+	1
LSAT_1_V5_GN_5_108120	LSAT_1_V5_GN_5_108120_novel03	dovetail_09sept_map_inspected_12-07-2015_1_v8_lg_5	227955567	227956571	+	1
LSAT_1_V5_GN_3_68340	LSAT_1_V5_GN_3_68340_novel01	dovetail_09sept_map_inspected_12-07-2015_1_v8_lg_3	91523470	91523625	+	2
LSAT_1_V5_GN_3_44620	LSAT_1_V5_GN_3_44620_novel01	dovetail_09sept_map_inspected_12-07-2015_1_v8_lg_3	57377309	57377612	-	5
LSAT_1_V5_GN_6_78320	LSAT_1_V5_GN_6_78320_novel01	dovetail_09sept_map_inspected_12-07-2015_1_v8_lg_6	129258337	129258624	+	2
LSAT_1_V5_GN_5_120460	LSAT_1_V5_GN_5_120460_novel01	dovetail_09sept_map_inspected_12-07-2015_1_v8_lg_5	243110152	243110398	-	4
LSAT_1_V5_GN_5_120460	LSAT_1_V5_GN_5_120460_novel02	dovetail_09sept_map_inspected_12-07-2015_1_v8_lg_5	243110206	243110398	-	8
LSAT_1_V5_GN_5_120460	LSAT_1_V5_GN_5_120460_novel03	dovetail_09sept_map_inspected_12-07-2015_1_v8_lg_5	243110206	243110398	-	6
LSAT_1_V5_GN_5_120460	LSAT_1_V5_GN_5_120460_novel04	dovetail_09sept_map_inspected_12-07-2015_1_v8_lg_5	243110208	243110398	-	2
LSAT_1_V5_GN_5_120460	LSAT_1_V5_GN_5_120460_novel05	dovetail_09sept_map_inspected_12-07-2015_1_v8_lg_5	243111892	243111946	-	3
LSAT_1_V5_GN_3_140700	LSAT_1_V5_GN_3_140700_novel01	dovetail_09sept_map_inspected_12-07-2015_1_v8_lg_3	257686357	257686845	-	19
LSAT_1_V5_GN_3_140700	LSAT_1_V5_GN_3_140700_novel02	dovetail_09sept_map_inspected_12-07-2015_1_v8_lg_3	257686362	257686845	-	19
LSAT_1_V5_GN_3_140700	LSAT_1_V5_GN_3_140700_novel03	dovetail_09sept_map_inspected_12-07-2015_1_v8_lg_3	257686588	257686845	-	19
LSAT_1_V5_GN_3_140700	LSAT_1_V5_GN_3_140700_novel04	dovetail_09sept_map_inspected_12-07-2015_1_v8_lg_3	257686578	257686845	-	19
LSAT_1_V5_GN_3_140700	LSAT_1_V5_GN_3_140700_novel05	dovetail_09sept_map_inspected_12-07-2015_1_v8_lg_3	257686578	257686845	-	19
LSAT_1_V5_GN_3_140700	LSAT_1_V5_GN_3_140700_novel06	dovetail_09sept_map_inspected_12-07-2015_1_v8_lg_3	257686578	257686845	-	19
LSAT_1_V5_GN_3_140700	LSAT_1_V5_GN_3_140700_novel07	dovetail_09sept_map_inspected_12-07-2015_1_v8_lg_3	257686581	257686845	-	19
LSAT_1_V5_GN_3_140700	LSAT_1_V5_GN_3_140700_novel08	dovetail_09sept_map_inspected_12-07-2015_1_v8_lg_3	257686587	257686845	-	19
LSAT_1_V5_GN_3_140700	LSAT_1_V5_GN_3_140700_novel09	dovetail_09sept_map_inspected_12-07-2015_1_v8_lg_3	257686594	257686845	-	19
LSAT_1_V5_GN_3_140700	LSAT_1_V5_GN_3_140700_novel10	dovetail_09sept_map_inspected_12-07-2015_1_v8_lg_3	257686356	257686845	-	18
LSAT_1_V5_GN_3_140700	LSAT_1_V5_GN_3_140700_novel11	dovetail_09sept_map_inspected_12-07-2015_1_v8_lg_3	257686363	257686845	-	18
LSAT_1_V5_GN_3_140700	LSAT_1_V5_GN_3_140700_novel12	dovetail_09sept_map_inspected_12-07-2015_1_v8_lg_3	257686514	257686845	-	18
LSAT_1_V5_GN_3_140700	LSAT_1_V5_GN_3_140700_novel13	dovetail_09sept_map_inspected_12-07-2015_1_v8_lg_3	257686577	257686845	-	18
LSAT_1_V5_GN_3_140700	LSAT_1_V5_GN_3_140700_novel14	dovetail_09sept_map_inspected_12-07-2015_1_v8_lg_3	257686578	257686845	-	18
LSAT_1_V5_GN_3_140700	LSAT_1_V5_GN_3_140700_novel15	dovetail_09sept_map_inspected_12-07-2015_1_v8_lg_3	257686591	257686845	-	18
LSAT_1_V5_GN_3_140700	LSAT_1_V5_GN_3_140700_novel16	dovetail_09sept_map_inspected_12-07-2015_1_v8_lg_3	257686579	257686845	-	18
LSAT_1_V5_GN_3_140700	LSAT_1_V5_GN_3_140700_novel17	dovetail_09sept_map_inspected_12-07-2015_1_v8_lg_3	257686579	257686845	-	18
LSAT_1_V5_GN_3_140700	LSAT_1_V5_GN_3_140700_novel18	dovetail_09sept_map_inspected_12-07-2015_1_v8_lg_3	257686357	257686845	-	20
LSAT_1_V5_GN_3_140700	LSAT_1_V5_GN_3_140700_novel19	dovetail_09sept_map_inspected_12-07-2015_1_v8_lg_3	257686523	257686845	-	20
LSAT_1_V5_GN_3_140700	LSAT_1_V5_GN_3_140700_novel20	dovetail_09sept_map_inspected_12-07-2015_1_v8_lg_3	257686582	257686845	-	18
LSAT_1_V5_GN_3_140700	LSAT_1_V5_GN_3_140700_novel21	dovetail_09sept_map_inspected_12-07-2015_1_v8_lg_3	257686585	257686845	-	17
LSAT_1_V5_GN_3_140700	LSAT_1_V5_GN_3_140700_novel22	dovetail_09sept_map_inspected_12-07-2015_1_v8_lg_3	257686578	257686845	-	18
LSAT_1_V5_GN_3_140700	LSAT_1_V5_GN_3_140700_novel23	dovetail_09sept_map_inspected_12-07-2015_1_v8_lg_3	257686579	257686845	-	12
LSAT_1_V5_GN_3_140700	LSAT_1_V5_GN_3_140700_novel24	dovetail_09sept_map_inspected_12-07-2015_1_v8_lg_3	257686579	257686845	-	16
LSAT_1_V5_GN_3_140700	LSAT_1_V5_GN_3_140700_novel25	dovetail_09sept_map_inspected_12-07-2015_1_v8_lg_3	257686579	257686845	-	14
LSAT_1_V5_GN_3_140700	LSAT_1_V5_GN_3_140700_novel26	dovetail_09sept_map_inspected_12-07-2015_1_v8_lg_3	257686579	257686845	-	17
LSAT_1_V5_GN_3_140700	LSAT_1_V5_GN_3_140700_novel27	dovetail_09sept_map_inspected_12-07-2015_1_v8_lg_3	257686579	257686845	-	17
LSAT_1_V5_GN_3_140700	LSAT_1_V5_GN_3_140700_novel28	dovetail_09sept_map_inspected_12-07-2015_1_v8_lg_3	257686580	257686845	-	17
LSAT_1_V5_GN_3_140700	LSAT_1_V5_GN_3_140700_novel29	dovetail_09sept_map_inspected_12-07-2015_1_v8_lg_3	257686580	257686845	-	17
LSAT_1_V5_GN_3_140700	LSAT_1_V5_GN_3_140700_novel30	dovetail_09sept_map_inspected_12-07-2015_1_v8_lg_3	257686582	257686845	-	13
LSAT_1_V5_GN_3_140700	LSAT_1_V5_GN_3_140700_novel31	dovetail_09sept_map_inspected_12-07-2015_1_v8_lg_3	257686582	257686845	-	18
LSAT_1_V5_GN_3_140700	LSAT_1_V5_GN_3_140700_novel32	dovetail_09sept_map_inspected_12-07-2015_1_v8_lg_3	257686585	257686845	-	20
LSAT_1_V5_GN_3_140700	LSAT_1_V5_GN_3_140700_novel33	dovetail_09sept_map_inspected_12-07-2015_1_v8_lg_3	257686593	257686845	-	18
LSAT_1_V5_GN_3_140700	LSAT_1_V5_GN_3_140700_novel34	dovetail_09sept_map_inspected_12-07-2015_1_v8_lg_3	257687014	257687196	-	17
LSAT_1_V5_GN_3_140700	LSAT_1_V5_GN_3_140700_novel35	dovetail_09sept_map_inspected_12-07-2015_1_v8_lg_3	257687025	257687196	-	17
LSAT_1_V5_GN_3_140700	LSAT_1_V5_GN_3_140700_novel36	dovetail_09sept_map_inspected_12-07-2015_1_v8_lg_3	257687014	257687196	-	18
LSAT_1_V5_GN_3_140700	LSAT_1_V5_GN_3_140700_novel37	dovetail_09sept_map_inspected_12-07-2015_1_v8_lg_3	257687026	257687196	-	8
LSAT_1_V5_GN_3_140700	LSAT_1_V5_GN_3_140700_novel38	dovetail_09sept_map_inspected_12-07-2015_1_v8_lg_3	257687437	257687689	-	17
LSAT_1_V5_GN_3_140700	LSAT_1_V5_GN_3_140700_novel39	dovetail_09sept_map_inspected_12-07-2015_1_v8_lg_3	257687437	257687689	-	17
LSAT_1_V5_GN_3_140700	LSAT_1_V5_GN_3_140700_novel40	dovetail_09sept_map_inspected_12-07-2015_1_v8_lg_3	257687860	257688883	-	14
LSAT_1_V5_GN_3_140700	LSAT_1_V5_GN_3_140700_novel41	dovetail_09sept_map_inspected_12-07-2015_1_v8_lg_3	257687861	257688481	-	16
LSAT_1_V5_GN_3_140700	LSAT_1_V5_GN_3_140700_novel42	dovetail_09sept_map_inspected_12-07-2015_1_v8_lg_3	257687871	257688481	-	14
LSAT_1_V5_GN_3_140700	LSAT_1_V5_GN_3_140700_novel43	dovetail_09sept_map_inspected_12-07-2015_1_v8_lg_3	257688213	257688481	-	14
LSAT_1_V5_GN_3_140700	LSAT_1_V5_GN_3_140700_novel44	dovetail_09sept_map_inspected_12-07-2015_1_v8_lg_3	257689824	257691367	-	8
LSAT_1_V5_GN_3_140700	LSAT_1_V5_GN_3_140700_novel45	dovetail_09sept_map_inspected_12-07-2015_1_v8_lg_3	257694331	257695495	-	1
LSAT_1_V5_GN_2_95861	LSAT_1_V5_GN_2_95861_novel01	dovetail_09sept_map_inspected_12-07-2015_1_v8_lg_2	173354641	173354943	+	4
LSAT_1_V5_GN_2_95861	LSAT_1_V5_GN_2_95861_novel02	dovetail_09sept_map_inspected_12-07-2015_1_v8_lg_2	173354641	173354806	+	5
LSAT_1_V5_GN_9_113760	LSAT_1_V5_GN_9_113760_novel01	dovetail_09sept_map_inspected_12-07-2015_1_v8_lg_9	185274843	185275896	+	9
LSAT_1_V5_GN_9_113760	LSAT_1_V5_GN_9_113760_novel02	dovetail_09sept_map_inspected_12-07-2015_1_v8_lg_9	185274843	185275854	+	9
LSAT_1_V5_GN_9_113760	LSAT_1_V5_GN_9_113760_novel03	dovetail_09sept_map_inspected_12-07-2015_1_v8_lg_9	185274843	185275939	+	9
LSAT_1_V5_GN_9_113760	LSAT_1_V5_GN_9_113760_novel04	dovetail_09sept_map_inspected_12-07-2015_1_v8_lg_9	185274843	185275884	+	10
LSAT_1_V5_GN_9_113760	LSAT_1_V5_GN_9_113760_novel05	dovetail_09sept_map_inspected_12-07-2015_1_v8_lg_9	185273816	185275943	+	8
LSAT_1_V5_GN_9_113760	LSAT_1_V5_GN_9_113760_novel06	dovetail_09sept_map_inspected_12-07-2015_1_v8_lg_9	185270629	185270784	+	2
LSAT_1_V5_GN_9_113760	LSAT_1_V5_GN_9_113760_novel07	dovetail_09sept_map_inspected_12-07-2015_1_v8_lg_9	185274843	185275927	+	8
LSAT_1_V5_GN_9_113760	LSAT_1_V5_GN_9_113760_novel08	dovetail_09sept_map_inspected_12-07-2015_1_v8_lg_9	185273816	185275930	+	3
LSAT_1_V5_GN_6_96640	LSAT_1_V5_GN_6_96640_novel01	dovetail_09sept_map_inspected_12-07-2015_1_v8_lg_6	158620619	158620843	-	1
LSAT_1_V5_GN_3_96341	LSAT_1_V5_GN_3_96341_novel01	dovetail_09sept_map_inspected_12-07-2015_1_v8_lg_3	152481941	152482249	+	1
LSAT_1_V5_GN_2_1901	LSAT_1_V5_GN_2_1901_novel01	dovetail_09sept_map_inspected_12-07-2015_1_v8_lg_2	2716700	2718309	-	2
LSAT_1_V5_GN_5_26601	LSAT_1_V5_GN_5_26601_novel01	dovetail_09sept_map_inspected_12-07-2015_1_v8_lg_5	56678985	56682449	+	1
LSAT_1_V5_GN_8_125021	LSAT_1_V5_GN_8_125021_novel01	dovetail_09sept_map_inspected_12-07-2015_1_v8_lg_8	193396678	193397126	-	5
LSAT_1_V5_GN_2_108480	LSAT_1_V5_GN_2_108480_novel01	dovetail_09sept_map_inspected_12-07-2015_1_v8_lg_2	185082790	185083402	+	10
LSAT_1_V5_GN_2_108480	LSAT_1_V5_GN_2_108480_novel02	dovetail_09sept_map_inspected_12-07-2015_1_v8_lg_2	185082790	185083437	+	9
LSAT_1_V5_GN_2_108480	LSAT_1_V5_GN_2_108480_novel03	dovetail_09sept_map_inspected_12-07-2015_1_v8_lg_2	185082790	185083359	+	6
LSAT_1_V5_GN_8_23621	LSAT_1_V5_GN_8_23621_novel01	dovetail_09sept_map_inspected_12-07-2015_1_v8_lg_8	29114735	29114988	-	1
LSAT_1_V5_GN_5_102040	LSAT_1_V5_GN_5_102040_novel01	dovetail_09sept_map_inspected_12-07-2015_1_v8_lg_5	221181054	221181323	-	1
LSAT_1_V5_GN_1_69381	LSAT_1_V5_GN_1_69381_novel01	dovetail_09sept_map_inspected_12-07-2015_1_v8_lg_1	82767593	82768337	-	1
LSAT_1_V5_GN_8_112321	LSAT_1_V5_GN_8_112321_novel01	dovetail_09sept_map_inspected_12-07-2015_1_v8_lg_8	172078884	172079254	+	4
LSAT_1_V5_GN_8_112321	LSAT_1_V5_GN_8_112321_novel02	dovetail_09sept_map_inspected_12-07-2015_1_v8_lg_8	172078925	172079244	+	1
LSAT_1_V5_GN_6_78421	LSAT_1_V5_GN_6_78421_novel01	dovetail_09sept_map_inspected_12-07-2015_1_v8_lg_6	129327454	129327785	-	7
LSAT_1_V5_GN_4_41960	LSAT_1_V5_GN_4_41960_novel01	dovetail_09sept_map_inspected_12-07-2015_1_v8_lg_4	60725407	60725675	-	2
LSAT_1_V5_GN_4_41960	LSAT_1_V5_GN_4_41960_novel02	dovetail_09sept_map_inspected_12-07-2015_1_v8_lg_4	60725428	60725675	-	8
LSAT_1_V5_GN_4_41960	LSAT_1_V5_GN_4_41960_novel03	dovetail_09sept_map_inspected_12-07-2015_1_v8_lg_4	60725431	60725675	-	3
LSAT_1_V5_GN_4_41960	LSAT_1_V5_GN_4_41960_novel04	dovetail_09sept_map_inspected_12-07-2015_1_v8_lg_4	60725444	60725675	-	13
LSAT_1_V5_GN_4_41960	LSAT_1_V5_GN_4_41960_novel05	dovetail_09sept_map_inspected_12-07-2015_1_v8_lg_4	60725455	60725675	-	10
LSAT_1_V5_GN_4_137061	LSAT_1_V5_GN_4_137061_novel01	dovetail_09sept_map_inspected_12-07-2015_1_v8_lg_4	262553959	262554299	+	8
LSAT_1_V5_GN_4_137061	LSAT_1_V5_GN_4_137061_novel02	dovetail_09sept_map_inspected_12-07-2015_1_v8_lg_4	262553959	262554398	+	8
LSAT_1_V5_GN_4_137061	LSAT_1_V5_GN_4_137061_novel03	dovetail_09sept_map_inspected_12-07-2015_1_v8_lg_4	262553959	262554385	+	7
LSAT_1_V5_GN_4_137061	LSAT_1_V5_GN_4_137061_novel04	dovetail_09sept_map_inspected_12-07-2015_1_v8_lg_4	262553959	262554391	+	9
LSAT_1_V5_GN_4_137061	LSAT_1_V5_GN_4_137061_novel05	dovetail_09sept_map_inspected_12-07-2015_1_v8_lg_4	262553959	262554393	+	8
LSAT_1_V5_GN_4_137061	LSAT_1_V5_GN_4_137061_novel06	dovetail_09sept_map_inspected_12-07-2015_1_v8_lg_4	262553959	262554330	+	7
LSAT_1_V5_GN_4_137061	LSAT_1_V5_GN_4_137061_novel07	dovetail_09sept_map_inspected_12-07-2015_1_v8_lg_4	262553959	262554391	+	8
LSAT_1_V5_GN_4_137061	LSAT_1_V5_GN_4_137061_novel08	dovetail_09sept_map_inspected_12-07-2015_1_v8_lg_4	262553959	262554400	+	5
LSAT_1_V5_GN_4_137061	LSAT_1_V5_GN_4_137061_novel09	dovetail_09sept_map_inspected_12-07-2015_1_v8_lg_4	262548758	262552049	+	2
LSAT_1_V5_GN_4_137061	LSAT_1_V5_GN_4_137061_novel10	dovetail_09sept_map_inspected_12-07-2015_1_v8_lg_4	262551384	262552049	+	3
LSAT_1_V5_GN_4_137061	LSAT_1_V5_GN_4_137061_novel11	dovetail_09sept_map_inspected_12-07-2015_1_v8_lg_4	262553959	262554300	+	6
LSAT_1_V5_GN_4_137061	LSAT_1_V5_GN_4_137061_novel12	dovetail_09sept_map_inspected_12-07-2015_1_v8_lg_4	262553959	262554303	+	4
LSAT_1_V5_GN_4_137061	LSAT_1_V5_GN_4_137061_novel13	dovetail_09sept_map_inspected_12-07-2015_1_v8_lg_4	262553959	262554302	+	4
LSAT_1_V5_GN_1_36801	LSAT_1_V5_GN_1_36801_novel01	dovetail_09sept_map_inspected_12-07-2015_1_v8_lg_1	41343799	41344095	-	11
LSAT_1_V5_GN_2_118860	LSAT_1_V5_GN_2_118860_novel01	dovetail_09sept_map_inspected_12-07-2015_1_v8_lg_2	197081603	197082482	-	1
LSAT_1_V5_GN_8_33620	LSAT_1_V5_GN_8_33620_novel01	dovetail_09sept_map_inspected_12-07-2015_1_v8_lg_8	44296980	44297292	-	6
LSAT_1_V5_GN_8_33620	LSAT_1_V5_GN_8_33620_novel02	dovetail_09sept_map_inspected_12-07-2015_1_v8_lg_8	44317449	44317815	-	5
LSAT_1_V5_GN_8_33620	LSAT_1_V5_GN_8_33620_novel03	dovetail_09sept_map_inspected_12-07-2015_1_v8_lg_8	44346030	44346242	-	9
LSAT_1_V5_GN_2_86121	LSAT_1_V5_GN_2_86121_novel01	dovetail_09sept_map_inspected_12-07-2015_1_v8_lg_2	165024100	165025308	+	1
LSAT_1_V5_GN_2_86121	LSAT_1_V5_GN_2_86121_novel02	dovetail_09sept_map_inspected_12-07-2015_1_v8_lg_2	165025789	165026332	+	2
LSAT_1_V5_GN_2_86121	LSAT_1_V5_GN_2_86121_novel03	dovetail_09sept_map_inspected_12-07-2015_1_v8_lg_2	165026019	165026323	+	1
LSAT_1_V5_GN_8_63140	LSAT_1_V5_GN_8_63140_novel01	dovetail_09sept_map_inspected_12-07-2015_1_v8_lg_8	87604677	87605196	-	7
LSAT_1_V5_GN_8_63140	LSAT_1_V5_GN_8_63140_novel02	dovetail_09sept_map_inspected_12-07-2015_1_v8_lg_8	87604773	87605196	-	7
LSAT_1_V5_GN_8_63140	LSAT_1_V5_GN_8_63140_novel03	dovetail_09sept_map_inspected_12-07-2015_1_v8_lg_8	87604773	87605196	-	5
LSAT_1_V5_GN_8_63140	LSAT_1_V5_GN_8_63140_novel04	dovetail_09sept_map_inspected_12-07-2015_1_v8_lg_8	87604774	87605196	-	3
LSAT_1_V5_GN_8_63140	LSAT_1_V5_GN_8_63140_novel05	dovetail_09sept_map_inspected_12-07-2015_1_v8_lg_8	87608312	87610385	-	1
LSAT_1_V5_GN_5_80920	LSAT_1_V5_GN_5_80920_novel01	dovetail_09sept_map_inspected_12-07-2015_1_v8_lg_5	181809112	181809362	+	8
LSAT_1_V5_GN_5_80920	LSAT_1_V5_GN_5_80920_novel02	dovetail_09sept_map_inspected_12-07-2015_1_v8_lg_5	181809112	181809366	+	4
LSAT_1_V5_GN_5_173181	LSAT_1_V5_GN_5_173181_novel01	dovetail_09sept_map_inspected_12-07-2015_1_v8_lg_5	315911962	315912230	-	4
LSAT_1_V5_GN_3_38341	LSAT_1_V5_GN_3_38341_novel01	dovetail_09sept_map_inspected_12-07-2015_1_v8_lg_3	50193003	50193271	+	1
LSAT_1_V5_GN_2_67941	LSAT_1_V5_GN_2_67941_novel01	dovetail_09sept_map_inspected_12-07-2015_1_v8_lg_2	137944484	137944844	-	9
LSAT_1_V5_GN_2_67941	LSAT_1_V5_GN_2_67941_novel02	dovetail_09sept_map_inspected_12-07-2015_1_v8_lg_2	137944484	137944844	-	2
LSAT_1_V5_GN_2_107041	LSAT_1_V5_GN_2_107041_novel01	dovetail_09sept_map_inspected_12-07-2015_1_v8_lg_2	185705271	185705938	+	9
LSAT_1_V5_GN_2_107041	LSAT_1_V5_GN_2_107041_novel02	dovetail_09sept_map_inspected_12-07-2015_1_v8_lg_2	185700296	185700528	+	1
LSAT_1_V5_GN_2_107041	LSAT_1_V5_GN_2_107041_novel03	dovetail_09sept_map_inspected_12-07-2015_1_v8_lg_2	185702931	185703376	+	1
LSAT_1_V5_GN_2_107041	LSAT_1_V5_GN_2_107041_novel04	dovetail_09sept_map_inspected_12-07-2015_1_v8_lg_2	185705271	185705938	+	2
LSAT_1_V5_GN_4_1980	LSAT_1_V5_GN_4_1980_novel01	dovetail_09sept_map_inspected_12-07-2015_1_v8_lg_4	1939419	1939652	+	1
LSAT_1_V5_GN_2_89101	LSAT_1_V5_GN_2_89101_novel01	dovetail_09sept_map_inspected_12-07-2015_1_v8_lg_2	167275126	167277877	+	8
LSAT_1_V5_GN_2_89101	LSAT_1_V5_GN_2_89101_novel02	dovetail_09sept_map_inspected_12-07-2015_1_v8_lg_2	167275126	167277878	+	7
LSAT_1_V5_GN_2_89101	LSAT_1_V5_GN_2_89101_novel03	dovetail_09sept_map_inspected_12-07-2015_1_v8_lg_2	167276549	167277929	+	7
LSAT_1_V5_GN_2_89101	LSAT_1_V5_GN_2_89101_novel04	dovetail_09sept_map_inspected_12-07-2015_1_v8_lg_2	167273436	167273515	+	4
LSAT_1_V5_GN_2_89101	LSAT_1_V5_GN_2_89101_novel05	dovetail_09sept_map_inspected_12-07-2015_1_v8_lg_2	167276545	167277879	+	1
LSAT_1_V5_GN_4_83181	LSAT_1_V5_GN_4_83181_novel01	dovetail_09sept_map_inspected_12-07-2015_1_v8_lg_4	133303335	133303957	-	3
LSAT_1_V5_GN_4_83181	LSAT_1_V5_GN_4_83181_novel02	dovetail_09sept_map_inspected_12-07-2015_1_v8_lg_4	133303902	133304095	-	3
LSAT_1_V5_GN_7_111120	LSAT_1_V5_GN_7_111120_novel01	dovetail_09sept_map_inspected_12-07-2015_1_v8_lg_7	185073472	185074738	-	2
LSAT_1_V5_GN_7_111120	LSAT_1_V5_GN_7_111120_novel02	dovetail_09sept_map_inspected_12-07-2015_1_v8_lg_7	185073473	185074738	-	5
LSAT_1_V5_GN_7_111120	LSAT_1_V5_GN_7_111120_novel03	dovetail_09sept_map_inspected_12-07-2015_1_v8_lg_7	185074256	185074738	-	4
LSAT_1_V5_GN_9_54361	LSAT_1_V5_GN_9_54361_novel01	dovetail_09sept_map_inspected_12-07-2015_1_v8_lg_9	63525864	63528257	+	4
LSAT_1_V5_GN_9_54361	LSAT_1_V5_GN_9_54361_novel02	dovetail_09sept_map_inspected_12-07-2015_1_v8_lg_9	63527194	63528257	+	1
LSAT_1_V5_GN_1_13760	LSAT_1_V5_GN_1_13760_novel01	dovetail_09sept_map_inspected_12-07-2015_1_v8_lg_1	16256608	16257176	-	7
LSAT_1_V5_GN_1_13760	LSAT_1_V5_GN_1_13760_novel02	dovetail_09sept_map_inspected_12-07-2015_1_v8_lg_1	16256615	16257176	-	7
LSAT_1_V5_GN_1_13760	LSAT_1_V5_GN_1_13760_novel03	dovetail_09sept_map_inspected_12-07-2015_1_v8_lg_1	16256535	16257176	-	6
LSAT_1_V5_GN_1_13760	LSAT_1_V5_GN_1_13760_novel04	dovetail_09sept_map_inspected_12-07-2015_1_v8_lg_1	16256544	16257176	-	8
LSAT_1_V5_GN_1_13760	LSAT_1_V5_GN_1_13760_novel05	dovetail_09sept_map_inspected_12-07-2015_1_v8_lg_1	16256554	16257176	-	6
LSAT_1_V5_GN_1_13760	LSAT_1_V5_GN_1_13760_novel06	dovetail_09sept_map_inspected_12-07-2015_1_v8_lg_1	16256598	16257387	-	7
LSAT_1_V5_GN_1_13760	LSAT_1_V5_GN_1_13760_novel07	dovetail_09sept_map_inspected_12-07-2015_1_v8_lg_1	16256604	16257387	-	5
LSAT_1_V5_GN_1_13760	LSAT_1_V5_GN_1_13760_novel08	dovetail_09sept_map_inspected_12-07-2015_1_v8_lg_1	16256613	16257387	-	6
LSAT_1_V5_GN_1_13760	LSAT_1_V5_GN_1_13760_novel09	dovetail_09sept_map_inspected_12-07-2015_1_v8_lg_1	16259557	16260676	-	1
LSAT_1_V5_GN_1_13760	LSAT_1_V5_GN_1_13760_novel10	dovetail_09sept_map_inspected_12-07-2015_1_v8_lg_1	16260035	16261570	-	3
LSAT_1_V5_GN_3_123400	LSAT_1_V5_GN_3_123400_novel01	dovetail_09sept_map_inspected_12-07-2015_1_v8_lg_3	209114339	209114543	-	1
LSAT_1_V5_GN_4_85361	LSAT_1_V5_GN_4_85361_novel01	dovetail_09sept_map_inspected_12-07-2015_1_v8_lg_4	136990320	136991287	+	2
LSAT_1_V5_GN_8_152881	LSAT_1_V5_GN_8_152881_novel01	dovetail_09sept_map_inspected_12-07-2015_1_v8_lg_8	263835199	263835742	-	3
LSAT_1_V5_GN_8_152881	LSAT_1_V5_GN_8_152881_novel02	dovetail_09sept_map_inspected_12-07-2015_1_v8_lg_8	263835220	263835643	-	1
LSAT_1_V5_GN_3_53701	LSAT_1_V5_GN_3_53701_novel01	dovetail_09sept_map_inspected_12-07-2015_1_v8_lg_3	69650059	69651717	+	6
LSAT_1_V5_GN_3_53701	LSAT_1_V5_GN_3_53701_novel02	dovetail_09sept_map_inspected_12-07-2015_1_v8_lg_3	69650059	69651634	+	4
LSAT_1_V5_GN_2_66321	LSAT_1_V5_GN_2_66321_novel01	dovetail_09sept_map_inspected_12-07-2015_1_v8_lg_2	138801410	138802842	+	1
LSAT_1_V5_GN_2_66321	LSAT_1_V5_GN_2_66321_novel02	dovetail_09sept_map_inspected_12-07-2015_1_v8_lg_2	138801411	138801700	+	1
LSAT_1_V5_GN_2_66321	LSAT_1_V5_GN_2_66321_novel03	dovetail_09sept_map_inspected_12-07-2015_1_v8_lg_2	138802493	138802772	+	1
LSAT_1_V5_GN_2_66321	LSAT_1_V5_GN_2_66321_novel04	dovetail_09sept_map_inspected_12-07-2015_1_v8_lg_2	138802496	138802822	+	1
LSAT_1_V5_GN_2_66321	LSAT_1_V5_GN_2_66321_novel05	dovetail_09sept_map_inspected_12-07-2015_1_v8_lg_2	138802493	138802754	+	3
LSAT_1_V5_GN_2_66321	LSAT_1_V5_GN_2_66321_novel06	dovetail_09sept_map_inspected_12-07-2015_1_v8_lg_2	138802493	138802818	+	2
LSAT_1_V5_GN_8_133721	LSAT_1_V5_GN_8_133721_novel01	dovetail_09sept_map_inspected_12-07-2015_1_v8_lg_8	221041090	221041206	+	4
LSAT_1_V5_GN_8_152321	LSAT_1_V5_GN_8_152321_novel01	dovetail_09sept_map_inspected_12-07-2015_1_v8_lg_8	261342979	261343535	+	1
LSAT_1_V5_GN_8_152321	LSAT_1_V5_GN_8_152321_novel02	dovetail_09sept_map_inspected_12-07-2015_1_v8_lg_8	261343753	261344162	+	1
LSAT_1_V5_GN_8_152321	LSAT_1_V5_GN_8_152321_novel03	dovetail_09sept_map_inspected_12-07-2015_1_v8_lg_8	261344017	261344512	+	1
LSAT_1_V5_GN_7_55620	LSAT_1_V5_GN_7_55620_novel01	dovetail_09sept_map_inspected_12-07-2015_1_v8_lg_7	79340440	79340625	-	2
LSAT_1_V5_GN_7_55620	LSAT_1_V5_GN_7_55620_novel02	dovetail_09sept_map_inspected_12-07-2015_1_v8_lg_7	79340501	79340625	-	13
LSAT_1_V5_GN_7_55620	LSAT_1_V5_GN_7_55620_novel03	dovetail_09sept_map_inspected_12-07-2015_1_v8_lg_7	79340504	79340625	-	4
LSAT_1_V5_GN_4_64620	LSAT_1_V5_GN_4_64620_novel01	dovetail_09sept_map_inspected_12-07-2015_1_v8_lg_4	101038563	101039004	-	4
LSAT_1_V5_GN_4_64620	LSAT_1_V5_GN_4_64620_novel02	dovetail_09sept_map_inspected_12-07-2015_1_v8_lg_4	101038599	101039004	-	5
LSAT_1_V5_GN_2_41221	LSAT_1_V5_GN_2_41221_novel01	dovetail_09sept_map_inspected_12-07-2015_1_v8_lg_2	95580371	95582711	-	21
LSAT_1_V5_GN_2_41221	LSAT_1_V5_GN_2_41221_novel02	dovetail_09sept_map_inspected_12-07-2015_1_v8_lg_2	95580391	95582711	-	21
LSAT_1_V5_GN_2_41221	LSAT_1_V5_GN_2_41221_novel03	dovetail_09sept_map_inspected_12-07-2015_1_v8_lg_2	95580487	95580938	-	22
LSAT_1_V5_GN_2_41221	LSAT_1_V5_GN_2_41221_novel04	dovetail_09sept_map_inspected_12-07-2015_1_v8_lg_2	95580488	95580938	-	22
LSAT_1_V5_GN_2_41221	LSAT_1_V5_GN_2_41221_novel05	dovetail_09sept_map_inspected_12-07-2015_1_v8_lg_2	95580491	95580938	-	22
LSAT_1_V5_GN_2_41221	LSAT_1_V5_GN_2_41221_novel06	dovetail_09sept_map_inspected_12-07-2015_1_v8_lg_2	95580506	95580938	-	22
LSAT_1_V5_GN_2_41221	LSAT_1_V5_GN_2_41221_novel07	dovetail_09sept_map_inspected_12-07-2015_1_v8_lg_2	95580492	95580938	-	21
LSAT_1_V5_GN_2_41221	LSAT_1_V5_GN_2_41221_novel08	dovetail_09sept_map_inspected_12-07-2015_1_v8_lg_2	95580506	95580938	-	2
LSAT_1_V5_GN_2_41221	LSAT_1_V5_GN_2_41221_novel09	dovetail_09sept_map_inspected_12-07-2015_1_v8_lg_2	95580507	95582711	-	19
LSAT_1_V5_GN_2_41221	LSAT_1_V5_GN_2_41221_novel10	dovetail_09sept_map_inspected_12-07-2015_1_v8_lg_2	95589137	95589191	-	2
LSAT_1_V5_GN_5_104100	LSAT_1_V5_GN_5_104100_novel01	dovetail_09sept_map_inspected_12-07-2015_1_v8_lg_5	222240223	222240462	-	1
LSAT_1_V5_GN_8_71001	LSAT_1_V5_GN_8_71001_novel01	dovetail_09sept_map_inspected_12-07-2015_1_v8_lg_8	104997396	104997783	-	5
LSAT_1_V5_GN_8_71001	LSAT_1_V5_GN_8_71001_novel02	dovetail_09sept_map_inspected_12-07-2015_1_v8_lg_8	104997398	104997783	-	4
LSAT_1_V5_GN_8_71001	LSAT_1_V5_GN_8_71001_novel03	dovetail_09sept_map_inspected_12-07-2015_1_v8_lg_8	104997448	104997783	-	4
LSAT_1_V5_GN_8_71001	LSAT_1_V5_GN_8_71001_novel04	dovetail_09sept_map_inspected_12-07-2015_1_v8_lg_8	104997525	104998200	-	3
LSAT_1_V5_GN_3_35920	LSAT_1_V5_GN_3_35920_novel01	dovetail_09sept_map_inspected_12-07-2015_1_v8_lg_3	47543022	47543362	-	5
LSAT_1_V5_GN_3_35920	LSAT_1_V5_GN_3_35920_novel02	dovetail_09sept_map_inspected_12-07-2015_1_v8_lg_3	47543076	47543362	-	6
LSAT_1_V5_GN_3_33800	LSAT_1_V5_GN_3_33800_novel01	dovetail_09sept_map_inspected_12-07-2015_1_v8_lg_3	44896738	44897204	-	4
LSAT_1_V5_GN_2_56801	LSAT_1_V5_GN_2_56801_novel01	dovetail_09sept_map_inspected_12-07-2015_1_v8_lg_2	121946585	121947046	+	1
LSAT_1_V5_GN_8_25701	LSAT_1_V5_GN_8_25701_novel01	dovetail_09sept_map_inspected_12-07-2015_1_v8_lg_8	32609379	32609946	-	3
LSAT_1_V5_GN_8_32121	LSAT_1_V5_GN_8_32121_novel01	dovetail_09sept_map_inspected_12-07-2015_1_v8_lg_8	42026604	42027183	-	5
LSAT_1_V5_GN_8_32121	LSAT_1_V5_GN_8_32121_novel02	dovetail_09sept_map_inspected_12-07-2015_1_v8_lg_8	42026654	42027183	-	4
LSAT_1_V5_GN_8_32121	LSAT_1_V5_GN_8_32121_novel03	dovetail_09sept_map_inspected_12-07-2015_1_v8_lg_8	42030326	42033513	-	1
LSAT_1_V5_GN_8_32121	LSAT_1_V5_GN_8_32121_novel04	dovetail_09sept_map_inspected_12-07-2015_1_v8_lg_8	42033354	42038984	-	1
LSAT_1_V5_GN_8_32121	LSAT_1_V5_GN_8_32121_novel05	dovetail_09sept_map_inspected_12-07-2015_1_v8_lg_8	42036858	42040091	-	1
LSAT_1_V5_GN_3_79640	LSAT_1_V5_GN_3_79640_novel01	dovetail_09sept_map_inspected_12-07-2015_1_v8_lg_3	109113628	109113826	+	10
LSAT_1_V5_GN_6_52180	LSAT_1_V5_GN_6_52180_novel01	dovetail_09sept_map_inspected_12-07-2015_1_v8_lg_6	73553137	73554889	-	1
LSAT_1_V5_GN_9_97101	LSAT_1_V5_GN_9_97101_novel01	dovetail_09sept_map_inspected_12-07-2015_1_v8_lg_9	152909759	152910229	+	14
LSAT_1_V5_GN_9_97101	LSAT_1_V5_GN_9_97101_novel02	dovetail_09sept_map_inspected_12-07-2015_1_v8_lg_9	152909768	152910226	+	1
LSAT_1_V5_GN_1_126440	LSAT_1_V5_GN_1_126440_novel01	dovetail_09sept_map_inspected_12-07-2015_1_v8_lg_1	192707039	192707273	+	10
LSAT_1_V5_GN_3_18460	LSAT_1_V5_GN_3_18460_novel01	dovetail_09sept_map_inspected_12-07-2015_1_v8_lg_3	24919802	24920081	+	2
LSAT_1_V5_GN_7_107461	LSAT_1_V5_GN_7_107461_novel01	dovetail_09sept_map_inspected_12-07-2015_1_v8_lg_7	180783953	180784198	+	1
LSAT_1_V5_GN_2_112001	LSAT_1_V5_GN_2_112001_novel01	dovetail_09sept_map_inspected_12-07-2015_1_v8_lg_2	190551772	190551920	-	2
LSAT_1_V5_GN_2_112001	LSAT_1_V5_GN_2_112001_novel02	dovetail_09sept_map_inspected_12-07-2015_1_v8_lg_2	190553258	190553986	-	12
LSAT_1_V5_GN_3_113960	LSAT_1_V5_GN_3_113960_novel01	dovetail_09sept_map_inspected_12-07-2015_1_v8_lg_3	188907960	188908191	-	17
LSAT_1_V5_GN_3_113960	LSAT_1_V5_GN_3_113960_novel02	dovetail_09sept_map_inspected_12-07-2015_1_v8_lg_3	188907960	188908191	-	17
LSAT_1_V5_GN_3_113960	LSAT_1_V5_GN_3_113960_novel03	dovetail_09sept_map_inspected_12-07-2015_1_v8_lg_3	188907961	188908191	-	17
LSAT_1_V5_GN_3_113960	LSAT_1_V5_GN_3_113960_novel04	dovetail_09sept_map_inspected_12-07-2015_1_v8_lg_3	188907961	188908191	-	17
LSAT_1_V5_GN_3_113960	LSAT_1_V5_GN_3_113960_novel05	dovetail_09sept_map_inspected_12-07-2015_1_v8_lg_3	188907961	188908191	-	17
LSAT_1_V5_GN_3_113960	LSAT_1_V5_GN_3_113960_novel06	dovetail_09sept_map_inspected_12-07-2015_1_v8_lg_3	188907964	188908191	-	21
LSAT_1_V5_GN_3_113960	LSAT_1_V5_GN_3_113960_novel07	dovetail_09sept_map_inspected_12-07-2015_1_v8_lg_3	188912078	188916732	-	2
LSAT_1_V5_GN_1_54400	LSAT_1_V5_GN_1_54400_novel01	dovetail_09sept_map_inspected_12-07-2015_1_v8_lg_1	63101605	63101959	-	1
LSAT_1_V5_GN_4_15520	LSAT_1_V5_GN_4_15520_novel01	dovetail_09sept_map_inspected_12-07-2015_1_v8_lg_4	22202117	22202457	+	3
LSAT_1_V5_GN_4_16680	LSAT_1_V5_GN_4_16680_novel01	dovetail_09sept_map_inspected_12-07-2015_1_v8_lg_4	30747394	30747863	-	5
LSAT_1_V5_GN_2_44900	LSAT_1_V5_GN_2_44900_novel01	dovetail_09sept_map_inspected_12-07-2015_1_v8_lg_2	102408362	102408668	-	1
LSAT_1_V5_GN_6_110001	LSAT_1_V5_GN_6_110001_novel01	dovetail_09sept_map_inspected_12-07-2015_1_v8_lg_6	179536699	179537563	-	1
LSAT_1_V5_GN_6_110001	LSAT_1_V5_GN_6_110001_novel02	dovetail_09sept_map_inspected_12-07-2015_1_v8_lg_6	179536772	179537143	-	1
LSAT_1_V5_GN_2_108341	LSAT_1_V5_GN_2_108341_novel01	dovetail_09sept_map_inspected_12-07-2015_1_v8_lg_2	184958171	184958966	-	11
LSAT_1_V5_GN_2_108341	LSAT_1_V5_GN_2_108341_novel02	dovetail_09sept_map_inspected_12-07-2015_1_v8_lg_2	184958195	184958954	-	12
LSAT_1_V5_GN_2_108341	LSAT_1_V5_GN_2_108341_novel03	dovetail_09sept_map_inspected_12-07-2015_1_v8_lg_2	184958200	184958966	-	9
LSAT_1_V5_GN_1_48880	LSAT_1_V5_GN_1_48880_novel01	dovetail_09sept_map_inspected_12-07-2015_1_v8_lg_1	55097116	55098266	-	1
LSAT_1_V5_GN_1_48880	LSAT_1_V5_GN_1_48880_novel02	dovetail_09sept_map_inspected_12-07-2015_1_v8_lg_1	55097121	55097543	-	1
LSAT_1_V5_GN_1_48880	LSAT_1_V5_GN_1_48880_novel03	dovetail_09sept_map_inspected_12-07-2015_1_v8_lg_1	55097123	55097968	-	3
LSAT_1_V5_GN_1_48880	LSAT_1_V5_GN_1_48880_novel04	dovetail_09sept_map_inspected_12-07-2015_1_v8_lg_1	55097201	55098313	-	3
LSAT_1_V5_GN_1_53521	LSAT_1_V5_GN_1_53521_novel01	dovetail_09sept_map_inspected_12-07-2015_1_v8_lg_1	63935494	63935598	-	14
LSAT_1_V5_GN_5_75300	LSAT_1_V5_GN_5_75300_novel01	dovetail_09sept_map_inspected_12-07-2015_1_v8_lg_5	168463790	168464200	-	3
LSAT_1_V5_GN_5_75300	LSAT_1_V5_GN_5_75300_novel02	dovetail_09sept_map_inspected_12-07-2015_1_v8_lg_5	168464808	168465162	-	2
LSAT_1_V5_GN_2_100281	LSAT_1_V5_GN_2_100281_novel01	dovetail_09sept_map_inspected_12-07-2015_1_v8_lg_2	176403322	176403568	+	1
LSAT_1_V5_GN_6_27941	LSAT_1_V5_GN_6_27941_novel01	dovetail_09sept_map_inspected_12-07-2015_1_v8_lg_6	38216058	38216387	-	1
LSAT_1_V5_GN_6_27941	LSAT_1_V5_GN_6_27941_novel02	dovetail_09sept_map_inspected_12-07-2015_1_v8_lg_6	38216358	38216887	-	1
LSAT_1_V5_GN_6_27941	LSAT_1_V5_GN_6_27941_novel03	dovetail_09sept_map_inspected_12-07-2015_1_v8_lg_6	38216074	38217084	-	2
LSAT_1_V5_GN_6_27941	LSAT_1_V5_GN_6_27941_novel04	dovetail_09sept_map_inspected_12-07-2015_1_v8_lg_6	38216074	38217084	-	4
LSAT_1_V5_GN_3_132101	LSAT_1_V5_GN_3_132101_novel01	dovetail_09sept_map_inspected_12-07-2015_1_v8_lg_3	236161155	236161350	+	2
LSAT_1_V5_GN_3_20980	LSAT_1_V5_GN_3_20980_novel01	dovetail_09sept_map_inspected_12-07-2015_1_v8_lg_3	27245725	27248579	+	2
LSAT_1_V5_GN_4_60040	LSAT_1_V5_GN_4_60040_novel01	dovetail_09sept_map_inspected_12-07-2015_1_v8_lg_4	90574572	90574981	-	1
LSAT_1_V5_GN_6_7421	LSAT_1_V5_GN_6_7421_novel01	dovetail_09sept_map_inspected_12-07-2015_1_v8_lg_6	17361598	17361802	+	2
LSAT_1_V5_GN_6_7421	LSAT_1_V5_GN_6_7421_novel02	dovetail_09sept_map_inspected_12-07-2015_1_v8_lg_6	17361598	17361801	+	3
LSAT_1_V5_GN_5_68881	LSAT_1_V5_GN_5_68881_novel01	dovetail_09sept_map_inspected_12-07-2015_1_v8_lg_5	158553809	158554406	-	3
LSAT_1_V5_GN_5_68881	LSAT_1_V5_GN_5_68881_novel02	dovetail_09sept_map_inspected_12-07-2015_1_v8_lg_5	158553862	158554406	-	9
LSAT_1_V5_GN_5_68881	LSAT_1_V5_GN_5_68881_novel03	dovetail_09sept_map_inspected_12-07-2015_1_v8_lg_5	158553885	158554265	-	1
LSAT_1_V5_GN_5_68881	LSAT_1_V5_GN_5_68881_novel04	dovetail_09sept_map_inspected_12-07-2015_1_v8_lg_5	158553935	158554406	-	2
LSAT_1_V5_GN_1_29701	LSAT_1_V5_GN_1_29701_novel01	dovetail_09sept_map_inspected_12-07-2015_1_v8_lg_1	38071230	38073590	-	9
LSAT_1_V5_GN_1_29701	LSAT_1_V5_GN_1_29701_novel02	dovetail_09sept_map_inspected_12-07-2015_1_v8_lg_1	38071270	38073590	-	8
LSAT_1_V5_GN_4_39241	LSAT_1_V5_GN_4_39241_novel01	dovetail_09sept_map_inspected_12-07-2015_1_v8_lg_4	58655293	58656132	-	1
LSAT_1_V5_GN_8_99320	LSAT_1_V5_GN_8_99320_novel01	dovetail_09sept_map_inspected_12-07-2015_1_v8_lg_8	147527964	147528501	+	3
LSAT_1_V5_GN_9_109081	LSAT_1_V5_GN_9_109081_novel01	dovetail_09sept_map_inspected_12-07-2015_1_v8_lg_9	177462591	177462822	+	1
LSAT_1_V5_GN_9_109081	LSAT_1_V5_GN_9_109081_novel02	dovetail_09sept_map_inspected_12-07-2015_1_v8_lg_9	177463083	177463329	+	2
LSAT_1_V5_GN_8_114360	LSAT_1_V5_GN_8_114360_novel01	dovetail_09sept_map_inspected_12-07-2015_1_v8_lg_8	173582315	173582531	-	13
LSAT_1_V5_GN_8_114360	LSAT_1_V5_GN_8_114360_novel02	dovetail_09sept_map_inspected_12-07-2015_1_v8_lg_8	173582317	173582531	-	12
LSAT_1_V5_GN_8_114360	LSAT_1_V5_GN_8_114360_novel03	dovetail_09sept_map_inspected_12-07-2015_1_v8_lg_8	173585917	173586000	-	6
LSAT_1_V5_GN_5_176881	LSAT_1_V5_GN_5_176881_novel01	dovetail_09sept_map_inspected_12-07-2015_1_v8_lg_5	320206511	320206660	+	19
LSAT_1_V5_GN_6_43221	LSAT_1_V5_GN_6_43221_novel01	dovetail_09sept_map_inspected_12-07-2015_1_v8_lg_6	58249509	58249991	+	1
LSAT_1_V5_GN_7_64840	LSAT_1_V5_GN_7_64840_novel01	dovetail_09sept_map_inspected_12-07-2015_1_v8_lg_7	97242954	97243301	+	11
LSAT_1_V5_GN_7_3220	LSAT_1_V5_GN_7_3220_novel01	dovetail_09sept_map_inspected_12-07-2015_1_v8_lg_7	4595061	4595351	-	18
LSAT_1_V5_GN_7_3220	LSAT_1_V5_GN_7_3220_novel02	dovetail_09sept_map_inspected_12-07-2015_1_v8_lg_7	4595104	4595351	-	18
LSAT_1_V5_GN_7_3220	LSAT_1_V5_GN_7_3220_novel03	dovetail_09sept_map_inspected_12-07-2015_1_v8_lg_7	4595082	4595351	-	19
LSAT_1_V5_GN_7_3220	LSAT_1_V5_GN_7_3220_novel04	dovetail_09sept_map_inspected_12-07-2015_1_v8_lg_7	4595084	4595351	-	18
LSAT_1_V5_GN_7_3220	LSAT_1_V5_GN_7_3220_novel05	dovetail_09sept_map_inspected_12-07-2015_1_v8_lg_7	4595084	4595351	-	16
LSAT_1_V5_GN_7_3220	LSAT_1_V5_GN_7_3220_novel06	dovetail_09sept_map_inspected_12-07-2015_1_v8_lg_7	4595085	4595351	-	17
LSAT_1_V5_GN_7_3220	LSAT_1_V5_GN_7_3220_novel07	dovetail_09sept_map_inspected_12-07-2015_1_v8_lg_7	4595104	4595351	-	16
LSAT_1_V5_GN_7_3220	LSAT_1_V5_GN_7_3220_novel08	dovetail_09sept_map_inspected_12-07-2015_1_v8_lg_7	4595454	4595737	-	18
LSAT_1_V5_GN_6_22181	LSAT_1_V5_GN_6_22181_novel01	dovetail_09sept_map_inspected_12-07-2015_1_v8_lg_6	28579936	28581715	+	3
LSAT_1_V5_GN_9_960	LSAT_1_V5_GN_9_960_novel01	dovetail_09sept_map_inspected_12-07-2015_1_v8_lg_9	5592460	5592814	-	1
LSAT_1_V5_GN_9_960	LSAT_1_V5_GN_9_960_novel02	dovetail_09sept_map_inspected_12-07-2015_1_v8_lg_9	5592463	5592947	-	2
LSAT_1_V5_GN_9_960	LSAT_1_V5_GN_9_960_novel03	dovetail_09sept_map_inspected_12-07-2015_1_v8_lg_9	5592512	5595722	-	2
LSAT_1_V5_GN_9_960	LSAT_1_V5_GN_9_960_novel04	dovetail_09sept_map_inspected_12-07-2015_1_v8_lg_9	5593144	5596850	-	1
LSAT_1_V5_GN_9_960	LSAT_1_V5_GN_9_960_novel05	dovetail_09sept_map_inspected_12-07-2015_1_v8_lg_9	5593612	5594185	-	1
LSAT_1_V5_GN_9_960	LSAT_1_V5_GN_9_960_novel06	dovetail_09sept_map_inspected_12-07-2015_1_v8_lg_9	5594821	5595827	-	1
LSAT_1_V5_GN_9_960	LSAT_1_V5_GN_9_960_novel07	dovetail_09sept_map_inspected_12-07-2015_1_v8_lg_9	5595659	5596391	-	1
LSAT_1_V5_GN_9_960	LSAT_1_V5_GN_9_960_novel08	dovetail_09sept_map_inspected_12-07-2015_1_v8_lg_9	5593599	5596793	-	1
LSAT_1_V5_GN_4_45540	LSAT_1_V5_GN_4_45540_novel01	dovetail_09sept_map_inspected_12-07-2015_1_v8_lg_4	65104614	65104876	-	6
LSAT_1_V5_GN_4_45540	LSAT_1_V5_GN_4_45540_novel02	dovetail_09sept_map_inspected_12-07-2015_1_v8_lg_4	65104623	65104876	-	2
LSAT_1_V5_GN_4_45540	LSAT_1_V5_GN_4_45540_novel03	dovetail_09sept_map_inspected_12-07-2015_1_v8_lg_4	65105281	65105323	-	4
LSAT_1_V5_GN_8_106801	LSAT_1_V5_GN_8_106801_novel01	dovetail_09sept_map_inspected_12-07-2015_1_v8_lg_8	160039015	160039576	+	5
LSAT_1_V5_GN_8_106801	LSAT_1_V5_GN_8_106801_novel02	dovetail_09sept_map_inspected_12-07-2015_1_v8_lg_8	160040446	160041153	+	6
LSAT_1_V5_GN_8_106801	LSAT_1_V5_GN_8_106801_novel03	dovetail_09sept_map_inspected_12-07-2015_1_v8_lg_8	160040446	160041151	+	5
LSAT_1_V5_GN_8_106801	LSAT_1_V5_GN_8_106801_novel04	dovetail_09sept_map_inspected_12-07-2015_1_v8_lg_8	160040446	160041203	+	1
LSAT_1_V5_GN_8_106801	LSAT_1_V5_GN_8_106801_novel05	dovetail_09sept_map_inspected_12-07-2015_1_v8_lg_8	160040823	160041187	+	1
LSAT_1_V5_GN_4_16020	LSAT_1_V5_GN_4_16020_novel01	dovetail_09sept_map_inspected_12-07-2015_1_v8_lg_4	22739744	22741350	+	3
LSAT_1_V5_GN_2_101000	LSAT_1_V5_GN_2_101000_novel01	dovetail_09sept_map_inspected_12-07-2015_1_v8_lg_2	179059260	179059518	+	7
LSAT_1_V5_GN_2_101000	LSAT_1_V5_GN_2_101000_novel02	dovetail_09sept_map_inspected_12-07-2015_1_v8_lg_2	179059260	179059540	+	3
LSAT_1_V5_GN_3_138621	LSAT_1_V5_GN_3_138621_novel01	dovetail_09sept_map_inspected_12-07-2015_1_v8_lg_3	250645446	250645804	+	4
LSAT_1_V5_GN_8_15101	LSAT_1_V5_GN_8_15101_novel01	dovetail_09sept_map_inspected_12-07-2015_1_v8_lg_8	18074540	18075081	-	5
LSAT_1_V5_GN_8_15101	LSAT_1_V5_GN_8_15101_novel02	dovetail_09sept_map_inspected_12-07-2015_1_v8_lg_8	18074634	18075081	-	3
LSAT_1_V5_GN_2_37481	LSAT_1_V5_GN_2_37481_novel01	dovetail_09sept_map_inspected_12-07-2015_1_v8_lg_2	89417474	89417754	-	1
LSAT_1_V5_GN_1_49720	LSAT_1_V5_GN_1_49720_novel01	dovetail_09sept_map_inspected_12-07-2015_1_v8_lg_1	55730237	55730655	-	1
LSAT_1_V5_GN_1_49720	LSAT_1_V5_GN_1_49720_novel02	dovetail_09sept_map_inspected_12-07-2015_1_v8_lg_1	55730322	55731070	-	2
LSAT_1_V5_GN_1_59781	LSAT_1_V5_GN_1_59781_novel01	dovetail_09sept_map_inspected_12-07-2015_1_v8_lg_1	69636762	69636937	+	5
LSAT_1_V5_GN_1_59781	LSAT_1_V5_GN_1_59781_novel02	dovetail_09sept_map_inspected_12-07-2015_1_v8_lg_1	69635422	69635620	+	3
LSAT_1_V5_GN_1_59781	LSAT_1_V5_GN_1_59781_novel03	dovetail_09sept_map_inspected_12-07-2015_1_v8_lg_1	69636762	69636935	+	4
LSAT_1_V5_GN_1_59781	LSAT_1_V5_GN_1_59781_novel04	dovetail_09sept_map_inspected_12-07-2015_1_v8_lg_1	69635870	69636906	+	3
LSAT_1_V5_GN_1_59781	LSAT_1_V5_GN_1_59781_novel05	dovetail_09sept_map_inspected_12-07-2015_1_v8_lg_1	69636083	69636934	+	1
LSAT_1_V5_GN_7_79100	LSAT_1_V5_GN_7_79100_novel01	dovetail_09sept_map_inspected_12-07-2015_1_v8_lg_7	128641802	128642191	-	1
LSAT_1_V5_GN_7_79100	LSAT_1_V5_GN_7_79100_novel02	dovetail_09sept_map_inspected_12-07-2015_1_v8_lg_7	128641802	128642510	-	9
LSAT_1_V5_GN_5_6221	LSAT_1_V5_GN_5_6221_novel01	dovetail_09sept_map_inspected_12-07-2015_1_v8_lg_5	12218242	12218971	+	1
LSAT_1_V5_GN_2_131100	LSAT_1_V5_GN_2_131100_novel01	dovetail_09sept_map_inspected_12-07-2015_1_v8_lg_2	211754290	211754559	-	1
LSAT_1_V5_GN_5_122581	LSAT_1_V5_GN_5_122581_novel01	dovetail_09sept_map_inspected_12-07-2015_1_v8_lg_5	245103717	245103981	+	1
LSAT_1_V5_GN_6_1340	LSAT_1_V5_GN_6_1340_novel01	dovetail_09sept_map_inspected_12-07-2015_1_v8_lg_6	1294826	1295738	-	2
LSAT_1_V5_GN_9_63261	LSAT_1_V5_GN_9_63261_novel01	dovetail_09sept_map_inspected_12-07-2015_1_v8_lg_9	77229177	77229422	+	2
LSAT_1_V5_GN_5_102341	LSAT_1_V5_GN_5_102341_novel01	dovetail_09sept_map_inspected_12-07-2015_1_v8_lg_5	221034483	221038923	+	3
LSAT_1_V5_GN_5_102341	LSAT_1_V5_GN_5_102341_novel02	dovetail_09sept_map_inspected_12-07-2015_1_v8_lg_5	221032955	221033508	+	1
LSAT_1_V5_GN_6_22420	LSAT_1_V5_GN_6_22420_novel01	dovetail_09sept_map_inspected_12-07-2015_1_v8_lg_6	28248953	28249079	-	2
LSAT_1_V5_GN_3_36241	LSAT_1_V5_GN_3_36241_novel01	dovetail_09sept_map_inspected_12-07-2015_1_v8_lg_3	47263554	47263796	+	8
LSAT_1_V5_GN_3_36241	LSAT_1_V5_GN_3_36241_novel02	dovetail_09sept_map_inspected_12-07-2015_1_v8_lg_3	47263554	47263776	+	2
LSAT_1_V5_GN_5_93640	LSAT_1_V5_GN_5_93640_novel01	dovetail_09sept_map_inspected_12-07-2015_1_v8_lg_5	205559707	205560000	+	10
LSAT_1_V5_GN_5_93640	LSAT_1_V5_GN_5_93640_novel02	dovetail_09sept_map_inspected_12-07-2015_1_v8_lg_5	205559707	205559973	+	8
LSAT_1_V5_GN_5_93640	LSAT_1_V5_GN_5_93640_novel03	dovetail_09sept_map_inspected_12-07-2015_1_v8_lg_5	205559707	205560019	+	4
LSAT_1_V5_GN_5_93640	LSAT_1_V5_GN_5_93640_novel04	dovetail_09sept_map_inspected_12-07-2015_1_v8_lg_5	205559707	205560000	+	2
LSAT_1_V5_GN_9_56840	LSAT_1_V5_GN_9_56840_novel01	dovetail_09sept_map_inspected_12-07-2015_1_v8_lg_9	67840207	67840749	-	3
LSAT_1_V5_GN_9_56840	LSAT_1_V5_GN_9_56840_novel02	dovetail_09sept_map_inspected_12-07-2015_1_v8_lg_9	67840226	67840517	-	1
LSAT_1_V5_GN_9_56840	LSAT_1_V5_GN_9_56840_novel03	dovetail_09sept_map_inspected_12-07-2015_1_v8_lg_9	67840325	67840684	-	2
LSAT_1_V5_GN_5_142541	LSAT_1_V5_GN_5_142541_novel01	dovetail_09sept_map_inspected_12-07-2015_1_v8_lg_5	273587685	273588846	+	7
LSAT_1_V5_GN_5_142541	LSAT_1_V5_GN_5_142541_novel02	dovetail_09sept_map_inspected_12-07-2015_1_v8_lg_5	273587963	273588841	+	1
LSAT_1_V5_GN_2_46381	LSAT_1_V5_GN_2_46381_novel01	dovetail_09sept_map_inspected_12-07-2015_1_v8_lg_2	101904633	101904993	+	4
LSAT_1_V5_GN_2_46381	LSAT_1_V5_GN_2_46381_novel02	dovetail_09sept_map_inspected_12-07-2015_1_v8_lg_2	101904633	101904988	+	3
LSAT_1_V5_GN_3_75100	LSAT_1_V5_GN_3_75100_novel01	dovetail_09sept_map_inspected_12-07-2015_1_v8_lg_3	102211892	102212099	-	1
LSAT_1_V5_GN_8_89600	LSAT_1_V5_GN_8_89600_novel01	dovetail_09sept_map_inspected_12-07-2015_1_v8_lg_8	128882234	128882443	-	1
LSAT_1_V5_GN_5_154840	LSAT_1_V5_GN_5_154840_novel01	dovetail_09sept_map_inspected_12-07-2015_1_v8_lg_5	292960728	292960856	+	2
LSAT_1_V5_GN_5_154840	LSAT_1_V5_GN_5_154840_novel02	dovetail_09sept_map_inspected_12-07-2015_1_v8_lg_5	292997994	292998115	+	2
LSAT_1_V5_GN_5_30740	LSAT_1_V5_GN_5_30740_novel01	dovetail_09sept_map_inspected_12-07-2015_1_v8_lg_5	65360481	65361049	+	16
LSAT_1_V5_GN_5_30740	LSAT_1_V5_GN_5_30740_novel02	dovetail_09sept_map_inspected_12-07-2015_1_v8_lg_5	65360481	65361041	+	15
LSAT_1_V5_GN_5_30740	LSAT_1_V5_GN_5_30740_novel03	dovetail_09sept_map_inspected_12-07-2015_1_v8_lg_5	65360481	65361014	+	10
LSAT_1_V5_GN_5_30740	LSAT_1_V5_GN_5_30740_novel04	dovetail_09sept_map_inspected_12-07-2015_1_v8_lg_5	65360481	65361021	+	2
LSAT_1_V5_GN_5_30740	LSAT_1_V5_GN_5_30740_novel05	dovetail_09sept_map_inspected_12-07-2015_1_v8_lg_5	65360656	65361021	+	1
LSAT_1_V5_GN_9_30321	LSAT_1_V5_GN_9_30321_novel01	dovetail_09sept_map_inspected_12-07-2015_1_v8_lg_9	34114231	34114498	-	6
LSAT_1_V5_GN_9_30321	LSAT_1_V5_GN_9_30321_novel02	dovetail_09sept_map_inspected_12-07-2015_1_v8_lg_9	34114296	34114498	-	2
LSAT_1_V5_GN_9_901	LSAT_1_V5_GN_9_901_novel01	dovetail_09sept_map_inspected_12-07-2015_1_v8_lg_9	5691794	5692093	+	6
LSAT_1_V5_GN_9_901	LSAT_1_V5_GN_9_901_novel02	dovetail_09sept_map_inspected_12-07-2015_1_v8_lg_9	5691815	5692086	+	1
LSAT_1_V5_GN_8_9561	LSAT_1_V5_GN_8_9561_novel01	dovetail_09sept_map_inspected_12-07-2015_1_v8_lg_8	13797978	13798446	-	5
LSAT_1_V5_GN_8_9561	LSAT_1_V5_GN_8_9561_novel02	dovetail_09sept_map_inspected_12-07-2015_1_v8_lg_8	13797978	13798446	-	27
LSAT_1_V5_GN_8_9561	LSAT_1_V5_GN_8_9561_novel03	dovetail_09sept_map_inspected_12-07-2015_1_v8_lg_8	13797979	13798446	-	14
LSAT_1_V5_GN_8_9561	LSAT_1_V5_GN_8_9561_novel04	dovetail_09sept_map_inspected_12-07-2015_1_v8_lg_8	13797979	13798446	-	22
LSAT_1_V5_GN_8_9561	LSAT_1_V5_GN_8_9561_novel05	dovetail_09sept_map_inspected_12-07-2015_1_v8_lg_8	13798050	13798446	-	22
LSAT_1_V5_GN_8_9561	LSAT_1_V5_GN_8_9561_novel06	dovetail_09sept_map_inspected_12-07-2015_1_v8_lg_8	13797979	13798446	-	24
LSAT_1_V5_GN_8_9561	LSAT_1_V5_GN_8_9561_novel07	dovetail_09sept_map_inspected_12-07-2015_1_v8_lg_8	13797980	13798446	-	23
LSAT_1_V5_GN_8_9561	LSAT_1_V5_GN_8_9561_novel08	dovetail_09sept_map_inspected_12-07-2015_1_v8_lg_8	13797983	13798446	-	25
LSAT_1_V5_GN_8_9561	LSAT_1_V5_GN_8_9561_novel09	dovetail_09sept_map_inspected_12-07-2015_1_v8_lg_8	13797987	13798446	-	17
LSAT_1_V5_GN_8_9561	LSAT_1_V5_GN_8_9561_novel10	dovetail_09sept_map_inspected_12-07-2015_1_v8_lg_8	13798094	13798446	-	27
LSAT_1_V5_GN_8_9561	LSAT_1_V5_GN_8_9561_novel11	dovetail_09sept_map_inspected_12-07-2015_1_v8_lg_8	13797982	13798446	-	17
LSAT_1_V5_GN_8_9561	LSAT_1_V5_GN_8_9561_novel12	dovetail_09sept_map_inspected_12-07-2015_1_v8_lg_8	13797983	13798446	-	9
LSAT_1_V5_GN_8_9561	LSAT_1_V5_GN_8_9561_novel13	dovetail_09sept_map_inspected_12-07-2015_1_v8_lg_8	13797983	13798446	-	18
LSAT_1_V5_GN_8_9561	LSAT_1_V5_GN_8_9561_novel14	dovetail_09sept_map_inspected_12-07-2015_1_v8_lg_8	13797983	13798446	-	20
LSAT_1_V5_GN_8_9561	LSAT_1_V5_GN_8_9561_novel15	dovetail_09sept_map_inspected_12-07-2015_1_v8_lg_8	13797984	13798446	-	21
LSAT_1_V5_GN_8_9561	LSAT_1_V5_GN_8_9561_novel16	dovetail_09sept_map_inspected_12-07-2015_1_v8_lg_8	13798007	13798446	-	21
LSAT_1_V5_GN_8_9561	LSAT_1_V5_GN_8_9561_novel17	dovetail_09sept_map_inspected_12-07-2015_1_v8_lg_8	13798095	13798446	-	21
LSAT_1_V5_GN_8_9561	LSAT_1_V5_GN_8_9561_novel18	dovetail_09sept_map_inspected_12-07-2015_1_v8_lg_8	13797996	13798446	-	7
LSAT_1_V5_GN_8_9561	LSAT_1_V5_GN_8_9561_novel19	dovetail_09sept_map_inspected_12-07-2015_1_v8_lg_8	13797996	13798446	-	15
LSAT_1_V5_GN_8_9561	LSAT_1_V5_GN_8_9561_novel20	dovetail_09sept_map_inspected_12-07-2015_1_v8_lg_8	13798006	13798446	-	6
LSAT_1_V5_GN_8_9561	LSAT_1_V5_GN_8_9561_novel21	dovetail_09sept_map_inspected_12-07-2015_1_v8_lg_8	13798007	13798446	-	11
LSAT_1_V5_GN_8_9561	LSAT_1_V5_GN_8_9561_novel22	dovetail_09sept_map_inspected_12-07-2015_1_v8_lg_8	13798007	13798446	-	26
LSAT_1_V5_GN_8_9561	LSAT_1_V5_GN_8_9561_novel23	dovetail_09sept_map_inspected_12-07-2015_1_v8_lg_8	13798027	13798446	-	24
LSAT_1_V5_GN_8_9561	LSAT_1_V5_GN_8_9561_novel24	dovetail_09sept_map_inspected_12-07-2015_1_v8_lg_8	13798046	13798446	-	27
LSAT_1_V5_GN_8_9561	LSAT_1_V5_GN_8_9561_novel25	dovetail_09sept_map_inspected_12-07-2015_1_v8_lg_8	13798072	13798446	-	19
LSAT_1_V5_GN_8_9561	LSAT_1_V5_GN_8_9561_novel26	dovetail_09sept_map_inspected_12-07-2015_1_v8_lg_8	13798079	13798446	-	20
LSAT_1_V5_GN_8_9561	LSAT_1_V5_GN_8_9561_novel27	dovetail_09sept_map_inspected_12-07-2015_1_v8_lg_8	13798094	13798446	-	27
LSAT_1_V5_GN_8_9561	LSAT_1_V5_GN_8_9561_novel28	dovetail_09sept_map_inspected_12-07-2015_1_v8_lg_8	13798100	13798446	-	27
LSAT_1_V5_GN_8_9561	LSAT_1_V5_GN_8_9561_novel29	dovetail_09sept_map_inspected_12-07-2015_1_v8_lg_8	13798097	13798446	-	12
LSAT_1_V5_GN_8_9561	LSAT_1_V5_GN_8_9561_novel30	dovetail_09sept_map_inspected_12-07-2015_1_v8_lg_8	13798099	13798446	-	18
LSAT_1_V5_GN_8_9561	LSAT_1_V5_GN_8_9561_novel31	dovetail_09sept_map_inspected_12-07-2015_1_v8_lg_8	13798101	13798446	-	16
LSAT_1_V5_GN_8_9561	LSAT_1_V5_GN_8_9561_novel32	dovetail_09sept_map_inspected_12-07-2015_1_v8_lg_8	13798945	13799056	-	26
LSAT_1_V5_GN_8_9561	LSAT_1_V5_GN_8_9561_novel33	dovetail_09sept_map_inspected_12-07-2015_1_v8_lg_8	13799885	13800502	-	24
LSAT_1_V5_GN_8_9561	LSAT_1_V5_GN_8_9561_novel34	dovetail_09sept_map_inspected_12-07-2015_1_v8_lg_8	13800722	13801288	-	23
LSAT_1_V5_GN_8_9561	LSAT_1_V5_GN_8_9561_novel35	dovetail_09sept_map_inspected_12-07-2015_1_v8_lg_8	13801903	13802240	-	22
LSAT_1_V5_GN_3_7240	LSAT_1_V5_GN_3_7240_novel01	dovetail_09sept_map_inspected_12-07-2015_1_v8_lg_3	9900115	9900593	-	1
LSAT_1_V5_GN_6_59140	LSAT_1_V5_GN_6_59140_novel01	dovetail_09sept_map_inspected_12-07-2015_1_v8_lg_6	84670220	84670908	+	27
LSAT_1_V5_GN_6_59140	LSAT_1_V5_GN_6_59140_novel02	dovetail_09sept_map_inspected_12-07-2015_1_v8_lg_6	84665371	84665386	+	10
LSAT_1_V5_GN_6_59140	LSAT_1_V5_GN_6_59140_novel03	dovetail_09sept_map_inspected_12-07-2015_1_v8_lg_6	84670220	84670485	+	26
LSAT_1_V5_GN_6_59140	LSAT_1_V5_GN_6_59140_novel04	dovetail_09sept_map_inspected_12-07-2015_1_v8_lg_6	84665544	84665734	+	11
LSAT_1_V5_GN_6_59140	LSAT_1_V5_GN_6_59140_novel05	dovetail_09sept_map_inspected_12-07-2015_1_v8_lg_6	84670220	84670344	+	23
LSAT_1_V5_GN_6_59140	LSAT_1_V5_GN_6_59140_novel06	dovetail_09sept_map_inspected_12-07-2015_1_v8_lg_6	84670220	84670512	+	22
LSAT_1_V5_GN_6_59140	LSAT_1_V5_GN_6_59140_novel07	dovetail_09sept_map_inspected_12-07-2015_1_v8_lg_6	84670220	84670452	+	21
LSAT_1_V5_GN_6_59140	LSAT_1_V5_GN_6_59140_novel08	dovetail_09sept_map_inspected_12-07-2015_1_v8_lg_6	84670220	84670469	+	11
LSAT_1_V5_GN_6_59140	LSAT_1_V5_GN_6_59140_novel09	dovetail_09sept_map_inspected_12-07-2015_1_v8_lg_6	84668055	84668093	+	4
LSAT_1_V5_GN_7_14141	LSAT_1_V5_GN_7_14141_novel01	dovetail_09sept_map_inspected_12-07-2015_1_v8_lg_7	16382946	16383355	-	1
LSAT_1_V5_GN_5_143121	LSAT_1_V5_GN_5_143121_novel01	dovetail_09sept_map_inspected_12-07-2015_1_v8_lg_5	272786776	272787678	+	5
LSAT_1_V5_GN_5_143121	LSAT_1_V5_GN_5_143121_novel02	dovetail_09sept_map_inspected_12-07-2015_1_v8_lg_5	272786869	272787581	+	5
LSAT_1_V5_GN_5_143121	LSAT_1_V5_GN_5_143121_novel03	dovetail_09sept_map_inspected_12-07-2015_1_v8_lg_5	272786776	272787559	+	3
LSAT_1_V5_GN_5_143121	LSAT_1_V5_GN_5_143121_novel04	dovetail_09sept_map_inspected_12-07-2015_1_v8_lg_5	272786776	272787580	+	2
LSAT_1_V5_GN_5_143121	LSAT_1_V5_GN_5_143121_novel05	dovetail_09sept_map_inspected_12-07-2015_1_v8_lg_5	272786839	272787557	+	1
LSAT_1_V5_GN_5_143121	LSAT_1_V5_GN_5_143121_novel06	dovetail_09sept_map_inspected_12-07-2015_1_v8_lg_5	272787273	272787679	+	1
LSAT_1_V5_GN_7_35921	LSAT_1_V5_GN_7_35921_novel01	dovetail_09sept_map_inspected_12-07-2015_1_v8_lg_7	46496149	46496668	-	42
LSAT_1_V5_GN_7_35921	LSAT_1_V5_GN_7_35921_novel02	dovetail_09sept_map_inspected_12-07-2015_1_v8_lg_7	46496172	46496668	-	42
LSAT_1_V5_GN_7_35921	LSAT_1_V5_GN_7_35921_novel03	dovetail_09sept_map_inspected_12-07-2015_1_v8_lg_7	46496167	46496668	-	2
LSAT_1_V5_GN_7_35921	LSAT_1_V5_GN_7_35921_novel04	dovetail_09sept_map_inspected_12-07-2015_1_v8_lg_7	46496169	46496668	-	5
LSAT_1_V5_GN_7_35921	LSAT_1_V5_GN_7_35921_novel05	dovetail_09sept_map_inspected_12-07-2015_1_v8_lg_7	46496169	46496668	-	24
LSAT_1_V5_GN_7_35921	LSAT_1_V5_GN_7_35921_novel06	dovetail_09sept_map_inspected_12-07-2015_1_v8_lg_7	46496169	46496668	-	33
LSAT_1_V5_GN_7_35921	LSAT_1_V5_GN_7_35921_novel07	dovetail_09sept_map_inspected_12-07-2015_1_v8_lg_7	46496169	46496668	-	37
LSAT_1_V5_GN_7_35921	LSAT_1_V5_GN_7_35921_novel08	dovetail_09sept_map_inspected_12-07-2015_1_v8_lg_7	46496334	46496668	-	37
LSAT_1_V5_GN_7_35921	LSAT_1_V5_GN_7_35921_novel09	dovetail_09sept_map_inspected_12-07-2015_1_v8_lg_7	46496169	46496668	-	41
LSAT_1_V5_GN_7_35921	LSAT_1_V5_GN_7_35921_novel10	dovetail_09sept_map_inspected_12-07-2015_1_v8_lg_7	46496169	46496668	-	36
LSAT_1_V5_GN_7_35921	LSAT_1_V5_GN_7_35921_novel11	dovetail_09sept_map_inspected_12-07-2015_1_v8_lg_7	46496169	46496668	-	43
LSAT_1_V5_GN_7_35921	LSAT_1_V5_GN_7_35921_novel12	dovetail_09sept_map_inspected_12-07-2015_1_v8_lg_7	46496170	46496668	-	40
LSAT_1_V5_GN_7_35921	LSAT_1_V5_GN_7_35921_novel13	dovetail_09sept_map_inspected_12-07-2015_1_v8_lg_7	46496288	46496668	-	40
LSAT_1_V5_GN_7_35921	LSAT_1_V5_GN_7_35921_novel14	dovetail_09sept_map_inspected_12-07-2015_1_v8_lg_7	46496171	46496668	-	35
LSAT_1_V5_GN_7_35921	LSAT_1_V5_GN_7_35921_novel15	dovetail_09sept_map_inspected_12-07-2015_1_v8_lg_7	46496183	46496668	-	29
LSAT_1_V5_GN_7_35921	LSAT_1_V5_GN_7_35921_novel16	dovetail_09sept_map_inspected_12-07-2015_1_v8_lg_7	46496189	46496668	-	28
LSAT_1_V5_GN_7_35921	LSAT_1_V5_GN_7_35921_novel17	dovetail_09sept_map_inspected_12-07-2015_1_v8_lg_7	46496223	46496668	-	34
LSAT_1_V5_GN_7_35921	LSAT_1_V5_GN_7_35921_novel18	dovetail_09sept_map_inspected_12-07-2015_1_v8_lg_7	46496240	46496668	-	41
LSAT_1_V5_GN_7_35921	LSAT_1_V5_GN_7_35921_novel19	dovetail_09sept_map_inspected_12-07-2015_1_v8_lg_7	46496244	46496668	-	32
LSAT_1_V5_GN_7_35921	LSAT_1_V5_GN_7_35921_novel20	dovetail_09sept_map_inspected_12-07-2015_1_v8_lg_7	46496246	46496668	-	14
LSAT_1_V5_GN_7_35921	LSAT_1_V5_GN_7_35921_novel21	dovetail_09sept_map_inspected_12-07-2015_1_v8_lg_7	46496277	46496668	-	38
LSAT_1_V5_GN_3_78100	LSAT_1_V5_GN_3_78100_novel01	dovetail_09sept_map_inspected_12-07-2015_1_v8_lg_3	105954999	105955298	-	1
LSAT_1_V5_GN_5_54661	LSAT_1_V5_GN_5_54661_novel01	dovetail_09sept_map_inspected_12-07-2015_1_v8_lg_5	125918584	125918885	+	15
LSAT_1_V5_GN_5_54661	LSAT_1_V5_GN_5_54661_novel02	dovetail_09sept_map_inspected_12-07-2015_1_v8_lg_5	125906010	125908133	+	5
LSAT_1_V5_GN_5_54661	LSAT_1_V5_GN_5_54661_novel03	dovetail_09sept_map_inspected_12-07-2015_1_v8_lg_5	125918584	125918941	+	14
LSAT_1_V5_GN_5_54661	LSAT_1_V5_GN_5_54661_novel04	dovetail_09sept_map_inspected_12-07-2015_1_v8_lg_5	125902252	125903715	+	1
LSAT_1_V5_GN_5_54661	LSAT_1_V5_GN_5_54661_novel05	dovetail_09sept_map_inspected_12-07-2015_1_v8_lg_5	125903241	125903679	+	1
LSAT_1_V5_GN_5_54661	LSAT_1_V5_GN_5_54661_novel06	dovetail_09sept_map_inspected_12-07-2015_1_v8_lg_5	125918584	125918924	+	16
LSAT_1_V5_GN_5_54661	LSAT_1_V5_GN_5_54661_novel07	dovetail_09sept_map_inspected_12-07-2015_1_v8_lg_5	125918584	125918852	+	15
LSAT_1_V5_GN_4_91400	LSAT_1_V5_GN_4_91400_novel01	dovetail_09sept_map_inspected_12-07-2015_1_v8_lg_4	147456130	147456466	-	2
LSAT_1_V5_GN_5_154000	LSAT_1_V5_GN_5_154000_novel01	dovetail_09sept_map_inspected_12-07-2015_1_v8_lg_5	292880200	292880480	+	12
LSAT_1_V5_GN_7_29160	LSAT_1_V5_GN_7_29160_novel01	dovetail_09sept_map_inspected_12-07-2015_1_v8_lg_7	40236588	40237187	+	6
LSAT_1_V5_GN_7_29160	LSAT_1_V5_GN_7_29160_novel02	dovetail_09sept_map_inspected_12-07-2015_1_v8_lg_7	40236588	40237228	+	4
LSAT_1_V5_GN_7_29160	LSAT_1_V5_GN_7_29160_novel03	dovetail_09sept_map_inspected_12-07-2015_1_v8_lg_7	40234951	40236212	+	3
LSAT_1_V5_GN_7_29160	LSAT_1_V5_GN_7_29160_novel04	dovetail_09sept_map_inspected_12-07-2015_1_v8_lg_7	40236588	40237291	+	5
LSAT_1_V5_GN_7_29160	LSAT_1_V5_GN_7_29160_novel05	dovetail_09sept_map_inspected_12-07-2015_1_v8_lg_7	40236588	40237186	+	3
LSAT_1_V5_GN_7_29160	LSAT_1_V5_GN_7_29160_novel06	dovetail_09sept_map_inspected_12-07-2015_1_v8_lg_7	40236588	40237268	+	2
LSAT_1_V5_GN_7_29160	LSAT_1_V5_GN_7_29160_novel07	dovetail_09sept_map_inspected_12-07-2015_1_v8_lg_7	40236704	40237227	+	1
LSAT_1_V5_GN_7_29160	LSAT_1_V5_GN_7_29160_novel08	dovetail_09sept_map_inspected_12-07-2015_1_v8_lg_7	40236991	40237284	+	1
LSAT_1_V5_GN_7_17461	LSAT_1_V5_GN_7_17461_novel01	dovetail_09sept_map_inspected_12-07-2015_1_v8_lg_7	21101137	21101496	+	3
LSAT_1_V5_GN_7_17461	LSAT_1_V5_GN_7_17461_novel02	dovetail_09sept_map_inspected_12-07-2015_1_v8_lg_7	21101137	21101496	+	2
LSAT_1_V5_GN_7_17461	LSAT_1_V5_GN_7_17461_novel03	dovetail_09sept_map_inspected_12-07-2015_1_v8_lg_7	21103524	21103755	+	2
LSAT_1_V5_GN_7_17461	LSAT_1_V5_GN_7_17461_novel04	dovetail_09sept_map_inspected_12-07-2015_1_v8_lg_7	21103299	21103790	+	1
LSAT_1_V5_GN_8_31281	LSAT_1_V5_GN_8_31281_novel01	dovetail_09sept_map_inspected_12-07-2015_1_v8_lg_8	40125379	40128244	-	3
LSAT_1_V5_GN_5_147300	LSAT_1_V5_GN_5_147300_novel01	dovetail_09sept_map_inspected_12-07-2015_1_v8_lg_5	280180378	280181638	+	1
LSAT_1_V5_GN_5_147300	LSAT_1_V5_GN_5_147300_novel02	dovetail_09sept_map_inspected_12-07-2015_1_v8_lg_5	280181298	280181687	+	1
LSAT_1_V5_GN_5_147300	LSAT_1_V5_GN_5_147300_novel03	dovetail_09sept_map_inspected_12-07-2015_1_v8_lg_5	280181279	280181544	+	3
LSAT_1_V5_GN_5_147300	LSAT_1_V5_GN_5_147300_novel04	dovetail_09sept_map_inspected_12-07-2015_1_v8_lg_5	280181279	280181487	+	2
LSAT_1_V5_GN_4_87701	LSAT_1_V5_GN_4_87701_novel01	dovetail_09sept_map_inspected_12-07-2015_1_v8_lg_4	142826880	142826917	-	8
LSAT_1_V5_GN_4_87701	LSAT_1_V5_GN_4_87701_novel02	dovetail_09sept_map_inspected_12-07-2015_1_v8_lg_4	142826884	142826909	-	8
LSAT_1_V5_GN_4_87701	LSAT_1_V5_GN_4_87701_novel03	dovetail_09sept_map_inspected_12-07-2015_1_v8_lg_4	142826887	142826920	-	3
LSAT_1_V5_GN_4_87701	LSAT_1_V5_GN_4_87701_novel04	dovetail_09sept_map_inspected_12-07-2015_1_v8_lg_4	142827349	142827750	-	7
LSAT_1_V5_GN_4_87701	LSAT_1_V5_GN_4_87701_novel05	dovetail_09sept_map_inspected_12-07-2015_1_v8_lg_4	142827465	142827750	-	7
LSAT_1_V5_GN_4_87701	LSAT_1_V5_GN_4_87701_novel06	dovetail_09sept_map_inspected_12-07-2015_1_v8_lg_4	142827432	142827655	-	1
LSAT_1_V5_GN_8_34120	LSAT_1_V5_GN_8_34120_novel01	dovetail_09sept_map_inspected_12-07-2015_1_v8_lg_8	43535054	43535490	-	5
LSAT_1_V5_GN_8_34120	LSAT_1_V5_GN_8_34120_novel02	dovetail_09sept_map_inspected_12-07-2015_1_v8_lg_8	43535111	43535490	-	6
LSAT_1_V5_GN_8_34120	LSAT_1_V5_GN_8_34120_novel03	dovetail_09sept_map_inspected_12-07-2015_1_v8_lg_8	43535312	43535490	-	3
LSAT_1_V5_GN_2_99200	LSAT_1_V5_GN_2_99200_novel01	dovetail_09sept_map_inspected_12-07-2015_1_v8_lg_2	175043772	175044087	+	10
LSAT_1_V5_GN_8_3801	LSAT_1_V5_GN_8_3801_novel01	dovetail_09sept_map_inspected_12-07-2015_1_v8_lg_8	4960992	4961284	-	2
LSAT_1_V5_GN_8_3801	LSAT_1_V5_GN_8_3801_novel02	dovetail_09sept_map_inspected_12-07-2015_1_v8_lg_8	4960992	4961239	-	1
LSAT_1_V5_GN_8_3801	LSAT_1_V5_GN_8_3801_novel03	dovetail_09sept_map_inspected_12-07-2015_1_v8_lg_8	4960999	4961284	-	4
LSAT_1_V5_GN_1_64840	LSAT_1_V5_GN_1_64840_novel01	dovetail_09sept_map_inspected_12-07-2015_1_v8_lg_1	72754833	72755146	-	1
LSAT_1_V5_GN_5_174161	LSAT_1_V5_GN_5_174161_novel01	dovetail_09sept_map_inspected_12-07-2015_1_v8_lg_5	317720335	317721055	+	1
LSAT_1_V5_GN_5_174161	LSAT_1_V5_GN_5_174161_novel02	dovetail_09sept_map_inspected_12-07-2015_1_v8_lg_5	317722047	317722441	+	1
LSAT_1_V5_GN_6_103700	LSAT_1_V5_GN_6_103700_novel01	dovetail_09sept_map_inspected_12-07-2015_1_v8_lg_6	168473016	168476276	+	1
LSAT_1_V5_GN_6_103700	LSAT_1_V5_GN_6_103700_novel02	dovetail_09sept_map_inspected_12-07-2015_1_v8_lg_6	168473649	168474198	+	1
LSAT_1_V5_GN_1_12380	LSAT_1_V5_GN_1_12380_novel01	dovetail_09sept_map_inspected_12-07-2015_1_v8_lg_1	14163982	14164241	+	4
LSAT_1_V5_GN_1_12380	LSAT_1_V5_GN_1_12380_novel02	dovetail_09sept_map_inspected_12-07-2015_1_v8_lg_1	14163982	14164156	+	2
LSAT_1_V5_GN_3_12861	LSAT_1_V5_GN_3_12861_novel01	dovetail_09sept_map_inspected_12-07-2015_1_v8_lg_3	17789152	17789657	-	1
LSAT_1_V5_GN_3_12861	LSAT_1_V5_GN_3_12861_novel02	dovetail_09sept_map_inspected_12-07-2015_1_v8_lg_3	17789207	17789771	-	7
LSAT_1_V5_GN_3_12861	LSAT_1_V5_GN_3_12861_novel03	dovetail_09sept_map_inspected_12-07-2015_1_v8_lg_3	17789482	17789771	-	2
LSAT_1_V5_GN_4_109340	LSAT_1_V5_GN_4_109340_novel01	dovetail_09sept_map_inspected_12-07-2015_1_v8_lg_4	188989730	188990103	-	3
LSAT_1_V5_GN_4_109340	LSAT_1_V5_GN_4_109340_novel02	dovetail_09sept_map_inspected_12-07-2015_1_v8_lg_4	188989736	188990144	-	2
LSAT_1_V5_GN_4_109340	LSAT_1_V5_GN_4_109340_novel03	dovetail_09sept_map_inspected_12-07-2015_1_v8_lg_4	188989816	188990081	-	1
LSAT_1_V5_GN_7_67341	LSAT_1_V5_GN_7_67341_novel01	dovetail_09sept_map_inspected_12-07-2015_1_v8_lg_7	102292850	102293510	-	5
LSAT_1_V5_GN_7_67341	LSAT_1_V5_GN_7_67341_novel02	dovetail_09sept_map_inspected_12-07-2015_1_v8_lg_7	102292931	102293370	-	1
LSAT_1_V5_GN_7_3821	LSAT_1_V5_GN_7_3821_novel01	dovetail_09sept_map_inspected_12-07-2015_1_v8_lg_7	4229807	4230038	+	8
LSAT_1_V5_GN_7_3821	LSAT_1_V5_GN_7_3821_novel02	dovetail_09sept_map_inspected_12-07-2015_1_v8_lg_7	4229589	4229894	+	8
LSAT_1_V5_GN_7_3821	LSAT_1_V5_GN_7_3821_novel03	dovetail_09sept_map_inspected_12-07-2015_1_v8_lg_7	4223665	4224283	+	1
LSAT_1_V5_GN_7_3821	LSAT_1_V5_GN_7_3821_novel04	dovetail_09sept_map_inspected_12-07-2015_1_v8_lg_7	4229589	4229982	+	4
LSAT_1_V5_GN_8_80661	LSAT_1_V5_GN_8_80661_novel01	dovetail_09sept_map_inspected_12-07-2015_1_v8_lg_8	117960698	117960840	+	4
LSAT_1_V5_GN_8_80661	LSAT_1_V5_GN_8_80661_novel02	dovetail_09sept_map_inspected_12-07-2015_1_v8_lg_8	117960698	117960880	+	3
LSAT_1_V5_GN_8_80661	LSAT_1_V5_GN_8_80661_novel03	dovetail_09sept_map_inspected_12-07-2015_1_v8_lg_8	117960698	117960860	+	2
LSAT_1_V5_GN_3_109820	LSAT_1_V5_GN_3_109820_novel01	dovetail_09sept_map_inspected_12-07-2015_1_v8_lg_3	182877099	182877260	+	3
LSAT_1_V5_GN_3_102821	LSAT_1_V5_GN_3_102821_novel01	dovetail_09sept_map_inspected_12-07-2015_1_v8_lg_3	165373592	165374151	-	9
LSAT_1_V5_GN_3_102821	LSAT_1_V5_GN_3_102821_novel02	dovetail_09sept_map_inspected_12-07-2015_1_v8_lg_3	165373880	165374151	-	2
LSAT_1_V5_GN_4_92061	LSAT_1_V5_GN_4_92061_novel01	dovetail_09sept_map_inspected_12-07-2015_1_v8_lg_4	148839649	148840742	-	1
LSAT_1_V5_GN_4_92061	LSAT_1_V5_GN_4_92061_novel02	dovetail_09sept_map_inspected_12-07-2015_1_v8_lg_4	148839651	148840480	-	1
LSAT_1_V5_GN_2_95881	LSAT_1_V5_GN_2_95881_novel01	dovetail_09sept_map_inspected_12-07-2015_1_v8_lg_2	173351365	173351925	+	3
LSAT_1_V5_GN_2_95881	LSAT_1_V5_GN_2_95881_novel02	dovetail_09sept_map_inspected_12-07-2015_1_v8_lg_2	173351373	173351594	+	1
LSAT_1_V5_GN_2_95881	LSAT_1_V5_GN_2_95881_novel03	dovetail_09sept_map_inspected_12-07-2015_1_v8_lg_2	173351431	173351951	+	1
LSAT_1_V5_GN_2_95881	LSAT_1_V5_GN_2_95881_novel04	dovetail_09sept_map_inspected_12-07-2015_1_v8_lg_2	173351691	173352130	+	1
LSAT_1_V5_GN_2_95881	LSAT_1_V5_GN_2_95881_novel05	dovetail_09sept_map_inspected_12-07-2015_1_v8_lg_2	173351720	173351925	+	1
LSAT_1_V5_GN_4_74540	LSAT_1_V5_GN_4_74540_novel01	dovetail_09sept_map_inspected_12-07-2015_1_v8_lg_4	117164081	117164394	-	1
LSAT_1_V5_GN_4_74540	LSAT_1_V5_GN_4_74540_novel02	dovetail_09sept_map_inspected_12-07-2015_1_v8_lg_4	117164167	117164596	-	1
LSAT_1_V5_GN_1_2501	LSAT_1_V5_GN_1_2501_novel01	dovetail_09sept_map_inspected_12-07-2015_1_v8_lg_1	3113318	3113842	-	1
LSAT_1_V5_GN_1_2501	LSAT_1_V5_GN_1_2501_novel02	dovetail_09sept_map_inspected_12-07-2015_1_v8_lg_1	3113417	3113677	-	1
LSAT_1_V5_GN_1_2501	LSAT_1_V5_GN_1_2501_novel03	dovetail_09sept_map_inspected_12-07-2015_1_v8_lg_1	3113416	3113966	-	5
LSAT_1_V5_GN_1_2501	LSAT_1_V5_GN_1_2501_novel04	dovetail_09sept_map_inspected_12-07-2015_1_v8_lg_1	3113426	3113966	-	2
LSAT_1_V5_GN_1_2501	LSAT_1_V5_GN_1_2501_novel05	dovetail_09sept_map_inspected_12-07-2015_1_v8_lg_1	3114061	3116182	-	1
LSAT_1_V5_GN_8_18261	LSAT_1_V5_GN_8_18261_novel01	dovetail_09sept_map_inspected_12-07-2015_1_v8_lg_8	23184551	23184851	+	4
LSAT_1_V5_GN_8_18261	LSAT_1_V5_GN_8_18261_novel02	dovetail_09sept_map_inspected_12-07-2015_1_v8_lg_8	23184551	23184854	+	3
LSAT_1_V5_GN_7_26420	LSAT_1_V5_GN_7_26420_novel01	dovetail_09sept_map_inspected_12-07-2015_1_v8_lg_7	35988548	35988954	+	5
LSAT_1_V5_GN_7_26420	LSAT_1_V5_GN_7_26420_novel02	dovetail_09sept_map_inspected_12-07-2015_1_v8_lg_7	35988548	35988953	+	2
LSAT_1_V5_GN_2_132441	LSAT_1_V5_GN_2_132441_novel01	dovetail_09sept_map_inspected_12-07-2015_1_v8_lg_2	212153752	212154063	+	3
LSAT_1_V5_GN_2_65020	LSAT_1_V5_GN_2_65020_novel01	dovetail_09sept_map_inspected_12-07-2015_1_v8_lg_2	135943703	135943893	+	2
LSAT_1_V5_GN_5_141241	LSAT_1_V5_GN_5_141241_novel01	dovetail_09sept_map_inspected_12-07-2015_1_v8_lg_5	270808574	270808838	-	3
LSAT_1_V5_GN_5_141241	LSAT_1_V5_GN_5_141241_novel02	dovetail_09sept_map_inspected_12-07-2015_1_v8_lg_5	270808635	270808838	-	2
LSAT_1_V5_GN_5_24121	LSAT_1_V5_GN_5_24121_novel01	dovetail_09sept_map_inspected_12-07-2015_1_v8_lg_5	51027971	51028353	-	1
LSAT_1_V5_GN_5_24121	LSAT_1_V5_GN_5_24121_novel02	dovetail_09sept_map_inspected_12-07-2015_1_v8_lg_5	51028060	51028337	-	4
LSAT_1_V5_GN_5_24121	LSAT_1_V5_GN_5_24121_novel03	dovetail_09sept_map_inspected_12-07-2015_1_v8_lg_5	51028151	51028359	-	3
LSAT_1_V5_GN_7_73220	LSAT_1_V5_GN_7_73220_novel01	dovetail_09sept_map_inspected_12-07-2015_1_v8_lg_7	119114204	119114526	+	1
LSAT_1_V5_GN_3_23460	LSAT_1_V5_GN_3_23460_novel01	dovetail_09sept_map_inspected_12-07-2015_1_v8_lg_3	29990402	29991289	-	2
LSAT_1_V5_GN_5_88241	LSAT_1_V5_GN_5_88241_novel01	dovetail_09sept_map_inspected_12-07-2015_1_v8_lg_5	196607516	196607833	+	5
LSAT_1_V5_GN_5_88241	LSAT_1_V5_GN_5_88241_novel02	dovetail_09sept_map_inspected_12-07-2015_1_v8_lg_5	196607516	196607888	+	5
LSAT_1_V5_GN_5_88241	LSAT_1_V5_GN_5_88241_novel03	dovetail_09sept_map_inspected_12-07-2015_1_v8_lg_5	196607516	196607911	+	3
LSAT_1_V5_GN_2_2080	LSAT_1_V5_GN_2_2080_novel01	dovetail_09sept_map_inspected_12-07-2015_1_v8_lg_2	6344231	6344500	+	1
LSAT_1_V5_GN_6_41001	LSAT_1_V5_GN_6_41001_novel01	dovetail_09sept_map_inspected_12-07-2015_1_v8_lg_6	54035958	54036402	+	11
LSAT_1_V5_GN_6_41001	LSAT_1_V5_GN_6_41001_novel02	dovetail_09sept_map_inspected_12-07-2015_1_v8_lg_6	54035992	54036393	+	1
LSAT_1_V5_GN_3_54000	LSAT_1_V5_GN_3_54000_novel01	dovetail_09sept_map_inspected_12-07-2015_1_v8_lg_3	72033791	72034183	-	2
LSAT_1_V5_GN_3_54000	LSAT_1_V5_GN_3_54000_novel02	dovetail_09sept_map_inspected_12-07-2015_1_v8_lg_3	72033832	72034183	-	3
LSAT_1_V5_GN_8_41620	LSAT_1_V5_GN_8_41620_novel01	dovetail_09sept_map_inspected_12-07-2015_1_v8_lg_8	58130195	58130538	-	1
LSAT_1_V5_GN_1_47261	LSAT_1_V5_GN_1_47261_novel01	dovetail_09sept_map_inspected_12-07-2015_1_v8_lg_1	54480695	54481424	-	1
LSAT_1_V5_GN_2_100901	LSAT_1_V5_GN_2_100901_novel01	dovetail_09sept_map_inspected_12-07-2015_1_v8_lg_2	179019591	179019927	-	1
LSAT_1_V5_GN_3_30300	LSAT_1_V5_GN_3_30300_novel01	dovetail_09sept_map_inspected_12-07-2015_1_v8_lg_3	38832518	38833071	-	10
LSAT_1_V5_GN_3_30300	LSAT_1_V5_GN_3_30300_novel02	dovetail_09sept_map_inspected_12-07-2015_1_v8_lg_3	38832518	38832950	-	1
LSAT_1_V5_GN_3_30300	LSAT_1_V5_GN_3_30300_novel03	dovetail_09sept_map_inspected_12-07-2015_1_v8_lg_3	38832544	38833071	-	7
LSAT_1_V5_GN_3_30300	LSAT_1_V5_GN_3_30300_novel04	dovetail_09sept_map_inspected_12-07-2015_1_v8_lg_3	38832545	38833071	-	2
LSAT_1_V5_GN_3_7681	LSAT_1_V5_GN_3_7681_novel01	dovetail_09sept_map_inspected_12-07-2015_1_v8_lg_3	9583456	9583592	+	18
LSAT_1_V5_GN_3_7681	LSAT_1_V5_GN_3_7681_novel02	dovetail_09sept_map_inspected_12-07-2015_1_v8_lg_3	9583456	9583590	+	9
LSAT_1_V5_GN_3_7681	LSAT_1_V5_GN_3_7681_novel03	dovetail_09sept_map_inspected_12-07-2015_1_v8_lg_3	9583456	9583585	+	3
LSAT_1_V5_GN_8_95720	LSAT_1_V5_GN_8_95720_novel01	dovetail_09sept_map_inspected_12-07-2015_1_v8_lg_8	139287280	139287492	-	1
LSAT_1_V5_GN_8_95720	LSAT_1_V5_GN_8_95720_novel02	dovetail_09sept_map_inspected_12-07-2015_1_v8_lg_8	139287282	139287535	-	5
LSAT_1_V5_GN_8_95720	LSAT_1_V5_GN_8_95720_novel03	dovetail_09sept_map_inspected_12-07-2015_1_v8_lg_8	139287329	139287535	-	2
LSAT_1_V5_GN_2_30700	LSAT_1_V5_GN_2_30700_novel01	dovetail_09sept_map_inspected_12-07-2015_1_v8_lg_2	66754147	66754381	+	8
LSAT_1_V5_GN_2_30700	LSAT_1_V5_GN_2_30700_novel02	dovetail_09sept_map_inspected_12-07-2015_1_v8_lg_2	66752378	66752607	+	6
LSAT_1_V5_GN_2_30700	LSAT_1_V5_GN_2_30700_novel03	dovetail_09sept_map_inspected_12-07-2015_1_v8_lg_2	66752378	66752606	+	5
LSAT_1_V5_GN_2_30700	LSAT_1_V5_GN_2_30700_novel04	dovetail_09sept_map_inspected_12-07-2015_1_v8_lg_2	66754147	66754423	+	5
LSAT_1_V5_GN_9_31200	LSAT_1_V5_GN_9_31200_novel01	dovetail_09sept_map_inspected_12-07-2015_1_v8_lg_9	33482388	33482675	+	3
LSAT_1_V5_GN_8_4961	LSAT_1_V5_GN_8_4961_novel01	dovetail_09sept_map_inspected_12-07-2015_1_v8_lg_8	6947103	6947683	+	1
LSAT_1_V5_GN_6_98960	LSAT_1_V5_GN_6_98960_novel01	dovetail_09sept_map_inspected_12-07-2015_1_v8_lg_6	159507024	159507479	-	1
LSAT_1_V5_GN_6_98960	LSAT_1_V5_GN_6_98960_novel02	dovetail_09sept_map_inspected_12-07-2015_1_v8_lg_6	159507028	159508048	-	1
LSAT_1_V5_GN_6_98960	LSAT_1_V5_GN_6_98960_novel03	dovetail_09sept_map_inspected_12-07-2015_1_v8_lg_6	159507282	159507483	-	1
LSAT_1_V5_GN_1_28080	LSAT_1_V5_GN_1_28080_novel01	dovetail_09sept_map_inspected_12-07-2015_1_v8_lg_1	31589598	31589920	-	2
LSAT_1_V5_GN_2_84180	LSAT_1_V5_GN_2_84180_novel01	dovetail_09sept_map_inspected_12-07-2015_1_v8_lg_2	163404420	163404709	+	7
LSAT_1_V5_GN_2_84180	LSAT_1_V5_GN_2_84180_novel02	dovetail_09sept_map_inspected_12-07-2015_1_v8_lg_2	163405212	163406206	+	8
LSAT_1_V5_GN_2_84180	LSAT_1_V5_GN_2_84180_novel03	dovetail_09sept_map_inspected_12-07-2015_1_v8_lg_2	163398730	163400723	+	2
LSAT_1_V5_GN_2_84180	LSAT_1_V5_GN_2_84180_novel04	dovetail_09sept_map_inspected_12-07-2015_1_v8_lg_2	163405212	163406142	+	7
LSAT_1_V5_GN_2_84180	LSAT_1_V5_GN_2_84180_novel05	dovetail_09sept_map_inspected_12-07-2015_1_v8_lg_2	163403804	163403962	+	5
LSAT_1_V5_GN_2_84180	LSAT_1_V5_GN_2_84180_novel06	dovetail_09sept_map_inspected_12-07-2015_1_v8_lg_2	163404114	163404223	+	5
LSAT_1_V5_GN_2_84180	LSAT_1_V5_GN_2_84180_novel07	dovetail_09sept_map_inspected_12-07-2015_1_v8_lg_2	163405212	163406123	+	6
LSAT_1_V5_GN_2_84180	LSAT_1_V5_GN_2_84180_novel08	dovetail_09sept_map_inspected_12-07-2015_1_v8_lg_2	163404114	163404217	+	6
LSAT_1_V5_GN_2_84180	LSAT_1_V5_GN_2_84180_novel09	dovetail_09sept_map_inspected_12-07-2015_1_v8_lg_2	163405352	163406142	+	9
LSAT_1_V5_GN_2_84180	LSAT_1_V5_GN_2_84180_novel10	dovetail_09sept_map_inspected_12-07-2015_1_v8_lg_2	163404420	163404552	+	6
LSAT_1_V5_GN_2_84180	LSAT_1_V5_GN_2_84180_novel11	dovetail_09sept_map_inspected_12-07-2015_1_v8_lg_2	163405212	163406139	+	6
LSAT_1_V5_GN_2_84180	LSAT_1_V5_GN_2_84180_novel12	dovetail_09sept_map_inspected_12-07-2015_1_v8_lg_2	163405212	163406142	+	6
LSAT_1_V5_GN_2_84180	LSAT_1_V5_GN_2_84180_novel13	dovetail_09sept_map_inspected_12-07-2015_1_v8_lg_2	163405212	163406090	+	6
LSAT_1_V5_GN_2_84180	LSAT_1_V5_GN_2_84180_novel14	dovetail_09sept_map_inspected_12-07-2015_1_v8_lg_2	163405212	163406141	+	6
LSAT_1_V5_GN_2_84180	LSAT_1_V5_GN_2_84180_novel15	dovetail_09sept_map_inspected_12-07-2015_1_v8_lg_2	163404114	163404224	+	5
LSAT_1_V5_GN_2_84180	LSAT_1_V5_GN_2_84180_novel16	dovetail_09sept_map_inspected_12-07-2015_1_v8_lg_2	163405635	163406142	+	8
LSAT_1_V5_GN_2_84180	LSAT_1_V5_GN_2_84180_novel17	dovetail_09sept_map_inspected_12-07-2015_1_v8_lg_2	163399987	163400724	+	1
LSAT_1_V5_GN_2_84180	LSAT_1_V5_GN_2_84180_novel18	dovetail_09sept_map_inspected_12-07-2015_1_v8_lg_2	163405212	163406145	+	7
LSAT_1_V5_GN_2_84180	LSAT_1_V5_GN_2_84180_novel19	dovetail_09sept_map_inspected_12-07-2015_1_v8_lg_2	163405212	163406141	+	7
LSAT_1_V5_GN_2_84180	LSAT_1_V5_GN_2_84180_novel20	dovetail_09sept_map_inspected_12-07-2015_1_v8_lg_2	163405212	163406086	+	7
LSAT_1_V5_GN_2_84180	LSAT_1_V5_GN_2_84180_novel21	dovetail_09sept_map_inspected_12-07-2015_1_v8_lg_2	163405212	163406123	+	6
LSAT_1_V5_GN_2_84180	LSAT_1_V5_GN_2_84180_novel22	dovetail_09sept_map_inspected_12-07-2015_1_v8_lg_2	163405212	163406142	+	8
LSAT_1_V5_GN_2_84180	LSAT_1_V5_GN_2_84180_novel23	dovetail_09sept_map_inspected_12-07-2015_1_v8_lg_2	163405212	163406142	+	5
LSAT_1_V5_GN_2_84180	LSAT_1_V5_GN_2_84180_novel24	dovetail_09sept_map_inspected_12-07-2015_1_v8_lg_2	163405212	163406142	+	5
LSAT_1_V5_GN_2_84180	LSAT_1_V5_GN_2_84180_novel25	dovetail_09sept_map_inspected_12-07-2015_1_v8_lg_2	163403804	163403962	+	4
LSAT_1_V5_GN_2_84180	LSAT_1_V5_GN_2_84180_novel26	dovetail_09sept_map_inspected_12-07-2015_1_v8_lg_2	163405212	163406142	+	6
LSAT_1_V5_GN_2_84180	LSAT_1_V5_GN_2_84180_novel27	dovetail_09sept_map_inspected_12-07-2015_1_v8_lg_2	163405212	163406140	+	4
LSAT_1_V5_GN_2_84180	LSAT_1_V5_GN_2_84180_novel28	dovetail_09sept_map_inspected_12-07-2015_1_v8_lg_2	163405212	163406145	+	3
LSAT_1_V5_GN_2_84180	LSAT_1_V5_GN_2_84180_novel29	dovetail_09sept_map_inspected_12-07-2015_1_v8_lg_2	163405212	163406140	+	2
LSAT_1_V5_GN_2_84180	LSAT_1_V5_GN_2_84180_novel30	dovetail_09sept_map_inspected_12-07-2015_1_v8_lg_2	163405813	163406140	+	1
LSAT_1_V5_GN_5_63100	LSAT_1_V5_GN_5_63100_novel01	dovetail_09sept_map_inspected_12-07-2015_1_v8_lg_5	143932306	143932506	+	8
LSAT_1_V5_GN_5_63100	LSAT_1_V5_GN_5_63100_novel02	dovetail_09sept_map_inspected_12-07-2015_1_v8_lg_5	143932306	143932525	+	8
LSAT_1_V5_GN_3_123940	LSAT_1_V5_GN_3_123940_novel01	dovetail_09sept_map_inspected_12-07-2015_1_v8_lg_3	214459358	214459467	-	2
LSAT_1_V5_GN_3_123940	LSAT_1_V5_GN_3_123940_novel02	dovetail_09sept_map_inspected_12-07-2015_1_v8_lg_3	214459379	214459467	-	5
LSAT_1_V5_GN_7_22781	LSAT_1_V5_GN_7_22781_novel01	dovetail_09sept_map_inspected_12-07-2015_1_v8_lg_7	29095314	29096318	-	13
LSAT_1_V5_GN_7_22781	LSAT_1_V5_GN_7_22781_novel02	dovetail_09sept_map_inspected_12-07-2015_1_v8_lg_7	29095449	29096318	-	5
LSAT_1_V5_GN_7_22781	LSAT_1_V5_GN_7_22781_novel03	dovetail_09sept_map_inspected_12-07-2015_1_v8_lg_7	29095469	29096318	-	18
LSAT_1_V5_GN_7_22781	LSAT_1_V5_GN_7_22781_novel04	dovetail_09sept_map_inspected_12-07-2015_1_v8_lg_7	29095924	29096318	-	18
LSAT_1_V5_GN_7_22781	LSAT_1_V5_GN_7_22781_novel05	dovetail_09sept_map_inspected_12-07-2015_1_v8_lg_7	29096069	29096318	-	18
LSAT_1_V5_GN_7_22781	LSAT_1_V5_GN_7_22781_novel06	dovetail_09sept_map_inspected_12-07-2015_1_v8_lg_7	29095469	29096260	-	1
LSAT_1_V5_GN_7_22781	LSAT_1_V5_GN_7_22781_novel07	dovetail_09sept_map_inspected_12-07-2015_1_v8_lg_7	29095471	29095832	-	1
LSAT_1_V5_GN_7_22781	LSAT_1_V5_GN_7_22781_novel08	dovetail_09sept_map_inspected_12-07-2015_1_v8_lg_7	29095797	29096318	-	17
LSAT_1_V5_GN_7_22781	LSAT_1_V5_GN_7_22781_novel09	dovetail_09sept_map_inspected_12-07-2015_1_v8_lg_7	29096050	29096318	-	17
LSAT_1_V5_GN_7_22781	LSAT_1_V5_GN_7_22781_novel10	dovetail_09sept_map_inspected_12-07-2015_1_v8_lg_7	29095874	29096318	-	10
LSAT_1_V5_GN_7_22781	LSAT_1_V5_GN_7_22781_novel11	dovetail_09sept_map_inspected_12-07-2015_1_v8_lg_7	29095927	29096318	-	14
LSAT_1_V5_GN_7_22781	LSAT_1_V5_GN_7_22781_novel12	dovetail_09sept_map_inspected_12-07-2015_1_v8_lg_7	29096046	29096318	-	17
LSAT_1_V5_GN_7_22781	LSAT_1_V5_GN_7_22781_novel13	dovetail_09sept_map_inspected_12-07-2015_1_v8_lg_7	29096056	29096318	-	17
LSAT_1_V5_GN_7_22781	LSAT_1_V5_GN_7_22781_novel14	dovetail_09sept_map_inspected_12-07-2015_1_v8_lg_7	29096056	29096318	-	17
LSAT_1_V5_GN_7_22781	LSAT_1_V5_GN_7_22781_novel15	dovetail_09sept_map_inspected_12-07-2015_1_v8_lg_7	29096057	29096318	-	19
LSAT_1_V5_GN_6_43541	LSAT_1_V5_GN_6_43541_novel01	dovetail_09sept_map_inspected_12-07-2015_1_v8_lg_6	57777975	57778275	+	4
LSAT_1_V5_GN_6_43541	LSAT_1_V5_GN_6_43541_novel02	dovetail_09sept_map_inspected_12-07-2015_1_v8_lg_6	57778065	57778311	+	1
LSAT_1_V5_GN_9_16520	LSAT_1_V5_GN_9_16520_novel01	dovetail_09sept_map_inspected_12-07-2015_1_v8_lg_9	17166783	17166948	-	6
LSAT_1_V5_GN_7_24861	LSAT_1_V5_GN_7_24861_novel01	dovetail_09sept_map_inspected_12-07-2015_1_v8_lg_7	32785519	32785706	+	3
LSAT_1_V5_GN_1_44000	LSAT_1_V5_GN_1_44000_novel01	dovetail_09sept_map_inspected_12-07-2015_1_v8_lg_1	49460084	49460637	+	12
LSAT_1_V5_GN_1_44000	LSAT_1_V5_GN_1_44000_novel02	dovetail_09sept_map_inspected_12-07-2015_1_v8_lg_1	49460084	49460548	+	12
LSAT_1_V5_GN_1_44000	LSAT_1_V5_GN_1_44000_novel03	dovetail_09sept_map_inspected_12-07-2015_1_v8_lg_1	49460084	49460569	+	12
LSAT_1_V5_GN_1_44000	LSAT_1_V5_GN_1_44000_novel04	dovetail_09sept_map_inspected_12-07-2015_1_v8_lg_1	49447992	49448295	+	7
LSAT_1_V5_GN_1_44000	LSAT_1_V5_GN_1_44000_novel05	dovetail_09sept_map_inspected_12-07-2015_1_v8_lg_1	49460084	49460600	+	13
LSAT_1_V5_GN_1_44000	LSAT_1_V5_GN_1_44000_novel06	dovetail_09sept_map_inspected_12-07-2015_1_v8_lg_1	49448778	49449358	+	8
LSAT_1_V5_GN_1_44000	LSAT_1_V5_GN_1_44000_novel07	dovetail_09sept_map_inspected_12-07-2015_1_v8_lg_1	49448577	49449255	+	8
LSAT_1_V5_GN_1_44000	LSAT_1_V5_GN_1_44000_novel08	dovetail_09sept_map_inspected_12-07-2015_1_v8_lg_1	49449935	49450848	+	8
LSAT_1_V5_GN_1_44000	LSAT_1_V5_GN_1_44000_novel09	dovetail_09sept_map_inspected_12-07-2015_1_v8_lg_1	49460084	49460551	+	11
LSAT_1_V5_GN_1_44000	LSAT_1_V5_GN_1_44000_novel10	dovetail_09sept_map_inspected_12-07-2015_1_v8_lg_1	49438709	49438963	+	1
LSAT_1_V5_GN_1_44000	LSAT_1_V5_GN_1_44000_novel11	dovetail_09sept_map_inspected_12-07-2015_1_v8_lg_1	49460084	49460579	+	10
LSAT_1_V5_GN_1_44000	LSAT_1_V5_GN_1_44000_novel12	dovetail_09sept_map_inspected_12-07-2015_1_v8_lg_1	49460084	49460616	+	9
LSAT_1_V5_GN_1_44000	LSAT_1_V5_GN_1_44000_novel13	dovetail_09sept_map_inspected_12-07-2015_1_v8_lg_1	49449935	49450481	+	6
LSAT_1_V5_GN_1_44000	LSAT_1_V5_GN_1_44000_novel14	dovetail_09sept_map_inspected_12-07-2015_1_v8_lg_1	49460084	49460548	+	8
LSAT_1_V5_GN_1_44000	LSAT_1_V5_GN_1_44000_novel15	dovetail_09sept_map_inspected_12-07-2015_1_v8_lg_1	49453701	49458896	+	1
LSAT_1_V5_GN_1_44000	LSAT_1_V5_GN_1_44000_novel16	dovetail_09sept_map_inspected_12-07-2015_1_v8_lg_1	49460084	49460547	+	4
LSAT_1_V5_GN_6_85860	LSAT_1_V5_GN_6_85860_novel01	dovetail_09sept_map_inspected_12-07-2015_1_v8_lg_6	140622333	140622552	+	3
LSAT_1_V5_GN_6_85860	LSAT_1_V5_GN_6_85860_novel02	dovetail_09sept_map_inspected_12-07-2015_1_v8_lg_6	140622333	140622589	+	2
LSAT_1_V5_GN_6_85860	LSAT_1_V5_GN_6_85860_novel03	dovetail_09sept_map_inspected_12-07-2015_1_v8_lg_6	140622408	140622648	+	1
LSAT_1_V5_GN_2_83581	LSAT_1_V5_GN_2_83581_novel01	dovetail_09sept_map_inspected_12-07-2015_1_v8_lg_2	160161500	160161718	+	23
LSAT_1_V5_GN_2_83581	LSAT_1_V5_GN_2_83581_novel02	dovetail_09sept_map_inspected_12-07-2015_1_v8_lg_2	160161500	160161720	+	24
LSAT_1_V5_GN_2_83581	LSAT_1_V5_GN_2_83581_novel03	dovetail_09sept_map_inspected_12-07-2015_1_v8_lg_2	160161500	160161721	+	24
LSAT_1_V5_GN_2_83581	LSAT_1_V5_GN_2_83581_novel04	dovetail_09sept_map_inspected_12-07-2015_1_v8_lg_2	160161500	160161716	+	24
LSAT_1_V5_GN_2_83581	LSAT_1_V5_GN_2_83581_novel05	dovetail_09sept_map_inspected_12-07-2015_1_v8_lg_2	160161500	160161719	+	22
LSAT_1_V5_GN_2_83581	LSAT_1_V5_GN_2_83581_novel06	dovetail_09sept_map_inspected_12-07-2015_1_v8_lg_2	160161500	160161718	+	23
LSAT_1_V5_GN_2_83581	LSAT_1_V5_GN_2_83581_novel07	dovetail_09sept_map_inspected_12-07-2015_1_v8_lg_2	160161500	160161720	+	23
LSAT_1_V5_GN_2_83581	LSAT_1_V5_GN_2_83581_novel08	dovetail_09sept_map_inspected_12-07-2015_1_v8_lg_2	160161500	160161719	+	21
LSAT_1_V5_GN_2_83581	LSAT_1_V5_GN_2_83581_novel09	dovetail_09sept_map_inspected_12-07-2015_1_v8_lg_2	160161500	160161721	+	22
LSAT_1_V5_GN_2_83581	LSAT_1_V5_GN_2_83581_novel10	dovetail_09sept_map_inspected_12-07-2015_1_v8_lg_2	160161500	160161718	+	7
LSAT_1_V5_GN_2_83581	LSAT_1_V5_GN_2_83581_novel11	dovetail_09sept_map_inspected_12-07-2015_1_v8_lg_2	160161500	160161718	+	2
LSAT_1_V5_GN_9_40280	LSAT_1_V5_GN_9_40280_novel01	dovetail_09sept_map_inspected_12-07-2015_1_v8_lg_9	43926017	43929481	-	1
LSAT_1_V5_GN_9_40280	LSAT_1_V5_GN_9_40280_novel02	dovetail_09sept_map_inspected_12-07-2015_1_v8_lg_9	43926921	43930426	-	1
LSAT_1_V5_GN_9_40280	LSAT_1_V5_GN_9_40280_novel03	dovetail_09sept_map_inspected_12-07-2015_1_v8_lg_9	43929591	43929863	-	1
LSAT_1_V5_GN_3_97401	LSAT_1_V5_GN_3_97401_novel01	dovetail_09sept_map_inspected_12-07-2015_1_v8_lg_3	150410590	150411097	+	1
LSAT_1_V5_GN_9_87701	LSAT_1_V5_GN_9_87701_novel01	dovetail_09sept_map_inspected_12-07-2015_1_v8_lg_9	135928849	135929129	-	4
LSAT_1_V5_GN_9_87701	LSAT_1_V5_GN_9_87701_novel02	dovetail_09sept_map_inspected_12-07-2015_1_v8_lg_9	135928851	135929126	-	1
LSAT_1_V5_GN_9_87701	LSAT_1_V5_GN_9_87701_novel03	dovetail_09sept_map_inspected_12-07-2015_1_v8_lg_9	135928942	135929129	-	2
LSAT_1_V5_GN_6_5340	LSAT_1_V5_GN_6_5340_novel01	dovetail_09sept_map_inspected_12-07-2015_1_v8_lg_6	8637648	8640965	-	3
LSAT_1_V5_GN_6_5340	LSAT_1_V5_GN_6_5340_novel02	dovetail_09sept_map_inspected_12-07-2015_1_v8_lg_6	8638023	8640965	-	3
LSAT_1_V5_GN_6_5340	LSAT_1_V5_GN_6_5340_novel03	dovetail_09sept_map_inspected_12-07-2015_1_v8_lg_6	8637651	8640965	-	3
LSAT_1_V5_GN_6_5340	LSAT_1_V5_GN_6_5340_novel04	dovetail_09sept_map_inspected_12-07-2015_1_v8_lg_6	8638007	8640965	-	4
LSAT_1_V5_GN_2_109500	LSAT_1_V5_GN_2_109500_novel01	dovetail_09sept_map_inspected_12-07-2015_1_v8_lg_2	187820350	187820413	+	5
LSAT_1_V5_GN_2_109500	LSAT_1_V5_GN_2_109500_novel02	dovetail_09sept_map_inspected_12-07-2015_1_v8_lg_2	187820538	187821413	+	6
LSAT_1_V5_GN_2_109500	LSAT_1_V5_GN_2_109500_novel03	dovetail_09sept_map_inspected_12-07-2015_1_v8_lg_2	187821177	187821401	+	1
LSAT_1_V5_GN_2_38340	LSAT_1_V5_GN_2_38340_novel01	dovetail_09sept_map_inspected_12-07-2015_1_v8_lg_2	86273896	86274197	-	14
LSAT_1_V5_GN_2_38340	LSAT_1_V5_GN_2_38340_novel02	dovetail_09sept_map_inspected_12-07-2015_1_v8_lg_2	86273959	86274197	-	15
LSAT_1_V5_GN_2_38340	LSAT_1_V5_GN_2_38340_novel03	dovetail_09sept_map_inspected_12-07-2015_1_v8_lg_2	86273960	86274197	-	14
LSAT_1_V5_GN_9_123161	LSAT_1_V5_GN_9_123161_novel01	dovetail_09sept_map_inspected_12-07-2015_1_v8_lg_9	199429843	199430298	-	1
LSAT_1_V5_GN_1_64561	LSAT_1_V5_GN_1_64561_novel01	dovetail_09sept_map_inspected_12-07-2015_1_v8_lg_1	72973287	72973522	+	16
LSAT_1_V5_GN_1_64561	LSAT_1_V5_GN_1_64561_novel02	dovetail_09sept_map_inspected_12-07-2015_1_v8_lg_1	72973287	72973560	+	12
LSAT_1_V5_GN_1_64561	LSAT_1_V5_GN_1_64561_novel03	dovetail_09sept_map_inspected_12-07-2015_1_v8_lg_1	72973287	72973491	+	7
LSAT_1_V5_GN_9_57180	LSAT_1_V5_GN_9_57180_novel01	dovetail_09sept_map_inspected_12-07-2015_1_v8_lg_9	67472183	67473157	-	13
LSAT_1_V5_GN_9_57180	LSAT_1_V5_GN_9_57180_novel02	dovetail_09sept_map_inspected_12-07-2015_1_v8_lg_9	67472209	67473123	-	13
LSAT_1_V5_GN_9_57180	LSAT_1_V5_GN_9_57180_novel03	dovetail_09sept_map_inspected_12-07-2015_1_v8_lg_9	67472219	67473157	-	20
LSAT_1_V5_GN_9_57180	LSAT_1_V5_GN_9_57180_novel04	dovetail_09sept_map_inspected_12-07-2015_1_v8_lg_9	67472183	67473844	-	11
LSAT_1_V5_GN_9_57180	LSAT_1_V5_GN_9_57180_novel05	dovetail_09sept_map_inspected_12-07-2015_1_v8_lg_9	67472183	67473157	-	10
LSAT_1_V5_GN_9_57180	LSAT_1_V5_GN_9_57180_novel06	dovetail_09sept_map_inspected_12-07-2015_1_v8_lg_9	67472203	67473157	-	15
LSAT_1_V5_GN_9_57180	LSAT_1_V5_GN_9_57180_novel07	dovetail_09sept_map_inspected_12-07-2015_1_v8_lg_9	67472209	67473157	-	15
LSAT_1_V5_GN_9_57180	LSAT_1_V5_GN_9_57180_novel08	dovetail_09sept_map_inspected_12-07-2015_1_v8_lg_9	67472226	67473157	-	16
LSAT_1_V5_GN_9_57180	LSAT_1_V5_GN_9_57180_novel09	dovetail_09sept_map_inspected_12-07-2015_1_v8_lg_9	67472262	67473157	-	16
LSAT_1_V5_GN_9_57180	LSAT_1_V5_GN_9_57180_novel10	dovetail_09sept_map_inspected_12-07-2015_1_v8_lg_9	67472230	67473157	-	17
LSAT_1_V5_GN_9_57180	LSAT_1_V5_GN_9_57180_novel11	dovetail_09sept_map_inspected_12-07-2015_1_v8_lg_9	67472193	67473157	-	23
LSAT_1_V5_GN_9_57180	LSAT_1_V5_GN_9_57180_novel12	dovetail_09sept_map_inspected_12-07-2015_1_v8_lg_9	67472209	67473157	-	23
LSAT_1_V5_GN_9_57180	LSAT_1_V5_GN_9_57180_novel13	dovetail_09sept_map_inspected_12-07-2015_1_v8_lg_9	67472189	67473157	-	14
LSAT_1_V5_GN_9_57180	LSAT_1_V5_GN_9_57180_novel14	dovetail_09sept_map_inspected_12-07-2015_1_v8_lg_9	67472191	67473157	-	9
LSAT_1_V5_GN_9_57180	LSAT_1_V5_GN_9_57180_novel15	dovetail_09sept_map_inspected_12-07-2015_1_v8_lg_9	67472209	67473157	-	19
LSAT_1_V5_GN_9_57180	LSAT_1_V5_GN_9_57180_novel16	dovetail_09sept_map_inspected_12-07-2015_1_v8_lg_9	67472213	67473560	-	14
LSAT_1_V5_GN_9_57180	LSAT_1_V5_GN_9_57180_novel17	dovetail_09sept_map_inspected_12-07-2015_1_v8_lg_9	67472205	67473157	-	16
LSAT_1_V5_GN_9_57180	LSAT_1_V5_GN_9_57180_novel18	dovetail_09sept_map_inspected_12-07-2015_1_v8_lg_9	67472205	67473157	-	17
LSAT_1_V5_GN_9_57180	LSAT_1_V5_GN_9_57180_novel19	dovetail_09sept_map_inspected_12-07-2015_1_v8_lg_9	67472207	67473157	-	11
LSAT_1_V5_GN_9_57180	LSAT_1_V5_GN_9_57180_novel20	dovetail_09sept_map_inspected_12-07-2015_1_v8_lg_9	67472208	67473157	-	12
LSAT_1_V5_GN_9_57180	LSAT_1_V5_GN_9_57180_novel21	dovetail_09sept_map_inspected_12-07-2015_1_v8_lg_9	67472210	67473157	-	25
LSAT_1_V5_GN_9_57180	LSAT_1_V5_GN_9_57180_novel22	dovetail_09sept_map_inspected_12-07-2015_1_v8_lg_9	67472208	67473560	-	18
LSAT_1_V5_GN_9_57180	LSAT_1_V5_GN_9_57180_novel23	dovetail_09sept_map_inspected_12-07-2015_1_v8_lg_9	67472209	67473560	-	12
LSAT_1_V5_GN_9_57180	LSAT_1_V5_GN_9_57180_novel24	dovetail_09sept_map_inspected_12-07-2015_1_v8_lg_9	67472209	67473157	-	18
LSAT_1_V5_GN_9_57180	LSAT_1_V5_GN_9_57180_novel25	dovetail_09sept_map_inspected_12-07-2015_1_v8_lg_9	67472209	67473145	-	18
LSAT_1_V5_GN_9_57180	LSAT_1_V5_GN_9_57180_novel26	dovetail_09sept_map_inspected_12-07-2015_1_v8_lg_9	67472209	67473157	-	14
LSAT_1_V5_GN_9_57180	LSAT_1_V5_GN_9_57180_novel27	dovetail_09sept_map_inspected_12-07-2015_1_v8_lg_9	67472209	67473157	-	22
LSAT_1_V5_GN_9_57180	LSAT_1_V5_GN_9_57180_novel28	dovetail_09sept_map_inspected_12-07-2015_1_v8_lg_9	67472210	67473157	-	2
LSAT_1_V5_GN_9_57180	LSAT_1_V5_GN_9_57180_novel29	dovetail_09sept_map_inspected_12-07-2015_1_v8_lg_9	67472210	67473560	-	10
LSAT_1_V5_GN_9_57180	LSAT_1_V5_GN_9_57180_novel30	dovetail_09sept_map_inspected_12-07-2015_1_v8_lg_9	67472210	67473560	-	13
LSAT_1_V5_GN_9_57180	LSAT_1_V5_GN_9_57180_novel31	dovetail_09sept_map_inspected_12-07-2015_1_v8_lg_9	67472210	67473157	-	8
LSAT_1_V5_GN_9_57180	LSAT_1_V5_GN_9_57180_novel32	dovetail_09sept_map_inspected_12-07-2015_1_v8_lg_9	67472210	67473157	-	16
LSAT_1_V5_GN_9_57180	LSAT_1_V5_GN_9_57180_novel33	dovetail_09sept_map_inspected_12-07-2015_1_v8_lg_9	67472210	67473157	-	22
LSAT_1_V5_GN_9_57180	LSAT_1_V5_GN_9_57180_novel34	dovetail_09sept_map_inspected_12-07-2015_1_v8_lg_9	67472210	67473157	-	13
LSAT_1_V5_GN_9_57180	LSAT_1_V5_GN_9_57180_novel35	dovetail_09sept_map_inspected_12-07-2015_1_v8_lg_9	67472211	67473157	-	5
LSAT_1_V5_GN_9_57180	LSAT_1_V5_GN_9_57180_novel36	dovetail_09sept_map_inspected_12-07-2015_1_v8_lg_9	67472211	67473560	-	15
LSAT_1_V5_GN_9_57180	LSAT_1_V5_GN_9_57180_novel37	dovetail_09sept_map_inspected_12-07-2015_1_v8_lg_9	67472224	67473560	-	21
LSAT_1_V5_GN_9_57180	LSAT_1_V5_GN_9_57180_novel38	dovetail_09sept_map_inspected_12-07-2015_1_v8_lg_9	67472253	67473157	-	17
LSAT_1_V5_GN_9_57180	LSAT_1_V5_GN_9_57180_novel39	dovetail_09sept_map_inspected_12-07-2015_1_v8_lg_9	67472333	67473560	-	17
LSAT_1_V5_GN_9_57180	LSAT_1_V5_GN_9_57180_novel40	dovetail_09sept_map_inspected_12-07-2015_1_v8_lg_9	67472341	67473157	-	3
LSAT_1_V5_GN_9_57180	LSAT_1_V5_GN_9_57180_novel41	dovetail_09sept_map_inspected_12-07-2015_1_v8_lg_9	67475970	67476025	-	18
LSAT_1_V5_GN_9_57180	LSAT_1_V5_GN_9_57180_novel42	dovetail_09sept_map_inspected_12-07-2015_1_v8_lg_9	67476879	67476985	-	13
LSAT_1_V5_GN_9_57180	LSAT_1_V5_GN_9_57180_novel43	dovetail_09sept_map_inspected_12-07-2015_1_v8_lg_9	67476879	67476985	-	16
LSAT_1_V5_GN_9_57180	LSAT_1_V5_GN_9_57180_novel44	dovetail_09sept_map_inspected_12-07-2015_1_v8_lg_9	67476879	67476985	-	15
LSAT_1_V5_GN_9_57180	LSAT_1_V5_GN_9_57180_novel45	dovetail_09sept_map_inspected_12-07-2015_1_v8_lg_9	67477400	67477640	-	15
LSAT_1_V5_GN_9_57180	LSAT_1_V5_GN_9_57180_novel46	dovetail_09sept_map_inspected_12-07-2015_1_v8_lg_9	67477852	67477931	-	14
LSAT_1_V5_GN_9_57180	LSAT_1_V5_GN_9_57180_novel47	dovetail_09sept_map_inspected_12-07-2015_1_v8_lg_9	67477857	67477931	-	12
LSAT_1_V5_GN_7_46901	LSAT_1_V5_GN_7_46901_novel01	dovetail_09sept_map_inspected_12-07-2015_1_v8_lg_7	63123599	63124317	-	1
LSAT_1_V5_GN_9_83520	LSAT_1_V5_GN_9_83520_novel01	dovetail_09sept_map_inspected_12-07-2015_1_v8_lg_9	127834856	127835441	-	6
LSAT_1_V5_GN_9_83520	LSAT_1_V5_GN_9_83520_novel02	dovetail_09sept_map_inspected_12-07-2015_1_v8_lg_9	127834930	127835441	-	9
LSAT_1_V5_GN_9_83520	LSAT_1_V5_GN_9_83520_novel03	dovetail_09sept_map_inspected_12-07-2015_1_v8_lg_9	127834857	127835441	-	11
LSAT_1_V5_GN_9_83520	LSAT_1_V5_GN_9_83520_novel04	dovetail_09sept_map_inspected_12-07-2015_1_v8_lg_9	127834858	127835441	-	2
LSAT_1_V5_GN_9_83520	LSAT_1_V5_GN_9_83520_novel05	dovetail_09sept_map_inspected_12-07-2015_1_v8_lg_9	127834858	127835441	-	11
LSAT_1_V5_GN_9_83520	LSAT_1_V5_GN_9_83520_novel06	dovetail_09sept_map_inspected_12-07-2015_1_v8_lg_9	127834858	127835441	-	7
LSAT_1_V5_GN_9_83520	LSAT_1_V5_GN_9_83520_novel07	dovetail_09sept_map_inspected_12-07-2015_1_v8_lg_9	127834878	127835441	-	10
LSAT_1_V5_GN_9_83520	LSAT_1_V5_GN_9_83520_novel08	dovetail_09sept_map_inspected_12-07-2015_1_v8_lg_9	127834924	127835441	-	10
LSAT_1_V5_GN_9_83520	LSAT_1_V5_GN_9_83520_novel09	dovetail_09sept_map_inspected_12-07-2015_1_v8_lg_9	127834926	127835235	-	1
LSAT_1_V5_GN_9_83520	LSAT_1_V5_GN_9_83520_novel10	dovetail_09sept_map_inspected_12-07-2015_1_v8_lg_9	127840459	127840811	-	1
LSAT_1_V5_GN_2_115960	LSAT_1_V5_GN_2_115960_novel01	dovetail_09sept_map_inspected_12-07-2015_1_v8_lg_2	195333333	195335139	+	11
LSAT_1_V5_GN_2_115960	LSAT_1_V5_GN_2_115960_novel02	dovetail_09sept_map_inspected_12-07-2015_1_v8_lg_2	195333333	195335030	+	11
LSAT_1_V5_GN_2_115960	LSAT_1_V5_GN_2_115960_novel03	dovetail_09sept_map_inspected_12-07-2015_1_v8_lg_2	195333333	195335053	+	11
LSAT_1_V5_GN_2_115960	LSAT_1_V5_GN_2_115960_novel04	dovetail_09sept_map_inspected_12-07-2015_1_v8_lg_2	195333333	195335029	+	10
LSAT_1_V5_GN_2_115960	LSAT_1_V5_GN_2_115960_novel05	dovetail_09sept_map_inspected_12-07-2015_1_v8_lg_2	195333333	195335030	+	10
LSAT_1_V5_GN_2_115960	LSAT_1_V5_GN_2_115960_novel06	dovetail_09sept_map_inspected_12-07-2015_1_v8_lg_2	195333333	195334609	+	10
LSAT_1_V5_GN_2_115960	LSAT_1_V5_GN_2_115960_novel07	dovetail_09sept_map_inspected_12-07-2015_1_v8_lg_2	195333333	195335028	+	10
LSAT_1_V5_GN_2_115960	LSAT_1_V5_GN_2_115960_novel08	dovetail_09sept_map_inspected_12-07-2015_1_v8_lg_2	195332148	195332595	+	9
LSAT_1_V5_GN_2_115960	LSAT_1_V5_GN_2_115960_novel09	dovetail_09sept_map_inspected_12-07-2015_1_v8_lg_2	195333829	195334978	+	10
LSAT_1_V5_GN_2_115960	LSAT_1_V5_GN_2_115960_novel10	dovetail_09sept_map_inspected_12-07-2015_1_v8_lg_2	195333009	195335031	+	10
LSAT_1_V5_GN_2_115960	LSAT_1_V5_GN_2_115960_novel11	dovetail_09sept_map_inspected_12-07-2015_1_v8_lg_2	195333333	195335037	+	10
LSAT_1_V5_GN_2_115960	LSAT_1_V5_GN_2_115960_novel12	dovetail_09sept_map_inspected_12-07-2015_1_v8_lg_2	195333333	195335031	+	10
LSAT_1_V5_GN_2_115960	LSAT_1_V5_GN_2_115960_novel13	dovetail_09sept_map_inspected_12-07-2015_1_v8_lg_2	195333333	195334995	+	8
LSAT_1_V5_GN_2_115960	LSAT_1_V5_GN_2_115960_novel14	dovetail_09sept_map_inspected_12-07-2015_1_v8_lg_2	195333333	195334995	+	6
LSAT_1_V5_GN_2_115960	LSAT_1_V5_GN_2_115960_novel15	dovetail_09sept_map_inspected_12-07-2015_1_v8_lg_2	195333333	195335030	+	4
LSAT_1_V5_GN_2_115960	LSAT_1_V5_GN_2_115960_novel16	dovetail_09sept_map_inspected_12-07-2015_1_v8_lg_2	195333751	195334661	+	1
LSAT_1_V5_GN_2_115960	LSAT_1_V5_GN_2_115960_novel17	dovetail_09sept_map_inspected_12-07-2015_1_v8_lg_2	195334265	195334489	+	1
LSAT_1_V5_GN_2_115960	LSAT_1_V5_GN_2_115960_novel18	dovetail_09sept_map_inspected_12-07-2015_1_v8_lg_2	195334347	195335030	+	1
LSAT_1_V5_GN_5_118140	LSAT_1_V5_GN_5_118140_novel01	dovetail_09sept_map_inspected_12-07-2015_1_v8_lg_5	239657142	239657524	+	1
LSAT_1_V5_GN_8_163421	LSAT_1_V5_GN_8_163421_novel01	dovetail_09sept_map_inspected_12-07-2015_1_v8_lg_8	295286897	295287214	-	14
LSAT_1_V5_GN_8_163421	LSAT_1_V5_GN_8_163421_novel02	dovetail_09sept_map_inspected_12-07-2015_1_v8_lg_8	295286946	295287214	-	14
LSAT_1_V5_GN_8_163421	LSAT_1_V5_GN_8_163421_novel03	dovetail_09sept_map_inspected_12-07-2015_1_v8_lg_8	295286975	295287214	-	12
LSAT_1_V5_GN_3_21680	LSAT_1_V5_GN_3_21680_novel01	dovetail_09sept_map_inspected_12-07-2015_1_v8_lg_3	31992518	31992954	+	1
LSAT_1_V5_GN_5_127821	LSAT_1_V5_GN_5_127821_novel01	dovetail_09sept_map_inspected_12-07-2015_1_v8_lg_5	255105397	255105922	+	1
LSAT_1_V5_GN_3_115940	LSAT_1_V5_GN_3_115940_novel01	dovetail_09sept_map_inspected_12-07-2015_1_v8_lg_3	194575667	194575893	-	1
LSAT_1_V5_GN_3_115940	LSAT_1_V5_GN_3_115940_novel02	dovetail_09sept_map_inspected_12-07-2015_1_v8_lg_3	194575737	194575934	-	2
LSAT_1_V5_GN_9_119700	LSAT_1_V5_GN_9_119700_novel01	dovetail_09sept_map_inspected_12-07-2015_1_v8_lg_9	195858204	195858776	-	11
LSAT_1_V5_GN_9_119700	LSAT_1_V5_GN_9_119700_novel02	dovetail_09sept_map_inspected_12-07-2015_1_v8_lg_9	195858217	195858776	-	12
LSAT_1_V5_GN_9_119700	LSAT_1_V5_GN_9_119700_novel03	dovetail_09sept_map_inspected_12-07-2015_1_v8_lg_9	195858358	195858615	-	1
LSAT_1_V5_GN_9_119700	LSAT_1_V5_GN_9_119700_novel04	dovetail_09sept_map_inspected_12-07-2015_1_v8_lg_9	195859798	195859844	-	8
LSAT_1_V5_GN_2_70580	LSAT_1_V5_GN_2_70580_novel01	dovetail_09sept_map_inspected_12-07-2015_1_v8_lg_2	142796685	142796866	+	2
LSAT_1_V5_GN_1_29241	LSAT_1_V5_GN_1_29241_novel01	dovetail_09sept_map_inspected_12-07-2015_1_v8_lg_1	33422984	33423148	+	8
LSAT_1_V5_GN_1_29241	LSAT_1_V5_GN_1_29241_novel02	dovetail_09sept_map_inspected_12-07-2015_1_v8_lg_1	33422984	33423148	+	7
LSAT_1_V5_GN_1_29241	LSAT_1_V5_GN_1_29241_novel03	dovetail_09sept_map_inspected_12-07-2015_1_v8_lg_1	33422984	33423145	+	5
LSAT_1_V5_GN_1_29241	LSAT_1_V5_GN_1_29241_novel04	dovetail_09sept_map_inspected_12-07-2015_1_v8_lg_1	33422984	33423147	+	4
LSAT_1_V5_GN_1_29241	LSAT_1_V5_GN_1_29241_novel05	dovetail_09sept_map_inspected_12-07-2015_1_v8_lg_1	33422984	33423143	+	4
LSAT_1_V5_GN_1_29241	LSAT_1_V5_GN_1_29241_novel06	dovetail_09sept_map_inspected_12-07-2015_1_v8_lg_1	33422984	33423144	+	2
LSAT_1_V5_GN_7_114920	LSAT_1_V5_GN_7_114920_novel01	dovetail_09sept_map_inspected_12-07-2015_1_v8_lg_7	193081265	193081744	+	9
LSAT_1_V5_GN_7_114920	LSAT_1_V5_GN_7_114920_novel02	dovetail_09sept_map_inspected_12-07-2015_1_v8_lg_7	193072763	193073107	+	2
LSAT_1_V5_GN_7_114920	LSAT_1_V5_GN_7_114920_novel03	dovetail_09sept_map_inspected_12-07-2015_1_v8_lg_7	193077017	193077182	+	11
LSAT_1_V5_GN_7_114920	LSAT_1_V5_GN_7_114920_novel04	dovetail_09sept_map_inspected_12-07-2015_1_v8_lg_7	193081265	193081433	+	9
LSAT_1_V5_GN_7_114920	LSAT_1_V5_GN_7_114920_novel05	dovetail_09sept_map_inspected_12-07-2015_1_v8_lg_7	193081265	193081366	+	9
LSAT_1_V5_GN_7_114920	LSAT_1_V5_GN_7_114920_novel06	dovetail_09sept_map_inspected_12-07-2015_1_v8_lg_7	193076753	193080133	+	10
LSAT_1_V5_GN_7_114920	LSAT_1_V5_GN_7_114920_novel07	dovetail_09sept_map_inspected_12-07-2015_1_v8_lg_7	193076753	193080794	+	5
LSAT_1_V5_GN_7_114920	LSAT_1_V5_GN_7_114920_novel08	dovetail_09sept_map_inspected_12-07-2015_1_v8_lg_7	193082420	193082692	+	9
LSAT_1_V5_GN_7_114920	LSAT_1_V5_GN_7_114920_novel09	dovetail_09sept_map_inspected_12-07-2015_1_v8_lg_7	193076753	193080158	+	9
LSAT_1_V5_GN_7_114920	LSAT_1_V5_GN_7_114920_novel10	dovetail_09sept_map_inspected_12-07-2015_1_v8_lg_7	193081265	193081366	+	10
LSAT_1_V5_GN_7_114920	LSAT_1_V5_GN_7_114920_novel11	dovetail_09sept_map_inspected_12-07-2015_1_v8_lg_7	193077017	193077091	+	10
LSAT_1_V5_GN_7_114920	LSAT_1_V5_GN_7_114920_novel12	dovetail_09sept_map_inspected_12-07-2015_1_v8_lg_7	193081265	193081361	+	8
LSAT_1_V5_GN_7_114920	LSAT_1_V5_GN_7_114920_novel13	dovetail_09sept_map_inspected_12-07-2015_1_v8_lg_7	193076753	193080136	+	6
LSAT_1_V5_GN_7_114920	LSAT_1_V5_GN_7_114920_novel14	dovetail_09sept_map_inspected_12-07-2015_1_v8_lg_7	193076753	193080792	+	6
LSAT_1_V5_GN_7_114920	LSAT_1_V5_GN_7_114920_novel15	dovetail_09sept_map_inspected_12-07-2015_1_v8_lg_7	193076753	193077186	+	4
LSAT_1_V5_GN_7_114920	LSAT_1_V5_GN_7_114920_novel16	dovetail_09sept_map_inspected_12-07-2015_1_v8_lg_7	193076753	193080169	+	5
LSAT_1_V5_GN_7_114920	LSAT_1_V5_GN_7_114920_novel17	dovetail_09sept_map_inspected_12-07-2015_1_v8_lg_7	193079858	193080241	+	8
LSAT_1_V5_GN_7_114920	LSAT_1_V5_GN_7_114920_novel18	dovetail_09sept_map_inspected_12-07-2015_1_v8_lg_7	193081265	193081365	+	6
LSAT_1_V5_GN_7_114920	LSAT_1_V5_GN_7_114920_novel19	dovetail_09sept_map_inspected_12-07-2015_1_v8_lg_7	193076753	193080104	+	5
LSAT_1_V5_GN_7_114920	LSAT_1_V5_GN_7_114920_novel20	dovetail_09sept_map_inspected_12-07-2015_1_v8_lg_7	193076753	193080282	+	4
LSAT_1_V5_GN_7_114920	LSAT_1_V5_GN_7_114920_novel21	dovetail_09sept_map_inspected_12-07-2015_1_v8_lg_7	193079858	193080107	+	6
LSAT_1_V5_GN_7_114920	LSAT_1_V5_GN_7_114920_novel22	dovetail_09sept_map_inspected_12-07-2015_1_v8_lg_7	193081265	193082345	+	3
LSAT_1_V5_GN_7_114920	LSAT_1_V5_GN_7_114920_novel23	dovetail_09sept_map_inspected_12-07-2015_1_v8_lg_7	193077017	193077182	+	2
LSAT_1_V5_GN_7_114920	LSAT_1_V5_GN_7_114920_novel24	dovetail_09sept_map_inspected_12-07-2015_1_v8_lg_7	193082420	193084237	+	3
LSAT_1_V5_GN_7_114920	LSAT_1_V5_GN_7_114920_novel25	dovetail_09sept_map_inspected_12-07-2015_1_v8_lg_7	193082420	193084036	+	3
LSAT_1_V5_GN_7_114920	LSAT_1_V5_GN_7_114920_novel26	dovetail_09sept_map_inspected_12-07-2015_1_v8_lg_7	193079280	193080217	+	1
LSAT_1_V5_GN_1_45081	LSAT_1_V5_GN_1_45081_novel01	dovetail_09sept_map_inspected_12-07-2015_1_v8_lg_1	48338416	48339143	+	14
LSAT_1_V5_GN_1_45081	LSAT_1_V5_GN_1_45081_novel02	dovetail_09sept_map_inspected_12-07-2015_1_v8_lg_1	48338438	48339115	+	14
LSAT_1_V5_GN_1_45081	LSAT_1_V5_GN_1_45081_novel03	dovetail_09sept_map_inspected_12-07-2015_1_v8_lg_1	48338438	48339166	+	14
LSAT_1_V5_GN_1_45081	LSAT_1_V5_GN_1_45081_novel04	dovetail_09sept_map_inspected_12-07-2015_1_v8_lg_1	48338416	48339138	+	14
LSAT_1_V5_GN_1_45081	LSAT_1_V5_GN_1_45081_novel05	dovetail_09sept_map_inspected_12-07-2015_1_v8_lg_1	48337987	48339146	+	13
LSAT_1_V5_GN_1_45081	LSAT_1_V5_GN_1_45081_novel06	dovetail_09sept_map_inspected_12-07-2015_1_v8_lg_1	48337987	48339141	+	12
LSAT_1_V5_GN_1_45081	LSAT_1_V5_GN_1_45081_novel07	dovetail_09sept_map_inspected_12-07-2015_1_v8_lg_1	48338416	48339143	+	13
LSAT_1_V5_GN_1_45081	LSAT_1_V5_GN_1_45081_novel08	dovetail_09sept_map_inspected_12-07-2015_1_v8_lg_1	48338416	48339144	+	13
LSAT_1_V5_GN_1_45081	LSAT_1_V5_GN_1_45081_novel09	dovetail_09sept_map_inspected_12-07-2015_1_v8_lg_1	48337017	48339145	+	9
LSAT_1_V5_GN_1_45081	LSAT_1_V5_GN_1_45081_novel10	dovetail_09sept_map_inspected_12-07-2015_1_v8_lg_1	48338416	48339145	+	12
LSAT_1_V5_GN_1_45081	LSAT_1_V5_GN_1_45081_novel11	dovetail_09sept_map_inspected_12-07-2015_1_v8_lg_1	48338416	48339141	+	13
LSAT_1_V5_GN_1_45081	LSAT_1_V5_GN_1_45081_novel12	dovetail_09sept_map_inspected_12-07-2015_1_v8_lg_1	48338439	48339109	+	13
LSAT_1_V5_GN_1_45081	LSAT_1_V5_GN_1_45081_novel13	dovetail_09sept_map_inspected_12-07-2015_1_v8_lg_1	48338416	48339143	+	10
LSAT_1_V5_GN_1_45081	LSAT_1_V5_GN_1_45081_novel14	dovetail_09sept_map_inspected_12-07-2015_1_v8_lg_1	48338416	48339140	+	9
LSAT_1_V5_GN_1_45081	LSAT_1_V5_GN_1_45081_novel15	dovetail_09sept_map_inspected_12-07-2015_1_v8_lg_1	48338416	48339145	+	8
LSAT_1_V5_GN_1_45081	LSAT_1_V5_GN_1_45081_novel16	dovetail_09sept_map_inspected_12-07-2015_1_v8_lg_1	48338416	48339143	+	6
LSAT_1_V5_GN_1_45081	LSAT_1_V5_GN_1_45081_novel17	dovetail_09sept_map_inspected_12-07-2015_1_v8_lg_1	48338416	48339184	+	6
LSAT_1_V5_GN_1_45081	LSAT_1_V5_GN_1_45081_novel18	dovetail_09sept_map_inspected_12-07-2015_1_v8_lg_1	48338416	48339132	+	5
LSAT_1_V5_GN_1_45081	LSAT_1_V5_GN_1_45081_novel19	dovetail_09sept_map_inspected_12-07-2015_1_v8_lg_1	48338416	48339145	+	2
LSAT_1_V5_GN_1_45081	LSAT_1_V5_GN_1_45081_novel20	dovetail_09sept_map_inspected_12-07-2015_1_v8_lg_1	48338488	48339129	+	1
LSAT_1_V5_GN_6_73200	LSAT_1_V5_GN_6_73200_novel01	dovetail_09sept_map_inspected_12-07-2015_1_v8_lg_6	121893619	121894050	-	11
LSAT_1_V5_GN_1_117981	LSAT_1_V5_GN_1_117981_novel01	dovetail_09sept_map_inspected_12-07-2015_1_v8_lg_1	177117573	177117801	+	3
LSAT_1_V5_GN_8_81481	LSAT_1_V5_GN_8_81481_novel01	dovetail_09sept_map_inspected_12-07-2015_1_v8_lg_8	116743260	116743537	+	3
LSAT_1_V5_GN_3_1001	LSAT_1_V5_GN_3_1001_novel01	dovetail_09sept_map_inspected_12-07-2015_1_v8_lg_3	185756	186178	+	8
LSAT_1_V5_GN_3_1001	LSAT_1_V5_GN_3_1001_novel02	dovetail_09sept_map_inspected_12-07-2015_1_v8_lg_3	185779	186191	+	8
LSAT_1_V5_GN_3_1001	LSAT_1_V5_GN_3_1001_novel03	dovetail_09sept_map_inspected_12-07-2015_1_v8_lg_3	185756	186177	+	8
LSAT_1_V5_GN_3_1001	LSAT_1_V5_GN_3_1001_novel04	dovetail_09sept_map_inspected_12-07-2015_1_v8_lg_3	185756	186179	+	8
LSAT_1_V5_GN_3_1001	LSAT_1_V5_GN_3_1001_novel05	dovetail_09sept_map_inspected_12-07-2015_1_v8_lg_3	185756	186206	+	7
LSAT_1_V5_GN_3_1001	LSAT_1_V5_GN_3_1001_novel06	dovetail_09sept_map_inspected_12-07-2015_1_v8_lg_3	173962	176933	+	2
LSAT_1_V5_GN_3_1001	LSAT_1_V5_GN_3_1001_novel07	dovetail_09sept_map_inspected_12-07-2015_1_v8_lg_3	172954	176943	+	1
LSAT_1_V5_GN_3_1001	LSAT_1_V5_GN_3_1001_novel08	dovetail_09sept_map_inspected_12-07-2015_1_v8_lg_3	173681	174058	+	1
LSAT_1_V5_GN_3_1001	LSAT_1_V5_GN_3_1001_novel09	dovetail_09sept_map_inspected_12-07-2015_1_v8_lg_3	185756	186171	+	9
LSAT_1_V5_GN_3_1001	LSAT_1_V5_GN_3_1001_novel10	dovetail_09sept_map_inspected_12-07-2015_1_v8_lg_3	185756	186171	+	9
LSAT_1_V5_GN_3_1001	LSAT_1_V5_GN_3_1001_novel11	dovetail_09sept_map_inspected_12-07-2015_1_v8_lg_3	179649	186770	+	6
LSAT_1_V5_GN_3_1001	LSAT_1_V5_GN_3_1001_novel12	dovetail_09sept_map_inspected_12-07-2015_1_v8_lg_3	173962	174059	+	3
LSAT_1_V5_GN_3_1001	LSAT_1_V5_GN_3_1001_novel13	dovetail_09sept_map_inspected_12-07-2015_1_v8_lg_3	185756	186176	+	9
LSAT_1_V5_GN_3_1001	LSAT_1_V5_GN_3_1001_novel14	dovetail_09sept_map_inspected_12-07-2015_1_v8_lg_3	185756	186170	+	5
LSAT_1_V5_GN_3_1001	LSAT_1_V5_GN_3_1001_novel15	dovetail_09sept_map_inspected_12-07-2015_1_v8_lg_3	185816	186185	+	1
LSAT_1_V5_GN_6_16821	LSAT_1_V5_GN_6_16821_novel01	dovetail_09sept_map_inspected_12-07-2015_1_v8_lg_6	22964259	22964700	-	2
LSAT_1_V5_GN_4_28000	LSAT_1_V5_GN_4_28000_novel01	dovetail_09sept_map_inspected_12-07-2015_1_v8_lg_4	41721541	41721769	-	6
LSAT_1_V5_GN_8_69001	LSAT_1_V5_GN_8_69001_novel01	dovetail_09sept_map_inspected_12-07-2015_1_v8_lg_8	101481604	101486910	+	1
LSAT_1_V5_GN_7_45281	LSAT_1_V5_GN_7_45281_novel01	dovetail_09sept_map_inspected_12-07-2015_1_v8_lg_7	60037393	60037618	+	1
LSAT_1_V5_GN_9_60860	LSAT_1_V5_GN_9_60860_novel01	dovetail_09sept_map_inspected_12-07-2015_1_v8_lg_9	76419997	76420530	-	9
LSAT_1_V5_GN_9_60860	LSAT_1_V5_GN_9_60860_novel02	dovetail_09sept_map_inspected_12-07-2015_1_v8_lg_9	76420475	76420530	-	11
LSAT_1_V5_GN_7_51941	LSAT_1_V5_GN_7_51941_novel01	dovetail_09sept_map_inspected_12-07-2015_1_v8_lg_7	71805550	71805630	-	7
LSAT_1_V5_GN_8_34100	LSAT_1_V5_GN_8_34100_novel01	dovetail_09sept_map_inspected_12-07-2015_1_v8_lg_8	43545876	43546620	-	8
LSAT_1_V5_GN_8_34100	LSAT_1_V5_GN_8_34100_novel02	dovetail_09sept_map_inspected_12-07-2015_1_v8_lg_8	43546367	43546574	-	8
LSAT_1_V5_GN_8_34100	LSAT_1_V5_GN_8_34100_novel03	dovetail_09sept_map_inspected_12-07-2015_1_v8_lg_8	43545876	43546620	-	5
LSAT_1_V5_GN_8_34100	LSAT_1_V5_GN_8_34100_novel04	dovetail_09sept_map_inspected_12-07-2015_1_v8_lg_8	43545879	43546620	-	9
LSAT_1_V5_GN_8_34100	LSAT_1_V5_GN_8_34100_novel05	dovetail_09sept_map_inspected_12-07-2015_1_v8_lg_8	43545888	43546620	-	13
LSAT_1_V5_GN_8_34100	LSAT_1_V5_GN_8_34100_novel06	dovetail_09sept_map_inspected_12-07-2015_1_v8_lg_8	43545892	43546620	-	6
LSAT_1_V5_GN_8_34100	LSAT_1_V5_GN_8_34100_novel07	dovetail_09sept_map_inspected_12-07-2015_1_v8_lg_8	43546059	43546620	-	3
LSAT_1_V5_GN_8_34100	LSAT_1_V5_GN_8_34100_novel08	dovetail_09sept_map_inspected_12-07-2015_1_v8_lg_8	43545927	43546620	-	4
LSAT_1_V5_GN_8_34100	LSAT_1_V5_GN_8_34100_novel09	dovetail_09sept_map_inspected_12-07-2015_1_v8_lg_8	43545939	43546620	-	16
LSAT_1_V5_GN_8_34100	LSAT_1_V5_GN_8_34100_novel10	dovetail_09sept_map_inspected_12-07-2015_1_v8_lg_8	43546009	43546620	-	7
LSAT_1_V5_GN_8_34100	LSAT_1_V5_GN_8_34100_novel11	dovetail_09sept_map_inspected_12-07-2015_1_v8_lg_8	43546061	43546620	-	11
LSAT_1_V5_GN_8_34100	LSAT_1_V5_GN_8_34100_novel12	dovetail_09sept_map_inspected_12-07-2015_1_v8_lg_8	43546039	43546436	-	11
LSAT_1_V5_GN_8_34100	LSAT_1_V5_GN_8_34100_novel13	dovetail_09sept_map_inspected_12-07-2015_1_v8_lg_8	43546039	43546620	-	12
LSAT_1_V5_GN_8_34100	LSAT_1_V5_GN_8_34100_novel14	dovetail_09sept_map_inspected_12-07-2015_1_v8_lg_8	43546040	43546620	-	11
LSAT_1_V5_GN_8_34100	LSAT_1_V5_GN_8_34100_novel15	dovetail_09sept_map_inspected_12-07-2015_1_v8_lg_8	43546040	43546620	-	15
LSAT_1_V5_GN_8_34100	LSAT_1_V5_GN_8_34100_novel16	dovetail_09sept_map_inspected_12-07-2015_1_v8_lg_8	43547151	43549465	-	7
LSAT_1_V5_GN_8_34100	LSAT_1_V5_GN_8_34100_novel17	dovetail_09sept_map_inspected_12-07-2015_1_v8_lg_8	43549266	43549465	-	12
LSAT_1_V5_GN_1_4600	LSAT_1_V5_GN_1_4600_novel01	dovetail_09sept_map_inspected_12-07-2015_1_v8_lg_1	6690363	6690762	-	1
LSAT_1_V5_GN_1_72160	LSAT_1_V5_GN_1_72160_novel01	dovetail_09sept_map_inspected_12-07-2015_1_v8_lg_1	87134975	87136797	+	3
LSAT_1_V5_GN_9_103361	LSAT_1_V5_GN_9_103361_novel01	dovetail_09sept_map_inspected_12-07-2015_1_v8_lg_9	165464838	165465127	+	8
LSAT_1_V5_GN_9_103361	LSAT_1_V5_GN_9_103361_novel02	dovetail_09sept_map_inspected_12-07-2015_1_v8_lg_9	165464838	165465108	+	8
LSAT_1_V5_GN_9_103361	LSAT_1_V5_GN_9_103361_novel03	dovetail_09sept_map_inspected_12-07-2015_1_v8_lg_9	165464838	165465138	+	8
LSAT_1_V5_GN_9_103361	LSAT_1_V5_GN_9_103361_novel04	dovetail_09sept_map_inspected_12-07-2015_1_v8_lg_9	165464838	165465125	+	7
LSAT_1_V5_GN_9_103361	LSAT_1_V5_GN_9_103361_novel05	dovetail_09sept_map_inspected_12-07-2015_1_v8_lg_9	165464838	165465137	+	4
LSAT_1_V5_GN_9_103361	LSAT_1_V5_GN_9_103361_novel06	dovetail_09sept_map_inspected_12-07-2015_1_v8_lg_9	165464838	165465108	+	2
LSAT_1_V5_GN_3_20560	LSAT_1_V5_GN_3_20560_novel01	dovetail_09sept_map_inspected_12-07-2015_1_v8_lg_3	27408119	27408765	+	4
LSAT_1_V5_GN_5_154220	LSAT_1_V5_GN_5_154220_novel01	dovetail_09sept_map_inspected_12-07-2015_1_v8_lg_5	292515660	292515874	-	1
LSAT_1_V5_GN_4_37841	LSAT_1_V5_GN_4_37841_novel01	dovetail_09sept_map_inspected_12-07-2015_1_v8_lg_4	55867074	55867497	-	5
LSAT_1_V5_GN_9_44640	LSAT_1_V5_GN_9_44640_novel01	dovetail_09sept_map_inspected_12-07-2015_1_v8_lg_9	47233148	47233594	-	2
LSAT_1_V5_GN_9_44640	LSAT_1_V5_GN_9_44640_novel02	dovetail_09sept_map_inspected_12-07-2015_1_v8_lg_9	47233210	47233594	-	12
LSAT_1_V5_GN_9_44640	LSAT_1_V5_GN_9_44640_novel03	dovetail_09sept_map_inspected_12-07-2015_1_v8_lg_9	47233210	47233594	-	3
LSAT_1_V5_GN_2_128021	LSAT_1_V5_GN_2_128021_novel01	dovetail_09sept_map_inspected_12-07-2015_1_v8_lg_2	206923777	206924260	+	1
LSAT_1_V5_GN_2_128021	LSAT_1_V5_GN_2_128021_novel02	dovetail_09sept_map_inspected_12-07-2015_1_v8_lg_2	206923969	206924350	+	1
LSAT_1_V5_GN_4_145880	LSAT_1_V5_GN_4_145880_novel01	dovetail_09sept_map_inspected_12-07-2015_1_v8_lg_4	286467000	286467338	+	6
LSAT_1_V5_GN_9_70320	LSAT_1_V5_GN_9_70320_novel01	dovetail_09sept_map_inspected_12-07-2015_1_v8_lg_9	92292773	92293347	-	1
LSAT_1_V5_GN_9_70320	LSAT_1_V5_GN_9_70320_novel02	dovetail_09sept_map_inspected_12-07-2015_1_v8_lg_9	92292798	92294495	-	1
LSAT_1_V5_GN_9_70320	LSAT_1_V5_GN_9_70320_novel03	dovetail_09sept_map_inspected_12-07-2015_1_v8_lg_9	92292824	92294738	-	2
LSAT_1_V5_GN_3_36540	LSAT_1_V5_GN_3_36540_novel01	dovetail_09sept_map_inspected_12-07-2015_1_v8_lg_3	47033894	47038615	-	7
LSAT_1_V5_GN_3_36540	LSAT_1_V5_GN_3_36540_novel02	dovetail_09sept_map_inspected_12-07-2015_1_v8_lg_3	47033951	47034864	-	2
LSAT_1_V5_GN_3_36540	LSAT_1_V5_GN_3_36540_novel03	dovetail_09sept_map_inspected_12-07-2015_1_v8_lg_3	47034100	47034864	-	11
LSAT_1_V5_GN_3_36540	LSAT_1_V5_GN_3_36540_novel04	dovetail_09sept_map_inspected_12-07-2015_1_v8_lg_3	47034074	47034864	-	9
LSAT_1_V5_GN_3_36540	LSAT_1_V5_GN_3_36540_novel05	dovetail_09sept_map_inspected_12-07-2015_1_v8_lg_3	47034261	47034864	-	6
LSAT_1_V5_GN_3_25341	LSAT_1_V5_GN_3_25341_novel01	dovetail_09sept_map_inspected_12-07-2015_1_v8_lg_3	34261391	34261666	+	6
LSAT_1_V5_GN_3_25341	LSAT_1_V5_GN_3_25341_novel02	dovetail_09sept_map_inspected_12-07-2015_1_v8_lg_3	34261194	34261588	+	4
LSAT_1_V5_GN_3_25341	LSAT_1_V5_GN_3_25341_novel03	dovetail_09sept_map_inspected_12-07-2015_1_v8_lg_3	34261391	34261665	+	3
LSAT_1_V5_GN_3_25341	LSAT_1_V5_GN_3_25341_novel04	dovetail_09sept_map_inspected_12-07-2015_1_v8_lg_3	34261391	34261665	+	2
LSAT_1_V5_GN_5_62340	LSAT_1_V5_GN_5_62340_novel01	dovetail_09sept_map_inspected_12-07-2015_1_v8_lg_5	142867953	142868003	-	5
LSAT_1_V5_GN_5_62340	LSAT_1_V5_GN_5_62340_novel02	dovetail_09sept_map_inspected_12-07-2015_1_v8_lg_5	142867957	142868003	-	7
LSAT_1_V5_GN_5_51720	LSAT_1_V5_GN_5_51720_novel01	dovetail_09sept_map_inspected_12-07-2015_1_v8_lg_5	117790493	117790746	-	4
LSAT_1_V5_GN_5_103581	LSAT_1_V5_GN_5_103581_novel01	dovetail_09sept_map_inspected_12-07-2015_1_v8_lg_5	219079563	219080180	-	6
LSAT_1_V5_GN_5_103581	LSAT_1_V5_GN_5_103581_novel02	dovetail_09sept_map_inspected_12-07-2015_1_v8_lg_5	219079564	219079889	-	1
LSAT_1_V5_GN_2_56480	LSAT_1_V5_GN_2_56480_novel01	dovetail_09sept_map_inspected_12-07-2015_1_v8_lg_2	122309005	122309219	-	1
LSAT_1_V5_GN_2_56480	LSAT_1_V5_GN_2_56480_novel02	dovetail_09sept_map_inspected_12-07-2015_1_v8_lg_2	122309018	122309239	-	2
LSAT_1_V5_GN_2_121681	LSAT_1_V5_GN_2_121681_novel01	dovetail_09sept_map_inspected_12-07-2015_1_v8_lg_2	200962964	200963896	-	2
LSAT_1_V5_GN_2_121681	LSAT_1_V5_GN_2_121681_novel02	dovetail_09sept_map_inspected_12-07-2015_1_v8_lg_2	200965174	200965465	-	1
LSAT_1_V5_GN_2_121681	LSAT_1_V5_GN_2_121681_novel03	dovetail_09sept_map_inspected_12-07-2015_1_v8_lg_2	200965179	200966832	-	1
LSAT_1_V5_GN_4_94861	LSAT_1_V5_GN_4_94861_novel01	dovetail_09sept_map_inspected_12-07-2015_1_v8_lg_4	156368153	156369171	+	11
LSAT_1_V5_GN_4_94861	LSAT_1_V5_GN_4_94861_novel02	dovetail_09sept_map_inspected_12-07-2015_1_v8_lg_4	156368153	156368970	+	11
LSAT_1_V5_GN_4_94861	LSAT_1_V5_GN_4_94861_novel03	dovetail_09sept_map_inspected_12-07-2015_1_v8_lg_4	156368153	156369050	+	11
LSAT_1_V5_GN_4_94861	LSAT_1_V5_GN_4_94861_novel04	dovetail_09sept_map_inspected_12-07-2015_1_v8_lg_4	156367862	156369021	+	10
LSAT_1_V5_GN_4_94861	LSAT_1_V5_GN_4_94861_novel05	dovetail_09sept_map_inspected_12-07-2015_1_v8_lg_4	156367862	156369472	+	8
LSAT_1_V5_GN_7_5021	LSAT_1_V5_GN_7_5021_novel01	dovetail_09sept_map_inspected_12-07-2015_1_v8_lg_7	5878030	5880267	-	1
LSAT_1_V5_GN_7_5021	LSAT_1_V5_GN_7_5021_novel02	dovetail_09sept_map_inspected_12-07-2015_1_v8_lg_7	5878146	5878486	-	1
LSAT_1_V5_GN_7_5021	LSAT_1_V5_GN_7_5021_novel03	dovetail_09sept_map_inspected_12-07-2015_1_v8_lg_7	5878147	5878496	-	5
LSAT_1_V5_GN_7_5021	LSAT_1_V5_GN_7_5021_novel04	dovetail_09sept_map_inspected_12-07-2015_1_v8_lg_7	5878150	5878496	-	4
[truncated: 43,161 more rows]
