# Supplementary material for: Comparative Analysis of Italian Lettuce (Lactuca sativa L. var. ramose) Transcriptome Profiles Reveals the Molecular Mechanism on Exogenous Melatonin Preventing Cadmium Toxicity
Source: Genes (Basel). 2022 May 26;13(6):955. doi: 10.3390/genes13060955 (PMC9223142; doi:10.3390/genes13060955)
Supplement: Supplementary file 1 [file genes-13-00955-s001.zip › Supplementary Files/Table S5_Leaf and root AS total.xls]

Chr_id	Gene_id	Strand	AS_type	AS_site	Alt_trans	Total_trans
Dovetail_09Sept_Map_inspected_12_07_2015_1_v8_lg_5	Lsat_1_v5_gn_5_153201	+	A3	288814100-288814286	Lsat_1_v5_gn_5_153201_novel02	Lsat_1_v5_gn_5_153201_novel01,Lsat_1_v5_gn_5_153201_novel02
Dovetail_09Sept_Map_inspected_12_07_2015_1_v8_lg_5	Lsat_1_v5_gn_5_164821	+	A3	305446793-305446804	Lsat_1_v5_gn_5_164821_novel01	Lsat_1_v5_gn_5_164821.MRNA1_,Lsat_1_v5_gn_5_164821_novel01
Dovetail_09Sept_Map_inspected_12_07_2015_1_v8_lg_5	Lsat_1_v5_gn_5_25060	+	A3	51789670-51789673	Lsat_1_v5_gn_5_25060_novel06,Lsat_1_v5_gn_5_25060_novel09,Lsat_1_v5_gn_5_25060_novel08	Lsat_1_v5_gn_5_25060_novel01,Lsat_1_v5_gn_5_25060_novel03,Lsat_1_v5_gn_5_25060_novel05,Lsat_1_v5_gn_5_25060_novel04,Lsat_1_v5_gn_5_25060_novel02,Lsat_1_v5_gn_5_25060_novel07,Lsat_1_v5_gn_5_25060.MRNA1_,Lsat_1_v5_gn_5_25060_novel06,Lsat_1_v5_gn_5_25060_novel08,Lsat_1_v5_gn_5_25060_novel09
Dovetail_09Sept_Map_inspected_12_07_2015_1_v8_lg_5	Lsat_1_v5_gn_5_25060	+	A3	51791301-51791475	Lsat_1_v5_gn_5_25060_novel01	Lsat_1_v5_gn_5_25060_novel05,Lsat_1_v5_gn_5_25060_novel04,Lsat_1_v5_gn_5_25060_novel01
Dovetail_09Sept_Map_inspected_12_07_2015_1_v8_lg_5	Lsat_1_v5_gn_5_166280	+	A3	306363460-306363488	Lsat_1_v5_gn_5_166280_novel01,Lsat_1_v5_gn_5_166280.MRNA1_	Lsat_1_v5_gn_5_166280_novel02,Lsat_1_v5_gn_5_166280_novel01,Lsat_1_v5_gn_5_166280.MRNA1_,Lsat_1_v5_gn_5_166280_novel03
Dovetail_09Sept_Map_inspected_12_07_2015_1_v8_lg_5	Lsat_1_v5_gn_5_169401	+	A3	311476774-311476815	Lsat_1_v5_gn_5_169401_novel02,Lsat_1_v5_gn_5_169401_novel03,Lsat_1_v5_gn_5_169401_novel01	Lsat_1_v5_gn_5_169401_novel05,Lsat_1_v5_gn_5_169401_novel01,Lsat_1_v5_gn_5_169401_novel02,Lsat_1_v5_gn_5_169401_novel03,Lsat_1_v5_gn_5_169401_novel04
Dovetail_09Sept_Map_inspected_12_07_2015_1_v8_lg_5	Lsat_1_v5_gn_5_87720	+	A3	196062575-196062729	Lsat_1_v5_gn_5_87720_novel02,Lsat_1_v5_gn_5_87720_novel03	Lsat_1_v5_gn_5_87720_novel01,Lsat_1_v5_gn_5_87720_novel02,Lsat_1_v5_gn_5_87720_novel03,Lsat_1_v5_gn_5_87720_novel04
Dovetail_09Sept_Map_inspected_12_07_2015_1_v8_lg_5	Lsat_1_v5_gn_5_87720	+	A3	196058115-196058403	Lsat_1_v5_gn_5_87720_novel03,Lsat_1_v5_gn_5_87720_novel01	Lsat_1_v5_gn_5_87720_novel02,Lsat_1_v5_gn_5_87720_novel01,Lsat_1_v5_gn_5_87720_novel03,Lsat_1_v5_gn_5_87720_novel04
Dovetail_09Sept_Map_inspected_12_07_2015_1_v8_lg_5	Lsat_1_v5_gn_5_21720	+	A3	44606820-44606830	Lsat_1_v5_gn_5_21720_novel01	Lsat_1_v5_gn_5_21720_novel02,Lsat_1_v5_gn_5_21720_novel01
Dovetail_09Sept_Map_inspected_12_07_2015_1_v8_lg_5	Lsat_1_v5_gn_5_38660	+	A3	82855807-82856052	Lsat_1_v5_gn_5_38660_novel01	Lsat_1_v5_gn_5_38660_novel02,Lsat_1_v5_gn_5_38660_novel01
Dovetail_09Sept_Map_inspected_12_07_2015_1_v8_lg_5	Lsat_1_v5_gn_5_2260	+	A3	2104051-2104054	Lsat_1_v5_gn_5_2260_novel03	Lsat_1_v5_gn_5_2260_novel01,Lsat_1_v5_gn_5_2260_novel02,Lsat_1_v5_gn_5_2260_novel03
Dovetail_09Sept_Map_inspected_12_07_2015_1_v8_lg_5	Lsat_1_v5_gn_5_39260	+	A3	83921598-83921621	Lsat_1_v5_gn_5_39260_novel03	Lsat_1_v5_gn_5_39260_novel01,Lsat_1_v5_gn_5_39260_novel02,Lsat_1_v5_gn_5_39260_novel04,Lsat_1_v5_gn_5_39260_novel05,Lsat_1_v5_gn_5_39260_novel03
Dovetail_09Sept_Map_inspected_12_07_2015_1_v8_lg_5	Lsat_1_v5_gn_5_39260	+	A3	83922047-83922057	Lsat_1_v5_gn_5_39260_novel02	Lsat_1_v5_gn_5_39260_novel01,Lsat_1_v5_gn_5_39260_novel04,Lsat_1_v5_gn_5_39260_novel02
Dovetail_09Sept_Map_inspected_12_07_2015_1_v8_lg_5	Lsat_1_v5_gn_5_39260	+	A3	83923139-83923149	Lsat_1_v5_gn_5_39260_novel05	Lsat_1_v5_gn_5_39260_novel02,Lsat_1_v5_gn_5_39260_novel04,Lsat_1_v5_gn_5_39260_novel05
Dovetail_09Sept_Map_inspected_12_07_2015_1_v8_lg_5	Lsat_1_v5_gn_5_103920	+	A3	222305766-222305791	Lsat_1_v5_gn_5_103920_novel01	Lsat_1_v5_gn_5_103920_novel02,Lsat_1_v5_gn_5_103920_novel01,Lsat_1_v5_gn_5_103920.MRNA1_
Dovetail_09Sept_Map_inspected_12_07_2015_1_v8_lg_5	Lsat_1_v5_gn_5_13541	+	A3	25747584-25747645	Lsat_1_v5_gn_5_13541_novel02	Lsat_1_v5_gn_5_13541.MRNA1_,Lsat_1_v5_gn_5_13541_novel01,Lsat_1_v5_gn_5_13541_novel02
Dovetail_09Sept_Map_inspected_12_07_2015_1_v8_lg_5	Lsat_1_v5_gn_5_38020	+	A3	84596535-84596540	Lsat_1_v5_gn_5_38020_novel04	Lsat_1_v5_gn_5_38020_novel03,Lsat_1_v5_gn_5_38020_novel04
Dovetail_09Sept_Map_inspected_12_07_2015_1_v8_lg_5	Lsat_1_v5_gn_5_30220	+	A3	62965115-62965121	Lsat_1_v5_gn_5_30220.MRNA1_	Lsat_1_v5_gn_5_30220_novel01,Lsat_1_v5_gn_5_30220.MRNA1_
Dovetail_09Sept_Map_inspected_12_07_2015_1_v8_lg_5	Lsat_1_v5_gn_5_31200	+	A3	65629556-65629581	Lsat_1_v5_gn_5_31200_novel02	Lsat_1_v5_gn_5_31200.MRNA1_,Lsat_1_v5_gn_5_31200_novel03,Lsat_1_v5_gn_5_31200_novel02
Dovetail_09Sept_Map_inspected_12_07_2015_1_v8_lg_5	Lsat_1_v5_gn_5_45900	+	A3	98937907-98937939	Lsat_1_v5_gn_5_45900_novel17	Lsat_1_v5_gn_5_45900.MRNA1_,Lsat_1_v5_gn_5_45900_novel01,Lsat_1_v5_gn_5_45900_novel02,Lsat_1_v5_gn_5_45900_novel11,Lsat_1_v5_gn_5_45900_novel03,Lsat_1_v5_gn_5_45900_novel04,Lsat_1_v5_gn_5_45900_novel12,Lsat_1_v5_gn_5_45900_novel13,Lsat_1_v5_gn_5_45900_novel14,Lsat_1_v5_gn_5_45900_novel07,Lsat_1_v5_gn_5_45900_novel05,Lsat_1_v5_gn_5_45900_novel06,Lsat_1_v5_gn_5_45900_novel16,Lsat_1_v5_gn_5_45900_no…
Dovetail_09Sept_Map_inspected_12_07_2015_1_v8_lg_5	Lsat_1_v5_gn_5_45900	+	A3	98941973-98941995	Lsat_1_v5_gn_5_45900_novel14	Lsat_1_v5_gn_5_45900.MRNA1_,Lsat_1_v5_gn_5_45900_novel02,Lsat_1_v5_gn_5_45900_novel11,Lsat_1_v5_gn_5_45900_novel03,Lsat_1_v5_gn_5_45900_novel04,Lsat_1_v5_gn_5_45900_novel12,Lsat_1_v5_gn_5_45900_novel07,Lsat_1_v5_gn_5_45900_novel05,Lsat_1_v5_gn_5_45900_novel06,Lsat_1_v5_gn_5_45900_novel16,Lsat_1_v5_gn_5_45900_novel17,Lsat_1_v5_gn_5_45900_novel08,Lsat_1_v5_gn_5_45900_novel09,Lsat_1_v5_gn_5_45900_no…
Dovetail_09Sept_Map_inspected_12_07_2015_1_v8_lg_5	Lsat_1_v5_gn_5_45900	+	A3	98940002-98940016	Lsat_1_v5_gn_5_45900.MRNA1_,Lsat_1_v5_gn_5_45900_novel01,Lsat_1_v5_gn_5_45900_novel11,Lsat_1_v5_gn_5_45900_novel14,Lsat_1_v5_gn_5_45900_novel04,Lsat_1_v5_gn_5_45900_novel05,Lsat_1_v5_gn_5_45900_novel08,Lsat_1_v5_gn_5_45900_novel09,Lsat_1_v5_gn_5_45900_novel19,Lsat_1_v5_gn_5_45900_novel18,Lsat_1_v5_gn_5_45900_novel20,Lsat_1_v5_gn_5_45900_novel21,Lsat_1_v5_gn_5_45900_novel13,Lsat_1_v5_gn_5_45900_no…	Lsat_1_v5_gn_5_45900_novel03,Lsat_1_v5_gn_5_45900.MRNA1_,Lsat_1_v5_gn_5_45900_novel01,Lsat_1_v5_gn_5_45900_novel02,Lsat_1_v5_gn_5_45900_novel11,Lsat_1_v5_gn_5_45900_novel04,Lsat_1_v5_gn_5_45900_novel12,Lsat_1_v5_gn_5_45900_novel13,Lsat_1_v5_gn_5_45900_novel14,Lsat_1_v5_gn_5_45900_novel07,Lsat_1_v5_gn_5_45900_novel05,Lsat_1_v5_gn_5_45900_novel06,Lsat_1_v5_gn_5_45900_novel16,Lsat_1_v5_gn_5_45900_no…
Dovetail_09Sept_Map_inspected_12_07_2015_1_v8_lg_5	Lsat_1_v5_gn_5_97621	+	A3	213582260-213582266	Lsat_1_v5_gn_5_97621.MRNA1_	Lsat_1_v5_gn_5_97621_novel01,Lsat_1_v5_gn_5_97621_novel02,Lsat_1_v5_gn_5_97621_novel05,Lsat_1_v5_gn_5_97621_novel06,Lsat_1_v5_gn_5_97621_novel07,Lsat_1_v5_gn_5_97621_novel09,Lsat_1_v5_gn_5_97621_novel10,Lsat_1_v5_gn_5_97621_novel11,Lsat_1_v5_gn_5_97621_novel12,Lsat_1_v5_gn_5_97621_novel13,Lsat_1_v5_gn_5_97621.MRNA1_
Dovetail_09Sept_Map_inspected_12_07_2015_1_v8_lg_5	Lsat_1_v5_gn_5_97621	+	A3	213577871-213578372	Lsat_1_v5_gn_5_97621_novel01	Lsat_1_v5_gn_5_97621_novel02,Lsat_1_v5_gn_5_97621_novel09,Lsat_1_v5_gn_5_97621_novel01
Dovetail_09Sept_Map_inspected_12_07_2015_1_v8_lg_5	Lsat_1_v5_gn_5_157981	+	A3	289232470-289232498	Lsat_1_v5_gn_5_157981_novel01	Lsat_1_v5_gn_5_157981_novel04,Lsat_1_v5_gn_5_157981_novel02,Lsat_1_v5_gn_5_157981_novel03,Lsat_1_v5_gn_5_157981_novel06,Lsat_1_v5_gn_5_157981_novel01
Dovetail_09Sept_Map_inspected_12_07_2015_1_v8_lg_5	Lsat_1_v5_gn_5_18460	+	A3	37529269-37529282	Lsat_1_v5_gn_5_18460_novel21	Lsat_1_v5_gn_5_18460_novel01,Lsat_1_v5_gn_5_18460_novel02,Lsat_1_v5_gn_5_18460_novel10,Lsat_1_v5_gn_5_18460_novel12,Lsat_1_v5_gn_5_18460_novel18,Lsat_1_v5_gn_5_18460_novel04,Lsat_1_v5_gn_5_18460_novel20,Lsat_1_v5_gn_5_18460_novel19,Lsat_1_v5_gn_5_18460_novel13,Lsat_1_v5_gn_5_18460_novel14,Lsat_1_v5_gn_5_18460_novel24,Lsat_1_v5_gn_5_18460.MRNA1_,Lsat_1_v5_gn_5_18460_novel26,Lsat_1_v5_gn_5_18460_no…
Dovetail_09Sept_Map_inspected_12_07_2015_1_v8_lg_5	Lsat_1_v5_gn_5_18460	+	A3	37529269-37529333	Lsat_1_v5_gn_5_18460_novel08	Lsat_1_v5_gn_5_18460_novel01,Lsat_1_v5_gn_5_18460_novel02,Lsat_1_v5_gn_5_18460_novel10,Lsat_1_v5_gn_5_18460_novel12,Lsat_1_v5_gn_5_18460_novel18,Lsat_1_v5_gn_5_18460_novel04,Lsat_1_v5_gn_5_18460_novel20,Lsat_1_v5_gn_5_18460_novel19,Lsat_1_v5_gn_5_18460_novel13,Lsat_1_v5_gn_5_18460_novel14,Lsat_1_v5_gn_5_18460_novel24,Lsat_1_v5_gn_5_18460.MRNA1_,Lsat_1_v5_gn_5_18460_novel26,Lsat_1_v5_gn_5_18460_no…
Dovetail_09Sept_Map_inspected_12_07_2015_1_v8_lg_5	Lsat_1_v5_gn_5_18460	+	A3	37524913-37524933	Lsat_1_v5_gn_5_18460_novel13,Lsat_1_v5_gn_5_18460_novel18	Lsat_1_v5_gn_5_18460_novel12,Lsat_1_v5_gn_5_18460_novel14,Lsat_1_v5_gn_5_18460_novel18,Lsat_1_v5_gn_5_18460_novel13,Lsat_1_v5_gn_5_18460_novel17
Dovetail_09Sept_Map_inspected_12_07_2015_1_v8_lg_5	Lsat_1_v5_gn_5_18460	+	A3	37527493-37527501	Lsat_1_v5_gn_5_18460_novel12,Lsat_1_v5_gn_5_18460_novel13,Lsat_1_v5_gn_5_18460_novel10,Lsat_1_v5_gn_5_18460_novel11,Lsat_1_v5_gn_5_18460_novel16,Lsat_1_v5_gn_5_18460_novel31,Lsat_1_v5_gn_5_18460_novel15,Lsat_1_v5_gn_5_18460_novel18,Lsat_1_v5_gn_5_18460_novel19,Lsat_1_v5_gn_5_18460_novel30,Lsat_1_v5_gn_5_18460_novel17,Lsat_1_v5_gn_5_18460_novel32,Lsat_1_v5_gn_5_18460_novel34,Lsat_1_v5_gn_5_18460_n…	Lsat_1_v5_gn_5_18460_novel14,Lsat_1_v5_gn_5_18460_novel09,Lsat_1_v5_gn_5_18460_novel01,Lsat_1_v5_gn_5_18460_novel02,Lsat_1_v5_gn_5_18460_novel10,Lsat_1_v5_gn_5_18460_novel12,Lsat_1_v5_gn_5_18460_novel18,Lsat_1_v5_gn_5_18460_novel04,Lsat_1_v5_gn_5_18460_novel20,Lsat_1_v5_gn_5_18460_novel19,Lsat_1_v5_gn_5_18460_novel13,Lsat_1_v5_gn_5_18460_novel05,Lsat_1_v5_gn_5_18460_novel24,Lsat_1_v5_gn_5_18460.M…
Dovetail_09Sept_Map_inspected_12_07_2015_1_v8_lg_5	Lsat_1_v5_gn_5_18460	+	A3	37528861-37528893	Lsat_1_v5_gn_5_18460_novel12,Lsat_1_v5_gn_5_18460_novel13,Lsat_1_v5_gn_5_18460_novel10,Lsat_1_v5_gn_5_18460_novel11,Lsat_1_v5_gn_5_18460_novel16,Lsat_1_v5_gn_5_18460_novel31,Lsat_1_v5_gn_5_18460_novel15,Lsat_1_v5_gn_5_18460_novel18,Lsat_1_v5_gn_5_18460_novel19,Lsat_1_v5_gn_5_18460_novel30,Lsat_1_v5_gn_5_18460_novel17,Lsat_1_v5_gn_5_18460_novel32,Lsat_1_v5_gn_5_18460_novel34,Lsat_1_v5_gn_5_18460_n…	Lsat_1_v5_gn_5_18460_novel14,Lsat_1_v5_gn_5_18460_novel02,Lsat_1_v5_gn_5_18460_novel10,Lsat_1_v5_gn_5_18460_novel12,Lsat_1_v5_gn_5_18460_novel18,Lsat_1_v5_gn_5_18460_novel04,Lsat_1_v5_gn_5_18460_novel20,Lsat_1_v5_gn_5_18460_novel19,Lsat_1_v5_gn_5_18460_novel13,Lsat_1_v5_gn_5_18460_novel05,Lsat_1_v5_gn_5_18460_novel24,Lsat_1_v5_gn_5_18460.MRNA1_,Lsat_1_v5_gn_5_18460_novel15,Lsat_1_v5_gn_5_18460_no…
Dovetail_09Sept_Map_inspected_12_07_2015_1_v8_lg_5	Lsat_1_v5_gn_5_18460	+	A3	37529282-37529333	Lsat_1_v5_gn_5_18460_novel08	Lsat_1_v5_gn_5_18460_novel05,Lsat_1_v5_gn_5_18460_novel21,Lsat_1_v5_gn_5_18460_novel08
Dovetail_09Sept_Map_inspected_12_07_2015_1_v8_lg_5	Lsat_1_v5_gn_5_18460	+	A3	37527915-37527936	Lsat_1_v5_gn_5_18460_novel12,Lsat_1_v5_gn_5_18460_novel13,Lsat_1_v5_gn_5_18460_novel25,Lsat_1_v5_gn_5_18460_novel24,Lsat_1_v5_gn_5_18460_novel16,Lsat_1_v5_gn_5_18460_novel17,Lsat_1_v5_gn_5_18460_novel14,Lsat_1_v5_gn_5_18460_novel15,Lsat_1_v5_gn_5_18460_novel19,Lsat_1_v5_gn_5_18460_novel29,Lsat_1_v5_gn_5_18460_novel09,Lsat_1_v5_gn_5_18460_novel08,Lsat_1_v5_gn_5_18460_novel26,Lsat_1_v5_gn_5_18460_n…	Lsat_1_v5_gn_5_18460_novel06,Lsat_1_v5_gn_5_18460_novel01,Lsat_1_v5_gn_5_18460_novel12,Lsat_1_v5_gn_5_18460_novel04,Lsat_1_v5_gn_5_18460_novel19,Lsat_1_v5_gn_5_18460_novel13,Lsat_1_v5_gn_5_18460_novel14,Lsat_1_v5_gn_5_18460_novel05,Lsat_1_v5_gn_5_18460_novel24,Lsat_1_v5_gn_5_18460.MRNA1_,Lsat_1_v5_gn_5_18460_novel26,Lsat_1_v5_gn_5_18460_novel15,Lsat_1_v5_gn_5_18460_novel16,Lsat_1_v5_gn_5_18460_no…
Dovetail_09Sept_Map_inspected_12_07_2015_1_v8_lg_5	Lsat_1_v5_gn_5_182920	+	A3	327277062-327277070	Lsat_1_v5_gn_5_182920_novel05	Lsat_1_v5_gn_5_182920_novel01,Lsat_1_v5_gn_5_182920_novel04,Lsat_1_v5_gn_5_182920_novel02,Lsat_1_v5_gn_5_182920_novel05,Lsat_1_v5_gn_5_182920_novel03
Dovetail_09Sept_Map_inspected_12_07_2015_1_v8_lg_5	Lsat_1_v5_gn_5_182920	+	A3	327279876-327280037	Lsat_1_v5_gn_5_182920_novel05,Lsat_1_v5_gn_5_182920_novel04,Lsat_1_v5_gn_5_182920_novel03	Lsat_1_v5_gn_5_182920_novel02,Lsat_1_v5_gn_5_182920_novel01,Lsat_1_v5_gn_5_182920_novel04,Lsat_1_v5_gn_5_182920_novel05,Lsat_1_v5_gn_5_182920_novel03
Dovetail_09Sept_Map_inspected_12_07_2015_1_v8_lg_5	Lsat_1_v5_gn_5_2120	+	A3	4555426-4555433	Lsat_1_v5_gn_5_2120_novel02	Lsat_1_v5_gn_5_2120_novel01,Lsat_1_v5_gn_5_2120_novel02
Dovetail_09Sept_Map_inspected_12_07_2015_1_v8_lg_5	Lsat_1_v5_gn_5_107300	+	A3	227557603-227557628	Lsat_1_v5_gn_5_107300_novel02,Lsat_1_v5_gn_5_107300.MRNA1_	Lsat_1_v5_gn_5_107300_novel01,Lsat_1_v5_gn_5_107300.MRNA1_,Lsat_1_v5_gn_5_107300_novel02,Lsat_1_v5_gn_5_107300_novel03
Dovetail_09Sept_Map_inspected_12_07_2015_1_v8_lg_5	Lsat_1_v5_gn_5_63761	+	A3	143072332-143072348	Lsat_1_v5_gn_5_63761_novel02	Lsat_1_v5_gn_5_63761_novel01,Lsat_1_v5_gn_5_63761_novel05,Lsat_1_v5_gn_5_63761_novel03,Lsat_1_v5_gn_5_63761_novel07,Lsat_1_v5_gn_5_63761_novel04,Lsat_1_v5_gn_5_63761_novel08,Lsat_1_v5_gn_5_63761_novel09,Lsat_1_v5_gn_5_63761_novel10,Lsat_1_v5_gn_5_63761_novel02,Lsat_1_v5_gn_5_63761_novel06
Dovetail_09Sept_Map_inspected_12_07_2015_1_v8_lg_5	Lsat_1_v5_gn_5_63761	+	A3	143069659-143071606	Lsat_1_v5_gn_5_63761_novel02	Lsat_1_v5_gn_5_63761_novel03,Lsat_1_v5_gn_5_63761_novel07,Lsat_1_v5_gn_5_63761_novel02,Lsat_1_v5_gn_5_63761_novel04
Dovetail_09Sept_Map_inspected_12_07_2015_1_v8_lg_5	Lsat_1_v5_gn_5_191120	+	A3	338467029-338467278	Lsat_1_v5_gn_5_191120_novel03	Lsat_1_v5_gn_5_191120_novel01,Lsat_1_v5_gn_5_191120_novel05,Lsat_1_v5_gn_5_191120_novel02,Lsat_1_v5_gn_5_191120_novel03
Dovetail_09Sept_Map_inspected_12_07_2015_1_v8_lg_5	Lsat_1_v5_gn_5_191120	+	A3	338467278-338467531	Lsat_1_v5_gn_5_191120_novel04	Lsat_1_v5_gn_5_191120_novel03,Lsat_1_v5_gn_5_191120_novel04
Dovetail_09Sept_Map_inspected_12_07_2015_1_v8_lg_5	Lsat_1_v5_gn_5_158001	+	A3	289218031-289218045	Lsat_1_v5_gn_5_158001_novel12	Lsat_1_v5_gn_5_158001.MRNA1_,Lsat_1_v5_gn_5_158001_novel01,Lsat_1_v5_gn_5_158001_novel04,Lsat_1_v5_gn_5_158001_novel05,Lsat_1_v5_gn_5_158001_novel115,Lsat_1_v5_gn_5_158001_novel106,Lsat_1_v5_gn_5_158001_novel109,Lsat_1_v5_gn_5_158001_novel06,Lsat_1_v5_gn_5_158001_novel120,Lsat_1_v5_gn_5_158001_novel110,Lsat_1_v5_gn_5_158001_novel08,Lsat_1_v5_gn_5_158001_novel07,Lsat_1_v5_gn_5_158001_novel09,Lsat_…
Dovetail_09Sept_Map_inspected_12_07_2015_1_v8_lg_5	Lsat_1_v5_gn_5_158001	+	A3	289218214-289218245	Lsat_1_v5_gn_5_158001_novel98	Lsat_1_v5_gn_5_158001.MRNA1_,Lsat_1_v5_gn_5_158001_novel01,Lsat_1_v5_gn_5_158001_novel04,Lsat_1_v5_gn_5_158001_novel05,Lsat_1_v5_gn_5_158001_novel115,Lsat_1_v5_gn_5_158001_novel106,Lsat_1_v5_gn_5_158001_novel109,Lsat_1_v5_gn_5_158001_novel06,Lsat_1_v5_gn_5_158001_novel120,Lsat_1_v5_gn_5_158001_novel110,Lsat_1_v5_gn_5_158001_novel08,Lsat_1_v5_gn_5_158001_novel07,Lsat_1_v5_gn_5_158001_novel09,Lsat_…
Dovetail_09Sept_Map_inspected_12_07_2015_1_v8_lg_5	Lsat_1_v5_gn_5_158001	+	A3	289218864-289218885	Lsat_1_v5_gn_5_158001_novel28	Lsat_1_v5_gn_5_158001.MRNA1_,Lsat_1_v5_gn_5_158001_novel01,Lsat_1_v5_gn_5_158001_novel04,Lsat_1_v5_gn_5_158001_novel05,Lsat_1_v5_gn_5_158001_novel115,Lsat_1_v5_gn_5_158001_novel106,Lsat_1_v5_gn_5_158001_novel109,Lsat_1_v5_gn_5_158001_novel06,Lsat_1_v5_gn_5_158001_novel120,Lsat_1_v5_gn_5_158001_novel110,Lsat_1_v5_gn_5_158001_novel08,Lsat_1_v5_gn_5_158001_novel07,Lsat_1_v5_gn_5_158001_novel10,Lsat_…
Dovetail_09Sept_Map_inspected_12_07_2015_1_v8_lg_5	Lsat_1_v5_gn_5_158001	+	A3	289219108-289219118	Lsat_1_v5_gn_5_158001_novel28	Lsat_1_v5_gn_5_158001.MRNA1_,Lsat_1_v5_gn_5_158001_novel01,Lsat_1_v5_gn_5_158001_novel04,Lsat_1_v5_gn_5_158001_novel05,Lsat_1_v5_gn_5_158001_novel115,Lsat_1_v5_gn_5_158001_novel106,Lsat_1_v5_gn_5_158001_novel109,Lsat_1_v5_gn_5_158001_novel06,Lsat_1_v5_gn_5_158001_novel120,Lsat_1_v5_gn_5_158001_novel110,Lsat_1_v5_gn_5_158001_novel08,Lsat_1_v5_gn_5_158001_novel07,Lsat_1_v5_gn_5_158001_novel10,Lsat_…
Dovetail_09Sept_Map_inspected_12_07_2015_1_v8_lg_5	Lsat_1_v5_gn_5_158001	+	A3	289219452-289219456	Lsat_1_v5_gn_5_158001_novel209,Lsat_1_v5_gn_5_158001_novel201,Lsat_1_v5_gn_5_158001_novel128,Lsat_1_v5_gn_5_158001_novel141,Lsat_1_v5_gn_5_158001_novel40,Lsat_1_v5_gn_5_158001_novel48,Lsat_1_v5_gn_5_158001_novel53,Lsat_1_v5_gn_5_158001_novel164,Lsat_1_v5_gn_5_158001_novel245,Lsat_1_v5_gn_5_158001_novel68,Lsat_1_v5_gn_5_158001_novel60,Lsat_1_v5_gn_5_158001_novel171,Lsat_1_v5_gn_5_158001_novel170,L…	Lsat_1_v5_gn_5_158001.MRNA1_,Lsat_1_v5_gn_5_158001_novel01,Lsat_1_v5_gn_5_158001_novel04,Lsat_1_v5_gn_5_158001_novel05,Lsat_1_v5_gn_5_158001_novel106,Lsat_1_v5_gn_5_158001_novel109,Lsat_1_v5_gn_5_158001_novel120,Lsat_1_v5_gn_5_158001_novel110,Lsat_1_v5_gn_5_158001_novel08,Lsat_1_v5_gn_5_158001_novel07,Lsat_1_v5_gn_5_158001_novel09,Lsat_1_v5_gn_5_158001_novel12,Lsat_1_v5_gn_5_158001_novel127,Lsat_…
Dovetail_09Sept_Map_inspected_12_07_2015_1_v8_lg_5	Lsat_1_v5_gn_5_158001	+	A3	289219452-289219459	Lsat_1_v5_gn_5_158001_novel123	Lsat_1_v5_gn_5_158001.MRNA1_,Lsat_1_v5_gn_5_158001_novel01,Lsat_1_v5_gn_5_158001_novel04,Lsat_1_v5_gn_5_158001_novel05,Lsat_1_v5_gn_5_158001_novel106,Lsat_1_v5_gn_5_158001_novel109,Lsat_1_v5_gn_5_158001_novel120,Lsat_1_v5_gn_5_158001_novel110,Lsat_1_v5_gn_5_158001_novel08,Lsat_1_v5_gn_5_158001_novel07,Lsat_1_v5_gn_5_158001_novel09,Lsat_1_v5_gn_5_158001_novel12,Lsat_1_v5_gn_5_158001_novel127,Lsat_…
Dovetail_09Sept_Map_inspected_12_07_2015_1_v8_lg_5	Lsat_1_v5_gn_5_158001	+	A3	289219696-289219700	Lsat_1_v5_gn_5_158001_novel115	Lsat_1_v5_gn_5_158001.MRNA1_,Lsat_1_v5_gn_5_158001_novel01,Lsat_1_v5_gn_5_158001_novel04,Lsat_1_v5_gn_5_158001_novel106,Lsat_1_v5_gn_5_158001_novel109,Lsat_1_v5_gn_5_158001_novel06,Lsat_1_v5_gn_5_158001_novel120,Lsat_1_v5_gn_5_158001_novel110,Lsat_1_v5_gn_5_158001_novel08,Lsat_1_v5_gn_5_158001_novel07,Lsat_1_v5_gn_5_158001_novel09,Lsat_1_v5_gn_5_158001_novel10,Lsat_1_v5_gn_5_158001_novel12,Lsat_1…
Dovetail_09Sept_Map_inspected_12_07_2015_1_v8_lg_5	Lsat_1_v5_gn_5_158001	+	A3	289219696-289219727	Lsat_1_v5_gn_5_158001_novel11	Lsat_1_v5_gn_5_158001.MRNA1_,Lsat_1_v5_gn_5_158001_novel01,Lsat_1_v5_gn_5_158001_novel04,Lsat_1_v5_gn_5_158001_novel106,Lsat_1_v5_gn_5_158001_novel109,Lsat_1_v5_gn_5_158001_novel06,Lsat_1_v5_gn_5_158001_novel120,Lsat_1_v5_gn_5_158001_novel110,Lsat_1_v5_gn_5_158001_novel08,Lsat_1_v5_gn_5_158001_novel07,Lsat_1_v5_gn_5_158001_novel09,Lsat_1_v5_gn_5_158001_novel10,Lsat_1_v5_gn_5_158001_novel12,Lsat_1…
Dovetail_09Sept_Map_inspected_12_07_2015_1_v8_lg_5	Lsat_1_v5_gn_5_158001	+	A3	289221717-289221721	Lsat_1_v5_gn_5_158001_novel55	Lsat_1_v5_gn_5_158001.MRNA1_,Lsat_1_v5_gn_5_158001_novel04,Lsat_1_v5_gn_5_158001_novel05,Lsat_1_v5_gn_5_158001_novel106,Lsat_1_v5_gn_5_158001_novel109,Lsat_1_v5_gn_5_158001_novel06,Lsat_1_v5_gn_5_158001_novel120,Lsat_1_v5_gn_5_158001_novel110,Lsat_1_v5_gn_5_158001_novel08,Lsat_1_v5_gn_5_158001_novel07,Lsat_1_v5_gn_5_158001_novel09,Lsat_1_v5_gn_5_158001_novel10,Lsat_1_v5_gn_5_158001_novel12,Lsat_1…
Dovetail_09Sept_Map_inspected_12_07_2015_1_v8_lg_5	Lsat_1_v5_gn_5_158001	+	A3	289222054-289222079	Lsat_1_v5_gn_5_158001_novel52	Lsat_1_v5_gn_5_158001.MRNA1_,Lsat_1_v5_gn_5_158001_novel01,Lsat_1_v5_gn_5_158001_novel05,Lsat_1_v5_gn_5_158001_novel115,Lsat_1_v5_gn_5_158001_novel106,Lsat_1_v5_gn_5_158001_novel109,Lsat_1_v5_gn_5_158001_novel06,Lsat_1_v5_gn_5_158001_novel120,Lsat_1_v5_gn_5_158001_novel110,Lsat_1_v5_gn_5_158001_novel08,Lsat_1_v5_gn_5_158001_novel07,Lsat_1_v5_gn_5_158001_novel09,Lsat_1_v5_gn_5_158001_novel10,Lsat_…
Dovetail_09Sept_Map_inspected_12_07_2015_1_v8_lg_5	Lsat_1_v5_gn_5_158001	+	A3	289222054-289222058	Lsat_1_v5_gn_5_158001_novel111	Lsat_1_v5_gn_5_158001.MRNA1_,Lsat_1_v5_gn_5_158001_novel01,Lsat_1_v5_gn_5_158001_novel05,Lsat_1_v5_gn_5_158001_novel115,Lsat_1_v5_gn_5_158001_novel106,Lsat_1_v5_gn_5_158001_novel109,Lsat_1_v5_gn_5_158001_novel06,Lsat_1_v5_gn_5_158001_novel120,Lsat_1_v5_gn_5_158001_novel110,Lsat_1_v5_gn_5_158001_novel08,Lsat_1_v5_gn_5_158001_novel07,Lsat_1_v5_gn_5_158001_novel09,Lsat_1_v5_gn_5_158001_novel10,Lsat_…
Dovetail_09Sept_Map_inspected_12_07_2015_1_v8_lg_5	Lsat_1_v5_gn_5_158001	+	A3	289222447-289222483	Lsat_1_v5_gn_5_158001_novel32	Lsat_1_v5_gn_5_158001.MRNA1_,Lsat_1_v5_gn_5_158001_novel01,Lsat_1_v5_gn_5_158001_novel04,Lsat_1_v5_gn_5_158001_novel05,Lsat_1_v5_gn_5_158001_novel115,Lsat_1_v5_gn_5_158001_novel106,Lsat_1_v5_gn_5_158001_novel109,Lsat_1_v5_gn_5_158001_novel06,Lsat_1_v5_gn_5_158001_novel120,Lsat_1_v5_gn_5_158001_novel110,Lsat_1_v5_gn_5_158001_novel08,Lsat_1_v5_gn_5_158001_novel07,Lsat_1_v5_gn_5_158001_novel09,Lsat_…
Dovetail_09Sept_Map_inspected_12_07_2015_1_v8_lg_5	Lsat_1_v5_gn_5_158001	+	A3	289222447-289222456	Lsat_1_v5_gn_5_158001_novel99	Lsat_1_v5_gn_5_158001.MRNA1_,Lsat_1_v5_gn_5_158001_novel01,Lsat_1_v5_gn_5_158001_novel04,Lsat_1_v5_gn_5_158001_novel05,Lsat_1_v5_gn_5_158001_novel115,Lsat_1_v5_gn_5_158001_novel106,Lsat_1_v5_gn_5_158001_novel109,Lsat_1_v5_gn_5_158001_novel06,Lsat_1_v5_gn_5_158001_novel120,Lsat_1_v5_gn_5_158001_novel110,Lsat_1_v5_gn_5_158001_novel08,Lsat_1_v5_gn_5_158001_novel07,Lsat_1_v5_gn_5_158001_novel09,Lsat_…
Dovetail_09Sept_Map_inspected_12_07_2015_1_v8_lg_5	Lsat_1_v5_gn_5_158001	+	A3	289223370-289223379	Lsat_1_v5_gn_5_158001_novel262	Lsat_1_v5_gn_5_158001.MRNA1_,Lsat_1_v5_gn_5_158001_novel01,Lsat_1_v5_gn_5_158001_novel04,Lsat_1_v5_gn_5_158001_novel05,Lsat_1_v5_gn_5_158001_novel115,Lsat_1_v5_gn_5_158001_novel106,Lsat_1_v5_gn_5_158001_novel109,Lsat_1_v5_gn_5_158001_novel06,Lsat_1_v5_gn_5_158001_novel110,Lsat_1_v5_gn_5_158001_novel08,Lsat_1_v5_gn_5_158001_novel07,Lsat_1_v5_gn_5_158001_novel09,Lsat_1_v5_gn_5_158001_novel10,Lsat_1…
Dovetail_09Sept_Map_inspected_12_07_2015_1_v8_lg_5	Lsat_1_v5_gn_5_158001	+	A3	289219456-289219459	Lsat_1_v5_gn_5_158001_novel123	Lsat_1_v5_gn_5_158001_novel115,Lsat_1_v5_gn_5_158001_novel128,Lsat_1_v5_gn_5_158001_novel03,Lsat_1_v5_gn_5_158001_novel141,Lsat_1_v5_gn_5_158001_novel40,Lsat_1_v5_gn_5_158001_novel53,Lsat_1_v5_gn_5_158001_novel48,Lsat_1_v5_gn_5_158001_novel60,Lsat_1_v5_gn_5_158001_novel68,Lsat_1_v5_gn_5_158001_novel164,Lsat_1_v5_gn_5_158001_novel170,Lsat_1_v5_gn_5_158001_novel90,Lsat_1_v5_gn_5_158001_novel93,Lsat…
Dovetail_09Sept_Map_inspected_12_07_2015_1_v8_lg_5	Lsat_1_v5_gn_5_158001	+	A3	289219700-289219727	Lsat_1_v5_gn_5_158001_novel11	Lsat_1_v5_gn_5_158001_novel115,Lsat_1_v5_gn_5_158001_novel11
Dovetail_09Sept_Map_inspected_12_07_2015_1_v8_lg_5	Lsat_1_v5_gn_5_158001	+	A3	289218372-289218382	Lsat_1_v5_gn_5_158001_novel209,Lsat_1_v5_gn_5_158001_novel208,Lsat_1_v5_gn_5_158001_novel201,Lsat_1_v5_gn_5_158001_novel200,Lsat_1_v5_gn_5_158001_novel203,Lsat_1_v5_gn_5_158001_novel202,Lsat_1_v5_gn_5_158001_novel205,Lsat_1_v5_gn_5_158001_novel204,Lsat_1_v5_gn_5_158001_novel207,Lsat_1_v5_gn_5_158001_novel206,Lsat_1_v5_gn_5_158001_novel37,Lsat_1_v5_gn_5_158001_novel36,Lsat_1_v5_gn_5_158001_novel35…	Lsat_1_v5_gn_5_158001_novel110,Lsat_1_v5_gn_5_158001_novel29,Lsat_1_v5_gn_5_158001.MRNA1_,Lsat_1_v5_gn_5_158001_novel01,Lsat_1_v5_gn_5_158001_novel04,Lsat_1_v5_gn_5_158001_novel05,Lsat_1_v5_gn_5_158001_novel115,Lsat_1_v5_gn_5_158001_novel106,Lsat_1_v5_gn_5_158001_novel109,Lsat_1_v5_gn_5_158001_novel06,Lsat_1_v5_gn_5_158001_novel120,Lsat_1_v5_gn_5_158001_novel08,Lsat_1_v5_gn_5_158001_novel07,Lsat_…
Dovetail_09Sept_Map_inspected_12_07_2015_1_v8_lg_5	Lsat_1_v5_gn_5_158001	+	A3	289219456-289219464	Lsat_1_v5_gn_5_158001_novel211	Lsat_1_v5_gn_5_158001_novel15,Lsat_1_v5_gn_5_158001_novel30,Lsat_1_v5_gn_5_158001_novel61,Lsat_1_v5_gn_5_158001_novel211
Dovetail_09Sept_Map_inspected_12_07_2015_1_v8_lg_5	Lsat_1_v5_gn_5_158001	+	A3	289220348-289220352	Lsat_1_v5_gn_5_158001_novel19	Lsat_1_v5_gn_5_158001_novel23,Lsat_1_v5_gn_5_158001_novel19
Dovetail_09Sept_Map_inspected_12_07_2015_1_v8_lg_5	Lsat_1_v5_gn_5_158001	+	A3	289222452-289222483	Lsat_1_v5_gn_5_158001_novel62	Lsat_1_v5_gn_5_158001_novel39,Lsat_1_v5_gn_5_158001_novel62,Lsat_1_v5_gn_5_158001_novel61
Dovetail_09Sept_Map_inspected_12_07_2015_1_v8_lg_5	Lsat_1_v5_gn_5_158001	+	A3	289222855-289222856	Lsat_1_v5_gn_5_158001_novel73	Lsat_1_v5_gn_5_158001_novel39,Lsat_1_v5_gn_5_158001_novel73
Dovetail_09Sept_Map_inspected_12_07_2015_1_v8_lg_5	Lsat_1_v5_gn_5_158001	+	A3	289220550-289220579	Lsat_1_v5_gn_5_158001_novel209,Lsat_1_v5_gn_5_158001_novel208,Lsat_1_v5_gn_5_158001_novel201,Lsat_1_v5_gn_5_158001_novel200,Lsat_1_v5_gn_5_158001_novel203,Lsat_1_v5_gn_5_158001_novel202,Lsat_1_v5_gn_5_158001_novel205,Lsat_1_v5_gn_5_158001_novel204,Lsat_1_v5_gn_5_158001_novel207,Lsat_1_v5_gn_5_158001_novel206,Lsat_1_v5_gn_5_158001_novel37,Lsat_1_v5_gn_5_158001_novel36,Lsat_1_v5_gn_5_158001_novel35…	Lsat_1_v5_gn_5_158001_novel38,Lsat_1_v5_gn_5_158001_novel65,Lsat_1_v5_gn_5_158001_novel87,Lsat_1_v5_gn_5_158001_novel92,Lsat_1_v5_gn_5_158001_novel188,Lsat_1_v5_gn_5_158001.MRNA1_,Lsat_1_v5_gn_5_158001_novel01,Lsat_1_v5_gn_5_158001_novel04,Lsat_1_v5_gn_5_158001_novel05,Lsat_1_v5_gn_5_158001_novel115,Lsat_1_v5_gn_5_158001_novel106,Lsat_1_v5_gn_5_158001_novel109,Lsat_1_v5_gn_5_158001_novel06,Lsat_1…
Dovetail_09Sept_Map_inspected_12_07_2015_1_v8_lg_5	Lsat_1_v5_gn_5_158001	+	A3	289222589-289222623	Lsat_1_v5_gn_5_158001_novel209,Lsat_1_v5_gn_5_158001_novel208,Lsat_1_v5_gn_5_158001_novel72,Lsat_1_v5_gn_5_158001_novel201,Lsat_1_v5_gn_5_158001_novel200,Lsat_1_v5_gn_5_158001_novel203,Lsat_1_v5_gn_5_158001_novel202,Lsat_1_v5_gn_5_158001_novel205,Lsat_1_v5_gn_5_158001_novel204,Lsat_1_v5_gn_5_158001_novel207,Lsat_1_v5_gn_5_158001_novel36,Lsat_1_v5_gn_5_158001_novel35,Lsat_1_v5_gn_5_158001_novel34,…	Lsat_1_v5_gn_5_158001_novel49,Lsat_1_v5_gn_5_158001_novel179,Lsat_1_v5_gn_5_158001.MRNA1_,Lsat_1_v5_gn_5_158001_novel01,Lsat_1_v5_gn_5_158001_novel04,Lsat_1_v5_gn_5_158001_novel05,Lsat_1_v5_gn_5_158001_novel115,Lsat_1_v5_gn_5_158001_novel109,Lsat_1_v5_gn_5_158001_novel06,Lsat_1_v5_gn_5_158001_novel120,Lsat_1_v5_gn_5_158001_novel110,Lsat_1_v5_gn_5_158001_novel08,Lsat_1_v5_gn_5_158001_novel07,Lsat_…
Dovetail_09Sept_Map_inspected_12_07_2015_1_v8_lg_5	Lsat_1_v5_gn_5_158001	+	A3	289219105-289219106	Lsat_1_v5_gn_5_158001_novel23	Lsat_1_v5_gn_5_158001_novel46,Lsat_1_v5_gn_5_158001_novel23
Dovetail_09Sept_Map_inspected_12_07_2015_1_v8_lg_5	Lsat_1_v5_gn_5_158001	+	A3	289220582-289220603	Lsat_1_v5_gn_5_158001_novel80	Lsat_1_v5_gn_5_158001_novel46,Lsat_1_v5_gn_5_158001_novel80
Dovetail_09Sept_Map_inspected_12_07_2015_1_v8_lg_5	Lsat_1_v5_gn_5_158001	+	A3	289219701-289219703	Lsat_1_v5_gn_5_158001_novel101	Lsat_1_v5_gn_5_158001_novel151,Lsat_1_v5_gn_5_158001_novel101
Dovetail_09Sept_Map_inspected_12_07_2015_1_v8_lg_5	Lsat_1_v5_gn_5_158001	+	A3	289222058-289222079	Lsat_1_v5_gn_5_158001_novel52	Lsat_1_v5_gn_5_158001_novel111,Lsat_1_v5_gn_5_158001_novel52
Dovetail_09Sept_Map_inspected_12_07_2015_1_v8_lg_5	Lsat_1_v5_gn_5_158001	+	A3	289219457-289219460	Lsat_1_v5_gn_5_158001_novel181	Lsat_1_v5_gn_5_158001_novel77,Lsat_1_v5_gn_5_158001_novel181
Dovetail_09Sept_Map_inspected_12_07_2015_1_v8_lg_5	Lsat_1_v5_gn_5_158001	+	A3	289222221-289222241	Lsat_1_v5_gn_5_158001_novel86	Lsat_1_v5_gn_5_158001_novel78,Lsat_1_v5_gn_5_158001_novel86
Dovetail_09Sept_Map_inspected_12_07_2015_1_v8_lg_5	Lsat_1_v5_gn_5_158001	+	A3	289222842-289222867	Lsat_1_v5_gn_5_158001_novel118	Lsat_1_v5_gn_5_158001_novel82,Lsat_1_v5_gn_5_158001_novel118
Dovetail_09Sept_Map_inspected_12_07_2015_1_v8_lg_5	Lsat_1_v5_gn_5_158001	+	A3	289222054-289222061	Lsat_1_v5_gn_5_158001_novel68	Lsat_1_v5_gn_5_158001_novel83,Lsat_1_v5_gn_5_158001_novel192,Lsat_1_v5_gn_5_158001_novel223,Lsat_1_v5_gn_5_158001_novel68
Dovetail_09Sept_Map_inspected_12_07_2015_1_v8_lg_5	Lsat_1_v5_gn_5_158001	+	A3	289220839-289220843	Lsat_1_v5_gn_5_158001_novel231	Lsat_1_v5_gn_5_158001_novel166,Lsat_1_v5_gn_5_158001_novel231
Dovetail_09Sept_Map_inspected_12_07_2015_1_v8_lg_5	Lsat_1_v5_gn_5_158001	+	A3	289218612-289218615	Lsat_1_v5_gn_5_158001_novel27	Lsat_1_v5_gn_5_158001_novel119,Lsat_1_v5_gn_5_158001_novel27
Dovetail_09Sept_Map_inspected_12_07_2015_1_v8_lg_5	Lsat_1_v5_gn_5_158001	+	A3	289221278-289221281	Lsat_1_v5_gn_5_158001_novel34	Lsat_1_v5_gn_5_158001_novel140,Lsat_1_v5_gn_5_158001_novel34
Dovetail_09Sept_Map_inspected_12_07_2015_1_v8_lg_5	Lsat_1_v5_gn_5_158001	+	A3	289222456-289222483	Lsat_1_v5_gn_5_158001_novel112	Lsat_1_v5_gn_5_158001_novel99,Lsat_1_v5_gn_5_158001_novel32,Lsat_1_v5_gn_5_158001_novel112
Dovetail_09Sept_Map_inspected_12_07_2015_1_v8_lg_5	Lsat_1_v5_gn_5_158001	+	A3	289218865-289218870	Lsat_1_v5_gn_5_158001_novel09	Lsat_1_v5_gn_5_158001_novel182,Lsat_1_v5_gn_5_158001_novel09
Dovetail_09Sept_Map_inspected_12_07_2015_1_v8_lg_5	Lsat_1_v5_gn_5_158001	+	A3	289218860-289218870	Lsat_1_v5_gn_5_158001_novel09	Lsat_1_v5_gn_5_158001_novel184,Lsat_1_v5_gn_5_158001_novel09
Dovetail_09Sept_Map_inspected_12_07_2015_1_v8_lg_5	Lsat_1_v5_gn_5_158001	+	A3	289218860-289218865	Lsat_1_v5_gn_5_158001_novel182	Lsat_1_v5_gn_5_158001_novel184,Lsat_1_v5_gn_5_158001_novel182
Dovetail_09Sept_Map_inspected_12_07_2015_1_v8_lg_5	Lsat_1_v5_gn_5_158001	+	A3	289219464-289219467	Lsat_1_v5_gn_5_158001_novel23	Lsat_1_v5_gn_5_158001_novel219,Lsat_1_v5_gn_5_158001_novel23
Dovetail_09Sept_Map_inspected_12_07_2015_1_v8_lg_5	Lsat_1_v5_gn_5_158001	+	A3	289220586-289220593	Lsat_1_v5_gn_5_158001_novel51	Lsat_1_v5_gn_5_158001_novel241,Lsat_1_v5_gn_5_158001_novel51
Dovetail_09Sept_Map_inspected_12_07_2015_1_v8_lg_5	Lsat_1_v5_gn_5_8861	+	A3	15413123-15413138	Lsat_1_v5_gn_5_8861_novel01,Lsat_1_v5_gn_5_8861.MRNA1_	Lsat_1_v5_gn_5_8861_novel02,Lsat_1_v5_gn_5_8861_novel01,Lsat_1_v5_gn_5_8861.MRNA1_,Lsat_1_v5_gn_5_8861_novel03
Dovetail_09Sept_Map_inspected_12_07_2015_1_v8_lg_5	Lsat_1_v5_gn_5_125081	+	A3	250059057-250059077	Lsat_1_v5_gn_5_125081_novel02	Lsat_1_v5_gn_5_125081_novel01,Lsat_1_v5_gn_5_125081_novel02
Dovetail_09Sept_Map_inspected_12_07_2015_1_v8_lg_5	Lsat_1_v5_gn_5_125081	+	A3	250059599-250059616	Lsat_1_v5_gn_5_125081_novel01	Lsat_1_v5_gn_5_125081_novel02,Lsat_1_v5_gn_5_125081_novel01
Dovetail_09Sept_Map_inspected_12_07_2015_1_v8_lg_5	Lsat_1_v5_gn_5_49740	+	A3	112430718-112430785	Lsat_1_v5_gn_5_49740_novel01	Lsat_1_v5_gn_5_49740_novel04,Lsat_1_v5_gn_5_49740_novel02,Lsat_1_v5_gn_5_49740_novel03,Lsat_1_v5_gn_5_49740.MRNA1_,Lsat_1_v5_gn_5_49740_novel05,Lsat_1_v5_gn_5_49740_novel06,Lsat_1_v5_gn_5_49740_novel07,Lsat_1_v5_gn_5_49740_novel01
Dovetail_09Sept_Map_inspected_12_07_2015_1_v8_lg_5	Lsat_1_v5_gn_5_96921	+	A3	207150907-207150920	Lsat_1_v5_gn_5_96921_novel02	Lsat_1_v5_gn_5_96921_novel05,Lsat_1_v5_gn_5_96921_novel01,Lsat_1_v5_gn_5_96921_novel03,Lsat_1_v5_gn_5_96921_novel06,Lsat_1_v5_gn_5_96921_novel04,Lsat_1_v5_gn_5_96921_novel07,Lsat_1_v5_gn_5_96921.MRNA1_,Lsat_1_v5_gn_5_96921_novel08,Lsat_1_v5_gn_5_96921_novel09,Lsat_1_v5_gn_5_96921_novel10,Lsat_1_v5_gn_5_96921_novel11,Lsat_1_v5_gn_5_96921_novel12,Lsat_1_v5_gn_5_96921_novel13,Lsat_1_v5_gn_5_96921_no…
Dovetail_09Sept_Map_inspected_12_07_2015_1_v8_lg_5	Lsat_1_v5_gn_5_96921	+	A3	207152508-207152576	Lsat_1_v5_gn_5_96921_novel04	Lsat_1_v5_gn_5_96921_novel05,Lsat_1_v5_gn_5_96921_novel02,Lsat_1_v5_gn_5_96921_novel01,Lsat_1_v5_gn_5_96921_novel03,Lsat_1_v5_gn_5_96921_novel06,Lsat_1_v5_gn_5_96921_novel07,Lsat_1_v5_gn_5_96921.MRNA1_,Lsat_1_v5_gn_5_96921_novel08,Lsat_1_v5_gn_5_96921_novel09,Lsat_1_v5_gn_5_96921_novel10,Lsat_1_v5_gn_5_96921_novel11,Lsat_1_v5_gn_5_96921_novel12,Lsat_1_v5_gn_5_96921_novel13,Lsat_1_v5_gn_5_96921_no…
Dovetail_09Sept_Map_inspected_12_07_2015_1_v8_lg_5	Lsat_1_v5_gn_5_96921	+	A3	207153460-207153516	Lsat_1_v5_gn_5_96921_novel03	Lsat_1_v5_gn_5_96921_novel05,Lsat_1_v5_gn_5_96921_novel02,Lsat_1_v5_gn_5_96921_novel01,Lsat_1_v5_gn_5_96921_novel06,Lsat_1_v5_gn_5_96921_novel04,Lsat_1_v5_gn_5_96921_novel07,Lsat_1_v5_gn_5_96921.MRNA1_,Lsat_1_v5_gn_5_96921_novel08,Lsat_1_v5_gn_5_96921_novel09,Lsat_1_v5_gn_5_96921_novel10,Lsat_1_v5_gn_5_96921_novel11,Lsat_1_v5_gn_5_96921_novel12,Lsat_1_v5_gn_5_96921_novel13,Lsat_1_v5_gn_5_96921_no…
Dovetail_09Sept_Map_inspected_12_07_2015_1_v8_lg_5	Lsat_1_v5_gn_5_127861	+	A3	255090880-255090902	Lsat_1_v5_gn_5_127861_novel01	Lsat_1_v5_gn_5_127861_novel02,Lsat_1_v5_gn_5_127861.MRNA1_,Lsat_1_v5_gn_5_127861_novel01
Dovetail_09Sept_Map_inspected_12_07_2015_1_v8_lg_5	Lsat_1_v5_gn_5_36480	+	A3	79193651-79193661	Lsat_1_v5_gn_5_36480_novel04,Lsat_1_v5_gn_5_36480_novel06	Lsat_1_v5_gn_5_36480_novel01,Lsat_1_v5_gn_5_36480_novel03,Lsat_1_v5_gn_5_36480_novel05,Lsat_1_v5_gn_5_36480.MRNA1_,Lsat_1_v5_gn_5_36480_novel04,Lsat_1_v5_gn_5_36480_novel06
Dovetail_09Sept_Map_inspected_12_07_2015_1_v8_lg_5	Lsat_1_v5_gn_5_163580	+	A3	303754501-303754506	Lsat_1_v5_gn_5_163580_novel02	Lsat_1_v5_gn_5_163580.MRNA1_,Lsat_1_v5_gn_5_163580_novel01,Lsat_1_v5_gn_5_163580_novel02
Dovetail_09Sept_Map_inspected_12_07_2015_1_v8_lg_5	Lsat_1_v5_gn_5_135520	+	A3	263806053-263806062	Lsat_1_v5_gn_5_135520_novel01	Lsat_1_v5_gn_5_135520.MRNA1_,Lsat_1_v5_gn_5_135520_novel01
Dovetail_09Sept_Map_inspected_12_07_2015_1_v8_lg_5	Lsat_1_v5_gn_5_27120	+	A3	57673657-57673739	Lsat_1_v5_gn_5_27120_novel03,Lsat_1_v5_gn_5_27120_novel01,Lsat_1_v5_gn_5_27120_novel06,Lsat_1_v5_gn_5_27120_novel07,Lsat_1_v5_gn_5_27120_novel04	Lsat_1_v5_gn_5_27120_novel02,Lsat_1_v5_gn_5_27120_novel01,Lsat_1_v5_gn_5_27120_novel03,Lsat_1_v5_gn_5_27120_novel04,Lsat_1_v5_gn_5_27120_novel05,Lsat_1_v5_gn_5_27120_novel06,Lsat_1_v5_gn_5_27120_novel07
Dovetail_09Sept_Map_inspected_12_07_2015_1_v8_lg_5	Lsat_1_v5_gn_5_91980	+	A3	206893567-206893601	Lsat_1_v5_gn_5_91980_novel02	Lsat_1_v5_gn_5_91980_novel01,Lsat_1_v5_gn_5_91980_novel02
Dovetail_09Sept_Map_inspected_12_07_2015_1_v8_lg_5	Lsat_1_v5_gn_5_91980	+	A3	206893757-206894117	Lsat_1_v5_gn_5_91980_novel01	Lsat_1_v5_gn_5_91980_novel02,Lsat_1_v5_gn_5_91980_novel01
Dovetail_09Sept_Map_inspected_12_07_2015_1_v8_lg_5	Lsat_1_v5_gn_5_147760	+	A3	279935419-279935425	Lsat_1_v5_gn_5_147760_novel11,Lsat_1_v5_gn_5_147760_novel08	Lsat_1_v5_gn_5_147760_novel01,Lsat_1_v5_gn_5_147760_novel02,Lsat_1_v5_gn_5_147760_novel06,Lsat_1_v5_gn_5_147760_novel04,Lsat_1_v5_gn_5_147760_novel09,Lsat_1_v5_gn_5_147760_novel03,Lsat_1_v5_gn_5_147760_novel07,Lsat_1_v5_gn_5_147760_novel10,Lsat_1_v5_gn_5_147760_novel05,Lsat_1_v5_gn_5_147760_novel12,Lsat_1_v5_gn_5_147760_novel11,Lsat_1_v5_gn_5_147760_novel08
Dovetail_09Sept_Map_inspected_12_07_2015_1_v8_lg_5	Lsat_1_v5_gn_5_147760	+	A3	279937525-279937530	Lsat_1_v5_gn_5_147760_novel02	Lsat_1_v5_gn_5_147760_novel01,Lsat_1_v5_gn_5_147760_novel04,Lsat_1_v5_gn_5_147760_novel03,Lsat_1_v5_gn_5_147760_novel10,Lsat_1_v5_gn_5_147760_novel05,Lsat_1_v5_gn_5_147760_novel02
Dovetail_09Sept_Map_inspected_12_07_2015_1_v8_lg_5	Lsat_1_v5_gn_5_63200	+	A3	144083465-144083484	Lsat_1_v5_gn_5_63200_novel01	Lsat_1_v5_gn_5_63200_novel02,Lsat_1_v5_gn_5_63200_novel01
Dovetail_09Sept_Map_inspected_12_07_2015_1_v8_lg_5	Lsat_1_v5_gn_5_146280	+	A3	275449390-275449395	Lsat_1_v5_gn_5_146280_novel20,Lsat_1_v5_gn_5_146280_novel18,Lsat_1_v5_gn_5_146280_novel22,Lsat_1_v5_gn_5_146280_novel25,Lsat_1_v5_gn_5_146280_novel02,Lsat_1_v5_gn_5_146280_novel06,Lsat_1_v5_gn_5_146280_novel14,Lsat_1_v5_gn_5_146280_novel04,Lsat_1_v5_gn_5_146280_novel07	Lsat_1_v5_gn_5_146280_novel01,Lsat_1_v5_gn_5_146280_novel03,Lsat_1_v5_gn_5_146280_novel12,Lsat_1_v5_gn_5_146280_novel09,Lsat_1_v5_gn_5_146280_novel05,Lsat_1_v5_gn_5_146280.MRNA1_,Lsat_1_v5_gn_5_146280_novel16,Lsat_1_v5_gn_5_146280_novel07,Lsat_1_v5_gn_5_146280_novel14,Lsat_1_v5_gn_5_146280_novel04,Lsat_1_v5_gn_5_146280_novel18,Lsat_1_v5_gn_5_146280_novel06,Lsat_1_v5_gn_5_146280_novel20,Lsat_1_v5_…
Dovetail_09Sept_Map_inspected_12_07_2015_1_v8_lg_5	Lsat_1_v5_gn_5_146280	+	A3	275449390-275449400	Lsat_1_v5_gn_5_146280_novel10,Lsat_1_v5_gn_5_146280_novel13	Lsat_1_v5_gn_5_146280_novel01,Lsat_1_v5_gn_5_146280_novel03,Lsat_1_v5_gn_5_146280_novel12,Lsat_1_v5_gn_5_146280_novel09,Lsat_1_v5_gn_5_146280_novel05,Lsat_1_v5_gn_5_146280.MRNA1_,Lsat_1_v5_gn_5_146280_novel16,Lsat_1_v5_gn_5_146280_novel10,Lsat_1_v5_gn_5_146280_novel15,Lsat_1_v5_gn_5_146280_novel13
Dovetail_09Sept_Map_inspected_12_07_2015_1_v8_lg_5	Lsat_1_v5_gn_5_146280	+	A3	275450128-275450192	Lsat_1_v5_gn_5_146280_novel17	Lsat_1_v5_gn_5_146280_novel01,Lsat_1_v5_gn_5_146280_novel03,Lsat_1_v5_gn_5_146280_novel07,Lsat_1_v5_gn_5_146280_novel12,Lsat_1_v5_gn_5_146280_novel09,Lsat_1_v5_gn_5_146280_novel05,Lsat_1_v5_gn_5_146280_novel14,Lsat_1_v5_gn_5_146280_novel04,Lsat_1_v5_gn_5_146280_novel18,Lsat_1_v5_gn_5_146280_novel06,Lsat_1_v5_gn_5_146280_novel19,Lsat_1_v5_gn_5_146280.MRNA1_,Lsat_1_v5_gn_5_146280_novel10,Lsat_1_v5_…
Dovetail_09Sept_Map_inspected_12_07_2015_1_v8_lg_5	Lsat_1_v5_gn_5_146280	+	A3	275452958-275452969	Lsat_1_v5_gn_5_146280_novel14	Lsat_1_v5_gn_5_146280_novel01,Lsat_1_v5_gn_5_146280_novel03,Lsat_1_v5_gn_5_146280_novel07,Lsat_1_v5_gn_5_146280_novel12,Lsat_1_v5_gn_5_146280_novel08,Lsat_1_v5_gn_5_146280_novel09,Lsat_1_v5_gn_5_146280_novel05,Lsat_1_v5_gn_5_146280_novel04,Lsat_1_v5_gn_5_146280_novel18,Lsat_1_v5_gn_5_146280_novel06,Lsat_1_v5_gn_5_146280_novel19,Lsat_1_v5_gn_5_146280.MRNA1_,Lsat_1_v5_gn_5_146280_novel10,Lsat_1_v5_…
Dovetail_09Sept_Map_inspected_12_07_2015_1_v8_lg_5	Lsat_1_v5_gn_5_146280	+	A3	275453947-275453973	Lsat_1_v5_gn_5_146280_novel16,Lsat_1_v5_gn_5_146280_novel29	Lsat_1_v5_gn_5_146280_novel01,Lsat_1_v5_gn_5_146280_novel07,Lsat_1_v5_gn_5_146280_novel12,Lsat_1_v5_gn_5_146280_novel09,Lsat_1_v5_gn_5_146280_novel05,Lsat_1_v5_gn_5_146280_novel14,Lsat_1_v5_gn_5_146280_novel04,Lsat_1_v5_gn_5_146280_novel06,Lsat_1_v5_gn_5_146280_novel19,Lsat_1_v5_gn_5_146280.MRNA1_,Lsat_1_v5_gn_5_146280_novel10,Lsat_1_v5_gn_5_146280_novel15,Lsat_1_v5_gn_5_146280_novel20,Lsat_1_v5_…
Dovetail_09Sept_Map_inspected_12_07_2015_1_v8_lg_5	Lsat_1_v5_gn_5_146280	+	A3	275450681-275450700	Lsat_1_v5_gn_5_146280_novel15,Lsat_1_v5_gn_5_146280_novel01	Lsat_1_v5_gn_5_146280_novel03,Lsat_1_v5_gn_5_146280_novel07,Lsat_1_v5_gn_5_146280_novel12,Lsat_1_v5_gn_5_146280_novel09,Lsat_1_v5_gn_5_146280_novel14,Lsat_1_v5_gn_5_146280_novel04,Lsat_1_v5_gn_5_146280_novel18,Lsat_1_v5_gn_5_146280_novel06,Lsat_1_v5_gn_5_146280.MRNA1_,Lsat_1_v5_gn_5_146280_novel10,Lsat_1_v5_gn_5_146280_novel16,Lsat_1_v5_gn_5_146280_novel20,Lsat_1_v5_gn_5_146280_novel17,Lsat_1_v5_…
Dovetail_09Sept_Map_inspected_12_07_2015_1_v8_lg_5	Lsat_1_v5_gn_5_146280	+	A3	275449395-275449400	Lsat_1_v5_gn_5_146280_novel10,Lsat_1_v5_gn_5_146280_novel13	Lsat_1_v5_gn_5_146280_novel07,Lsat_1_v5_gn_5_146280_novel14,Lsat_1_v5_gn_5_146280_novel04,Lsat_1_v5_gn_5_146280_novel18,Lsat_1_v5_gn_5_146280_novel06,Lsat_1_v5_gn_5_146280_novel20,Lsat_1_v5_gn_5_146280_novel22,Lsat_1_v5_gn_5_146280_novel02,Lsat_1_v5_gn_5_146280_novel23,Lsat_1_v5_gn_5_146280_novel25,Lsat_1_v5_gn_5_146280_novel10,Lsat_1_v5_gn_5_146280_novel15,Lsat_1_v5_gn_5_146280_novel13
Dovetail_09Sept_Map_inspected_12_07_2015_1_v8_lg_5	Lsat_1_v5_gn_5_146280	+	A3	275450923-275450931	Lsat_1_v5_gn_5_146280_novel03,Lsat_1_v5_gn_5_146280_novel28,Lsat_1_v5_gn_5_146280_novel27,Lsat_1_v5_gn_5_146280_novel19,Lsat_1_v5_gn_5_146280_novel18,Lsat_1_v5_gn_5_146280_novel22,Lsat_1_v5_gn_5_146280_novel23,Lsat_1_v5_gn_5_146280_novel24,Lsat_1_v5_gn_5_146280_novel25,Lsat_1_v5_gn_5_146280_novel26,Lsat_1_v5_gn_5_146280_novel10,Lsat_1_v5_gn_5_146280_novel11,Lsat_1_v5_gn_5_146280_novel29,Lsat_1_v5…	Lsat_1_v5_gn_5_146280_novel06,Lsat_1_v5_gn_5_146280_novel01,Lsat_1_v5_gn_5_146280_novel03,Lsat_1_v5_gn_5_146280_novel07,Lsat_1_v5_gn_5_146280_novel12,Lsat_1_v5_gn_5_146280_novel09,Lsat_1_v5_gn_5_146280_novel05,Lsat_1_v5_gn_5_146280_novel14,Lsat_1_v5_gn_5_146280_novel04,Lsat_1_v5_gn_5_146280_novel18,Lsat_1_v5_gn_5_146280_novel19,Lsat_1_v5_gn_5_146280.MRNA1_,Lsat_1_v5_gn_5_146280_novel10,Lsat_1_v5_…
Dovetail_09Sept_Map_inspected_12_07_2015_1_v8_lg_5	Lsat_1_v5_gn_5_107140	+	A3	227381652-227381670	Lsat_1_v5_gn_5_107140_novel01	Lsat_1_v5_gn_5_107140.MRNA1_,Lsat_1_v5_gn_5_107140_novel01
Dovetail_09Sept_Map_inspected_12_07_2015_1_v8_lg_5	Lsat_1_v5_gn_5_191360	+	A3	338222926-338222949	Lsat_1_v5_gn_5_191360_novel11	Lsat_1_v5_gn_5_191360_novel01,Lsat_1_v5_gn_5_191360_novel06,Lsat_1_v5_gn_5_191360_novel07,Lsat_1_v5_gn_5_191360_novel02,Lsat_1_v5_gn_5_191360_novel19,Lsat_1_v5_gn_5_191360_novel09,Lsat_1_v5_gn_5_191360_novel08,Lsat_1_v5_gn_5_191360_novel18,Lsat_1_v5_gn_5_191360_novel20,Lsat_1_v5_gn_5_191360_novel22,Lsat_1_v5_gn_5_191360_novel23,Lsat_1_v5_gn_5_191360_novel10,Lsat_1_v5_gn_5_191360_novel03,Lsat_1_v5…
Dovetail_09Sept_Map_inspected_12_07_2015_1_v8_lg_5	Lsat_1_v5_gn_5_191360	+	A3	338234469-338234482	Lsat_1_v5_gn_5_191360_novel16,Lsat_1_v5_gn_5_191360_novel23,Lsat_1_v5_gn_5_191360_novel14,Lsat_1_v5_gn_5_191360_novel15,Lsat_1_v5_gn_5_191360_novel12,Lsat_1_v5_gn_5_191360_novel10,Lsat_1_v5_gn_5_191360_novel11,Lsat_1_v5_gn_5_191360_novel07,Lsat_1_v5_gn_5_191360_novel18,Lsat_1_v5_gn_5_191360_novel34,Lsat_1_v5_gn_5_191360_novel06,Lsat_1_v5_gn_5_191360_novel38,Lsat_1_v5_gn_5_191360_novel35,Lsat_1_v5…	Lsat_1_v5_gn_5_191360_novel01,Lsat_1_v5_gn_5_191360_novel13,Lsat_1_v5_gn_5_191360_novel06,Lsat_1_v5_gn_5_191360_novel07,Lsat_1_v5_gn_5_191360_novel02,Lsat_1_v5_gn_5_191360_novel09,Lsat_1_v5_gn_5_191360_novel18,Lsat_1_v5_gn_5_191360_novel20,Lsat_1_v5_gn_5_191360_novel23,Lsat_1_v5_gn_5_191360_novel10,Lsat_1_v5_gn_5_191360_novel03,Lsat_1_v5_gn_5_191360_novel40,Lsat_1_v5_gn_5_191360_novel04,Lsat_1_v5…
Dovetail_09Sept_Map_inspected_12_07_2015_1_v8_lg_5	Lsat_1_v5_gn_5_191360	+	A3	338234469-338234504	Lsat_1_v5_gn_5_191360_novel08	Lsat_1_v5_gn_5_191360_novel01,Lsat_1_v5_gn_5_191360_novel13,Lsat_1_v5_gn_5_191360_novel08,Lsat_1_v5_gn_5_191360_novel39
Dovetail_09Sept_Map_inspected_12_07_2015_1_v8_lg_5	Lsat_1_v5_gn_5_191360	+	A3	338234469-338234485	Lsat_1_v5_gn_5_191360_novel33	Lsat_1_v5_gn_5_191360_novel01,Lsat_1_v5_gn_5_191360_novel13,Lsat_1_v5_gn_5_191360_novel33
Dovetail_09Sept_Map_inspected_12_07_2015_1_v8_lg_5	Lsat_1_v5_gn_5_191360	+	A3	338235168-338235181	Lsat_1_v5_gn_5_191360_novel12	Lsat_1_v5_gn_5_191360_novel01,Lsat_1_v5_gn_5_191360_novel06,Lsat_1_v5_gn_5_191360_novel07,Lsat_1_v5_gn_5_191360_novel02,Lsat_1_v5_gn_5_191360_novel09,Lsat_1_v5_gn_5_191360_novel08,Lsat_1_v5_gn_5_191360_novel18,Lsat_1_v5_gn_5_191360_novel20,Lsat_1_v5_gn_5_191360_novel23,Lsat_1_v5_gn_5_191360_novel10,Lsat_1_v5_gn_5_191360_novel03,Lsat_1_v5_gn_5_191360_novel04,Lsat_1_v5_gn_5_191360_novel24,Lsat_1_v5…
Dovetail_09Sept_Map_inspected_12_07_2015_1_v8_lg_5	Lsat_1_v5_gn_5_191360	+	A3	338223382-338224697	Lsat_1_v5_gn_5_191360_novel17,Lsat_1_v5_gn_5_191360_novel21,Lsat_1_v5_gn_5_191360_novel15,Lsat_1_v5_gn_5_191360_novel27,Lsat_1_v5_gn_5_191360_novel13,Lsat_1_v5_gn_5_191360_novel02,Lsat_1_v5_gn_5_191360_novel11,Lsat_1_v5_gn_5_191360_novel28,Lsat_1_v5_gn_5_191360_novel41,Lsat_1_v5_gn_5_191360_novel07,Lsat_1_v5_gn_5_191360_novel18,Lsat_1_v5_gn_5_191360_novel08,Lsat_1_v5_gn_5_191360_novel49,Lsat_1_v5…	Lsat_1_v5_gn_5_191360_novel06,Lsat_1_v5_gn_5_191360_novel35,Lsat_1_v5_gn_5_191360_novel16,Lsat_1_v5_gn_5_191360_novel01,Lsat_1_v5_gn_5_191360_novel07,Lsat_1_v5_gn_5_191360_novel02,Lsat_1_v5_gn_5_191360_novel08,Lsat_1_v5_gn_5_191360_novel18,Lsat_1_v5_gn_5_191360_novel23,Lsat_1_v5_gn_5_191360_novel27,Lsat_1_v5_gn_5_191360_novel24,Lsat_1_v5_gn_5_191360_novel37,Lsat_1_v5_gn_5_191360_novel11,Lsat_1_v5…
Dovetail_09Sept_Map_inspected_12_07_2015_1_v8_lg_5	Lsat_1_v5_gn_5_191360	+	A3	338234482-338234504	Lsat_1_v5_gn_5_191360_novel39	Lsat_1_v5_gn_5_191360_novel06,Lsat_1_v5_gn_5_191360_novel07,Lsat_1_v5_gn_5_191360_novel02,Lsat_1_v5_gn_5_191360_novel09,Lsat_1_v5_gn_5_191360_novel18,Lsat_1_v5_gn_5_191360_novel20,Lsat_1_v5_gn_5_191360_novel23,Lsat_1_v5_gn_5_191360_novel10,Lsat_1_v5_gn_5_191360_novel03,Lsat_1_v5_gn_5_191360_novel40,Lsat_1_v5_gn_5_191360_novel04,Lsat_1_v5_gn_5_191360_novel12,Lsat_1_v5_gn_5_191360_novel24,Lsat_1_v5…
Dovetail_09Sept_Map_inspected_12_07_2015_1_v8_lg_5	Lsat_1_v5_gn_5_191360	+	A3	338234482-338234485	Lsat_1_v5_gn_5_191360_novel33	Lsat_1_v5_gn_5_191360_novel06,Lsat_1_v5_gn_5_191360_novel07,Lsat_1_v5_gn_5_191360_novel02,Lsat_1_v5_gn_5_191360_novel09,Lsat_1_v5_gn_5_191360_novel18,Lsat_1_v5_gn_5_191360_novel20,Lsat_1_v5_gn_5_191360_novel23,Lsat_1_v5_gn_5_191360_novel10,Lsat_1_v5_gn_5_191360_novel03,Lsat_1_v5_gn_5_191360_novel40,Lsat_1_v5_gn_5_191360_novel04,Lsat_1_v5_gn_5_191360_novel12,Lsat_1_v5_gn_5_191360_novel24,Lsat_1_v5…
Dovetail_09Sept_Map_inspected_12_07_2015_1_v8_lg_5	Lsat_1_v5_gn_5_191360	+	A3	338218443-338218449	Lsat_1_v5_gn_5_191360_novel01	Lsat_1_v5_gn_5_191360_novel02,Lsat_1_v5_gn_5_191360_novel18,Lsat_1_v5_gn_5_191360_novel03,Lsat_1_v5_gn_5_191360_novel04,Lsat_1_v5_gn_5_191360_novel01
Dovetail_09Sept_Map_inspected_12_07_2015_1_v8_lg_5	Lsat_1_v5_gn_5_191360	+	A3	338223331-338223355	Lsat_1_v5_gn_5_191360_novel20,Lsat_1_v5_gn_5_191360_novel12,Lsat_1_v5_gn_5_191360_novel10,Lsat_1_v5_gn_5_191360_novel03,Lsat_1_v5_gn_5_191360_novel09,Lsat_1_v5_gn_5_191360_novel39	Lsat_1_v5_gn_5_191360_novel04,Lsat_1_v5_gn_5_191360_novel25,Lsat_1_v5_gn_5_191360_novel29,Lsat_1_v5_gn_5_191360_novel05,Lsat_1_v5_gn_5_191360_novel14,Lsat_1_v5_gn_5_191360_novel48,Lsat_1_v5_gn_5_191360_novel09,Lsat_1_v5_gn_5_191360_novel20,Lsat_1_v5_gn_5_191360_novel10,Lsat_1_v5_gn_5_191360_novel03,Lsat_1_v5_gn_5_191360_novel12,Lsat_1_v5_gn_5_191360_novel30,Lsat_1_v5_gn_5_191360_novel39
Dovetail_09Sept_Map_inspected_12_07_2015_1_v8_lg_5	Lsat_1_v5_gn_5_191360	+	A3	338234485-338234504	Lsat_1_v5_gn_5_191360_novel39	Lsat_1_v5_gn_5_191360_novel33,Lsat_1_v5_gn_5_191360_novel08,Lsat_1_v5_gn_5_191360_novel39
Dovetail_09Sept_Map_inspected_12_07_2015_1_v8_lg_5	Lsat_1_v5_gn_5_12800	+	A3	27288349-27288352	Lsat_1_v5_gn_5_12800_novel07,Lsat_1_v5_gn_5_12800_novel06	Lsat_1_v5_gn_5_12800_novel08,Lsat_1_v5_gn_5_12800_novel06,Lsat_1_v5_gn_5_12800_novel09,Lsat_1_v5_gn_5_12800_novel07
Dovetail_09Sept_Map_inspected_12_07_2015_1_v8_lg_5	Lsat_1_v5_gn_5_48440	+	A3	96347503-96347697	Lsat_1_v5_gn_5_48440.MRNA1_	Lsat_1_v5_gn_5_48440_novel02,Lsat_1_v5_gn_5_48440_novel01,Lsat_1_v5_gn_5_48440.MRNA1_
Dovetail_09Sept_Map_inspected_12_07_2015_1_v8_lg_5	Lsat_1_v5_gn_5_103081	+	A3	220682799-220682809	Lsat_1_v5_gn_5_103081.MRNA1_	Lsat_1_v5_gn_5_103081_novel01,Lsat_1_v5_gn_5_103081_novel02,Lsat_1_v5_gn_5_103081.MRNA1_
Dovetail_09Sept_Map_inspected_12_07_2015_1_v8_lg_5	Lsat_1_v5_gn_5_95060	+	A3	209513658-209513664	Lsat_1_v5_gn_5_95060_novel04	Lsat_1_v5_gn_5_95060_novel03,Lsat_1_v5_gn_5_95060_novel04
Dovetail_09Sept_Map_inspected_12_07_2015_1_v8_lg_5	Lsat_1_v5_gn_5_89460	+	A3	198962541-198962617	Lsat_1_v5_gn_5_89460_novel01	Lsat_1_v5_gn_5_89460_novel03,Lsat_1_v5_gn_5_89460_novel02,Lsat_1_v5_gn_5_89460_novel05,Lsat_1_v5_gn_5_89460_novel01
Dovetail_09Sept_Map_inspected_12_07_2015_1_v8_lg_5	Lsat_1_v5_gn_5_13561	+	A3	25734636-25734679	Lsat_1_v5_gn_5_13561_novel01	Lsat_1_v5_gn_5_13561_novel02,Lsat_1_v5_gn_5_13561_novel01,Lsat_1_v5_gn_5_13561.MRNA1_
Dovetail_09Sept_Map_inspected_12_07_2015_1_v8_lg_5	Lsat_1_v5_gn_5_27761	+	A3	58804414-58804431	Lsat_1_v5_gn_5_27761_novel01,Lsat_1_v5_gn_5_27761_novel03	Lsat_1_v5_gn_5_27761_novel02,Lsat_1_v5_gn_5_27761_novel01,Lsat_1_v5_gn_5_27761.MRNA1_,Lsat_1_v5_gn_5_27761_novel03
Dovetail_09Sept_Map_inspected_12_07_2015_1_v8_lg_5	Lsat_1_v5_gn_5_160760	+	A3	299546057-299546077	Lsat_1_v5_gn_5_160760_novel09,Lsat_1_v5_gn_5_160760_novel08,Lsat_1_v5_gn_5_160760_novel25,Lsat_1_v5_gn_5_160760_novel24,Lsat_1_v5_gn_5_160760_novel23,Lsat_1_v5_gn_5_160760_novel22,Lsat_1_v5_gn_5_160760_novel21,Lsat_1_v5_gn_5_160760_novel20,Lsat_1_v5_gn_5_160760_novel03,Lsat_1_v5_gn_5_160760_novel02,Lsat_1_v5_gn_5_160760_novel05,Lsat_1_v5_gn_5_160760_novel04,Lsat_1_v5_gn_5_160760_novel07,Lsat_1_v5…	Lsat_1_v5_gn_5_160760_novel01,Lsat_1_v5_gn_5_160760_novel06,Lsat_1_v5_gn_5_160760_novel12,Lsat_1_v5_gn_5_160760_novel04,Lsat_1_v5_gn_5_160760_novel17,Lsat_1_v5_gn_5_160760_novel15,Lsat_1_v5_gn_5_160760_novel02,Lsat_1_v5_gn_5_160760_novel08,Lsat_1_v5_gn_5_160760_novel09,Lsat_1_v5_gn_5_160760_novel13,Lsat_1_v5_gn_5_160760_novel19,Lsat_1_v5_gn_5_160760_novel14,Lsat_1_v5_gn_5_160760_novel16,Lsat_1_v5…
Dovetail_09Sept_Map_inspected_12_07_2015_1_v8_lg_5	Lsat_1_v5_gn_5_160760	+	A3	299550975-299550982	Lsat_1_v5_gn_5_160760_novel38	Lsat_1_v5_gn_5_160760_novel01,Lsat_1_v5_gn_5_160760_novel06,Lsat_1_v5_gn_5_160760_novel12,Lsat_1_v5_gn_5_160760_novel04,Lsat_1_v5_gn_5_160760_novel17,Lsat_1_v5_gn_5_160760_novel15,Lsat_1_v5_gn_5_160760_novel02,Lsat_1_v5_gn_5_160760_novel08,Lsat_1_v5_gn_5_160760_novel09,Lsat_1_v5_gn_5_160760_novel13,Lsat_1_v5_gn_5_160760_novel19,Lsat_1_v5_gn_5_160760_novel14,Lsat_1_v5_gn_5_160760_novel16,Lsat_1_v5…
Dovetail_09Sept_Map_inspected_12_07_2015_1_v8_lg_5	Lsat_1_v5_gn_5_160760	+	A3	299545381-299545409	Lsat_1_v5_gn_5_160760_novel12	Lsat_1_v5_gn_5_160760_novel06,Lsat_1_v5_gn_5_160760_novel04,Lsat_1_v5_gn_5_160760_novel15,Lsat_1_v5_gn_5_160760_novel08,Lsat_1_v5_gn_5_160760_novel13,Lsat_1_v5_gn_5_160760_novel19,Lsat_1_v5_gn_5_160760_novel14,Lsat_1_v5_gn_5_160760_novel16,Lsat_1_v5_gn_5_160760_novel21,Lsat_1_v5_gn_5_160760_novel23,Lsat_1_v5_gn_5_160760.MRNA1_,Lsat_1_v5_gn_5_160760_novel24,Lsat_1_v5_gn_5_160760_novel26,Lsat_1_v5_…
Dovetail_09Sept_Map_inspected_12_07_2015_1_v8_lg_5	Lsat_1_v5_gn_5_160760	+	A3	299551472-299551478	Lsat_1_v5_gn_5_160760_novel09,Lsat_1_v5_gn_5_160760_novel08,Lsat_1_v5_gn_5_160760_novel25,Lsat_1_v5_gn_5_160760_novel33,Lsat_1_v5_gn_5_160760_novel23,Lsat_1_v5_gn_5_160760_novel35,Lsat_1_v5_gn_5_160760_novel21,Lsat_1_v5_gn_5_160760_novel20,Lsat_1_v5_gn_5_160760_novel38,Lsat_1_v5_gn_5_160760_novel39,Lsat_1_v5_gn_5_160760_novel03,Lsat_1_v5_gn_5_160760_novel11,Lsat_1_v5_gn_5_160760_novel05,Lsat_1_v5…	Lsat_1_v5_gn_5_160760_novel06,Lsat_1_v5_gn_5_160760_novel04,Lsat_1_v5_gn_5_160760_novel07,Lsat_1_v5_gn_5_160760_novel15,Lsat_1_v5_gn_5_160760_novel08,Lsat_1_v5_gn_5_160760_novel09,Lsat_1_v5_gn_5_160760_novel14,Lsat_1_v5_gn_5_160760_novel16,Lsat_1_v5_gn_5_160760_novel21,Lsat_1_v5_gn_5_160760_novel20,Lsat_1_v5_gn_5_160760_novel23,Lsat_1_v5_gn_5_160760_novel03,Lsat_1_v5_gn_5_160760.MRNA1_,Lsat_1_v5_…
Dovetail_09Sept_Map_inspected_12_07_2015_1_v8_lg_5	Lsat_1_v5_gn_5_160760	+	A3	299551472-299551480	Lsat_1_v5_gn_5_160760_novel10	Lsat_1_v5_gn_5_160760_novel06,Lsat_1_v5_gn_5_160760_novel04,Lsat_1_v5_gn_5_160760_novel07,Lsat_1_v5_gn_5_160760_novel10
Dovetail_09Sept_Map_inspected_12_07_2015_1_v8_lg_5	Lsat_1_v5_gn_5_160760	+	A3	299551478-299551480	Lsat_1_v5_gn_5_160760_novel10	Lsat_1_v5_gn_5_160760_novel15,Lsat_1_v5_gn_5_160760_novel08,Lsat_1_v5_gn_5_160760_novel09,Lsat_1_v5_gn_5_160760_novel14,Lsat_1_v5_gn_5_160760_novel16,Lsat_1_v5_gn_5_160760_novel21,Lsat_1_v5_gn_5_160760_novel20,Lsat_1_v5_gn_5_160760_novel23,Lsat_1_v5_gn_5_160760_novel03,Lsat_1_v5_gn_5_160760.MRNA1_,Lsat_1_v5_gn_5_160760_novel25,Lsat_1_v5_gn_5_160760_novel11,Lsat_1_v5_gn_5_160760_novel26,Lsat_1_v5_…
Dovetail_09Sept_Map_inspected_12_07_2015_1_v8_lg_5	Lsat_1_v5_gn_5_160760	+	A3	299545381-299545661	Lsat_1_v5_gn_5_160760_novel09,Lsat_1_v5_gn_5_160760_novel25,Lsat_1_v5_gn_5_160760_novel22,Lsat_1_v5_gn_5_160760_novel20,Lsat_1_v5_gn_5_160760_novel01,Lsat_1_v5_gn_5_160760_novel10,Lsat_1_v5_gn_5_160760_novel02,Lsat_1_v5_gn_5_160760_novel17,Lsat_1_v5_gn_5_160760_novel07,Lsat_1_v5_gn_5_160760_novel28,Lsat_1_v5_gn_5_160760_novel29,Lsat_1_v5_gn_5_160760_novel18	Lsat_1_v5_gn_5_160760_novel08,Lsat_1_v5_gn_5_160760_novel01,Lsat_1_v5_gn_5_160760_novel17,Lsat_1_v5_gn_5_160760_novel02,Lsat_1_v5_gn_5_160760_novel09,Lsat_1_v5_gn_5_160760_novel20,Lsat_1_v5_gn_5_160760_novel22,Lsat_1_v5_gn_5_160760_novel10,Lsat_1_v5_gn_5_160760_novel07,Lsat_1_v5_gn_5_160760_novel03,Lsat_1_v5_gn_5_160760_novel25,Lsat_1_v5_gn_5_160760_novel28,Lsat_1_v5_gn_5_160760_novel18,Lsat_1_v5…
Dovetail_09Sept_Map_inspected_12_07_2015_1_v8_lg_5	Lsat_1_v5_gn_5_190601	+	A3	339513518-339513558	Lsat_1_v5_gn_5_190601_novel04,Lsat_1_v5_gn_5_190601.MRNA1_	Lsat_1_v5_gn_5_190601_novel01,Lsat_1_v5_gn_5_190601.MRNA1_,Lsat_1_v5_gn_5_190601_novel03,Lsat_1_v5_gn_5_190601_novel04
Dovetail_09Sept_Map_inspected_12_07_2015_1_v8_lg_5	Lsat_1_v5_gn_5_191040	+	A3	338401073-338401185	Lsat_1_v5_gn_5_191040.MRNA1_	Lsat_1_v5_gn_5_191040_novel02,Lsat_1_v5_gn_5_191040.MRNA1_
Dovetail_09Sept_Map_inspected_12_07_2015_1_v8_lg_5	Lsat_1_v5_gn_5_133681	+	A3	262640991-262641409	Lsat_1_v5_gn_5_133681_novel02	Lsat_1_v5_gn_5_133681_novel01,Lsat_1_v5_gn_5_133681_novel02
Dovetail_09Sept_Map_inspected_12_07_2015_1_v8_lg_5	Lsat_1_v5_gn_5_133681	+	A3	262642388-262642391	Lsat_1_v5_gn_5_133681_novel01	Lsat_1_v5_gn_5_133681_novel02,Lsat_1_v5_gn_5_133681_novel01
Dovetail_09Sept_Map_inspected_12_07_2015_1_v8_lg_5	Lsat_1_v5_gn_5_186120	+	A3	333089363-333089575	Lsat_1_v5_gn_5_186120_novel01	Lsat_1_v5_gn_5_186120_novel04,Lsat_1_v5_gn_5_186120_novel01,Lsat_1_v5_gn_5_186120_novel05
Dovetail_09Sept_Map_inspected_12_07_2015_1_v8_lg_5	Lsat_1_v5_gn_5_20501	+	A3	42396159-42396258	Lsat_1_v5_gn_5_20501_novel02,Lsat_1_v5_gn_5_20501_novel03,Lsat_1_v5_gn_5_20501_novel06	Lsat_1_v5_gn_5_20501_novel01,Lsat_1_v5_gn_5_20501_novel04,Lsat_1_v5_gn_5_20501_novel05,Lsat_1_v5_gn_5_20501_novel06,Lsat_1_v5_gn_5_20501_novel02,Lsat_1_v5_gn_5_20501_novel03,Lsat_1_v5_gn_5_20501_novel07
Dovetail_09Sept_Map_inspected_12_07_2015_1_v8_lg_5	Lsat_1_v5_gn_5_20501	+	A3	42398518-42398537	Lsat_1_v5_gn_5_20501_novel01,Lsat_1_v5_gn_5_20501_novel02,Lsat_1_v5_gn_5_20501_novel03,Lsat_1_v5_gn_5_20501_novel04,Lsat_1_v5_gn_5_20501_novel05,Lsat_1_v5_gn_5_20501_novel07	Lsat_1_v5_gn_5_20501_novel06,Lsat_1_v5_gn_5_20501_novel01,Lsat_1_v5_gn_5_20501_novel02,Lsat_1_v5_gn_5_20501_novel03,Lsat_1_v5_gn_5_20501_novel04,Lsat_1_v5_gn_5_20501_novel05,Lsat_1_v5_gn_5_20501_novel07,Lsat_1_v5_gn_5_20501_novel08
Dovetail_09Sept_Map_inspected_12_07_2015_1_v8_lg_5	Lsat_1_v5_gn_5_20501	+	A3	42397695-42397701	Lsat_1_v5_gn_5_20501_novel03	Lsat_1_v5_gn_5_20501_novel02,Lsat_1_v5_gn_5_20501_novel04,Lsat_1_v5_gn_5_20501_novel06,Lsat_1_v5_gn_5_20501_novel03
Dovetail_09Sept_Map_inspected_12_07_2015_1_v8_lg_5	Lsat_1_v5_gn_5_20501	+	A3	42398192-42398388	Lsat_1_v5_gn_5_20501_novel05	Lsat_1_v5_gn_5_20501_novel02,Lsat_1_v5_gn_5_20501_novel05
Dovetail_09Sept_Map_inspected_12_07_2015_1_v8_lg_5	Lsat_1_v5_gn_5_20501	+	A3	42396753-42396828	Lsat_1_v5_gn_5_20501_novel01,Lsat_1_v5_gn_5_20501_novel02,Lsat_1_v5_gn_5_20501_novel03,Lsat_1_v5_gn_5_20501_novel05,Lsat_1_v5_gn_5_20501_novel06	Lsat_1_v5_gn_5_20501_novel04,Lsat_1_v5_gn_5_20501_novel01,Lsat_1_v5_gn_5_20501_novel06,Lsat_1_v5_gn_5_20501_novel02,Lsat_1_v5_gn_5_20501_novel03,Lsat_1_v5_gn_5_20501_novel05,Lsat_1_v5_gn_5_20501_novel07
Dovetail_09Sept_Map_inspected_12_07_2015_1_v8_lg_5	Lsat_1_v5_gn_5_69560	+	A3	159737597-159737607	Lsat_1_v5_gn_5_69560_novel16	Lsat_1_v5_gn_5_69560_novel01,Lsat_1_v5_gn_5_69560_novel03,Lsat_1_v5_gn_5_69560_novel04,Lsat_1_v5_gn_5_69560_novel07,Lsat_1_v5_gn_5_69560_novel09,Lsat_1_v5_gn_5_69560_novel06,Lsat_1_v5_gn_5_69560_novel10,Lsat_1_v5_gn_5_69560_novel14,Lsat_1_v5_gn_5_69560_novel11,Lsat_1_v5_gn_5_69560_novel13,Lsat_1_v5_gn_5_69560_novel02,Lsat_1_v5_gn_5_69560_novel17,Lsat_1_v5_gn_5_69560_novel18,Lsat_1_v5_gn_5_69560_n…
Dovetail_09Sept_Map_inspected_12_07_2015_1_v8_lg_5	Lsat_1_v5_gn_5_69560	+	A3	159738359-159738549	Lsat_1_v5_gn_5_69560_novel01,Lsat_1_v5_gn_5_69560_novel02,Lsat_1_v5_gn_5_69560_novel17,Lsat_1_v5_gn_5_69560_novel16,Lsat_1_v5_gn_5_69560_novel06,Lsat_1_v5_gn_5_69560_novel07	Lsat_1_v5_gn_5_69560_novel19,Lsat_1_v5_gn_5_69560_novel01,Lsat_1_v5_gn_5_69560_novel07,Lsat_1_v5_gn_5_69560_novel08,Lsat_1_v5_gn_5_69560_novel06,Lsat_1_v5_gn_5_69560_novel16,Lsat_1_v5_gn_5_69560_novel02,Lsat_1_v5_gn_5_69560_novel17
Dovetail_09Sept_Map_inspected_12_07_2015_1_v8_lg_5	Lsat_1_v5_gn_5_73880	+	A3	167279895-167279918	Lsat_1_v5_gn_5_73880.MRNA1_	Lsat_1_v5_gn_5_73880_novel01,Lsat_1_v5_gn_5_73880.MRNA1_
Dovetail_09Sept_Map_inspected_12_07_2015_1_v8_lg_5	Lsat_1_v5_gn_5_115801	+	A3	236835927-236835930	Lsat_1_v5_gn_5_115801.MRNA1_	Lsat_1_v5_gn_5_115801_novel02,Lsat_1_v5_gn_5_115801_novel03,Lsat_1_v5_gn_5_115801.MRNA1_
Dovetail_09Sept_Map_inspected_12_07_2015_1_v8_lg_5	Lsat_1_v5_gn_5_39921	+	A3	86173088-86173102	Lsat_1_v5_gn_5_39921_novel02	Lsat_1_v5_gn_5_39921_novel01,Lsat_1_v5_gn_5_39921.MRNA1_,Lsat_1_v5_gn_5_39921_novel02
Dovetail_09Sept_Map_inspected_12_07_2015_1_v8_lg_5	Lsat_1_v5_gn_5_41421	+	A3	88732061-88732069	Lsat_1_v5_gn_5_41421_novel02	Lsat_1_v5_gn_5_41421_novel01,Lsat_1_v5_gn_5_41421_novel03,Lsat_1_v5_gn_5_41421_novel02
Dovetail_09Sept_Map_inspected_12_07_2015_1_v8_lg_5	Lsat_1_v5_gn_5_142241	+	A3	274194186-274194213	Lsat_1_v5_gn_5_142241_novel06,Lsat_1_v5_gn_5_142241_novel05	Lsat_1_v5_gn_5_142241_novel01,Lsat_1_v5_gn_5_142241_novel02,Lsat_1_v5_gn_5_142241_novel03,Lsat_1_v5_gn_5_142241_novel05,Lsat_1_v5_gn_5_142241_novel06
Dovetail_09Sept_Map_inspected_12_07_2015_1_v8_lg_5	Lsat_1_v5_gn_5_142241	+	A3	274191441-274191446	Lsat_1_v5_gn_5_142241_novel01	Lsat_1_v5_gn_5_142241_novel02,Lsat_1_v5_gn_5_142241_novel01
Dovetail_09Sept_Map_inspected_12_07_2015_1_v8_lg_5	Lsat_1_v5_gn_5_142241	+	A3	274192170-274192181	Lsat_1_v5_gn_5_142241_novel01	Lsat_1_v5_gn_5_142241_novel02,Lsat_1_v5_gn_5_142241_novel01
Dovetail_09Sept_Map_inspected_12_07_2015_1_v8_lg_5	Lsat_1_v5_gn_5_133361	+	A3	258085714-258085726	Lsat_1_v5_gn_5_133361_novel02	Lsat_1_v5_gn_5_133361_novel01,Lsat_1_v5_gn_5_133361_novel03,Lsat_1_v5_gn_5_133361_novel04,Lsat_1_v5_gn_5_133361_novel05,Lsat_1_v5_gn_5_133361_novel02
Dovetail_09Sept_Map_inspected_12_07_2015_1_v8_lg_5	Lsat_1_v5_gn_5_123860	+	A3	248803703-248803790	Lsat_1_v5_gn_5_123860_novel03	Lsat_1_v5_gn_5_123860_novel01,Lsat_1_v5_gn_5_123860_novel05,Lsat_1_v5_gn_5_123860_novel06,Lsat_1_v5_gn_5_123860.MRNA1_,Lsat_1_v5_gn_5_123860_novel04,Lsat_1_v5_gn_5_123860_novel08,Lsat_1_v5_gn_5_123860_novel03,Lsat_1_v5_gn_5_123860_novel07
Dovetail_09Sept_Map_inspected_12_07_2015_1_v8_lg_5	Lsat_1_v5_gn_5_123860	+	A3	248803703-248803741	Lsat_1_v5_gn_5_123860_novel02	Lsat_1_v5_gn_5_123860_novel01,Lsat_1_v5_gn_5_123860_novel05,Lsat_1_v5_gn_5_123860_novel06,Lsat_1_v5_gn_5_123860.MRNA1_,Lsat_1_v5_gn_5_123860_novel04,Lsat_1_v5_gn_5_123860_novel08,Lsat_1_v5_gn_5_123860_novel02
Dovetail_09Sept_Map_inspected_12_07_2015_1_v8_lg_5	Lsat_1_v5_gn_5_123860	+	A3	248803741-248803790	Lsat_1_v5_gn_5_123860_novel03	Lsat_1_v5_gn_5_123860_novel02,Lsat_1_v5_gn_5_123860_novel03,Lsat_1_v5_gn_5_123860_novel07
Dovetail_09Sept_Map_inspected_12_07_2015_1_v8_lg_5	Lsat_1_v5_gn_5_123860	+	A3	248803433-248803458	Lsat_1_v5_gn_5_123860_novel08,Lsat_1_v5_gn_5_123860_novel03,Lsat_1_v5_gn_5_123860.MRNA1_,Lsat_1_v5_gn_5_123860_novel07	Lsat_1_v5_gn_5_123860_novel04,Lsat_1_v5_gn_5_123860_novel03,Lsat_1_v5_gn_5_123860_novel05,Lsat_1_v5_gn_5_123860.MRNA1_,Lsat_1_v5_gn_5_123860_novel07,Lsat_1_v5_gn_5_123860_novel08
Dovetail_09Sept_Map_inspected_12_07_2015_1_v8_lg_5	Lsat_1_v5_gn_5_67900	+	A3	154046059-154046082	Lsat_1_v5_gn_5_67900_novel01	Lsat_1_v5_gn_5_67900.MRNA1_,Lsat_1_v5_gn_5_67900_novel01
Dovetail_09Sept_Map_inspected_12_07_2015_1_v8_lg_5	Lsat_1_v5_gn_5_241	+	A3	593929-594000	Lsat_1_v5_gn_5_241_novel06	Lsat_1_v5_gn_5_241_novel01,Lsat_1_v5_gn_5_241_novel02,Lsat_1_v5_gn_5_241_novel03,Lsat_1_v5_gn_5_241_novel04,Lsat_1_v5_gn_5_241_novel05,Lsat_1_v5_gn_5_241_novel06
Dovetail_09Sept_Map_inspected_12_07_2015_1_v8_lg_5	Lsat_1_v5_gn_5_241	+	A3	594146-594165	Lsat_1_v5_gn_5_241_novel02,Lsat_1_v5_gn_5_241_novel01,Lsat_1_v5_gn_5_241_novel05	Lsat_1_v5_gn_5_241_novel06,Lsat_1_v5_gn_5_241_novel01,Lsat_1_v5_gn_5_241_novel02,Lsat_1_v5_gn_5_241_novel04,Lsat_1_v5_gn_5_241_novel05
Dovetail_09Sept_Map_inspected_12_07_2015_1_v8_lg_5	Lsat_1_v5_gn_5_9301	+	A3	18521508-18521570	Lsat_1_v5_gn_5_9301_novel01	Lsat_1_v5_gn_5_9301_novel02,Lsat_1_v5_gn_5_9301_novel01
Dovetail_09Sept_Map_inspected_12_07_2015_1_v8_lg_5	Lsat_1_v5_gn_5_60820	+	A3	139373204-139373223	Lsat_1_v5_gn_5_60820_novel02	Lsat_1_v5_gn_5_60820_novel01,Lsat_1_v5_gn_5_60820_novel04,Lsat_1_v5_gn_5_60820_novel06,Lsat_1_v5_gn_5_60820_novel02
Dovetail_09Sept_Map_inspected_12_07_2015_1_v8_lg_5	Lsat_1_v5_gn_5_187960	+	A3	334711170-334711174	Lsat_1_v5_gn_5_187960_novel03	Lsat_1_v5_gn_5_187960_novel01,Lsat_1_v5_gn_5_187960_novel02,Lsat_1_v5_gn_5_187960_novel03
Dovetail_09Sept_Map_inspected_12_07_2015_1_v8_lg_5	Lsat_1_v5_gn_5_137001	+	A3	265427750-265427759	Lsat_1_v5_gn_5_137001_novel01	Lsat_1_v5_gn_5_137001.MRNA1_,Lsat_1_v5_gn_5_137001_novel02,Lsat_1_v5_gn_5_137001_novel03,Lsat_1_v5_gn_5_137001_novel01
Dovetail_09Sept_Map_inspected_12_07_2015_1_v8_lg_5	Lsat_1_v5_gn_5_61021	+	A3	139682827-139682838	Lsat_1_v5_gn_5_61021_novel14,Lsat_1_v5_gn_5_61021_novel13,Lsat_1_v5_gn_5_61021_novel10,Lsat_1_v5_gn_5_61021_novel03	Lsat_1_v5_gn_5_61021_novel08,Lsat_1_v5_gn_5_61021_novel07,Lsat_1_v5_gn_5_61021_novel15,Lsat_1_v5_gn_5_61021_novel06,Lsat_1_v5_gn_5_61021_novel03,Lsat_1_v5_gn_5_61021_novel10,Lsat_1_v5_gn_5_61021_novel13,Lsat_1_v5_gn_5_61021_novel14
Dovetail_09Sept_Map_inspected_12_07_2015_1_v8_lg_5	Lsat_1_v5_gn_5_61021	+	A3	139682827-139682838	Lsat_1_v5_gn_5_61021_novel11	Lsat_1_v5_gn_5_61021_novel05,Lsat_1_v5_gn_5_61021_novel09,Lsat_1_v5_gn_5_61021_novel04,Lsat_1_v5_gn_5_61021_novel11,Lsat_1_v5_gn_5_61021_novel16
Dovetail_09Sept_Map_inspected_12_07_2015_1_v8_lg_5	Lsat_1_v5_gn_5_188780	+	A3	336911755-336911774	Lsat_1_v5_gn_5_188780_novel03	Lsat_1_v5_gn_5_188780_novel01,Lsat_1_v5_gn_5_188780_novel02,Lsat_1_v5_gn_5_188780_novel03
Dovetail_09Sept_Map_inspected_12_07_2015_1_v8_lg_5	Lsat_1_v5_gn_5_188780	+	A3	336912063-336912074	Lsat_1_v5_gn_5_188780_novel03	Lsat_1_v5_gn_5_188780_novel01,Lsat_1_v5_gn_5_188780_novel02,Lsat_1_v5_gn_5_188780_novel03
Dovetail_09Sept_Map_inspected_12_07_2015_1_v8_lg_5	Lsat_1_v5_gn_5_52080	+	A3	118710840-118710843	Lsat_1_v5_gn_5_52080_novel01,Lsat_1_v5_gn_5_52080_novel03	Lsat_1_v5_gn_5_52080_novel02,Lsat_1_v5_gn_5_52080_novel01,Lsat_1_v5_gn_5_52080_novel03,Lsat_1_v5_gn_5_52080_novel04
Dovetail_09Sept_Map_inspected_12_07_2015_1_v8_lg_5	Lsat_1_v5_gn_5_86980	+	A3	195466216-195466222	Lsat_1_v5_gn_5_86980_novel02	Lsat_1_v5_gn_5_86980_novel01,Lsat_1_v5_gn_5_86980.MRNA1_,Lsat_1_v5_gn_5_86980_novel03,Lsat_1_v5_gn_5_86980_novel02
Dovetail_09Sept_Map_inspected_12_07_2015_1_v8_lg_5	Lsat_1_v5_gn_5_86980	+	A3	195467453-195467462	Lsat_1_v5_gn_5_86980_novel02	Lsat_1_v5_gn_5_86980_novel01,Lsat_1_v5_gn_5_86980.MRNA1_,Lsat_1_v5_gn_5_86980_novel03,Lsat_1_v5_gn_5_86980_novel02
Dovetail_09Sept_Map_inspected_12_07_2015_1_v8_lg_5	Lsat_1_v5_gn_5_54940	+	A3	124609456-124609595	Lsat_1_v5_gn_5_54940_novel04	Lsat_1_v5_gn_5_54940.MRNA1_,Lsat_1_v5_gn_5_54940_novel02,Lsat_1_v5_gn_5_54940_novel03,Lsat_1_v5_gn_5_54940_novel06,Lsat_1_v5_gn_5_54940_novel04
Dovetail_09Sept_Map_inspected_12_07_2015_1_v8_lg_5	Lsat_1_v5_gn_5_54940	+	A3	124611712-124611725	Lsat_1_v5_gn_5_54940_novel02	Lsat_1_v5_gn_5_54940.MRNA1_,Lsat_1_v5_gn_5_54940_novel03,Lsat_1_v5_gn_5_54940_novel06,Lsat_1_v5_gn_5_54940_novel02
Dovetail_09Sept_Map_inspected_12_07_2015_1_v8_lg_5	Lsat_1_v5_gn_5_59280	+	A3	138692140-138692143	Lsat_1_v5_gn_5_59280_novel07	Lsat_1_v5_gn_5_59280_novel01,Lsat_1_v5_gn_5_59280_novel03,Lsat_1_v5_gn_5_59280_novel02,Lsat_1_v5_gn_5_59280_novel04,Lsat_1_v5_gn_5_59280_novel08,Lsat_1_v5_gn_5_59280_novel09,Lsat_1_v5_gn_5_59280_novel05,Lsat_1_v5_gn_5_59280_novel07
Dovetail_09Sept_Map_inspected_12_07_2015_1_v8_lg_5	Lsat_1_v5_gn_5_124560	+	A3	247388395-247388418	Lsat_1_v5_gn_5_124560_novel01	Lsat_1_v5_gn_5_124560_novel03,Lsat_1_v5_gn_5_124560_novel02,Lsat_1_v5_gn_5_124560_novel01
Dovetail_09Sept_Map_inspected_12_07_2015_1_v8_lg_5	Lsat_1_v5_gn_5_182900	+	A3	327273322-327273345	Lsat_1_v5_gn_5_182900_novel02	Lsat_1_v5_gn_5_182900.MRNA1_,Lsat_1_v5_gn_5_182900_novel02
Dovetail_09Sept_Map_inspected_12_07_2015_1_v8_lg_5	Lsat_1_v5_gn_5_180401	+	A3	324377364-324377397	Lsat_1_v5_gn_5_180401_novel14,Lsat_1_v5_gn_5_180401_novel06	Lsat_1_v5_gn_5_180401_novel01,Lsat_1_v5_gn_5_180401_novel04,Lsat_1_v5_gn_5_180401_novel05,Lsat_1_v5_gn_5_180401_novel07,Lsat_1_v5_gn_5_180401_novel08,Lsat_1_v5_gn_5_180401_novel02,Lsat_1_v5_gn_5_180401_novel11,Lsat_1_v5_gn_5_180401_novel06,Lsat_1_v5_gn_5_180401_novel14,Lsat_1_v5_gn_5_180401_novel09
Dovetail_09Sept_Map_inspected_12_07_2015_1_v8_lg_5	Lsat_1_v5_gn_5_180401	+	A3	324382535-324382538	Lsat_1_v5_gn_5_180401_novel07,Lsat_1_v5_gn_5_180401_novel06,Lsat_1_v5_gn_5_180401_novel11	Lsat_1_v5_gn_5_180401_novel01,Lsat_1_v5_gn_5_180401_novel04,Lsat_1_v5_gn_5_180401_novel12,Lsat_1_v5_gn_5_180401_novel16,Lsat_1_v5_gn_5_180401_novel06,Lsat_1_v5_gn_5_180401_novel07,Lsat_1_v5_gn_5_180401_novel02,Lsat_1_v5_gn_5_180401_novel11
Dovetail_09Sept_Map_inspected_12_07_2015_1_v8_lg_5	Lsat_1_v5_gn_5_180401	+	A3	324383273-324383288	Lsat_1_v5_gn_5_180401_novel01	Lsat_1_v5_gn_5_180401_novel04,Lsat_1_v5_gn_5_180401_novel06,Lsat_1_v5_gn_5_180401_novel07,Lsat_1_v5_gn_5_180401_novel02,Lsat_1_v5_gn_5_180401_novel11,Lsat_1_v5_gn_5_180401_novel12,Lsat_1_v5_gn_5_180401_novel16,Lsat_1_v5_gn_5_180401_novel01
Dovetail_09Sept_Map_inspected_12_07_2015_1_v8_lg_5	Lsat_1_v5_gn_5_67100	+	A3	151527329-151527352	Lsat_1_v5_gn_5_67100_novel02	Lsat_1_v5_gn_5_67100_novel01,Lsat_1_v5_gn_5_67100_novel02
Dovetail_09Sept_Map_inspected_12_07_2015_1_v8_lg_5	Lsat_1_v5_gn_5_67100	+	A3	151527956-151527959	Lsat_1_v5_gn_5_67100_novel01	Lsat_1_v5_gn_5_67100.MRNA1_,Lsat_1_v5_gn_5_67100_novel02,Lsat_1_v5_gn_5_67100_novel01
Dovetail_09Sept_Map_inspected_12_07_2015_1_v8_lg_5	Lsat_1_v5_gn_5_32800	+	A3	69317246-69317252	Lsat_1_v5_gn_5_32800_novel07,Lsat_1_v5_gn_5_32800_novel09,Lsat_1_v5_gn_5_32800_novel08	Lsat_1_v5_gn_5_32800_novel01,Lsat_1_v5_gn_5_32800_novel03,Lsat_1_v5_gn_5_32800_novel02,Lsat_1_v5_gn_5_32800_novel05,Lsat_1_v5_gn_5_32800_novel06,Lsat_1_v5_gn_5_32800_novel04,Lsat_1_v5_gn_5_32800_novel10,Lsat_1_v5_gn_5_32800_novel12,Lsat_1_v5_gn_5_32800_novel08,Lsat_1_v5_gn_5_32800_novel07,Lsat_1_v5_gn_5_32800_novel09,Lsat_1_v5_gn_5_32800_novel11
Dovetail_09Sept_Map_inspected_12_07_2015_1_v8_lg_5	Lsat_1_v5_gn_5_32800	+	A3	69320364-69320376	Lsat_1_v5_gn_5_32800_novel03	Lsat_1_v5_gn_5_32800_novel01,Lsat_1_v5_gn_5_32800_novel02,Lsat_1_v5_gn_5_32800_novel06,Lsat_1_v5_gn_5_32800_novel04,Lsat_1_v5_gn_5_32800_novel07,Lsat_1_v5_gn_5_32800_novel09,Lsat_1_v5_gn_5_32800_novel10,Lsat_1_v5_gn_5_32800_novel11,Lsat_1_v5_gn_5_32800_novel12,Lsat_1_v5_gn_5_32800_novel13,Lsat_1_v5_gn_5_32800_novel03
Dovetail_09Sept_Map_inspected_12_07_2015_1_v8_lg_5	Lsat_1_v5_gn_5_32800	+	A3	69320364-69320397	Lsat_1_v5_gn_5_32800_novel05	Lsat_1_v5_gn_5_32800_novel01,Lsat_1_v5_gn_5_32800_novel02,Lsat_1_v5_gn_5_32800_novel06,Lsat_1_v5_gn_5_32800_novel04,Lsat_1_v5_gn_5_32800_novel07,Lsat_1_v5_gn_5_32800_novel09,Lsat_1_v5_gn_5_32800_novel10,Lsat_1_v5_gn_5_32800_novel11,Lsat_1_v5_gn_5_32800_novel12,Lsat_1_v5_gn_5_32800_novel13,Lsat_1_v5_gn_5_32800_novel05
Dovetail_09Sept_Map_inspected_12_07_2015_1_v8_lg_5	Lsat_1_v5_gn_5_32800	+	A3	69321490-69321536	Lsat_1_v5_gn_5_32800_novel06	Lsat_1_v5_gn_5_32800_novel01,Lsat_1_v5_gn_5_32800_novel08,Lsat_1_v5_gn_5_32800_novel02,Lsat_1_v5_gn_5_32800_novel05,Lsat_1_v5_gn_5_32800_novel11,Lsat_1_v5_gn_5_32800_novel13,Lsat_1_v5_gn_5_32800_novel14,Lsat_1_v5_gn_5_32800_novel06,Lsat_1_v5_gn_5_32800_novel09
Dovetail_09Sept_Map_inspected_12_07_2015_1_v8_lg_5	Lsat_1_v5_gn_5_32800	+	A3	69321490-69321514	Lsat_1_v5_gn_5_32800_novel10	Lsat_1_v5_gn_5_32800_novel01,Lsat_1_v5_gn_5_32800_novel08,Lsat_1_v5_gn_5_32800_novel02,Lsat_1_v5_gn_5_32800_novel05,Lsat_1_v5_gn_5_32800_novel11,Lsat_1_v5_gn_5_32800_novel13,Lsat_1_v5_gn_5_32800_novel14,Lsat_1_v5_gn_5_32800_novel04,Lsat_1_v5_gn_5_32800_novel10
Dovetail_09Sept_Map_inspected_12_07_2015_1_v8_lg_5	Lsat_1_v5_gn_5_32800	+	A3	69321490-69321502	Lsat_1_v5_gn_5_32800_novel12	Lsat_1_v5_gn_5_32800_novel01,Lsat_1_v5_gn_5_32800_novel08,Lsat_1_v5_gn_5_32800_novel02,Lsat_1_v5_gn_5_32800_novel05,Lsat_1_v5_gn_5_32800_novel11,Lsat_1_v5_gn_5_32800_novel13,Lsat_1_v5_gn_5_32800_novel14,Lsat_1_v5_gn_5_32800_novel07,Lsat_1_v5_gn_5_32800_novel12
Dovetail_09Sept_Map_inspected_12_07_2015_1_v8_lg_5	Lsat_1_v5_gn_5_32800	+	A3	69320376-69320397	Lsat_1_v5_gn_5_32800_novel05	Lsat_1_v5_gn_5_32800_novel03,Lsat_1_v5_gn_5_32800_novel05
Dovetail_09Sept_Map_inspected_12_07_2015_1_v8_lg_5	Lsat_1_v5_gn_5_32800	+	A3	69321514-69321536	Lsat_1_v5_gn_5_32800_novel09	Lsat_1_v5_gn_5_32800_novel04,Lsat_1_v5_gn_5_32800_novel10,Lsat_1_v5_gn_5_32800_novel06,Lsat_1_v5_gn_5_32800_novel09
Dovetail_09Sept_Map_inspected_12_07_2015_1_v8_lg_5	Lsat_1_v5_gn_5_32800	+	A3	69321502-69321536	Lsat_1_v5_gn_5_32800_novel09	Lsat_1_v5_gn_5_32800_novel07,Lsat_1_v5_gn_5_32800_novel12,Lsat_1_v5_gn_5_32800_novel06,Lsat_1_v5_gn_5_32800_novel09
Dovetail_09Sept_Map_inspected_12_07_2015_1_v8_lg_5	Lsat_1_v5_gn_5_32800	+	A3	69321502-69321514	Lsat_1_v5_gn_5_32800_novel10	Lsat_1_v5_gn_5_32800_novel07,Lsat_1_v5_gn_5_32800_novel12,Lsat_1_v5_gn_5_32800_novel04,Lsat_1_v5_gn_5_32800_novel10
Dovetail_09Sept_Map_inspected_12_07_2015_1_v8_lg_5	Lsat_1_v5_gn_5_32561	+	A3	69761019-69761061	Lsat_1_v5_gn_5_32561_novel01	Lsat_1_v5_gn_5_32561_novel02,Lsat_1_v5_gn_5_32561_novel01,Lsat_1_v5_gn_5_32561_novel03
Dovetail_09Sept_Map_inspected_12_07_2015_1_v8_lg_5	Lsat_1_v5_gn_5_55220	+	A3	128720562-128720576	Lsat_1_v5_gn_5_55220_novel01	Lsat_1_v5_gn_5_55220.MRNA1_,Lsat_1_v5_gn_5_55220_novel01
Dovetail_09Sept_Map_inspected_12_07_2015_1_v8_lg_5	Lsat_1_v5_gn_5_177740	+	A3	323064997-323065014	Lsat_1_v5_gn_5_177740_novel03	Lsat_1_v5_gn_5_177740_novel02,Lsat_1_v5_gn_5_177740_novel01,Lsat_1_v5_gn_5_177740_novel03
Dovetail_09Sept_Map_inspected_12_07_2015_1_v8_lg_5	Lsat_1_v5_gn_5_85741	+	A3	188813612-188813630	Lsat_1_v5_gn_5_85741_novel02	Lsat_1_v5_gn_5_85741_novel01,Lsat_1_v5_gn_5_85741_novel03,Lsat_1_v5_gn_5_85741.MRNA1_,Lsat_1_v5_gn_5_85741_novel04,Lsat_1_v5_gn_5_85741_novel02
Dovetail_09Sept_Map_inspected_12_07_2015_1_v8_lg_5	Lsat_1_v5_gn_5_179760	+	A3	325648202-325648283	Lsat_1_v5_gn_5_179760_novel03	Lsat_1_v5_gn_5_179760.MRNA1_,Lsat_1_v5_gn_5_179760_novel01,Lsat_1_v5_gn_5_179760_novel03
Dovetail_09Sept_Map_inspected_12_07_2015_1_v8_lg_5	Lsat_1_v5_gn_5_103001	+	A3	220749194-220749206	Lsat_1_v5_gn_5_103001_novel04	Lsat_1_v5_gn_5_103001_novel01,Lsat_1_v5_gn_5_103001_novel03,Lsat_1_v5_gn_5_103001_novel06,Lsat_1_v5_gn_5_103001_novel02,Lsat_1_v5_gn_5_103001_novel04
Dovetail_09Sept_Map_inspected_12_07_2015_1_v8_lg_5	Lsat_1_v5_gn_5_45581	+	A3	108185719-108185736	Lsat_1_v5_gn_5_45581_novel04,Lsat_1_v5_gn_5_45581_novel21,Lsat_1_v5_gn_5_45581_novel41,Lsat_1_v5_gn_5_45581_novel39	Lsat_1_v5_gn_5_45581.MRNA1_,Lsat_1_v5_gn_5_45581_novel01,Lsat_1_v5_gn_5_45581_novel26,Lsat_1_v5_gn_5_45581_novel11,Lsat_1_v5_gn_5_45581_novel12,Lsat_1_v5_gn_5_45581_novel24,Lsat_1_v5_gn_5_45581_novel03,Lsat_1_v5_gn_5_45581_novel06,Lsat_1_v5_gn_5_45581_novel13,Lsat_1_v5_gn_5_45581_novel14,Lsat_1_v5_gn_5_45581_novel25,Lsat_1_v5_gn_5_45581_novel27,Lsat_1_v5_gn_5_45581_novel05,Lsat_1_v5_gn_5_45581_no…
Dovetail_09Sept_Map_inspected_12_07_2015_1_v8_lg_5	Lsat_1_v5_gn_5_45581	+	A3	108186557-108186561	Lsat_1_v5_gn_5_45581_novel06,Lsat_1_v5_gn_5_45581_novel45,Lsat_1_v5_gn_5_45581_novel21,Lsat_1_v5_gn_5_45581_novel50	Lsat_1_v5_gn_5_45581.MRNA1_,Lsat_1_v5_gn_5_45581_novel01,Lsat_1_v5_gn_5_45581_novel26,Lsat_1_v5_gn_5_45581_novel11,Lsat_1_v5_gn_5_45581_novel24,Lsat_1_v5_gn_5_45581_novel03,Lsat_1_v5_gn_5_45581_novel04,Lsat_1_v5_gn_5_45581_novel13,Lsat_1_v5_gn_5_45581_novel14,Lsat_1_v5_gn_5_45581_novel25,Lsat_1_v5_gn_5_45581_novel27,Lsat_1_v5_gn_5_45581_novel05,Lsat_1_v5_gn_5_45581_novel15,Lsat_1_v5_gn_5_45581_no…
Dovetail_09Sept_Map_inspected_12_07_2015_1_v8_lg_5	Lsat_1_v5_gn_5_45581	+	A3	108187564-108187592	Lsat_1_v5_gn_5_45581_novel03,Lsat_1_v5_gn_5_45581_novel42,Lsat_1_v5_gn_5_45581_novel47,Lsat_1_v5_gn_5_45581_novel50,Lsat_1_v5_gn_5_45581_novel14	Lsat_1_v5_gn_5_45581.MRNA1_,Lsat_1_v5_gn_5_45581_novel01,Lsat_1_v5_gn_5_45581_novel11,Lsat_1_v5_gn_5_45581_novel12,Lsat_1_v5_gn_5_45581_novel24,Lsat_1_v5_gn_5_45581_novel04,Lsat_1_v5_gn_5_45581_novel06,Lsat_1_v5_gn_5_45581_novel13,Lsat_1_v5_gn_5_45581_novel25,Lsat_1_v5_gn_5_45581_novel27,Lsat_1_v5_gn_5_45581_novel05,Lsat_1_v5_gn_5_45581_novel15,Lsat_1_v5_gn_5_45581_novel02,Lsat_1_v5_gn_5_45581_no…
Dovetail_09Sept_Map_inspected_12_07_2015_1_v8_lg_5	Lsat_1_v5_gn_5_45581	+	A3	108187926-108187930	Lsat_1_v5_gn_5_45581_novel63,Lsat_1_v5_gn_5_45581_novel01,Lsat_1_v5_gn_5_45581_novel03,Lsat_1_v5_gn_5_45581_novel06,Lsat_1_v5_gn_5_45581_novel42,Lsat_1_v5_gn_5_45581_novel45	Lsat_1_v5_gn_5_45581.MRNA1_,Lsat_1_v5_gn_5_45581_novel11,Lsat_1_v5_gn_5_45581_novel12,Lsat_1_v5_gn_5_45581_novel24,Lsat_1_v5_gn_5_45581_novel04,Lsat_1_v5_gn_5_45581_novel13,Lsat_1_v5_gn_5_45581_novel25,Lsat_1_v5_gn_5_45581_novel27,Lsat_1_v5_gn_5_45581_novel05,Lsat_1_v5_gn_5_45581_novel15,Lsat_1_v5_gn_5_45581_novel02,Lsat_1_v5_gn_5_45581_novel10,Lsat_1_v5_gn_5_45581_novel16,Lsat_1_v5_gn_5_45581_no…
Dovetail_09Sept_Map_inspected_12_07_2015_1_v8_lg_5	Lsat_1_v5_gn_5_45581	+	A3	108182007-108182233	Lsat_1_v5_gn_5_45581.MRNA1_,Lsat_1_v5_gn_5_45581_novel16,Lsat_1_v5_gn_5_45581_novel17,Lsat_1_v5_gn_5_45581_novel29,Lsat_1_v5_gn_5_45581_novel03,Lsat_1_v5_gn_5_45581_novel28,Lsat_1_v5_gn_5_45581_novel05,Lsat_1_v5_gn_5_45581_novel04,Lsat_1_v5_gn_5_45581_novel07,Lsat_1_v5_gn_5_45581_novel09,Lsat_1_v5_gn_5_45581_novel22,Lsat_1_v5_gn_5_45581_novel21,Lsat_1_v5_gn_5_45581_novel20,Lsat_1_v5_gn_5_45581_no…	Lsat_1_v5_gn_5_45581_novel01,Lsat_1_v5_gn_5_45581.MRNA1_,Lsat_1_v5_gn_5_45581_novel26,Lsat_1_v5_gn_5_45581_novel11,Lsat_1_v5_gn_5_45581_novel12,Lsat_1_v5_gn_5_45581_novel24,Lsat_1_v5_gn_5_45581_novel03,Lsat_1_v5_gn_5_45581_novel04,Lsat_1_v5_gn_5_45581_novel14,Lsat_1_v5_gn_5_45581_novel25,Lsat_1_v5_gn_5_45581_novel27,Lsat_1_v5_gn_5_45581_novel05,Lsat_1_v5_gn_5_45581_novel15,Lsat_1_v5_gn_5_45581_no…
Dovetail_09Sept_Map_inspected_12_07_2015_1_v8_lg_5	Lsat_1_v5_gn_5_45581	+	A3	108183246-108183268	Lsat_1_v5_gn_5_45581_novel54	Lsat_1_v5_gn_5_45581_novel11,Lsat_1_v5_gn_5_45581_novel21,Lsat_1_v5_gn_5_45581_novel22,Lsat_1_v5_gn_5_45581_novel23,Lsat_1_v5_gn_5_45581_novel54
Dovetail_09Sept_Map_inspected_12_07_2015_1_v8_lg_5	Lsat_1_v5_gn_5_45581	+	A3	108187271-108187564	Lsat_1_v5_gn_5_45581_novel31	Lsat_1_v5_gn_5_45581_novel30,Lsat_1_v5_gn_5_45581_novel31
Dovetail_09Sept_Map_inspected_12_07_2015_1_v8_lg_5	Lsat_1_v5_gn_5_45581	+	A3	108186774-108186776	Lsat_1_v5_gn_5_45581_novel46,Lsat_1_v5_gn_5_45581_novel13,Lsat_1_v5_gn_5_45581_novel17,Lsat_1_v5_gn_5_45581_novel02,Lsat_1_v5_gn_5_45581.MRNA1_,Lsat_1_v5_gn_5_45581_novel33,Lsat_1_v5_gn_5_45581_novel63,Lsat_1_v5_gn_5_45581_novel62,Lsat_1_v5_gn_5_45581_novel61,Lsat_1_v5_gn_5_45581_novel60,Lsat_1_v5_gn_5_45581_novel01,Lsat_1_v5_gn_5_45581_novel03,Lsat_1_v5_gn_5_45581_novel28,Lsat_1_v5_gn_5_45581_no…	Lsat_1_v5_gn_5_45581_novel45,Lsat_1_v5_gn_5_45581.MRNA1_,Lsat_1_v5_gn_5_45581_novel01,Lsat_1_v5_gn_5_45581_novel26,Lsat_1_v5_gn_5_45581_novel11,Lsat_1_v5_gn_5_45581_novel12,Lsat_1_v5_gn_5_45581_novel24,Lsat_1_v5_gn_5_45581_novel03,Lsat_1_v5_gn_5_45581_novel04,Lsat_1_v5_gn_5_45581_novel06,Lsat_1_v5_gn_5_45581_novel13,Lsat_1_v5_gn_5_45581_novel25,Lsat_1_v5_gn_5_45581_novel27,Lsat_1_v5_gn_5_45581_no…
Dovetail_09Sept_Map_inspected_12_07_2015_1_v8_lg_5	Lsat_1_v5_gn_5_15041	+	A3	33116827-33116986	Lsat_1_v5_gn_5_15041_novel02	Lsat_1_v5_gn_5_15041_novel01,Lsat_1_v5_gn_5_15041_novel02
Dovetail_09Sept_Map_inspected_12_07_2015_1_v8_lg_5	Lsat_1_v5_gn_5_101801	+	A3	221280450-221280453	Lsat_1_v5_gn_5_101801_novel02	Lsat_1_v5_gn_5_101801.MRNA1_,Lsat_1_v5_gn_5_101801_novel03,Lsat_1_v5_gn_5_101801_novel02
Dovetail_09Sept_Map_inspected_12_07_2015_1_v8_lg_5	Lsat_1_v5_gn_5_148881	+	A3	281732159-281732213	Lsat_1_v5_gn_5_148881_novel21	Lsat_1_v5_gn_5_148881_novel01,Lsat_1_v5_gn_5_148881_novel07,Lsat_1_v5_gn_5_148881.MRNA1_,Lsat_1_v5_gn_5_148881_novel08,Lsat_1_v5_gn_5_148881_novel26,Lsat_1_v5_gn_5_148881_novel11,Lsat_1_v5_gn_5_148881_novel25,Lsat_1_v5_gn_5_148881_novel03,Lsat_1_v5_gn_5_148881_novel42,Lsat_1_v5_gn_5_148881_novel27,Lsat_1_v5_gn_5_148881_novel39,Lsat_1_v5_gn_5_148881_novel28,Lsat_1_v5_gn_5_148881_novel44,Lsat_1_v5_…
Dovetail_09Sept_Map_inspected_12_07_2015_1_v8_lg_5	Lsat_1_v5_gn_5_148881	+	A3	281732424-281732469	Lsat_1_v5_gn_5_148881_novel66	Lsat_1_v5_gn_5_148881_novel01,Lsat_1_v5_gn_5_148881_novel07,Lsat_1_v5_gn_5_148881.MRNA1_,Lsat_1_v5_gn_5_148881_novel08,Lsat_1_v5_gn_5_148881_novel26,Lsat_1_v5_gn_5_148881_novel11,Lsat_1_v5_gn_5_148881_novel25,Lsat_1_v5_gn_5_148881_novel03,Lsat_1_v5_gn_5_148881_novel42,Lsat_1_v5_gn_5_148881_novel27,Lsat_1_v5_gn_5_148881_novel39,Lsat_1_v5_gn_5_148881_novel28,Lsat_1_v5_gn_5_148881_novel44,Lsat_1_v5_…
Dovetail_09Sept_Map_inspected_12_07_2015_1_v8_lg_5	Lsat_1_v5_gn_5_148881	+	A3	281733338-281733357	Lsat_1_v5_gn_5_148881_novel15	Lsat_1_v5_gn_5_148881_novel01,Lsat_1_v5_gn_5_148881_novel07,Lsat_1_v5_gn_5_148881.MRNA1_,Lsat_1_v5_gn_5_148881_novel26,Lsat_1_v5_gn_5_148881_novel11,Lsat_1_v5_gn_5_148881_novel25,Lsat_1_v5_gn_5_148881_novel03,Lsat_1_v5_gn_5_148881_novel42,Lsat_1_v5_gn_5_148881_novel27,Lsat_1_v5_gn_5_148881_novel39,Lsat_1_v5_gn_5_148881_novel28,Lsat_1_v5_gn_5_148881_novel44,Lsat_1_v5_gn_5_148881_novel46,Lsat_1_v5_…
Dovetail_09Sept_Map_inspected_12_07_2015_1_v8_lg_5	Lsat_1_v5_gn_5_148881	+	A3	281734777-281734816	Lsat_1_v5_gn_5_148881_novel17	Lsat_1_v5_gn_5_148881_novel01,Lsat_1_v5_gn_5_148881_novel07,Lsat_1_v5_gn_5_148881.MRNA1_,Lsat_1_v5_gn_5_148881_novel11,Lsat_1_v5_gn_5_148881_novel25,Lsat_1_v5_gn_5_148881_novel42,Lsat_1_v5_gn_5_148881_novel27,Lsat_1_v5_gn_5_148881_novel39,Lsat_1_v5_gn_5_148881_novel28,Lsat_1_v5_gn_5_148881_novel44,Lsat_1_v5_gn_5_148881_novel02,Lsat_1_v5_gn_5_148881_novel06,Lsat_1_v5_gn_5_148881_novel29,Lsat_1_v5_…
Dovetail_09Sept_Map_inspected_12_07_2015_1_v8_lg_5	Lsat_1_v5_gn_5_148881	+	A3	281734777-281734810	Lsat_1_v5_gn_5_148881_novel45	Lsat_1_v5_gn_5_148881_novel01,Lsat_1_v5_gn_5_148881_novel07,Lsat_1_v5_gn_5_148881.MRNA1_,Lsat_1_v5_gn_5_148881_novel11,Lsat_1_v5_gn_5_148881_novel25,Lsat_1_v5_gn_5_148881_novel42,Lsat_1_v5_gn_5_148881_novel27,Lsat_1_v5_gn_5_148881_novel39,Lsat_1_v5_gn_5_148881_novel28,Lsat_1_v5_gn_5_148881_novel44,Lsat_1_v5_gn_5_148881_novel02,Lsat_1_v5_gn_5_148881_novel06,Lsat_1_v5_gn_5_148881_novel29,Lsat_1_v5_…
Dovetail_09Sept_Map_inspected_12_07_2015_1_v8_lg_5	Lsat_1_v5_gn_5_148881	+	A3	281734341-281734361	Lsat_1_v5_gn_5_148881_novel75,Lsat_1_v5_gn_5_148881_novel83,Lsat_1_v5_gn_5_148881_novel14	Lsat_1_v5_gn_5_148881_novel07,Lsat_1_v5_gn_5_148881.MRNA1_,Lsat_1_v5_gn_5_148881_novel11,Lsat_1_v5_gn_5_148881_novel03,Lsat_1_v5_gn_5_148881_novel42,Lsat_1_v5_gn_5_148881_novel27,Lsat_1_v5_gn_5_148881_novel39,Lsat_1_v5_gn_5_148881_novel28,Lsat_1_v5_gn_5_148881_novel44,Lsat_1_v5_gn_5_148881_novel06,Lsat_1_v5_gn_5_148881_novel12,Lsat_1_v5_gn_5_148881_novel29,Lsat_1_v5_gn_5_148881_novel51,Lsat_1_v5_…
Dovetail_09Sept_Map_inspected_12_07_2015_1_v8_lg_5	Lsat_1_v5_gn_5_148881	+	A3	281737576-281737578	Lsat_1_v5_gn_5_148881_novel66	Lsat_1_v5_gn_5_148881_novel25,Lsat_1_v5_gn_5_148881_novel44,Lsat_1_v5_gn_5_148881_novel46,Lsat_1_v5_gn_5_148881_novel40,Lsat_1_v5_gn_5_148881_novel45,Lsat_1_v5_gn_5_148881_novel61,Lsat_1_v5_gn_5_148881_novel22,Lsat_1_v5_gn_5_148881_novel41,Lsat_1_v5_gn_5_148881_novel64,Lsat_1_v5_gn_5_148881_novel70,Lsat_1_v5_gn_5_148881_novel77,Lsat_1_v5_gn_5_148881_novel87,Lsat_1_v5_gn_5_148881_novel66
Dovetail_09Sept_Map_inspected_12_07_2015_1_v8_lg_5	Lsat_1_v5_gn_5_148881	+	A3	281737576-281737673	Lsat_1_v5_gn_5_148881_novel39	Lsat_1_v5_gn_5_148881_novel40,Lsat_1_v5_gn_5_148881_novel22,Lsat_1_v5_gn_5_148881_novel41,Lsat_1_v5_gn_5_148881_novel64,Lsat_1_v5_gn_5_148881_novel39,Lsat_1_v5_gn_5_148881_novel47
Dovetail_09Sept_Map_inspected_12_07_2015_1_v8_lg_5	Lsat_1_v5_gn_5_148881	+	A3	281734810-281734816	Lsat_1_v5_gn_5_148881_novel17	Lsat_1_v5_gn_5_148881_novel45,Lsat_1_v5_gn_5_148881_novel17
Dovetail_09Sept_Map_inspected_12_07_2015_1_v8_lg_5	Lsat_1_v5_gn_5_148881	+	A3	281737578-281737673	Lsat_1_v5_gn_5_148881_novel39	Lsat_1_v5_gn_5_148881_novel66,Lsat_1_v5_gn_5_148881_novel39,Lsat_1_v5_gn_5_148881_novel47
Dovetail_09Sept_Map_inspected_12_07_2015_1_v8_lg_5	Lsat_1_v5_gn_5_126020	+	A3	250981623-250981628	Lsat_1_v5_gn_5_126020_novel09	Lsat_1_v5_gn_5_126020_novel01,Lsat_1_v5_gn_5_126020_novel02,Lsat_1_v5_gn_5_126020_novel03,Lsat_1_v5_gn_5_126020_novel04,Lsat_1_v5_gn_5_126020_novel06,Lsat_1_v5_gn_5_126020_novel07,Lsat_1_v5_gn_5_126020_novel08,Lsat_1_v5_gn_5_126020_novel09
Dovetail_09Sept_Map_inspected_12_07_2015_1_v8_lg_5	Lsat_1_v5_gn_5_164641	+	A3	305606630-305607020	Lsat_1_v5_gn_5_164641_novel02	Lsat_1_v5_gn_5_164641_novel01,Lsat_1_v5_gn_5_164641_novel02
Dovetail_09Sept_Map_inspected_12_07_2015_1_v8_lg_5	Lsat_1_v5_gn_5_164641	+	A3	305606630-305606636	Lsat_1_v5_gn_5_164641_novel06	Lsat_1_v5_gn_5_164641_novel01,Lsat_1_v5_gn_5_164641_novel06
Dovetail_09Sept_Map_inspected_12_07_2015_1_v8_lg_5	Lsat_1_v5_gn_5_164641	+	A3	305607194-305607215	Lsat_1_v5_gn_5_164641_novel04	Lsat_1_v5_gn_5_164641_novel01,Lsat_1_v5_gn_5_164641_novel02,Lsat_1_v5_gn_5_164641_novel06,Lsat_1_v5_gn_5_164641_novel09,Lsat_1_v5_gn_5_164641_novel07,Lsat_1_v5_gn_5_164641_novel03,Lsat_1_v5_gn_5_164641_novel10,Lsat_1_v5_gn_5_164641_novel11,Lsat_1_v5_gn_5_164641_novel12,Lsat_1_v5_gn_5_164641_novel08,Lsat_1_v5_gn_5_164641_novel04
Dovetail_09Sept_Map_inspected_12_07_2015_1_v8_lg_5	Lsat_1_v5_gn_5_164641	+	A3	305607017-305607020	Lsat_1_v5_gn_5_164641_novel06,Lsat_1_v5_gn_5_164641_novel04,Lsat_1_v5_gn_5_164641_novel08,Lsat_1_v5_gn_5_164641_novel10,Lsat_1_v5_gn_5_164641_novel11	Lsat_1_v5_gn_5_164641_novel03,Lsat_1_v5_gn_5_164641_novel08,Lsat_1_v5_gn_5_164641_novel06,Lsat_1_v5_gn_5_164641_novel04,Lsat_1_v5_gn_5_164641_novel10,Lsat_1_v5_gn_5_164641_novel11,Lsat_1_v5_gn_5_164641_novel12
Dovetail_09Sept_Map_inspected_12_07_2015_1_v8_lg_5	Lsat_1_v5_gn_5_59360	+	A3	137742366-137742402	Lsat_1_v5_gn_5_59360_novel09	Lsat_1_v5_gn_5_59360_novel01,Lsat_1_v5_gn_5_59360_novel02,Lsat_1_v5_gn_5_59360.MRNA1_,Lsat_1_v5_gn_5_59360_novel04,Lsat_1_v5_gn_5_59360_novel05,Lsat_1_v5_gn_5_59360_novel03,Lsat_1_v5_gn_5_59360_novel07,Lsat_1_v5_gn_5_59360_novel08,Lsat_1_v5_gn_5_59360_novel10,Lsat_1_v5_gn_5_59360_novel11,Lsat_1_v5_gn_5_59360_novel09
Dovetail_09Sept_Map_inspected_12_07_2015_1_v8_lg_5	Lsat_1_v5_gn_5_59360	+	A3	137749589-137749732	Lsat_1_v5_gn_5_59360_novel04	Lsat_1_v5_gn_5_59360_novel05,Lsat_1_v5_gn_5_59360_novel04
Dovetail_09Sept_Map_inspected_12_07_2015_1_v8_lg_5	Lsat_1_v5_gn_5_12521	+	A3	25139429-25139450	Lsat_1_v5_gn_5_12521_novel02	Lsat_1_v5_gn_5_12521_novel01,Lsat_1_v5_gn_5_12521_novel02
Dovetail_09Sept_Map_inspected_12_07_2015_1_v8_lg_5	Lsat_1_v5_gn_5_9980	+	A3	20302849-20302862	Lsat_1_v5_gn_5_9980_novel03	Lsat_1_v5_gn_5_9980_novel01,Lsat_1_v5_gn_5_9980_novel02,Lsat_1_v5_gn_5_9980_novel04,Lsat_1_v5_gn_5_9980_novel06,Lsat_1_v5_gn_5_9980_novel07,Lsat_1_v5_gn_5_9980_novel03
Dovetail_09Sept_Map_inspected_12_07_2015_1_v8_lg_5	Lsat_1_v5_gn_5_139061	+	A3	267568495-267568533	Lsat_1_v5_gn_5_139061_novel03,Lsat_1_v5_gn_5_139061_novel05,Lsat_1_v5_gn_5_139061_novel10	Lsat_1_v5_gn_5_139061_novel04,Lsat_1_v5_gn_5_139061_novel01,Lsat_1_v5_gn_5_139061_novel07,Lsat_1_v5_gn_5_139061_novel11,Lsat_1_v5_gn_5_139061_novel02,Lsat_1_v5_gn_5_139061_novel06,Lsat_1_v5_gn_5_139061_novel09,Lsat_1_v5_gn_5_139061_novel13,Lsat_1_v5_gn_5_139061_novel14,Lsat_1_v5_gn_5_139061_novel15,Lsat_1_v5_gn_5_139061_novel16,Lsat_1_v5_gn_5_139061_novel17,Lsat_1_v5_gn_5_139061_novel05,Lsat_1_v5…
Dovetail_09Sept_Map_inspected_12_07_2015_1_v8_lg_5	Lsat_1_v5_gn_5_139061	+	A3	267572750-267572767	Lsat_1_v5_gn_5_139061_novel02	Lsat_1_v5_gn_5_139061_novel04,Lsat_1_v5_gn_5_139061_novel05,Lsat_1_v5_gn_5_139061_novel01,Lsat_1_v5_gn_5_139061_novel07,Lsat_1_v5_gn_5_139061_novel12,Lsat_1_v5_gn_5_139061_novel06,Lsat_1_v5_gn_5_139061_novel03,Lsat_1_v5_gn_5_139061_novel08,Lsat_1_v5_gn_5_139061_novel09,Lsat_1_v5_gn_5_139061_novel10,Lsat_1_v5_gn_5_139061_novel13,Lsat_1_v5_gn_5_139061_novel14,Lsat_1_v5_gn_5_139061_novel15,Lsat_1_v5…
Dovetail_09Sept_Map_inspected_12_07_2015_1_v8_lg_5	Lsat_1_v5_gn_5_113180	+	A3	238543513-238543525	Lsat_1_v5_gn_5_113180_novel01	Lsat_1_v5_gn_5_113180.MRNA1_,Lsat_1_v5_gn_5_113180_novel02,Lsat_1_v5_gn_5_113180_novel01
Dovetail_09Sept_Map_inspected_12_07_2015_1_v8_lg_5	Lsat_1_v5_gn_5_188180	+	A3	334903518-334903663	Lsat_1_v5_gn_5_188180_novel02,Lsat_1_v5_gn_5_188180.MRNA1_	Lsat_1_v5_gn_5_188180_novel01,Lsat_1_v5_gn_5_188180_novel03,Lsat_1_v5_gn_5_188180.MRNA1_,Lsat_1_v5_gn_5_188180_novel02,Lsat_1_v5_gn_5_188180_novel04
Dovetail_09Sept_Map_inspected_12_07_2015_1_v8_lg_5	Lsat_1_v5_gn_5_36801	+	A3	82220576-82220598	Lsat_1_v5_gn_5_36801_novel02	Lsat_1_v5_gn_5_36801_novel03,Lsat_1_v5_gn_5_36801_novel02
Dovetail_09Sept_Map_inspected_12_07_2015_1_v8_lg_5	Lsat_1_v5_gn_5_36801	+	A3	82220902-82220920	Lsat_1_v5_gn_5_36801_novel01	Lsat_1_v5_gn_5_36801_novel03,Lsat_1_v5_gn_5_36801_novel01
Dovetail_09Sept_Map_inspected_12_07_2015_1_v8_lg_5	Lsat_1_v5_gn_5_94361	+	A3	202737961-202737978	Lsat_1_v5_gn_5_94361_novel05,Lsat_1_v5_gn_5_94361_novel03	Lsat_1_v5_gn_5_94361_novel01,Lsat_1_v5_gn_5_94361_novel04,Lsat_1_v5_gn_5_94361_novel03,Lsat_1_v5_gn_5_94361_novel02,Lsat_1_v5_gn_5_94361_novel05
Dovetail_09Sept_Map_inspected_12_07_2015_1_v8_lg_5	Lsat_1_v5_gn_5_61861	+	A3	140561856-140561878	Lsat_1_v5_gn_5_61861_novel02	Lsat_1_v5_gn_5_61861_novel01,Lsat_1_v5_gn_5_61861_novel03,Lsat_1_v5_gn_5_61861_novel02,Lsat_1_v5_gn_5_61861.MRNA1_
Dovetail_09Sept_Map_inspected_12_07_2015_1_v8_lg_5	Lsat_1_v5_gn_5_95980	+	A3	211253335-211253340	Lsat_1_v5_gn_5_95980_novel01	Lsat_1_v5_gn_5_95980_novel03,Lsat_1_v5_gn_5_95980_novel04,Lsat_1_v5_gn_5_95980.MRNA1_,Lsat_1_v5_gn_5_95980_novel01
Dovetail_09Sept_Map_inspected_12_07_2015_1_v8_lg_5	Lsat_1_v5_gn_5_146000	+	A3	275196068-275196081	Lsat_1_v5_gn_5_146000_novel02	Lsat_1_v5_gn_5_146000_novel01,Lsat_1_v5_gn_5_146000_novel02
Dovetail_09Sept_Map_inspected_12_07_2015_1_v8_lg_5	Lsat_1_v5_gn_5_60700	+	A3	139186693-139186709	Lsat_1_v5_gn_5_60700_novel01	Lsat_1_v5_gn_5_60700.MRNA1_,Lsat_1_v5_gn_5_60700_novel01
Dovetail_09Sept_Map_inspected_12_07_2015_1_v8_lg_5	Lsat_1_v5_gn_5_36420	+	A3	79044060-79044064	Lsat_1_v5_gn_5_36420_novel10	Lsat_1_v5_gn_5_36420_novel05,Lsat_1_v5_gn_5_36420_novel01,Lsat_1_v5_gn_5_36420_novel04,Lsat_1_v5_gn_5_36420_novel09,Lsat_1_v5_gn_5_36420_novel11,Lsat_1_v5_gn_5_36420_novel13,Lsat_1_v5_gn_5_36420_novel14,Lsat_1_v5_gn_5_36420_novel10
Dovetail_09Sept_Map_inspected_12_07_2015_1_v8_lg_5	Lsat_1_v5_gn_5_36420	+	A3	79043537-79043550	Lsat_1_v5_gn_5_36420_novel03	Lsat_1_v5_gn_5_36420_novel01,Lsat_1_v5_gn_5_36420_novel06,Lsat_1_v5_gn_5_36420_novel02,Lsat_1_v5_gn_5_36420.MRNA1_,Lsat_1_v5_gn_5_36420_novel09,Lsat_1_v5_gn_5_36420_novel13,Lsat_1_v5_gn_5_36420_novel07,Lsat_1_v5_gn_5_36420_novel03
Dovetail_09Sept_Map_inspected_12_07_2015_1_v8_lg_5	Lsat_1_v5_gn_5_36420	+	A3	79044043-79044060	Lsat_1_v5_gn_5_36420_novel09,Lsat_1_v5_gn_5_36420_novel01,Lsat_1_v5_gn_5_36420_novel05,Lsat_1_v5_gn_5_36420_novel13,Lsat_1_v5_gn_5_36420_novel04,Lsat_1_v5_gn_5_36420_novel11	Lsat_1_v5_gn_5_36420_novel02,Lsat_1_v5_gn_5_36420_novel03,Lsat_1_v5_gn_5_36420_novel05,Lsat_1_v5_gn_5_36420_novel01,Lsat_1_v5_gn_5_36420_novel04,Lsat_1_v5_gn_5_36420_novel09,Lsat_1_v5_gn_5_36420_novel11,Lsat_1_v5_gn_5_36420_novel13,Lsat_1_v5_gn_5_36420_novel14
Dovetail_09Sept_Map_inspected_12_07_2015_1_v8_lg_5	Lsat_1_v5_gn_5_36420	+	A3	79044043-79044064	Lsat_1_v5_gn_5_36420_novel10	Lsat_1_v5_gn_5_36420_novel02,Lsat_1_v5_gn_5_36420_novel03,Lsat_1_v5_gn_5_36420_novel10
Dovetail_09Sept_Map_inspected_12_07_2015_1_v8_lg_5	Lsat_1_v5_gn_5_133961	+	A3	262055022-262055039	Lsat_1_v5_gn_5_133961_novel01	Lsat_1_v5_gn_5_133961_novel02,Lsat_1_v5_gn_5_133961_novel01
Dovetail_09Sept_Map_inspected_12_07_2015_1_v8_lg_5	Lsat_1_v5_gn_5_133961	+	A3	262055850-262055872	Lsat_1_v5_gn_5_133961_novel01	Lsat_1_v5_gn_5_133961_novel03,Lsat_1_v5_gn_5_133961_novel01
Dovetail_09Sept_Map_inspected_12_07_2015_1_v8_lg_5	Lsat_1_v5_gn_5_89080	+	A3	198574880-198574898	Lsat_1_v5_gn_5_89080_novel04	Lsat_1_v5_gn_5_89080_novel02,Lsat_1_v5_gn_5_89080.MRNA1_,Lsat_1_v5_gn_5_89080_novel07,Lsat_1_v5_gn_5_89080_novel08,Lsat_1_v5_gn_5_89080_novel04
Dovetail_09Sept_Map_inspected_12_07_2015_1_v8_lg_5	Lsat_1_v5_gn_5_84040	+	A3	188457351-188457361	Lsat_1_v5_gn_5_84040_novel14	Lsat_1_v5_gn_5_84040_novel01,Lsat_1_v5_gn_5_84040_novel05,Lsat_1_v5_gn_5_84040_novel09,Lsat_1_v5_gn_5_84040_novel07,Lsat_1_v5_gn_5_84040_novel10,Lsat_1_v5_gn_5_84040_novel08,Lsat_1_v5_gn_5_84040_novel11,Lsat_1_v5_gn_5_84040_novel06,Lsat_1_v5_gn_5_84040.MRNA1_,Lsat_1_v5_gn_5_84040_novel12,Lsat_1_v5_gn_5_84040_novel13,Lsat_1_v5_gn_5_84040_novel15,Lsat_1_v5_gn_5_84040_novel16,Lsat_1_v5_gn_5_84040_no…
Dovetail_09Sept_Map_inspected_12_07_2015_1_v8_lg_5	Lsat_1_v5_gn_5_142361	+	A3	274070159-274070244	Lsat_1_v5_gn_5_142361_novel01	Lsat_1_v5_gn_5_142361_novel02,Lsat_1_v5_gn_5_142361_novel01
Dovetail_09Sept_Map_inspected_12_07_2015_1_v8_lg_5	Lsat_1_v5_gn_5_47341	+	A3	102666631-102666640	Lsat_1_v5_gn_5_47341.MRNA1_,Lsat_1_v5_gn_5_47341_novel01	Lsat_1_v5_gn_5_47341_novel02,Lsat_1_v5_gn_5_47341_novel01,Lsat_1_v5_gn_5_47341.MRNA1_,Lsat_1_v5_gn_5_47341_novel03
Dovetail_09Sept_Map_inspected_12_07_2015_1_v8_lg_5	Lsat_1_v5_gn_5_80860	+	A3	181731026-181731047	Lsat_1_v5_gn_5_80860_novel09	Lsat_1_v5_gn_5_80860_novel01,Lsat_1_v5_gn_5_80860_novel08,Lsat_1_v5_gn_5_80860_novel09
Dovetail_09Sept_Map_inspected_12_07_2015_1_v8_lg_5	Lsat_1_v5_gn_5_80860	+	A3	181730998-181731026	Lsat_1_v5_gn_5_80860_novel08	Lsat_1_v5_gn_5_80860_novel03,Lsat_1_v5_gn_5_80860_novel05,Lsat_1_v5_gn_5_80860_novel06,Lsat_1_v5_gn_5_80860_novel02,Lsat_1_v5_gn_5_80860_novel13,Lsat_1_v5_gn_5_80860_novel14,Lsat_1_v5_gn_5_80860_novel10,Lsat_1_v5_gn_5_80860_novel15,Lsat_1_v5_gn_5_80860_novel01,Lsat_1_v5_gn_5_80860_novel08
Dovetail_09Sept_Map_inspected_12_07_2015_1_v8_lg_5	Lsat_1_v5_gn_5_80860	+	A3	181730998-181731047	Lsat_1_v5_gn_5_80860_novel09	Lsat_1_v5_gn_5_80860_novel03,Lsat_1_v5_gn_5_80860_novel05,Lsat_1_v5_gn_5_80860_novel06,Lsat_1_v5_gn_5_80860_novel02,Lsat_1_v5_gn_5_80860_novel13,Lsat_1_v5_gn_5_80860_novel14,Lsat_1_v5_gn_5_80860_novel10,Lsat_1_v5_gn_5_80860_novel15,Lsat_1_v5_gn_5_80860_novel09
Dovetail_09Sept_Map_inspected_12_07_2015_1_v8_lg_5	Lsat_1_v5_gn_5_80860	+	A3	181747093-181747099	Lsat_1_v5_gn_5_80860_novel08,Lsat_1_v5_gn_5_80860_novel13,Lsat_1_v5_gn_5_80860_novel01,Lsat_1_v5_gn_5_80860_novel02,Lsat_1_v5_gn_5_80860_novel15	Lsat_1_v5_gn_5_80860_novel11,Lsat_1_v5_gn_5_80860_novel01,Lsat_1_v5_gn_5_80860_novel02,Lsat_1_v5_gn_5_80860_novel08,Lsat_1_v5_gn_5_80860_novel13,Lsat_1_v5_gn_5_80860_novel14,Lsat_1_v5_gn_5_80860_novel15
Dovetail_09Sept_Map_inspected_12_07_2015_1_v8_lg_5	Lsat_1_v5_gn_5_77240	+	A3	171278823-171278840	Lsat_1_v5_gn_5_77240_novel15,Lsat_1_v5_gn_5_77240_novel14,Lsat_1_v5_gn_5_77240_novel11,Lsat_1_v5_gn_5_77240_novel10,Lsat_1_v5_gn_5_77240_novel13,Lsat_1_v5_gn_5_77240_novel12,Lsat_1_v5_gn_5_77240.MRNA1_,Lsat_1_v5_gn_5_77240_novel02,Lsat_1_v5_gn_5_77240_novel03,Lsat_1_v5_gn_5_77240_novel01,Lsat_1_v5_gn_5_77240_novel06,Lsat_1_v5_gn_5_77240_novel07,Lsat_1_v5_gn_5_77240_novel04,Lsat_1_v5_gn_5_77240_no…	Lsat_1_v5_gn_5_77240_novel05,Lsat_1_v5_gn_5_77240_novel01,Lsat_1_v5_gn_5_77240_novel02,Lsat_1_v5_gn_5_77240_novel03,Lsat_1_v5_gn_5_77240_novel04,Lsat_1_v5_gn_5_77240.MRNA1_,Lsat_1_v5_gn_5_77240_novel06,Lsat_1_v5_gn_5_77240_novel07,Lsat_1_v5_gn_5_77240_novel08,Lsat_1_v5_gn_5_77240_novel09,Lsat_1_v5_gn_5_77240_novel10,Lsat_1_v5_gn_5_77240_novel11,Lsat_1_v5_gn_5_77240_novel12,Lsat_1_v5_gn_5_77240_no…
Dovetail_09Sept_Map_inspected_12_07_2015_1_v8_lg_5	Lsat_1_v5_gn_5_77240	+	A3	171273698-171273700	Lsat_1_v5_gn_5_77240.MRNA1_,Lsat_1_v5_gn_5_77240_novel02,Lsat_1_v5_gn_5_77240_novel03,Lsat_1_v5_gn_5_77240_novel01,Lsat_1_v5_gn_5_77240_novel06,Lsat_1_v5_gn_5_77240_novel07,Lsat_1_v5_gn_5_77240_novel04,Lsat_1_v5_gn_5_77240_novel05	Lsat_1_v5_gn_5_77240_novel09,Lsat_1_v5_gn_5_77240_novel01,Lsat_1_v5_gn_5_77240_novel02,Lsat_1_v5_gn_5_77240_novel03,Lsat_1_v5_gn_5_77240_novel04,Lsat_1_v5_gn_5_77240_novel05,Lsat_1_v5_gn_5_77240.MRNA1_,Lsat_1_v5_gn_5_77240_novel06,Lsat_1_v5_gn_5_77240_novel07,Lsat_1_v5_gn_5_77240_novel08
Dovetail_09Sept_Map_inspected_12_07_2015_1_v8_lg_5	Lsat_1_v5_gn_5_125321	+	A3	249756959-249756974	Lsat_1_v5_gn_5_125321_novel01	Lsat_1_v5_gn_5_125321_novel02,Lsat_1_v5_gn_5_125321_novel01
Dovetail_09Sept_Map_inspected_12_07_2015_1_v8_lg_5	Lsat_1_v5_gn_5_144600	+	A3	276858930-276858938	Lsat_1_v5_gn_5_144600_novel01	Lsat_1_v5_gn_5_144600_novel02,Lsat_1_v5_gn_5_144600_novel01
Dovetail_09Sept_Map_inspected_12_07_2015_1_v8_lg_5	Lsat_1_v5_gn_5_2601	+	A3	5040066-5040087	Lsat_1_v5_gn_5_2601_novel03	Lsat_1_v5_gn_5_2601_novel01,Lsat_1_v5_gn_5_2601_novel02,Lsat_1_v5_gn_5_2601_novel03,Lsat_1_v5_gn_5_2601_novel04
Dovetail_09Sept_Map_inspected_12_07_2015_1_v8_lg_5	Lsat_1_v5_gn_5_162541	+	A3	301291432-301291437	Lsat_1_v5_gn_5_162541_novel02	Lsat_1_v5_gn_5_162541_novel01,Lsat_1_v5_gn_5_162541_novel03,Lsat_1_v5_gn_5_162541_novel04,Lsat_1_v5_gn_5_162541_novel02
Dovetail_09Sept_Map_inspected_12_07_2015_1_v8_lg_5	Lsat_1_v5_gn_5_19060	+	A3	38207656-38207659	Lsat_1_v5_gn_5_19060_novel03	Lsat_1_v5_gn_5_19060_novel01,Lsat_1_v5_gn_5_19060.MRNA1_,Lsat_1_v5_gn_5_19060_novel02,Lsat_1_v5_gn_5_19060_novel04,Lsat_1_v5_gn_5_19060_novel06,Lsat_1_v5_gn_5_19060_novel07,Lsat_1_v5_gn_5_19060_novel03
Dovetail_09Sept_Map_inspected_12_07_2015_1_v8_lg_5	Lsat_1_v5_gn_5_19060	+	A3	38209175-38209199	Lsat_1_v5_gn_5_19060_novel02	Lsat_1_v5_gn_5_19060_novel01,Lsat_1_v5_gn_5_19060.MRNA1_,Lsat_1_v5_gn_5_19060_novel03,Lsat_1_v5_gn_5_19060_novel04,Lsat_1_v5_gn_5_19060_novel06,Lsat_1_v5_gn_5_19060_novel07,Lsat_1_v5_gn_5_19060_novel08,Lsat_1_v5_gn_5_19060_novel09,Lsat_1_v5_gn_5_19060_novel10,Lsat_1_v5_gn_5_19060_novel02
Dovetail_09Sept_Map_inspected_12_07_2015_1_v8_lg_5	Lsat_1_v5_gn_5_49720	+	A3	112327463-112327477	Lsat_1_v5_gn_5_49720_novel01	Lsat_1_v5_gn_5_49720_novel02,Lsat_1_v5_gn_5_49720_novel01
Dovetail_09Sept_Map_inspected_12_07_2015_1_v8_lg_5	Lsat_1_v5_gn_5_99740	+	A3	216517420-216517485	Lsat_1_v5_gn_5_99740_novel05	Lsat_1_v5_gn_5_99740_novel02,Lsat_1_v5_gn_5_99740_novel04,Lsat_1_v5_gn_5_99740_novel06,Lsat_1_v5_gn_5_99740.MRNA1_,Lsat_1_v5_gn_5_99740_novel03,Lsat_1_v5_gn_5_99740_novel05
Dovetail_09Sept_Map_inspected_12_07_2015_1_v8_lg_5	Lsat_1_v5_gn_5_126060	+	A3	251026752-251026788	Lsat_1_v5_gn_5_126060_novel01	Lsat_1_v5_gn_5_126060.MRNA1_,Lsat_1_v5_gn_5_126060_novel03,Lsat_1_v5_gn_5_126060_novel02,Lsat_1_v5_gn_5_126060_novel04,Lsat_1_v5_gn_5_126060_novel05,Lsat_1_v5_gn_5_126060_novel06,Lsat_1_v5_gn_5_126060_novel07,Lsat_1_v5_gn_5_126060_novel01
Dovetail_09Sept_Map_inspected_12_07_2015_1_v8_lg_5	Novelgene0867	+	A3	2555226-2555295	Novelgene0867_novel04,Novelgene0867_novel03	Novelgene0867_novel02,Novelgene0867_novel01,Novelgene0867_novel03,Novelgene0867_novel04
Dovetail_09Sept_Map_inspected_12_07_2015_1_v8_lg_5	Novelgene0867	+	A3	2553960-2553965	Novelgene0867_novel04,Novelgene0867_novel02	Novelgene0867_novel03,Novelgene0867_novel01,Novelgene0867_novel02,Novelgene0867_novel04
Dovetail_09Sept_Map_inspected_12_07_2015_1_v8_lg_5	Novelgene0938	+	A3	162703286-162703290	Novelgene0938_novel03	Novelgene0938_novel01,Novelgene0938_novel02,Novelgene0938_novel03
Dovetail_09Sept_Map_inspected_12_07_2015_1_v8_lg_5	Novelgene0988	+	A3	237708752-237708766	Novelgene0988_novel01	Novelgene0988_novel02,Novelgene0988_novel01
Dovetail_09Sept_Map_inspected_12_07_2015_1_v8_lg_5	Novelgene1022	+	A3	266898255-266898275	Novelgene1022_novel01,Novelgene1022_novel03,Novelgene1022_novel04,Novelgene1022_novel05,Novelgene1022_novel07	Novelgene1022_novel02,Novelgene1022_novel06,Novelgene1022_novel01,Novelgene1022_novel04,Novelgene1022_novel05,Novelgene1022_novel03,Novelgene1022_novel07,Novelgene1022_novel08
Dovetail_09Sept_Map_inspected_12_07_2015_1_v8_lg_5	Novelgene1022	+	A3	266894496-266894499	Novelgene1022_novel01,Novelgene1022_novel02,Novelgene1022_novel03	Novelgene1022_novel04,Novelgene1022_novel01,Novelgene1022_novel02,Novelgene1022_novel03,Novelgene1022_novel06
Dovetail_09Sept_Map_inspected_12_07_2015_1_v8_lg_5	Novelgene1069	+	A3	302230174-302230197	Novelgene1069_novel04,Novelgene1069_novel03	Novelgene1069_novel02,Novelgene1069_novel01,Novelgene1069_novel03,Novelgene1069_novel04
Dovetail_09Sept_Map_inspected_12_07_2015_1_v8_lg_5	Novelgene1087	+	A3	320523482-320523524	Novelgene1087_novel02	Novelgene1087_novel01,Novelgene1087_novel02
Dovetail_09Sept_Map_inspected_12_07_2015_1_v8_lg_5	Novelgene1087	+	A3	320523482-320523536	Novelgene1087_novel03	Novelgene1087_novel01,Novelgene1087_novel03
Dovetail_09Sept_Map_inspected_12_07_2015_1_v8_lg_5	Novelgene1087	+	A3	320523524-320523536	Novelgene1087_novel03	Novelgene1087_novel02,Novelgene1087_novel03
Dovetail_09Sept_Map_inspected_12_07_2015_1_v8_lg_5	Novelgene1096	+	A3	331092812-331093445	Novelgene1096_novel01	Novelgene1096_novel02,Novelgene1096_novel01
Dovetail_09Sept_Map_inspected_12_07_2015_1_v8_lg_5	Lsat_1_v5_gn_5_185401	-	A3	332018887-332018197	Lsat_1_v5_gn_5_185401_novel04	Lsat_1_v5_gn_5_185401_novel03,Lsat_1_v5_gn_5_185401_novel04
Dovetail_09Sept_Map_inspected_12_07_2015_1_v8_lg_5	Lsat_1_v5_gn_5_122901	-	A3	246944969-246944957	Lsat_1_v5_gn_5_122901_novel03	Lsat_1_v5_gn_5_122901_novel01,Lsat_1_v5_gn_5_122901_novel03
Dovetail_09Sept_Map_inspected_12_07_2015_1_v8_lg_5	Lsat_1_v5_gn_5_122901	-	A3	246944981-246944969	Lsat_1_v5_gn_5_122901_novel01	Lsat_1_v5_gn_5_122901_novel02,Lsat_1_v5_gn_5_122901_novel01
Dovetail_09Sept_Map_inspected_12_07_2015_1_v8_lg_5	Lsat_1_v5_gn_5_122901	-	A3	246944981-246944957	Lsat_1_v5_gn_5_122901_novel03	Lsat_1_v5_gn_5_122901_novel02,Lsat_1_v5_gn_5_122901_novel03
Dovetail_09Sept_Map_inspected_12_07_2015_1_v8_lg_5	Lsat_1_v5_gn_5_43721	-	A3	96272680-96272676	Lsat_1_v5_gn_5_43721_novel02	Lsat_1_v5_gn_5_43721.MRNA1_,Lsat_1_v5_gn_5_43721_novel02
Dovetail_09Sept_Map_inspected_12_07_2015_1_v8_lg_5	Lsat_1_v5_gn_5_110441	-	A3	230167291-230167282	Lsat_1_v5_gn_5_110441_novel04	Lsat_1_v5_gn_5_110441_novel01,Lsat_1_v5_gn_5_110441_novel02,Lsat_1_v5_gn_5_110441_novel05,Lsat_1_v5_gn_5_110441_novel03,Lsat_1_v5_gn_5_110441_novel06,Lsat_1_v5_gn_5_110441_novel04
Dovetail_09Sept_Map_inspected_12_07_2015_1_v8_lg_5	Lsat_1_v5_gn_5_110441	-	A3	230168801-230168726	Lsat_1_v5_gn_5_110441_novel04,Lsat_1_v5_gn_5_110441_novel05,Lsat_1_v5_gn_5_110441_novel02	Lsat_1_v5_gn_5_110441_novel01,Lsat_1_v5_gn_5_110441_novel02,Lsat_1_v5_gn_5_110441_novel05,Lsat_1_v5_gn_5_110441_novel03,Lsat_1_v5_gn_5_110441_novel04
Dovetail_09Sept_Map_inspected_12_07_2015_1_v8_lg_5	Lsat_1_v5_gn_5_110441	-	A3	230169301-230169299	Lsat_1_v5_gn_5_110441_novel01	Lsat_1_v5_gn_5_110441_novel02,Lsat_1_v5_gn_5_110441_novel03,Lsat_1_v5_gn_5_110441_novel04,Lsat_1_v5_gn_5_110441_novel01
Dovetail_09Sept_Map_inspected_12_07_2015_1_v8_lg_5	Lsat_1_v5_gn_5_30121	-	A3	62793744-62793728	Lsat_1_v5_gn_5_30121_novel06	Lsat_1_v5_gn_5_30121.MRNA1_,Lsat_1_v5_gn_5_30121_novel01,Lsat_1_v5_gn_5_30121_novel02,Lsat_1_v5_gn_5_30121_novel03,Lsat_1_v5_gn_5_30121_novel05,Lsat_1_v5_gn_5_30121_novel12,Lsat_1_v5_gn_5_30121_novel11,Lsat_1_v5_gn_5_30121_novel10,Lsat_1_v5_gn_5_30121_novel15,Lsat_1_v5_gn_5_30121_novel16,Lsat_1_v5_gn_5_30121_novel18,Lsat_1_v5_gn_5_30121_novel19,Lsat_1_v5_gn_5_30121_novel06
Dovetail_09Sept_Map_inspected_12_07_2015_1_v8_lg_5	Lsat_1_v5_gn_5_30121	-	A3	62793744-62793680	Lsat_1_v5_gn_5_30121_novel07	Lsat_1_v5_gn_5_30121.MRNA1_,Lsat_1_v5_gn_5_30121_novel01,Lsat_1_v5_gn_5_30121_novel02,Lsat_1_v5_gn_5_30121_novel03,Lsat_1_v5_gn_5_30121_novel05,Lsat_1_v5_gn_5_30121_novel12,Lsat_1_v5_gn_5_30121_novel11,Lsat_1_v5_gn_5_30121_novel10,Lsat_1_v5_gn_5_30121_novel15,Lsat_1_v5_gn_5_30121_novel16,Lsat_1_v5_gn_5_30121_novel18,Lsat_1_v5_gn_5_30121_novel19,Lsat_1_v5_gn_5_30121_novel07,Lsat_1_v5_gn_5_30121_no…
Dovetail_09Sept_Map_inspected_12_07_2015_1_v8_lg_5	Lsat_1_v5_gn_5_30121	-	A3	62793728-62793680	Lsat_1_v5_gn_5_30121_novel07	Lsat_1_v5_gn_5_30121_novel06,Lsat_1_v5_gn_5_30121_novel07,Lsat_1_v5_gn_5_30121_novel13
Dovetail_09Sept_Map_inspected_12_07_2015_1_v8_lg_5	Lsat_1_v5_gn_5_65361	-	A3	144925400-144925394	Lsat_1_v5_gn_5_65361_novel03,Lsat_1_v5_gn_5_65361.MRNA1_,Lsat_1_v5_gn_5_65361_novel05	Lsat_1_v5_gn_5_65361_novel06,Lsat_1_v5_gn_5_65361_novel03,Lsat_1_v5_gn_5_65361.MRNA1_,Lsat_1_v5_gn_5_65361_novel04,Lsat_1_v5_gn_5_65361_novel05
Dovetail_09Sept_Map_inspected_12_07_2015_1_v8_lg_5	Lsat_1_v5_gn_5_133560	-	A3	262752856-262752378	Lsat_1_v5_gn_5_133560_novel07,Lsat_1_v5_gn_5_133560_novel06,Lsat_1_v5_gn_5_133560_novel05,Lsat_1_v5_gn_5_133560_novel04,Lsat_1_v5_gn_5_133560_novel03,Lsat_1_v5_gn_5_133560_novel02	Lsat_1_v5_gn_5_133560_novel01,Lsat_1_v5_gn_5_133560_novel02,Lsat_1_v5_gn_5_133560_novel04,Lsat_1_v5_gn_5_133560_novel06,Lsat_1_v5_gn_5_133560_novel03,Lsat_1_v5_gn_5_133560_novel07,Lsat_1_v5_gn_5_133560_novel05,Lsat_1_v5_gn_5_133560_novel09
Dovetail_09Sept_Map_inspected_12_07_2015_1_v8_lg_5	Lsat_1_v5_gn_5_175200	-	A3	318667570-318667418	Lsat_1_v5_gn_5_175200_novel01	Lsat_1_v5_gn_5_175200.MRNA1_,Lsat_1_v5_gn_5_175200_novel01
Dovetail_09Sept_Map_inspected_12_07_2015_1_v8_lg_5	Lsat_1_v5_gn_5_68320	-	A3	156351897-156351888	Lsat_1_v5_gn_5_68320_novel02	Lsat_1_v5_gn_5_68320_novel04,Lsat_1_v5_gn_5_68320_novel02
Dovetail_09Sept_Map_inspected_12_07_2015_1_v8_lg_5	Lsat_1_v5_gn_5_146760	-	A3	280459396-280459380	Lsat_1_v5_gn_5_146760_novel04	Lsat_1_v5_gn_5_146760_novel02,Lsat_1_v5_gn_5_146760_novel03,Lsat_1_v5_gn_5_146760.MRNA1_,Lsat_1_v5_gn_5_146760_novel05,Lsat_1_v5_gn_5_146760_novel07,Lsat_1_v5_gn_5_146760_novel08,Lsat_1_v5_gn_5_146760_novel06,Lsat_1_v5_gn_5_146760_novel04
Dovetail_09Sept_Map_inspected_12_07_2015_1_v8_lg_5	Lsat_1_v5_gn_5_146760	-	A3	280459559-280459544	Lsat_1_v5_gn_5_146760_novel06	Lsat_1_v5_gn_5_146760_novel02,Lsat_1_v5_gn_5_146760_novel03,Lsat_1_v5_gn_5_146760_novel04,Lsat_1_v5_gn_5_146760.MRNA1_,Lsat_1_v5_gn_5_146760_novel05,Lsat_1_v5_gn_5_146760_novel07,Lsat_1_v5_gn_5_146760_novel08,Lsat_1_v5_gn_5_146760_novel06
Dovetail_09Sept_Map_inspected_12_07_2015_1_v8_lg_5	Lsat_1_v5_gn_5_146760	-	A3	280460465-280459893	Lsat_1_v5_gn_5_146760_novel08,Lsat_1_v5_gn_5_146760_novel03,Lsat_1_v5_gn_5_146760_novel04,Lsat_1_v5_gn_5_146760_novel07,Lsat_1_v5_gn_5_146760_novel06	Lsat_1_v5_gn_5_146760_novel02,Lsat_1_v5_gn_5_146760_novel05,Lsat_1_v5_gn_5_146760_novel03,Lsat_1_v5_gn_5_146760_novel04,Lsat_1_v5_gn_5_146760.MRNA1_,Lsat_1_v5_gn_5_146760_novel07,Lsat_1_v5_gn_5_146760_novel08,Lsat_1_v5_gn_5_146760_novel06
Dovetail_09Sept_Map_inspected_12_07_2015_1_v8_lg_5	Lsat_1_v5_gn_5_3700	-	A3	6340237-6340219	Lsat_1_v5_gn_5_3700_novel02	Lsat_1_v5_gn_5_3700_novel01,Lsat_1_v5_gn_5_3700_novel02
Dovetail_09Sept_Map_inspected_12_07_2015_1_v8_lg_5	Lsat_1_v5_gn_5_19401	-	A3	39392668-39392647	Lsat_1_v5_gn_5_19401.MRNA1_	Lsat_1_v5_gn_5_19401_novel02,Lsat_1_v5_gn_5_19401.MRNA1_
Dovetail_09Sept_Map_inspected_12_07_2015_1_v8_lg_5	Lsat_1_v5_gn_5_22540	-	A3	46234040-46234036	Lsat_1_v5_gn_5_22540_novel39,Lsat_1_v5_gn_5_22540_novel16,Lsat_1_v5_gn_5_22540_novel21,Lsat_1_v5_gn_5_22540_novel29	Lsat_1_v5_gn_5_22540_novel01,Lsat_1_v5_gn_5_22540_novel02,Lsat_1_v5_gn_5_22540_novel03,Lsat_1_v5_gn_5_22540_novel04,Lsat_1_v5_gn_5_22540_novel05,Lsat_1_v5_gn_5_22540_novel06,Lsat_1_v5_gn_5_22540_novel07,Lsat_1_v5_gn_5_22540_novel12,Lsat_1_v5_gn_5_22540_novel14,Lsat_1_v5_gn_5_22540_novel15,Lsat_1_v5_gn_5_22540_novel18,Lsat_1_v5_gn_5_22540_novel20,Lsat_1_v5_gn_5_22540_novel19,Lsat_1_v5_gn_5_22540_n…
Dovetail_09Sept_Map_inspected_12_07_2015_1_v8_lg_5	Lsat_1_v5_gn_5_22540	-	A3	46226918-46226905	Lsat_1_v5_gn_5_22540_novel02	Lsat_1_v5_gn_5_22540_novel04,Lsat_1_v5_gn_5_22540_novel02
Dovetail_09Sept_Map_inspected_12_07_2015_1_v8_lg_5	Lsat_1_v5_gn_5_22540	-	A3	46226985-46226905	Lsat_1_v5_gn_5_22540_novel02	Lsat_1_v5_gn_5_22540_novel06,Lsat_1_v5_gn_5_22540_novel02
Dovetail_09Sept_Map_inspected_12_07_2015_1_v8_lg_5	Lsat_1_v5_gn_5_22540	-	A3	46226985-46226918	Lsat_1_v5_gn_5_22540_novel04	Lsat_1_v5_gn_5_22540_novel06,Lsat_1_v5_gn_5_22540_novel04
Dovetail_09Sept_Map_inspected_12_07_2015_1_v8_lg_5	Lsat_1_v5_gn_5_22540	-	A3	46228538-46228288	Lsat_1_v5_gn_5_22540_novel25,Lsat_1_v5_gn_5_22540_novel38,Lsat_1_v5_gn_5_22540_novel39,Lsat_1_v5_gn_5_22540_novel18,Lsat_1_v5_gn_5_22540_novel19,Lsat_1_v5_gn_5_22540_novel24,Lsat_1_v5_gn_5_22540_novel14,Lsat_1_v5_gn_5_22540_novel15,Lsat_1_v5_gn_5_22540_novel30,Lsat_1_v5_gn_5_22540_novel31,Lsat_1_v5_gn_5_22540_novel36,Lsat_1_v5_gn_5_22540_novel37,Lsat_1_v5_gn_5_22540_novel12,Lsat_1_v5_gn_5_22540_n…	Lsat_1_v5_gn_5_22540_novel09,Lsat_1_v5_gn_5_22540_novel01,Lsat_1_v5_gn_5_22540_novel02,Lsat_1_v5_gn_5_22540_novel03,Lsat_1_v5_gn_5_22540_novel04,Lsat_1_v5_gn_5_22540_novel05,Lsat_1_v5_gn_5_22540_novel06,Lsat_1_v5_gn_5_22540_novel07,Lsat_1_v5_gn_5_22540_novel12,Lsat_1_v5_gn_5_22540_novel14,Lsat_1_v5_gn_5_22540_novel15,Lsat_1_v5_gn_5_22540_novel18,Lsat_1_v5_gn_5_22540_novel20,Lsat_1_v5_gn_5_22540_n…
Dovetail_09Sept_Map_inspected_12_07_2015_1_v8_lg_5	Lsat_1_v5_gn_5_123621	-	A3	248639333-248639330	Lsat_1_v5_gn_5_123621_novel04	Lsat_1_v5_gn_5_123621_novel01,Lsat_1_v5_gn_5_123621_novel04
Dovetail_09Sept_Map_inspected_12_07_2015_1_v8_lg_5	Lsat_1_v5_gn_5_123621	-	A3	248637639-248637625	Lsat_1_v5_gn_5_123621_novel01	Lsat_1_v5_gn_5_123621_novel04,Lsat_1_v5_gn_5_123621_novel01
Dovetail_09Sept_Map_inspected_12_07_2015_1_v8_lg_5	Lsat_1_v5_gn_5_127880	-	A3	255053743-255053735	Lsat_1_v5_gn_5_127880_novel02	Lsat_1_v5_gn_5_127880_novel01,Lsat_1_v5_gn_5_127880_novel02
Dovetail_09Sept_Map_inspected_12_07_2015_1_v8_lg_5	Lsat_1_v5_gn_5_127880	-	A3	255053760-255053735	Lsat_1_v5_gn_5_127880_novel02	Lsat_1_v5_gn_5_127880.MRNA1_,Lsat_1_v5_gn_5_127880_novel02
Dovetail_09Sept_Map_inspected_12_07_2015_1_v8_lg_5	Lsat_1_v5_gn_5_127880	-	A3	255053760-255053743	Lsat_1_v5_gn_5_127880_novel01	Lsat_1_v5_gn_5_127880.MRNA1_,Lsat_1_v5_gn_5_127880_novel01
Dovetail_09Sept_Map_inspected_12_07_2015_1_v8_lg_5	Lsat_1_v5_gn_5_21300	-	A3	44511977-44511958	Lsat_1_v5_gn_5_21300_novel04	Lsat_1_v5_gn_5_21300.MRNA1_,Lsat_1_v5_gn_5_21300_novel02,Lsat_1_v5_gn_5_21300_novel03,Lsat_1_v5_gn_5_21300_novel06,Lsat_1_v5_gn_5_21300_novel05,Lsat_1_v5_gn_5_21300_novel04
Dovetail_09Sept_Map_inspected_12_07_2015_1_v8_lg_5	Lsat_1_v5_gn_5_39960	-	A3	86157322-86156927	Lsat_1_v5_gn_5_39960_novel11,Lsat_1_v5_gn_5_39960_novel01	Lsat_1_v5_gn_5_39960_novel02,Lsat_1_v5_gn_5_39960_novel03,Lsat_1_v5_gn_5_39960_novel01,Lsat_1_v5_gn_5_39960_novel11
Dovetail_09Sept_Map_inspected_12_07_2015_1_v8_lg_5	Lsat_1_v5_gn_5_4500	-	A3	8686235-8686223	Lsat_1_v5_gn_5_4500_novel04	Lsat_1_v5_gn_5_4500_novel02,Lsat_1_v5_gn_5_4500_novel03,Lsat_1_v5_gn_5_4500_novel04
Dovetail_09Sept_Map_inspected_12_07_2015_1_v8_lg_5	Lsat_1_v5_gn_5_185161	-	A3	330882038-330882023	Lsat_1_v5_gn_5_185161_novel03	Lsat_1_v5_gn_5_185161.MRNA1_,Lsat_1_v5_gn_5_185161_novel02,Lsat_1_v5_gn_5_185161_novel04,Lsat_1_v5_gn_5_185161_novel08,Lsat_1_v5_gn_5_185161_novel09,Lsat_1_v5_gn_5_185161_novel01,Lsat_1_v5_gn_5_185161_novel05,Lsat_1_v5_gn_5_185161_novel06,Lsat_1_v5_gn_5_185161_novel11,Lsat_1_v5_gn_5_185161_novel16,Lsat_1_v5_gn_5_185161_novel07,Lsat_1_v5_gn_5_185161_novel17,Lsat_1_v5_gn_5_185161_novel18,Lsat_1_v5_…
Dovetail_09Sept_Map_inspected_12_07_2015_1_v8_lg_5	Lsat_1_v5_gn_5_142161	-	A3	271589722-271589718	Lsat_1_v5_gn_5_142161_novel05	Lsat_1_v5_gn_5_142161_novel01,Lsat_1_v5_gn_5_142161_novel02,Lsat_1_v5_gn_5_142161_novel05
Dovetail_09Sept_Map_inspected_12_07_2015_1_v8_lg_5	Lsat_1_v5_gn_5_185281	-	A3	331073572-331073566	Lsat_1_v5_gn_5_185281_novel01	Lsat_1_v5_gn_5_185281_novel02,Lsat_1_v5_gn_5_185281_novel03,Lsat_1_v5_gn_5_185281_novel01
Dovetail_09Sept_Map_inspected_12_07_2015_1_v8_lg_5	Lsat_1_v5_gn_5_56320	-	A3	129725270-129725234	Lsat_1_v5_gn_5_56320_novel06	Lsat_1_v5_gn_5_56320_novel01,Lsat_1_v5_gn_5_56320_novel02,Lsat_1_v5_gn_5_56320_novel03,Lsat_1_v5_gn_5_56320_novel05,Lsat_1_v5_gn_5_56320_novel08,Lsat_1_v5_gn_5_56320_novel07,Lsat_1_v5_gn_5_56320_novel04,Lsat_1_v5_gn_5_56320.MRNA1_,Lsat_1_v5_gn_5_56320_novel10,Lsat_1_v5_gn_5_56320_novel12,Lsat_1_v5_gn_5_56320_novel15,Lsat_1_v5_gn_5_56320_novel06
Dovetail_09Sept_Map_inspected_12_07_2015_1_v8_lg_5	Lsat_1_v5_gn_5_56320	-	A3	129725270-129725243	Lsat_1_v5_gn_5_56320_novel09	Lsat_1_v5_gn_5_56320_novel01,Lsat_1_v5_gn_5_56320_novel02,Lsat_1_v5_gn_5_56320_novel03,Lsat_1_v5_gn_5_56320_novel05,Lsat_1_v5_gn_5_56320_novel08,Lsat_1_v5_gn_5_56320_novel07,Lsat_1_v5_gn_5_56320_novel04,Lsat_1_v5_gn_5_56320.MRNA1_,Lsat_1_v5_gn_5_56320_novel10,Lsat_1_v5_gn_5_56320_novel12,Lsat_1_v5_gn_5_56320_novel15,Lsat_1_v5_gn_5_56320_novel09
Dovetail_09Sept_Map_inspected_12_07_2015_1_v8_lg_5	Lsat_1_v5_gn_5_56320	-	A3	129727089-129725720	Lsat_1_v5_gn_5_56320.MRNA1_	Lsat_1_v5_gn_5_56320_novel03,Lsat_1_v5_gn_5_56320_novel08,Lsat_1_v5_gn_5_56320_novel04,Lsat_1_v5_gn_5_56320_novel05,Lsat_1_v5_gn_5_56320.MRNA1_
Dovetail_09Sept_Map_inspected_12_07_2015_1_v8_lg_5	Lsat_1_v5_gn_5_56320	-	A3	129724435-129724254	Lsat_1_v5_gn_5_56320_novel03	Lsat_1_v5_gn_5_56320_novel04,Lsat_1_v5_gn_5_56320_novel13,Lsat_1_v5_gn_5_56320_novel03
Dovetail_09Sept_Map_inspected_12_07_2015_1_v8_lg_5	Lsat_1_v5_gn_5_56320	-	A3	129725243-129725234	Lsat_1_v5_gn_5_56320_novel06	Lsat_1_v5_gn_5_56320_novel09,Lsat_1_v5_gn_5_56320_novel06
Dovetail_09Sept_Map_inspected_12_07_2015_1_v8_lg_5	Lsat_1_v5_gn_5_20880	-	A3	43488019-43487946	Lsat_1_v5_gn_5_20880_novel07	Lsat_1_v5_gn_5_20880_novel04,Lsat_1_v5_gn_5_20880_novel07
Dovetail_09Sept_Map_inspected_12_07_2015_1_v8_lg_5	Lsat_1_v5_gn_5_77001	-	A3	174335594-174335586	Lsat_1_v5_gn_5_77001_novel07,Lsat_1_v5_gn_5_77001_novel25,Lsat_1_v5_gn_5_77001_novel16	Lsat_1_v5_gn_5_77001_novel02,Lsat_1_v5_gn_5_77001.MRNA1_,Lsat_1_v5_gn_5_77001_novel24,Lsat_1_v5_gn_5_77001_novel26,Lsat_1_v5_gn_5_77001_novel18,Lsat_1_v5_gn_5_77001_novel19,Lsat_1_v5_gn_5_77001_novel16,Lsat_1_v5_gn_5_77001_novel07,Lsat_1_v5_gn_5_77001_novel23,Lsat_1_v5_gn_5_77001_novel25
Dovetail_09Sept_Map_inspected_12_07_2015_1_v8_lg_5	Lsat_1_v5_gn_5_77001	-	A3	174336867-174336615	Lsat_1_v5_gn_5_77001_novel04	Lsat_1_v5_gn_5_77001_novel02,Lsat_1_v5_gn_5_77001_novel03,Lsat_1_v5_gn_5_77001.MRNA1_,Lsat_1_v5_gn_5_77001_novel05,Lsat_1_v5_gn_5_77001_novel08,Lsat_1_v5_gn_5_77001_novel10,Lsat_1_v5_gn_5_77001_novel06,Lsat_1_v5_gn_5_77001_novel15,Lsat_1_v5_gn_5_77001_novel16,Lsat_1_v5_gn_5_77001_novel07,Lsat_1_v5_gn_5_77001_novel20,Lsat_1_v5_gn_5_77001_novel21,Lsat_1_v5_gn_5_77001_novel23,Lsat_1_v5_gn_5_77001_no…
Dovetail_09Sept_Map_inspected_12_07_2015_1_v8_lg_5	Lsat_1_v5_gn_5_77001	-	A3	174335652-174335594	Lsat_1_v5_gn_5_77001.MRNA1_,Lsat_1_v5_gn_5_77001_novel02,Lsat_1_v5_gn_5_77001_novel26,Lsat_1_v5_gn_5_77001_novel24,Lsat_1_v5_gn_5_77001_novel18	Lsat_1_v5_gn_5_77001_novel05,Lsat_1_v5_gn_5_77001_novel06,Lsat_1_v5_gn_5_77001_novel17,Lsat_1_v5_gn_5_77001_novel02,Lsat_1_v5_gn_5_77001.MRNA1_,Lsat_1_v5_gn_5_77001_novel24,Lsat_1_v5_gn_5_77001_novel26,Lsat_1_v5_gn_5_77001_novel18,Lsat_1_v5_gn_5_77001_novel19
Dovetail_09Sept_Map_inspected_12_07_2015_1_v8_lg_5	Lsat_1_v5_gn_5_77001	-	A3	174335652-174335586	Lsat_1_v5_gn_5_77001_novel25,Lsat_1_v5_gn_5_77001_novel23,Lsat_1_v5_gn_5_77001_novel16	Lsat_1_v5_gn_5_77001_novel05,Lsat_1_v5_gn_5_77001_novel06,Lsat_1_v5_gn_5_77001_novel17,Lsat_1_v5_gn_5_77001_novel16,Lsat_1_v5_gn_5_77001_novel07,Lsat_1_v5_gn_5_77001_novel23,Lsat_1_v5_gn_5_77001_novel25
Dovetail_09Sept_Map_inspected_12_07_2015_1_v8_lg_5	Lsat_1_v5_gn_5_88160	-	A3	196717354-196717340	Lsat_1_v5_gn_5_88160_novel01	Lsat_1_v5_gn_5_88160_novel02,Lsat_1_v5_gn_5_88160_novel01
Dovetail_09Sept_Map_inspected_12_07_2015_1_v8_lg_5	Lsat_1_v5_gn_5_167061	-	A3	307697916-307697905	Lsat_1_v5_gn_5_167061_novel02	Lsat_1_v5_gn_5_167061_novel01,Lsat_1_v5_gn_5_167061_novel02
Dovetail_09Sept_Map_inspected_12_07_2015_1_v8_lg_5	Lsat_1_v5_gn_5_162580	-	A3	300894662-300894652	Lsat_1_v5_gn_5_162580_novel02	Lsat_1_v5_gn_5_162580_novel01,Lsat_1_v5_gn_5_162580_novel04,Lsat_1_v5_gn_5_162580.MRNA1_,Lsat_1_v5_gn_5_162580_novel02
Dovetail_09Sept_Map_inspected_12_07_2015_1_v8_lg_5	Lsat_1_v5_gn_5_162580	-	A3	300893318-300893308	Lsat_1_v5_gn_5_162580_novel04,Lsat_1_v5_gn_5_162580_novel02	Lsat_1_v5_gn_5_162580.MRNA1_,Lsat_1_v5_gn_5_162580_novel01,Lsat_1_v5_gn_5_162580_novel04,Lsat_1_v5_gn_5_162580_novel02
Dovetail_09Sept_Map_inspected_12_07_2015_1_v8_lg_5	Lsat_1_v5_gn_5_179121	-	A3	325012050-325011826	Lsat_1_v5_gn_5_179121_novel01	Lsat_1_v5_gn_5_179121_novel02,Lsat_1_v5_gn_5_179121_novel01
Dovetail_09Sept_Map_inspected_12_07_2015_1_v8_lg_5	Lsat_1_v5_gn_5_31221	-	A3	65642260-65642212	Lsat_1_v5_gn_5_31221_novel08	Lsat_1_v5_gn_5_31221_novel01,Lsat_1_v5_gn_5_31221_novel03,Lsat_1_v5_gn_5_31221_novel05,Lsat_1_v5_gn_5_31221_novel06,Lsat_1_v5_gn_5_31221_novel04,Lsat_1_v5_gn_5_31221_novel07,Lsat_1_v5_gn_5_31221_novel17,Lsat_1_v5_gn_5_31221_novel08
Dovetail_09Sept_Map_inspected_12_07_2015_1_v8_lg_5	Lsat_1_v5_gn_5_31221	-	A3	65642477-65642260	Lsat_1_v5_gn_5_31221_novel04,Lsat_1_v5_gn_5_31221_novel03,Lsat_1_v5_gn_5_31221_novel01,Lsat_1_v5_gn_5_31221_novel07,Lsat_1_v5_gn_5_31221_novel06,Lsat_1_v5_gn_5_31221_novel05	Lsat_1_v5_gn_5_31221_novel09,Lsat_1_v5_gn_5_31221_novel01,Lsat_1_v5_gn_5_31221_novel03,Lsat_1_v5_gn_5_31221_novel05,Lsat_1_v5_gn_5_31221_novel06,Lsat_1_v5_gn_5_31221_novel04,Lsat_1_v5_gn_5_31221_novel07,Lsat_1_v5_gn_5_31221_novel17
Dovetail_09Sept_Map_inspected_12_07_2015_1_v8_lg_5	Lsat_1_v5_gn_5_31221	-	A3	65642477-65642212	Lsat_1_v5_gn_5_31221_novel08	Lsat_1_v5_gn_5_31221_novel09,Lsat_1_v5_gn_5_31221_novel08
Dovetail_09Sept_Map_inspected_12_07_2015_1_v8_lg_5	Lsat_1_v5_gn_5_179340	-	A3	324870937-324870909	Lsat_1_v5_gn_5_179340_novel01	Lsat_1_v5_gn_5_179340_novel02,Lsat_1_v5_gn_5_179340_novel01
Dovetail_09Sept_Map_inspected_12_07_2015_1_v8_lg_5	Lsat_1_v5_gn_5_62020	-	A3	140143384-140141978	Lsat_1_v5_gn_5_62020_novel06	Lsat_1_v5_gn_5_62020_novel01,Lsat_1_v5_gn_5_62020_novel05,Lsat_1_v5_gn_5_62020_novel08,Lsat_1_v5_gn_5_62020_novel11,Lsat_1_v5_gn_5_62020_novel12,Lsat_1_v5_gn_5_62020_novel06
Dovetail_09Sept_Map_inspected_12_07_2015_1_v8_lg_5	Lsat_1_v5_gn_5_34221	-	A3	71937055-71937019	Lsat_1_v5_gn_5_34221.MRNA1_	Lsat_1_v5_gn_5_34221_novel03,Lsat_1_v5_gn_5_34221.MRNA1_
Dovetail_09Sept_Map_inspected_12_07_2015_1_v8_lg_5	Lsat_1_v5_gn_5_57360	-	A3	132910773-132910770	Lsat_1_v5_gn_5_57360_novel07,Lsat_1_v5_gn_5_57360_novel05,Lsat_1_v5_gn_5_57360_novel04,Lsat_1_v5_gn_5_57360_novel03	Lsat_1_v5_gn_5_57360_novel01,Lsat_1_v5_gn_5_57360_novel08,Lsat_1_v5_gn_5_57360_novel03,Lsat_1_v5_gn_5_57360_novel04,Lsat_1_v5_gn_5_57360_novel05,Lsat_1_v5_gn_5_57360_novel07,Lsat_1_v5_gn_5_57360_novel02
Dovetail_09Sept_Map_inspected_12_07_2015_1_v8_lg_5	Lsat_1_v5_gn_5_57360	-	A3	132910954-132910946	Lsat_1_v5_gn_5_57360_novel08	Lsat_1_v5_gn_5_57360_novel01,Lsat_1_v5_gn_5_57360_novel03,Lsat_1_v5_gn_5_57360_novel05,Lsat_1_v5_gn_5_57360_novel07,Lsat_1_v5_gn_5_57360_novel02,Lsat_1_v5_gn_5_57360_novel04,Lsat_1_v5_gn_5_57360_novel08
Dovetail_09Sept_Map_inspected_12_07_2015_1_v8_lg_5	Lsat_1_v5_gn_5_57360	-	A3	132912638-132912630	Lsat_1_v5_gn_5_57360_novel08	Lsat_1_v5_gn_5_57360_novel01,Lsat_1_v5_gn_5_57360_novel03,Lsat_1_v5_gn_5_57360_novel04,Lsat_1_v5_gn_5_57360_novel07,Lsat_1_v5_gn_5_57360_novel02,Lsat_1_v5_gn_5_57360_novel08
Dovetail_09Sept_Map_inspected_12_07_2015_1_v8_lg_5	Lsat_1_v5_gn_5_57360	-	A3	132911468-132911454	Lsat_1_v5_gn_5_57360_novel08,Lsat_1_v5_gn_5_57360_novel07,Lsat_1_v5_gn_5_57360_novel04,Lsat_1_v5_gn_5_57360_novel03	Lsat_1_v5_gn_5_57360_novel02,Lsat_1_v5_gn_5_57360_novel01,Lsat_1_v5_gn_5_57360_novel03,Lsat_1_v5_gn_5_57360_novel04,Lsat_1_v5_gn_5_57360_novel07,Lsat_1_v5_gn_5_57360_novel08
Dovetail_09Sept_Map_inspected_12_07_2015_1_v8_lg_5	Lsat_1_v5_gn_5_1821	-	A3	3784342-3784332	Lsat_1_v5_gn_5_1821_novel04	Lsat_1_v5_gn_5_1821_novel08,Lsat_1_v5_gn_5_1821_novel10,Lsat_1_v5_gn_5_1821_novel11,Lsat_1_v5_gn_5_1821_novel02,Lsat_1_v5_gn_5_1821_novel14,Lsat_1_v5_gn_5_1821_novel16,Lsat_1_v5_gn_5_1821_novel09,Lsat_1_v5_gn_5_1821_novel15,Lsat_1_v5_gn_5_1821_novel19,Lsat_1_v5_gn_5_1821_novel20,Lsat_1_v5_gn_5_1821_novel12,Lsat_1_v5_gn_5_1821_novel04
Dovetail_09Sept_Map_inspected_12_07_2015_1_v8_lg_5	Lsat_1_v5_gn_5_173301	-	A3	316148985-316148981	Lsat_1_v5_gn_5_173301_novel01	Lsat_1_v5_gn_5_173301_novel02,Lsat_1_v5_gn_5_173301.MRNA1_,Lsat_1_v5_gn_5_173301_novel04,Lsat_1_v5_gn_5_173301_novel05,Lsat_1_v5_gn_5_173301_novel01
Dovetail_09Sept_Map_inspected_12_07_2015_1_v8_lg_5	Lsat_1_v5_gn_5_145821	-	A3	274885509-274885498	Lsat_1_v5_gn_5_145821.MRNA1_	Lsat_1_v5_gn_5_145821_novel02,Lsat_1_v5_gn_5_145821.MRNA1_
Dovetail_09Sept_Map_inspected_12_07_2015_1_v8_lg_5	Lsat_1_v5_gn_5_10860	-	A3	20847412-20847391	Lsat_1_v5_gn_5_10860_novel01	Lsat_1_v5_gn_5_10860.MRNA1_,Lsat_1_v5_gn_5_10860_novel01
Dovetail_09Sept_Map_inspected_12_07_2015_1_v8_lg_5	Lsat_1_v5_gn_5_63700	-	A3	143177572-143177569	Lsat_1_v5_gn_5_63700_novel01	Lsat_1_v5_gn_5_63700_novel02,Lsat_1_v5_gn_5_63700_novel06,Lsat_1_v5_gn_5_63700_novel07,Lsat_1_v5_gn_5_63700_novel03,Lsat_1_v5_gn_5_63700_novel08,Lsat_1_v5_gn_5_63700_novel04,Lsat_1_v5_gn_5_63700_novel09,Lsat_1_v5_gn_5_63700_novel05,Lsat_1_v5_gn_5_63700_novel01
Dovetail_09Sept_Map_inspected_12_07_2015_1_v8_lg_5	Lsat_1_v5_gn_5_63700	-	A3	143183960-143183956	Lsat_1_v5_gn_5_63700_novel04	Lsat_1_v5_gn_5_63700_novel02,Lsat_1_v5_gn_5_63700_novel06,Lsat_1_v5_gn_5_63700_novel07,Lsat_1_v5_gn_5_63700_novel03,Lsat_1_v5_gn_5_63700_novel09,Lsat_1_v5_gn_5_63700_novel05,Lsat_1_v5_gn_5_63700_novel10,Lsat_1_v5_gn_5_63700_novel04
Dovetail_09Sept_Map_inspected_12_07_2015_1_v8_lg_5	Lsat_1_v5_gn_5_139861	-	A3	269008346-269008333	Lsat_1_v5_gn_5_139861_novel01	Lsat_1_v5_gn_5_139861.MRNA1_,Lsat_1_v5_gn_5_139861_novel01,Lsat_1_v5_gn_5_139861_novel04
Dovetail_09Sept_Map_inspected_12_07_2015_1_v8_lg_5	Lsat_1_v5_gn_5_121441	-	A3	244783030-244782991	Lsat_1_v5_gn_5_121441_novel04	Lsat_1_v5_gn_5_121441_novel01,Lsat_1_v5_gn_5_121441_novel02,Lsat_1_v5_gn_5_121441_novel04
Dovetail_09Sept_Map_inspected_12_07_2015_1_v8_lg_5	Lsat_1_v5_gn_5_37921	-	A3	83434762-83434744	Lsat_1_v5_gn_5_37921_novel05	Lsat_1_v5_gn_5_37921_novel02,Lsat_1_v5_gn_5_37921_novel03,Lsat_1_v5_gn_5_37921_novel04,Lsat_1_v5_gn_5_37921_novel07,Lsat_1_v5_gn_5_37921_novel05
Dovetail_09Sept_Map_inspected_12_07_2015_1_v8_lg_5	Lsat_1_v5_gn_5_100120	-	A3	216999873-216999781	Lsat_1_v5_gn_5_100120_novel01	Lsat_1_v5_gn_5_100120_novel02,Lsat_1_v5_gn_5_100120_novel01
Dovetail_09Sept_Map_inspected_12_07_2015_1_v8_lg_5	Lsat_1_v5_gn_5_37660	-	A3	80679729-80679538	Lsat_1_v5_gn_5_37660_novel12,Lsat_1_v5_gn_5_37660_novel11,Lsat_1_v5_gn_5_37660_novel10	Lsat_1_v5_gn_5_37660_novel01,Lsat_1_v5_gn_5_37660_novel04,Lsat_1_v5_gn_5_37660_novel08,Lsat_1_v5_gn_5_37660_novel10,Lsat_1_v5_gn_5_37660_novel11,Lsat_1_v5_gn_5_37660_novel12
Dovetail_09Sept_Map_inspected_12_07_2015_1_v8_lg_5	Lsat_1_v5_gn_5_37660	-	A3	80674624-80674621	Lsat_1_v5_gn_5_37660_novel01	Lsat_1_v5_gn_5_37660_novel03,Lsat_1_v5_gn_5_37660_novel04,Lsat_1_v5_gn_5_37660_novel05,Lsat_1_v5_gn_5_37660_novel08,Lsat_1_v5_gn_5_37660_novel01
Dovetail_09Sept_Map_inspected_12_07_2015_1_v8_lg_5	Lsat_1_v5_gn_5_187781	-	A3	334663339-334663329	Lsat_1_v5_gn_5_187781_novel01	Lsat_1_v5_gn_5_187781.MRNA1_,Lsat_1_v5_gn_5_187781_novel01
Dovetail_09Sept_Map_inspected_12_07_2015_1_v8_lg_5	Lsat_1_v5_gn_5_2221	-	A3	3982990-3982974	Lsat_1_v5_gn_5_2221_novel01	Lsat_1_v5_gn_5_2221_novel02,Lsat_1_v5_gn_5_2221_novel01,Lsat_1_v5_gn_5_2221.MRNA1_
Dovetail_09Sept_Map_inspected_12_07_2015_1_v8_lg_5	Lsat_1_v5_gn_5_129941	-	A3	259856911-259856904	Lsat_1_v5_gn_5_129941_novel03	Lsat_1_v5_gn_5_129941_novel02,Lsat_1_v5_gn_5_129941_novel03
Dovetail_09Sept_Map_inspected_12_07_2015_1_v8_lg_5	Lsat_1_v5_gn_5_106961	-	A3	227212610-227212600	Lsat_1_v5_gn_5_106961_novel02,Lsat_1_v5_gn_5_106961_novel03,Lsat_1_v5_gn_5_106961_novel01	Lsat_1_v5_gn_5_106961.MRNA1_,Lsat_1_v5_gn_5_106961_novel08,Lsat_1_v5_gn_5_106961_novel09,Lsat_1_v5_gn_5_106961_novel01,Lsat_1_v5_gn_5_106961_novel03,Lsat_1_v5_gn_5_106961_novel05,Lsat_1_v5_gn_5_106961_novel02
Dovetail_09Sept_Map_inspected_12_07_2015_1_v8_lg_5	Lsat_1_v5_gn_5_90720	-	A3	201472168-201472106	Lsat_1_v5_gn_5_90720_novel02	Lsat_1_v5_gn_5_90720_novel01,Lsat_1_v5_gn_5_90720_novel04,Lsat_1_v5_gn_5_90720_novel03,Lsat_1_v5_gn_5_90720_novel05,Lsat_1_v5_gn_5_90720_novel10,Lsat_1_v5_gn_5_90720_novel11,Lsat_1_v5_gn_5_90720_novel12,Lsat_1_v5_gn_5_90720_novel13,Lsat_1_v5_gn_5_90720_novel15,Lsat_1_v5_gn_5_90720_novel14,Lsat_1_v5_gn_5_90720_novel16,Lsat_1_v5_gn_5_90720_novel18,Lsat_1_v5_gn_5_90720_novel19,Lsat_1_v5_gn_5_90720_n…
Dovetail_09Sept_Map_inspected_12_07_2015_1_v8_lg_5	Lsat_1_v5_gn_5_90720	-	A3	201475735-201475699	Lsat_1_v5_gn_5_90720_novel20,Lsat_1_v5_gn_5_90720_novel21,Lsat_1_v5_gn_5_90720_novel22,Lsat_1_v5_gn_5_90720_novel23,Lsat_1_v5_gn_5_90720_novel24,Lsat_1_v5_gn_5_90720_novel25,Lsat_1_v5_gn_5_90720_novel26,Lsat_1_v5_gn_5_90720_novel27,Lsat_1_v5_gn_5_90720_novel29,Lsat_1_v5_gn_5_90720_novel31,Lsat_1_v5_gn_5_90720_novel19,Lsat_1_v5_gn_5_90720_novel18,Lsat_1_v5_gn_5_90720_novel08,Lsat_1_v5_gn_5_90720_n…	Lsat_1_v5_gn_5_90720_novel06,Lsat_1_v5_gn_5_90720_novel01,Lsat_1_v5_gn_5_90720_novel04,Lsat_1_v5_gn_5_90720_novel03,Lsat_1_v5_gn_5_90720_novel05,Lsat_1_v5_gn_5_90720_novel10,Lsat_1_v5_gn_5_90720_novel11,Lsat_1_v5_gn_5_90720_novel13,Lsat_1_v5_gn_5_90720_novel14,Lsat_1_v5_gn_5_90720_novel18,Lsat_1_v5_gn_5_90720_novel19,Lsat_1_v5_gn_5_90720_novel22,Lsat_1_v5_gn_5_90720_novel21,Lsat_1_v5_gn_5_90720_n…
Dovetail_09Sept_Map_inspected_12_07_2015_1_v8_lg_5	Lsat_1_v5_gn_5_79500	-	A3	177215404-177215401	Lsat_1_v5_gn_5_79500_novel01	Lsat_1_v5_gn_5_79500.MRNA1_,Lsat_1_v5_gn_5_79500_novel02,Lsat_1_v5_gn_5_79500_novel01
Dovetail_09Sept_Map_inspected_12_07_2015_1_v8_lg_5	Lsat_1_v5_gn_5_79400	-	A3	177313978-177313964	Lsat_1_v5_gn_5_79400_novel02	Lsat_1_v5_gn_5_79400_novel01,Lsat_1_v5_gn_5_79400_novel02
Dovetail_09Sept_Map_inspected_12_07_2015_1_v8_lg_5	Lsat_1_v5_gn_5_47180	-	A3	108968102-108968072	Lsat_1_v5_gn_5_47180_novel03,Lsat_1_v5_gn_5_47180.MRNA1_	Lsat_1_v5_gn_5_47180_novel01,Lsat_1_v5_gn_5_47180_novel04,Lsat_1_v5_gn_5_47180.MRNA1_,Lsat_1_v5_gn_5_47180_novel03,Lsat_1_v5_gn_5_47180_novel05
Dovetail_09Sept_Map_inspected_12_07_2015_1_v8_lg_5	Lsat_1_v5_gn_5_45321	-	A3	97811876-97811854	Lsat_1_v5_gn_5_45321_novel02	Lsat_1_v5_gn_5_45321_novel01,Lsat_1_v5_gn_5_45321_novel02
Dovetail_09Sept_Map_inspected_12_07_2015_1_v8_lg_5	Lsat_1_v5_gn_5_142340	-	A3	274072674-274072655	Lsat_1_v5_gn_5_142340_novel07	Lsat_1_v5_gn_5_142340.MRNA1_,Lsat_1_v5_gn_5_142340_novel02,Lsat_1_v5_gn_5_142340_novel03,Lsat_1_v5_gn_5_142340_novel06,Lsat_1_v5_gn_5_142340_novel05,Lsat_1_v5_gn_5_142340_novel07
Dovetail_09Sept_Map_inspected_12_07_2015_1_v8_lg_5	Lsat_1_v5_gn_5_59321	-	A3	138715382-138715315	Lsat_1_v5_gn_5_59321_novel03	Lsat_1_v5_gn_5_59321_novel01,Lsat_1_v5_gn_5_59321_novel15,Lsat_1_v5_gn_5_59321_novel16,Lsat_1_v5_gn_5_59321_novel02,Lsat_1_v5_gn_5_59321_novel18,Lsat_1_v5_gn_5_59321_novel19,Lsat_1_v5_gn_5_59321_novel24,Lsat_1_v5_gn_5_59321_novel26,Lsat_1_v5_gn_5_59321_novel28,Lsat_1_v5_gn_5_59321_novel33,Lsat_1_v5_gn_5_59321_novel34,Lsat_1_v5_gn_5_59321_novel36,Lsat_1_v5_gn_5_59321_novel30,Lsat_1_v5_gn_5_59321_n…
Dovetail_09Sept_Map_inspected_12_07_2015_1_v8_lg_5	Lsat_1_v5_gn_5_59321	-	A3	138716881-138716850	Lsat_1_v5_gn_5_59321_novel38	Lsat_1_v5_gn_5_59321_novel01,Lsat_1_v5_gn_5_59321_novel15,Lsat_1_v5_gn_5_59321_novel16,Lsat_1_v5_gn_5_59321_novel02,Lsat_1_v5_gn_5_59321_novel03,Lsat_1_v5_gn_5_59321_novel18,Lsat_1_v5_gn_5_59321_novel19,Lsat_1_v5_gn_5_59321_novel24,Lsat_1_v5_gn_5_59321_novel26,Lsat_1_v5_gn_5_59321_novel28,Lsat_1_v5_gn_5_59321_novel33,Lsat_1_v5_gn_5_59321_novel34,Lsat_1_v5_gn_5_59321_novel36,Lsat_1_v5_gn_5_59321_n…
Dovetail_09Sept_Map_inspected_12_07_2015_1_v8_lg_5	Lsat_1_v5_gn_5_59321	-	A3	138722180-138722152	Lsat_1_v5_gn_5_59321_novel41	Lsat_1_v5_gn_5_59321_novel01,Lsat_1_v5_gn_5_59321_novel02,Lsat_1_v5_gn_5_59321_novel03,Lsat_1_v5_gn_5_59321_novel19,Lsat_1_v5_gn_5_59321_novel24,Lsat_1_v5_gn_5_59321_novel26,Lsat_1_v5_gn_5_59321_novel28,Lsat_1_v5_gn_5_59321_novel33,Lsat_1_v5_gn_5_59321_novel34,Lsat_1_v5_gn_5_59321_novel36,Lsat_1_v5_gn_5_59321_novel04,Lsat_1_v5_gn_5_59321_novel05,Lsat_1_v5_gn_5_59321_novel42,Lsat_1_v5_gn_5_59321_n…
Dovetail_09Sept_Map_inspected_12_07_2015_1_v8_lg_5	Lsat_1_v5_gn_5_59321	-	A3	138720015-138720008	Lsat_1_v5_gn_5_59321_novel50,Lsat_1_v5_gn_5_59321_novel17,Lsat_1_v5_gn_5_59321_novel20,Lsat_1_v5_gn_5_59321_novel31	Lsat_1_v5_gn_5_59321_novel15,Lsat_1_v5_gn_5_59321_novel16,Lsat_1_v5_gn_5_59321_novel02,Lsat_1_v5_gn_5_59321_novel03,Lsat_1_v5_gn_5_59321_novel18,Lsat_1_v5_gn_5_59321_novel19,Lsat_1_v5_gn_5_59321_novel24,Lsat_1_v5_gn_5_59321_novel26,Lsat_1_v5_gn_5_59321_novel28,Lsat_1_v5_gn_5_59321_novel33,Lsat_1_v5_gn_5_59321_novel34,Lsat_1_v5_gn_5_59321_novel36,Lsat_1_v5_gn_5_59321_novel30,Lsat_1_v5_gn_5_59321_n…
Dovetail_09Sept_Map_inspected_12_07_2015_1_v8_lg_5	Lsat_1_v5_gn_5_59321	-	A3	138721108-138721103	Lsat_1_v5_gn_5_59321_novel52,Lsat_1_v5_gn_5_59321_novel50,Lsat_1_v5_gn_5_59321_novel28,Lsat_1_v5_gn_5_59321_novel29,Lsat_1_v5_gn_5_59321_novel37,Lsat_1_v5_gn_5_59321_novel31,Lsat_1_v5_gn_5_59321_novel46	Lsat_1_v5_gn_5_59321_novel15,Lsat_1_v5_gn_5_59321_novel02,Lsat_1_v5_gn_5_59321_novel03,Lsat_1_v5_gn_5_59321_novel18,Lsat_1_v5_gn_5_59321_novel19,Lsat_1_v5_gn_5_59321_novel24,Lsat_1_v5_gn_5_59321_novel26,Lsat_1_v5_gn_5_59321_novel33,Lsat_1_v5_gn_5_59321_novel34,Lsat_1_v5_gn_5_59321_novel36,Lsat_1_v5_gn_5_59321_novel30,Lsat_1_v5_gn_5_59321_novel04,Lsat_1_v5_gn_5_59321_novel41,Lsat_1_v5_gn_5_59321_n…
Dovetail_09Sept_Map_inspected_12_07_2015_1_v8_lg_5	Lsat_1_v5_gn_5_59321	-	A3	138723922-138723362	Lsat_1_v5_gn_5_59321_novel34	Lsat_1_v5_gn_5_59321_novel35,Lsat_1_v5_gn_5_59321_novel34,Lsat_1_v5_gn_5_59321_novel52
Dovetail_09Sept_Map_inspected_12_07_2015_1_v8_lg_5	Lsat_1_v5_gn_5_59321	-	A3	138716082-138716070	Lsat_1_v5_gn_5_59321.MRNA1_,Lsat_1_v5_gn_5_59321_novel53,Lsat_1_v5_gn_5_59321_novel52,Lsat_1_v5_gn_5_59321_novel51,Lsat_1_v5_gn_5_59321_novel50,Lsat_1_v5_gn_5_59321_novel57,Lsat_1_v5_gn_5_59321_novel56,Lsat_1_v5_gn_5_59321_novel55,Lsat_1_v5_gn_5_59321_novel18,Lsat_1_v5_gn_5_59321_novel17,Lsat_1_v5_gn_5_59321_novel16,Lsat_1_v5_gn_5_59321_novel15,Lsat_1_v5_gn_5_59321_novel14,Lsat_1_v5_gn_5_59321_no…	Lsat_1_v5_gn_5_59321_novel12,Lsat_1_v5_gn_5_59321_novel01,Lsat_1_v5_gn_5_59321_novel15,Lsat_1_v5_gn_5_59321_novel16,Lsat_1_v5_gn_5_59321_novel02,Lsat_1_v5_gn_5_59321_novel03,Lsat_1_v5_gn_5_59321_novel18,Lsat_1_v5_gn_5_59321_novel19,Lsat_1_v5_gn_5_59321_novel24,Lsat_1_v5_gn_5_59321_novel26,Lsat_1_v5_gn_5_59321_novel28,Lsat_1_v5_gn_5_59321_novel33,Lsat_1_v5_gn_5_59321_novel34,Lsat_1_v5_gn_5_59321_n…
Dovetail_09Sept_Map_inspected_12_07_2015_1_v8_lg_5	Lsat_1_v5_gn_5_51680	-	A3	117837238-117837220	Lsat_1_v5_gn_5_51680_novel02	Lsat_1_v5_gn_5_51680_novel01,Lsat_1_v5_gn_5_51680_novel03,Lsat_1_v5_gn_5_51680_novel02
Dovetail_09Sept_Map_inspected_12_07_2015_1_v8_lg_5	Lsat_1_v5_gn_5_128581	-	A3	253563275-253563265	Lsat_1_v5_gn_5_128581_novel03	Lsat_1_v5_gn_5_128581_novel02,Lsat_1_v5_gn_5_128581_novel04,Lsat_1_v5_gn_5_128581_novel03
Dovetail_09Sept_Map_inspected_12_07_2015_1_v8_lg_5	Lsat_1_v5_gn_5_142520	-	A3	273593450-273593431	Lsat_1_v5_gn_5_142520_novel07	Lsat_1_v5_gn_5_142520_novel01,Lsat_1_v5_gn_5_142520_novel02,Lsat_1_v5_gn_5_142520_novel03,Lsat_1_v5_gn_5_142520_novel04,Lsat_1_v5_gn_5_142520_novel06,Lsat_1_v5_gn_5_142520_novel05,Lsat_1_v5_gn_5_142520_novel08,Lsat_1_v5_gn_5_142520_novel07
Dovetail_09Sept_Map_inspected_12_07_2015_1_v8_lg_5	Lsat_1_v5_gn_5_88580	-	A3	197261547-197261540	Lsat_1_v5_gn_5_88580_novel04,Lsat_1_v5_gn_5_88580_novel09,Lsat_1_v5_gn_5_88580_novel10,Lsat_1_v5_gn_5_88580_novel15,Lsat_1_v5_gn_5_88580_novel38,Lsat_1_v5_gn_5_88580_novel39	Lsat_1_v5_gn_5_88580_novel01,Lsat_1_v5_gn_5_88580_novel06,Lsat_1_v5_gn_5_88580_novel14,Lsat_1_v5_gn_5_88580_novel16,Lsat_1_v5_gn_5_88580_novel17,Lsat_1_v5_gn_5_88580_novel18,Lsat_1_v5_gn_5_88580_novel19,Lsat_1_v5_gn_5_88580_novel21,Lsat_1_v5_gn_5_88580_novel22,Lsat_1_v5_gn_5_88580_novel07,Lsat_1_v5_gn_5_88580_novel02,Lsat_1_v5_gn_5_88580_novel24,Lsat_1_v5_gn_5_88580_novel25,Lsat_1_v5_gn_5_88580_n…
Dovetail_09Sept_Map_inspected_12_07_2015_1_v8_lg_5	Lsat_1_v5_gn_5_88580	-	A3	197263674-197263652	Lsat_1_v5_gn_5_88580_novel16,Lsat_1_v5_gn_5_88580_novel17,Lsat_1_v5_gn_5_88580_novel09,Lsat_1_v5_gn_5_88580_novel08,Lsat_1_v5_gn_5_88580_novel25,Lsat_1_v5_gn_5_88580_novel24,Lsat_1_v5_gn_5_88580_novel27,Lsat_1_v5_gn_5_88580_novel26,Lsat_1_v5_gn_5_88580_novel29,Lsat_1_v5_gn_5_88580_novel01,Lsat_1_v5_gn_5_88580_novel04,Lsat_1_v5_gn_5_88580.MRNA1_,Lsat_1_v5_gn_5_88580_novel18,Lsat_1_v5_gn_5_88580_no…	Lsat_1_v5_gn_5_88580_novel06,Lsat_1_v5_gn_5_88580_novel07,Lsat_1_v5_gn_5_88580_novel02,Lsat_1_v5_gn_5_88580_novel05,Lsat_1_v5_gn_5_88580_novel01,Lsat_1_v5_gn_5_88580_novel09,Lsat_1_v5_gn_5_88580_novel10,Lsat_1_v5_gn_5_88580_novel14,Lsat_1_v5_gn_5_88580_novel16,Lsat_1_v5_gn_5_88580_novel15,Lsat_1_v5_gn_5_88580_novel17,Lsat_1_v5_gn_5_88580_novel18,Lsat_1_v5_gn_5_88580_novel19,Lsat_1_v5_gn_5_88580_n…
Dovetail_09Sept_Map_inspected_12_07_2015_1_v8_lg_5	Lsat_1_v5_gn_5_88580	-	A3	197266000-197265906	Lsat_1_v5_gn_5_88580_novel23,Lsat_1_v5_gn_5_88580_novel26,Lsat_1_v5_gn_5_88580_novel01,Lsat_1_v5_gn_5_88580_novel34	Lsat_1_v5_gn_5_88580_novel06,Lsat_1_v5_gn_5_88580_novel10,Lsat_1_v5_gn_5_88580_novel14,Lsat_1_v5_gn_5_88580_novel16,Lsat_1_v5_gn_5_88580_novel15,Lsat_1_v5_gn_5_88580_novel18,Lsat_1_v5_gn_5_88580_novel19,Lsat_1_v5_gn_5_88580_novel21,Lsat_1_v5_gn_5_88580_novel22,Lsat_1_v5_gn_5_88580_novel07,Lsat_1_v5_gn_5_88580_novel24,Lsat_1_v5_gn_5_88580_novel25,Lsat_1_v5_gn_5_88580_novel03,Lsat_1_v5_gn_5_88580.M…
Dovetail_09Sept_Map_inspected_12_07_2015_1_v8_lg_5	Lsat_1_v5_gn_5_88580	-	A3	197266000-197265974	Lsat_1_v5_gn_5_88580_novel02	Lsat_1_v5_gn_5_88580_novel06,Lsat_1_v5_gn_5_88580_novel10,Lsat_1_v5_gn_5_88580_novel14,Lsat_1_v5_gn_5_88580_novel16,Lsat_1_v5_gn_5_88580_novel15,Lsat_1_v5_gn_5_88580_novel18,Lsat_1_v5_gn_5_88580_novel19,Lsat_1_v5_gn_5_88580_novel21,Lsat_1_v5_gn_5_88580_novel22,Lsat_1_v5_gn_5_88580_novel07,Lsat_1_v5_gn_5_88580_novel24,Lsat_1_v5_gn_5_88580_novel25,Lsat_1_v5_gn_5_88580_novel03,Lsat_1_v5_gn_5_88580.M…
Dovetail_09Sept_Map_inspected_12_07_2015_1_v8_lg_5	Lsat_1_v5_gn_5_88580	-	A3	197264207-197263834	Lsat_1_v5_gn_5_88580_novel17,Lsat_1_v5_gn_5_88580_novel09,Lsat_1_v5_gn_5_88580_novel22,Lsat_1_v5_gn_5_88580_novel25,Lsat_1_v5_gn_5_88580_novel24,Lsat_1_v5_gn_5_88580_novel27,Lsat_1_v5_gn_5_88580_novel26,Lsat_1_v5_gn_5_88580_novel29,Lsat_1_v5_gn_5_88580_novel28,Lsat_1_v5_gn_5_88580_novel01,Lsat_1_v5_gn_5_88580_novel06,Lsat_1_v5_gn_5_88580_novel05,Lsat_1_v5_gn_5_88580_novel04,Lsat_1_v5_gn_5_88580.M…	Lsat_1_v5_gn_5_88580_novel07,Lsat_1_v5_gn_5_88580_novel01,Lsat_1_v5_gn_5_88580_novel06,Lsat_1_v5_gn_5_88580_novel09,Lsat_1_v5_gn_5_88580_novel10,Lsat_1_v5_gn_5_88580_novel14,Lsat_1_v5_gn_5_88580_novel15,Lsat_1_v5_gn_5_88580_novel17,Lsat_1_v5_gn_5_88580_novel18,Lsat_1_v5_gn_5_88580_novel19,Lsat_1_v5_gn_5_88580_novel22,Lsat_1_v5_gn_5_88580_novel02,Lsat_1_v5_gn_5_88580_novel24,Lsat_1_v5_gn_5_88580_n…
Dovetail_09Sept_Map_inspected_12_07_2015_1_v8_lg_5	Lsat_1_v5_gn_5_88580	-	A3	197265974-197265906	Lsat_1_v5_gn_5_88580_novel34,Lsat_1_v5_gn_5_88580_novel11,Lsat_1_v5_gn_5_88580_novel26,Lsat_1_v5_gn_5_88580_novel01	Lsat_1_v5_gn_5_88580_novel02,Lsat_1_v5_gn_5_88580_novel01,Lsat_1_v5_gn_5_88580_novel23,Lsat_1_v5_gn_5_88580_novel11,Lsat_1_v5_gn_5_88580_novel34,Lsat_1_v5_gn_5_88580_novel26
Dovetail_09Sept_Map_inspected_12_07_2015_1_v8_lg_5	Lsat_1_v5_gn_5_129901	-	A3	259825875-259825829	Lsat_1_v5_gn_5_129901_novel02	Lsat_1_v5_gn_5_129901_novel03,Lsat_1_v5_gn_5_129901_novel04,Lsat_1_v5_gn_5_129901_novel06,Lsat_1_v5_gn_5_129901_novel02
Dovetail_09Sept_Map_inspected_12_07_2015_1_v8_lg_5	Lsat_1_v5_gn_5_44941	-	A3	101716265-101716248	Lsat_1_v5_gn_5_44941_novel10	Lsat_1_v5_gn_5_44941_novel01,Lsat_1_v5_gn_5_44941_novel03,Lsat_1_v5_gn_5_44941_novel06,Lsat_1_v5_gn_5_44941_novel04,Lsat_1_v5_gn_5_44941_novel11,Lsat_1_v5_gn_5_44941_novel13,Lsat_1_v5_gn_5_44941_novel07,Lsat_1_v5_gn_5_44941_novel15,Lsat_1_v5_gn_5_44941_novel14,Lsat_1_v5_gn_5_44941_novel16,Lsat_1_v5_gn_5_44941_novel19,Lsat_1_v5_gn_5_44941_novel20,Lsat_1_v5_gn_5_44941_novel05,Lsat_1_v5_gn_5_44941_n…
Dovetail_09Sept_Map_inspected_12_07_2015_1_v8_lg_5	Lsat_1_v5_gn_5_44941	-	A3	101720636-101720626	Lsat_1_v5_gn_5_44941_novel27	Lsat_1_v5_gn_5_44941_novel01,Lsat_1_v5_gn_5_44941_novel03,Lsat_1_v5_gn_5_44941_novel06,Lsat_1_v5_gn_5_44941_novel04,Lsat_1_v5_gn_5_44941_novel11,Lsat_1_v5_gn_5_44941_novel13,Lsat_1_v5_gn_5_44941_novel07,Lsat_1_v5_gn_5_44941_novel15,Lsat_1_v5_gn_5_44941_novel14,Lsat_1_v5_gn_5_44941_novel16,Lsat_1_v5_gn_5_44941_novel19,Lsat_1_v5_gn_5_44941_novel20,Lsat_1_v5_gn_5_44941_novel05,Lsat_1_v5_gn_5_44941_n…
Dovetail_09Sept_Map_inspected_12_07_2015_1_v8_lg_5	Lsat_1_v5_gn_5_44941	-	A3	101723437-101723432	Lsat_1_v5_gn_5_44941_novel11,Lsat_1_v5_gn_5_44941_novel38,Lsat_1_v5_gn_5_44941_novel15,Lsat_1_v5_gn_5_44941_novel43,Lsat_1_v5_gn_5_44941_novel07,Lsat_1_v5_gn_5_44941_novel02	Lsat_1_v5_gn_5_44941_novel01,Lsat_1_v5_gn_5_44941_novel06,Lsat_1_v5_gn_5_44941_novel04,Lsat_1_v5_gn_5_44941_novel13,Lsat_1_v5_gn_5_44941_novel14,Lsat_1_v5_gn_5_44941_novel20,Lsat_1_v5_gn_5_44941_novel05,Lsat_1_v5_gn_5_44941_novel21,Lsat_1_v5_gn_5_44941_novel22,Lsat_1_v5_gn_5_44941_novel24,Lsat_1_v5_gn_5_44941_novel26,Lsat_1_v5_gn_5_44941_novel23,Lsat_1_v5_gn_5_44941_novel29,Lsat_1_v5_gn_5_44941_n…
Dovetail_09Sept_Map_inspected_12_07_2015_1_v8_lg_5	Lsat_1_v5_gn_5_44941	-	A3	101728152-101728042	Lsat_1_v5_gn_5_44941_novel28	Lsat_1_v5_gn_5_44941_novel01,Lsat_1_v5_gn_5_44941_novel06,Lsat_1_v5_gn_5_44941_novel04,Lsat_1_v5_gn_5_44941_novel11,Lsat_1_v5_gn_5_44941_novel13,Lsat_1_v5_gn_5_44941_novel07,Lsat_1_v5_gn_5_44941_novel15,Lsat_1_v5_gn_5_44941_novel14,Lsat_1_v5_gn_5_44941_novel05,Lsat_1_v5_gn_5_44941_novel22,Lsat_1_v5_gn_5_44941_novel23,Lsat_1_v5_gn_5_44941_novel27,Lsat_1_v5_gn_5_44941_novel29,Lsat_1_v5_gn_5_44941_n…
Dovetail_09Sept_Map_inspected_12_07_2015_1_v8_lg_5	Lsat_1_v5_gn_5_44941	-	A3	101720188-101718574	Lsat_1_v5_gn_5_44941_novel08	Lsat_1_v5_gn_5_44941_novel07,Lsat_1_v5_gn_5_44941_novel15,Lsat_1_v5_gn_5_44941_novel21,Lsat_1_v5_gn_5_44941_novel34,Lsat_1_v5_gn_5_44941_novel02,Lsat_1_v5_gn_5_44941_novel39,Lsat_1_v5_gn_5_44941_novel41,Lsat_1_v5_gn_5_44941_novel09,Lsat_1_v5_gn_5_44941_novel10,Lsat_1_v5_gn_5_44941_novel43,Lsat_1_v5_gn_5_44941_novel08
Dovetail_09Sept_Map_inspected_12_07_2015_1_v8_lg_5	Lsat_1_v5_gn_5_44941	-	A3	101721327-101721310	Lsat_1_v5_gn_5_44941_novel27,Lsat_1_v5_gn_5_44941_novel06,Lsat_1_v5_gn_5_44941_novel29,Lsat_1_v5_gn_5_44941_novel11,Lsat_1_v5_gn_5_44941_novel10,Lsat_1_v5_gn_5_44941_novel13,Lsat_1_v5_gn_5_44941_novel38,Lsat_1_v5_gn_5_44941_novel15,Lsat_1_v5_gn_5_44941_novel14,Lsat_1_v5_gn_5_44941_novel16,Lsat_1_v5_gn_5_44941_novel33,Lsat_1_v5_gn_5_44941_novel32,Lsat_1_v5_gn_5_44941_novel31,Lsat_1_v5_gn_5_44941_n…	Lsat_1_v5_gn_5_44941_novel41,Lsat_1_v5_gn_5_44941_novel01,Lsat_1_v5_gn_5_44941_novel03,Lsat_1_v5_gn_5_44941_novel06,Lsat_1_v5_gn_5_44941_novel04,Lsat_1_v5_gn_5_44941_novel11,Lsat_1_v5_gn_5_44941_novel13,Lsat_1_v5_gn_5_44941_novel07,Lsat_1_v5_gn_5_44941_novel15,Lsat_1_v5_gn_5_44941_novel14,Lsat_1_v5_gn_5_44941_novel16,Lsat_1_v5_gn_5_44941_novel20,Lsat_1_v5_gn_5_44941_novel05,Lsat_1_v5_gn_5_44941_n…
Dovetail_09Sept_Map_inspected_12_07_2015_1_v8_lg_5	Lsat_1_v5_gn_5_44941	-	A3	101721580-101721497	Lsat_1_v5_gn_5_44941_novel27,Lsat_1_v5_gn_5_44941_novel06,Lsat_1_v5_gn_5_44941_novel07,Lsat_1_v5_gn_5_44941_novel11,Lsat_1_v5_gn_5_44941_novel13,Lsat_1_v5_gn_5_44941_novel38,Lsat_1_v5_gn_5_44941_novel15,Lsat_1_v5_gn_5_44941_novel14,Lsat_1_v5_gn_5_44941_novel16,Lsat_1_v5_gn_5_44941_novel33,Lsat_1_v5_gn_5_44941_novel31,Lsat_1_v5_gn_5_44941_novel30,Lsat_1_v5_gn_5_44941_novel37,Lsat_1_v5_gn_5_44941_n…	Lsat_1_v5_gn_5_44941_novel10,Lsat_1_v5_gn_5_44941_novel01,Lsat_1_v5_gn_5_44941_novel03,Lsat_1_v5_gn_5_44941_novel06,Lsat_1_v5_gn_5_44941_novel04,Lsat_1_v5_gn_5_44941_novel11,Lsat_1_v5_gn_5_44941_novel13,Lsat_1_v5_gn_5_44941_novel07,Lsat_1_v5_gn_5_44941_novel15,Lsat_1_v5_gn_5_44941_novel14,Lsat_1_v5_gn_5_44941_novel16,Lsat_1_v5_gn_5_44941_novel20,Lsat_1_v5_gn_5_44941_novel05,Lsat_1_v5_gn_5_44941_n…
Dovetail_09Sept_Map_inspected_12_07_2015_1_v8_lg_5	Lsat_1_v5_gn_5_30781	-	A3	65383387-65383293	Lsat_1_v5_gn_5_30781_novel01,Lsat_1_v5_gn_5_30781_novel06	Lsat_1_v5_gn_5_30781_novel05,Lsat_1_v5_gn_5_30781_novel01,Lsat_1_v5_gn_5_30781_novel04,Lsat_1_v5_gn_5_30781_novel06
Dovetail_09Sept_Map_inspected_12_07_2015_1_v8_lg_5	Lsat_1_v5_gn_5_101700	-	A3	221402186-221401223	Lsat_1_v5_gn_5_101700_novel02,Lsat_1_v5_gn_5_101700_novel03,Lsat_1_v5_gn_5_101700_novel06,Lsat_1_v5_gn_5_101700_novel07,Lsat_1_v5_gn_5_101700_novel04,Lsat_1_v5_gn_5_101700_novel05,Lsat_1_v5_gn_5_101700_novel08	Lsat_1_v5_gn_5_101700_novel01,Lsat_1_v5_gn_5_101700_novel02,Lsat_1_v5_gn_5_101700_novel03,Lsat_1_v5_gn_5_101700_novel04,Lsat_1_v5_gn_5_101700_novel05,Lsat_1_v5_gn_5_101700_novel07,Lsat_1_v5_gn_5_101700_novel08,Lsat_1_v5_gn_5_101700_novel09,Lsat_1_v5_gn_5_101700_novel06
Dovetail_09Sept_Map_inspected_12_07_2015_1_v8_lg_5	Lsat_1_v5_gn_5_101700	-	A3	221403805-221403801	Lsat_1_v5_gn_5_101700_novel04	Lsat_1_v5_gn_5_101700_novel10,Lsat_1_v5_gn_5_101700_novel04
Dovetail_09Sept_Map_inspected_12_07_2015_1_v8_lg_5	Lsat_1_v5_gn_5_13660	-	A3	25640671-25640234	Lsat_1_v5_gn_5_13660.MRNA1_	Lsat_1_v5_gn_5_13660_novel02,Lsat_1_v5_gn_5_13660.MRNA1_
Dovetail_09Sept_Map_inspected_12_07_2015_1_v8_lg_5	Lsat_1_v5_gn_5_173381	-	A3	316323534-316323486	Lsat_1_v5_gn_5_173381_novel04	Lsat_1_v5_gn_5_173381.MRNA1_,Lsat_1_v5_gn_5_173381_novel04
Dovetail_09Sept_Map_inspected_12_07_2015_1_v8_lg_5	Lsat_1_v5_gn_5_150120	-	A3	285619853-285619775	Lsat_1_v5_gn_5_150120_novel01	Lsat_1_v5_gn_5_150120.MRNA1_,Lsat_1_v5_gn_5_150120_novel02,Lsat_1_v5_gn_5_150120_novel05,Lsat_1_v5_gn_5_150120_novel03,Lsat_1_v5_gn_5_150120_novel01
Dovetail_09Sept_Map_inspected_12_07_2015_1_v8_lg_5	Lsat_1_v5_gn_5_150120	-	A3	285622119-285622109	Lsat_1_v5_gn_5_150120_novel02	Lsat_1_v5_gn_5_150120.MRNA1_,Lsat_1_v5_gn_5_150120_novel01,Lsat_1_v5_gn_5_150120_novel05,Lsat_1_v5_gn_5_150120_novel03,Lsat_1_v5_gn_5_150120_novel06,Lsat_1_v5_gn_5_150120_novel02
Dovetail_09Sept_Map_inspected_12_07_2015_1_v8_lg_5	Lsat_1_v5_gn_5_127380	-	A3	252159070-252158993	Lsat_1_v5_gn_5_127380_novel02	Lsat_1_v5_gn_5_127380_novel01,Lsat_1_v5_gn_5_127380_novel02
Dovetail_09Sept_Map_inspected_12_07_2015_1_v8_lg_5	Lsat_1_v5_gn_5_119101	-	A3	241855883-241855848	Lsat_1_v5_gn_5_119101_novel03	Lsat_1_v5_gn_5_119101.MRNA1_,Lsat_1_v5_gn_5_119101_novel03
Dovetail_09Sept_Map_inspected_12_07_2015_1_v8_lg_5	Lsat_1_v5_gn_5_104861	-	A3	223314830-223314816	Lsat_1_v5_gn_5_104861_novel16,Lsat_1_v5_gn_5_104861.MRNA1_,Lsat_1_v5_gn_5_104861_novel07,Lsat_1_v5_gn_5_104861_novel26	Lsat_1_v5_gn_5_104861_novel25,Lsat_1_v5_gn_5_104861_novel07,Lsat_1_v5_gn_5_104861_novel16,Lsat_1_v5_gn_5_104861_novel19,Lsat_1_v5_gn_5_104861.MRNA1_,Lsat_1_v5_gn_5_104861_novel26
Dovetail_09Sept_Map_inspected_12_07_2015_1_v8_lg_5	Lsat_1_v5_gn_5_15200	-	A3	32883309-32883283	Lsat_1_v5_gn_5_15200_novel02	Lsat_1_v5_gn_5_15200_novel03,Lsat_1_v5_gn_5_15200_novel01,Lsat_1_v5_gn_5_15200_novel02
Dovetail_09Sept_Map_inspected_12_07_2015_1_v8_lg_5	Lsat_1_v5_gn_5_174841	-	A3	319155492-319155489	Lsat_1_v5_gn_5_174841_novel02	Lsat_1_v5_gn_5_174841_novel01,Lsat_1_v5_gn_5_174841_novel02,Lsat_1_v5_gn_5_174841.MRNA1_
Dovetail_09Sept_Map_inspected_12_07_2015_1_v8_lg_5	Lsat_1_v5_gn_5_180001	-	A3	326070035-326069941	Lsat_1_v5_gn_5_180001_novel28	Lsat_1_v5_gn_5_180001_novel01,Lsat_1_v5_gn_5_180001_novel02,Lsat_1_v5_gn_5_180001_novel14,Lsat_1_v5_gn_5_180001_novel16,Lsat_1_v5_gn_5_180001_novel21,Lsat_1_v5_gn_5_180001_novel25,Lsat_1_v5_gn_5_180001_novel23,Lsat_1_v5_gn_5_180001_novel22,Lsat_1_v5_gn_5_180001_novel26,Lsat_1_v5_gn_5_180001_novel03,Lsat_1_v5_gn_5_180001_novel31,Lsat_1_v5_gn_5_180001_novel15,Lsat_1_v5_gn_5_180001_novel36,Lsat_1_v5…
Dovetail_09Sept_Map_inspected_12_07_2015_1_v8_lg_5	Lsat_1_v5_gn_5_180001	-	A3	326070035-326070028	Lsat_1_v5_gn_5_180001_novel35	Lsat_1_v5_gn_5_180001_novel01,Lsat_1_v5_gn_5_180001_novel02,Lsat_1_v5_gn_5_180001_novel14,Lsat_1_v5_gn_5_180001_novel16,Lsat_1_v5_gn_5_180001_novel21,Lsat_1_v5_gn_5_180001_novel25,Lsat_1_v5_gn_5_180001_novel23,Lsat_1_v5_gn_5_180001_novel22,Lsat_1_v5_gn_5_180001_novel26,Lsat_1_v5_gn_5_180001_novel03,Lsat_1_v5_gn_5_180001_novel31,Lsat_1_v5_gn_5_180001_novel15,Lsat_1_v5_gn_5_180001_novel36,Lsat_1_v5…
Dovetail_09Sept_Map_inspected_12_07_2015_1_v8_lg_5	Lsat_1_v5_gn_5_180001	-	A3	326069152-326069148	Lsat_1_v5_gn_5_180001_novel21	Lsat_1_v5_gn_5_180001_novel15,Lsat_1_v5_gn_5_180001_novel21
Dovetail_09Sept_Map_inspected_12_07_2015_1_v8_lg_5	Lsat_1_v5_gn_5_180001	-	A3	326068810-326068792	Lsat_1_v5_gn_5_180001_novel47,Lsat_1_v5_gn_5_180001_novel46,Lsat_1_v5_gn_5_180001_novel45,Lsat_1_v5_gn_5_180001_novel44,Lsat_1_v5_gn_5_180001_novel43,Lsat_1_v5_gn_5_180001_novel42,Lsat_1_v5_gn_5_180001_novel41,Lsat_1_v5_gn_5_180001_novel40,Lsat_1_v5_gn_5_180001_novel49,Lsat_1_v5_gn_5_180001_novel48,Lsat_1_v5_gn_5_180001_novel25,Lsat_1_v5_gn_5_180001_novel24,Lsat_1_v5_gn_5_180001_novel27,Lsat_1_v5…	Lsat_1_v5_gn_5_180001_novel10,Lsat_1_v5_gn_5_180001_novel01,Lsat_1_v5_gn_5_180001_novel02,Lsat_1_v5_gn_5_180001_novel14,Lsat_1_v5_gn_5_180001_novel16,Lsat_1_v5_gn_5_180001_novel21,Lsat_1_v5_gn_5_180001_novel25,Lsat_1_v5_gn_5_180001_novel23,Lsat_1_v5_gn_5_180001_novel22,Lsat_1_v5_gn_5_180001_novel26,Lsat_1_v5_gn_5_180001_novel03,Lsat_1_v5_gn_5_180001_novel31,Lsat_1_v5_gn_5_180001_novel27,Lsat_1_v5…
Dovetail_09Sept_Map_inspected_12_07_2015_1_v8_lg_5	Lsat_1_v5_gn_5_180001	-	A3	326070028-326069941	Lsat_1_v5_gn_5_180001_novel09	Lsat_1_v5_gn_5_180001_novel35,Lsat_1_v5_gn_5_180001_novel28,Lsat_1_v5_gn_5_180001_novel09
Dovetail_09Sept_Map_inspected_12_07_2015_1_v8_lg_5	Lsat_1_v5_gn_5_70881	-	A3	162004112-162004108	Lsat_1_v5_gn_5_70881_novel26	Lsat_1_v5_gn_5_70881_novel01,Lsat_1_v5_gn_5_70881_novel02,Lsat_1_v5_gn_5_70881.MRNA1_,Lsat_1_v5_gn_5_70881_novel04,Lsat_1_v5_gn_5_70881_novel05,Lsat_1_v5_gn_5_70881_novel06,Lsat_1_v5_gn_5_70881_novel08,Lsat_1_v5_gn_5_70881_novel10,Lsat_1_v5_gn_5_70881_novel13,Lsat_1_v5_gn_5_70881_novel16,Lsat_1_v5_gn_5_70881_novel22,Lsat_1_v5_gn_5_70881_novel17,Lsat_1_v5_gn_5_70881_novel23,Lsat_1_v5_gn_5_70881_no…
Dovetail_09Sept_Map_inspected_12_07_2015_1_v8_lg_5	Lsat_1_v5_gn_5_70881	-	A3	162009394-162009366	Lsat_1_v5_gn_5_70881_novel13	Lsat_1_v5_gn_5_70881_novel01,Lsat_1_v5_gn_5_70881_novel02,Lsat_1_v5_gn_5_70881.MRNA1_,Lsat_1_v5_gn_5_70881_novel04,Lsat_1_v5_gn_5_70881_novel05,Lsat_1_v5_gn_5_70881_novel06,Lsat_1_v5_gn_5_70881_novel08,Lsat_1_v5_gn_5_70881_novel16,Lsat_1_v5_gn_5_70881_novel17,Lsat_1_v5_gn_5_70881_novel23,Lsat_1_v5_gn_5_70881_novel12,Lsat_1_v5_gn_5_70881_novel26,Lsat_1_v5_gn_5_70881_novel27,Lsat_1_v5_gn_5_70881_no…
Dovetail_09Sept_Map_inspected_12_07_2015_1_v8_lg_5	Lsat_1_v5_gn_5_70881	-	A3	162012088-162012062	Lsat_1_v5_gn_5_70881_novel23	Lsat_1_v5_gn_5_70881_novel01,Lsat_1_v5_gn_5_70881_novel02,Lsat_1_v5_gn_5_70881.MRNA1_,Lsat_1_v5_gn_5_70881_novel08,Lsat_1_v5_gn_5_70881_novel17,Lsat_1_v5_gn_5_70881_novel12,Lsat_1_v5_gn_5_70881_novel29,Lsat_1_v5_gn_5_70881_novel30,Lsat_1_v5_gn_5_70881_novel32,Lsat_1_v5_gn_5_70881_novel33,Lsat_1_v5_gn_5_70881_novel19,Lsat_1_v5_gn_5_70881_novel18,Lsat_1_v5_gn_5_70881_novel36,Lsat_1_v5_gn_5_70881_no…
Dovetail_09Sept_Map_inspected_12_07_2015_1_v8_lg_5	Lsat_1_v5_gn_5_70881	-	A3	162012846-162012826	Lsat_1_v5_gn_5_70881_novel30,Lsat_1_v5_gn_5_70881_novel33,Lsat_1_v5_gn_5_70881_novel32,Lsat_1_v5_gn_5_70881_novel23,Lsat_1_v5_gn_5_70881_novel36,Lsat_1_v5_gn_5_70881_novel39,Lsat_1_v5_gn_5_70881_novel17,Lsat_1_v5_gn_5_70881_novel16,Lsat_1_v5_gn_5_70881_novel29,Lsat_1_v5_gn_5_70881_novel18,Lsat_1_v5_gn_5_70881.MRNA1_,Lsat_1_v5_gn_5_70881_novel37,Lsat_1_v5_gn_5_70881_novel19,Lsat_1_v5_gn_5_70881_no…	Lsat_1_v5_gn_5_70881_novel20,Lsat_1_v5_gn_5_70881.MRNA1_,Lsat_1_v5_gn_5_70881_novel16,Lsat_1_v5_gn_5_70881_novel17,Lsat_1_v5_gn_5_70881_novel23,Lsat_1_v5_gn_5_70881_novel29,Lsat_1_v5_gn_5_70881_novel30,Lsat_1_v5_gn_5_70881_novel32,Lsat_1_v5_gn_5_70881_novel33,Lsat_1_v5_gn_5_70881_novel19,Lsat_1_v5_gn_5_70881_novel18,Lsat_1_v5_gn_5_70881_novel36,Lsat_1_v5_gn_5_70881_novel37,Lsat_1_v5_gn_5_70881_no…
Dovetail_09Sept_Map_inspected_12_07_2015_1_v8_lg_5	Lsat_1_v5_gn_5_45480	-	A3	108297095-108297087	Lsat_1_v5_gn_5_45480_novel04,Lsat_1_v5_gn_5_45480_novel09,Lsat_1_v5_gn_5_45480_novel08,Lsat_1_v5_gn_5_45480_novel06,Lsat_1_v5_gn_5_45480.MRNA1_,Lsat_1_v5_gn_5_45480_novel01,Lsat_1_v5_gn_5_45480_novel03,Lsat_1_v5_gn_5_45480_novel12,Lsat_1_v5_gn_5_45480_novel13	Lsat_1_v5_gn_5_45480_novel02,Lsat_1_v5_gn_5_45480_novel05,Lsat_1_v5_gn_5_45480_novel01,Lsat_1_v5_gn_5_45480_novel04,Lsat_1_v5_gn_5_45480_novel08,Lsat_1_v5_gn_5_45480.MRNA1_,Lsat_1_v5_gn_5_45480_novel03,Lsat_1_v5_gn_5_45480_novel06,Lsat_1_v5_gn_5_45480_novel09,Lsat_1_v5_gn_5_45480_novel11,Lsat_1_v5_gn_5_45480_novel12,Lsat_1_v5_gn_5_45480_novel13
Dovetail_09Sept_Map_inspected_12_07_2015_1_v8_lg_5	Lsat_1_v5_gn_5_45480	-	A3	108297480-108297087	Lsat_1_v5_gn_5_45480_novel04,Lsat_1_v5_gn_5_45480_novel09,Lsat_1_v5_gn_5_45480_novel08,Lsat_1_v5_gn_5_45480.MRNA1_,Lsat_1_v5_gn_5_45480_novel01,Lsat_1_v5_gn_5_45480_novel03,Lsat_1_v5_gn_5_45480_novel06,Lsat_1_v5_gn_5_45480_novel12,Lsat_1_v5_gn_5_45480_novel13	Lsat_1_v5_gn_5_45480_novel07,Lsat_1_v5_gn_5_45480_novel10,Lsat_1_v5_gn_5_45480_novel01,Lsat_1_v5_gn_5_45480_novel04,Lsat_1_v5_gn_5_45480_novel08,Lsat_1_v5_gn_5_45480.MRNA1_,Lsat_1_v5_gn_5_45480_novel03,Lsat_1_v5_gn_5_45480_novel06,Lsat_1_v5_gn_5_45480_novel09,Lsat_1_v5_gn_5_45480_novel11,Lsat_1_v5_gn_5_45480_novel12,Lsat_1_v5_gn_5_45480_novel13
Dovetail_09Sept_Map_inspected_12_07_2015_1_v8_lg_5	Lsat_1_v5_gn_5_45480	-	A3	108297480-108297095	Lsat_1_v5_gn_5_45480_novel02	Lsat_1_v5_gn_5_45480_novel07,Lsat_1_v5_gn_5_45480_novel10,Lsat_1_v5_gn_5_45480_novel02,Lsat_1_v5_gn_5_45480_novel05
Dovetail_09Sept_Map_inspected_12_07_2015_1_v8_lg_5	Lsat_1_v5_gn_5_120941	-	A3	244336887-244336865	Lsat_1_v5_gn_5_120941.MRNA1_,Lsat_1_v5_gn_5_120941_novel04,Lsat_1_v5_gn_5_120941_novel05,Lsat_1_v5_gn_5_120941_novel06,Lsat_1_v5_gn_5_120941_novel07,Lsat_1_v5_gn_5_120941_novel13,Lsat_1_v5_gn_5_120941_novel12,Lsat_1_v5_gn_5_120941_novel16,Lsat_1_v5_gn_5_120941_novel15	Lsat_1_v5_gn_5_120941_novel08,Lsat_1_v5_gn_5_120941_novel04,Lsat_1_v5_gn_5_120941.MRNA1_,Lsat_1_v5_gn_5_120941_novel12,Lsat_1_v5_gn_5_120941_novel05,Lsat_1_v5_gn_5_120941_novel06,Lsat_1_v5_gn_5_120941_novel07,Lsat_1_v5_gn_5_120941_novel13,Lsat_1_v5_gn_5_120941_novel14,Lsat_1_v5_gn_5_120941_novel15,Lsat_1_v5_gn_5_120941_novel16
Dovetail_09Sept_Map_inspected_12_07_2015_1_v8_lg_5	Lsat_1_v5_gn_5_81601	-	A3	179936958-179935693	Lsat_1_v5_gn_5_81601_novel02,Lsat_1_v5_gn_5_81601_novel06,Lsat_1_v5_gn_5_81601_novel04,Lsat_1_v5_gn_5_81601_novel05	Lsat_1_v5_gn_5_81601_novel03,Lsat_1_v5_gn_5_81601.MRNA1_,Lsat_1_v5_gn_5_81601_novel02,Lsat_1_v5_gn_5_81601_novel04,Lsat_1_v5_gn_5_81601_novel05,Lsat_1_v5_gn_5_81601_novel06
Dovetail_09Sept_Map_inspected_12_07_2015_1_v8_lg_5	Lsat_1_v5_gn_5_75720	-	A3	166414873-166414862	Lsat_1_v5_gn_5_75720_novel03	Lsat_1_v5_gn_5_75720_novel01,Lsat_1_v5_gn_5_75720_novel04,Lsat_1_v5_gn_5_75720_novel05,Lsat_1_v5_gn_5_75720_novel02,Lsat_1_v5_gn_5_75720_novel03
Dovetail_09Sept_Map_inspected_12_07_2015_1_v8_lg_5	Lsat_1_v5_gn_5_180380	-	A3	324413482-324413369	Lsat_1_v5_gn_5_180380_novel02	Lsat_1_v5_gn_5_180380_novel01,Lsat_1_v5_gn_5_180380_novel02
Dovetail_09Sept_Map_inspected_12_07_2015_1_v8_lg_5	Lsat_1_v5_gn_5_180380	-	A3	324410517-324410514	Lsat_1_v5_gn_5_180380_novel01	Lsat_1_v5_gn_5_180380_novel02,Lsat_1_v5_gn_5_180380_novel01,Lsat_1_v5_gn_5_180380_novel03
Dovetail_09Sept_Map_inspected_12_07_2015_1_v8_lg_5	Lsat_1_v5_gn_5_9501	-	A3	18693688-18693654	Lsat_1_v5_gn_5_9501_novel04,Lsat_1_v5_gn_5_9501_novel05,Lsat_1_v5_gn_5_9501.MRNA1_	Lsat_1_v5_gn_5_9501_novel06,Lsat_1_v5_gn_5_9501.MRNA1_,Lsat_1_v5_gn_5_9501_novel03,Lsat_1_v5_gn_5_9501_novel04,Lsat_1_v5_gn_5_9501_novel05
Dovetail_09Sept_Map_inspected_12_07_2015_1_v8_lg_5	Lsat_1_v5_gn_5_20001	-	A3	39507026-39507023	Lsat_1_v5_gn_5_20001_novel02	Lsat_1_v5_gn_5_20001.MRNA1_,Lsat_1_v5_gn_5_20001_novel02
Dovetail_09Sept_Map_inspected_12_07_2015_1_v8_lg_5	Lsat_1_v5_gn_5_93661	-	A3	205562180-205562178	Lsat_1_v5_gn_5_93661.MRNA1_	Lsat_1_v5_gn_5_93661_novel05,Lsat_1_v5_gn_5_93661.MRNA1_
Dovetail_09Sept_Map_inspected_12_07_2015_1_v8_lg_5	Lsat_1_v5_gn_5_23241	-	A3	45999328-45999313	Lsat_1_v5_gn_5_23241.MRNA1_	Lsat_1_v5_gn_5_23241_novel01,Lsat_1_v5_gn_5_23241.MRNA1_
Dovetail_09Sept_Map_inspected_12_07_2015_1_v8_lg_5	Lsat_1_v5_gn_5_184621	-	A3	334596995-334596911	Lsat_1_v5_gn_5_184621_novel06	Lsat_1_v5_gn_5_184621_novel01,Lsat_1_v5_gn_5_184621_novel04,Lsat_1_v5_gn_5_184621_novel05,Lsat_1_v5_gn_5_184621_novel06
Dovetail_09Sept_Map_inspected_12_07_2015_1_v8_lg_5	Lsat_1_v5_gn_5_38921	-	A3	83218555-83218515	Lsat_1_v5_gn_5_38921.MRNA1_	Lsat_1_v5_gn_5_38921_novel02,Lsat_1_v5_gn_5_38921.MRNA1_
Dovetail_09Sept_Map_inspected_12_07_2015_1_v8_lg_5	Lsat_1_v5_gn_5_109401	-	A3	224847819-224847713	Lsat_1_v5_gn_5_109401.MRNA1_	Lsat_1_v5_gn_5_109401_novel02,Lsat_1_v5_gn_5_109401.MRNA1_
Dovetail_09Sept_Map_inspected_12_07_2015_1_v8_lg_5	Lsat_1_v5_gn_5_179300	-	A3	324881718-324881682	Lsat_1_v5_gn_5_179300_novel04	Lsat_1_v5_gn_5_179300_novel01,Lsat_1_v5_gn_5_179300_novel04
Dovetail_09Sept_Map_inspected_12_07_2015_1_v8_lg_5	Lsat_1_v5_gn_5_179300	-	A3	324881724-324881718	Lsat_1_v5_gn_5_179300_novel01	Lsat_1_v5_gn_5_179300_novel03,Lsat_1_v5_gn_5_179300.MRNA1_,Lsat_1_v5_gn_5_179300_novel01
Dovetail_09Sept_Map_inspected_12_07_2015_1_v8_lg_5	Lsat_1_v5_gn_5_179300	-	A3	324881724-324881682	Lsat_1_v5_gn_5_179300_novel04	Lsat_1_v5_gn_5_179300_novel03,Lsat_1_v5_gn_5_179300.MRNA1_,Lsat_1_v5_gn_5_179300_novel04
Dovetail_09Sept_Map_inspected_12_07_2015_1_v8_lg_5	Lsat_1_v5_gn_5_179300	-	A3	324881541-324881538	Lsat_1_v5_gn_5_179300_novel01,Lsat_1_v5_gn_5_179300_novel08,Lsat_1_v5_gn_5_179300_novel03	Lsat_1_v5_gn_5_179300_novel04,Lsat_1_v5_gn_5_179300_novel01,Lsat_1_v5_gn_5_179300_novel03,Lsat_1_v5_gn_5_179300.MRNA1_,Lsat_1_v5_gn_5_179300_novel08
Dovetail_09Sept_Map_inspected_12_07_2015_1_v8_lg_5	Lsat_1_v5_gn_5_35481	-	A3	77331301-77331114	Lsat_1_v5_gn_5_35481_novel06,Lsat_1_v5_gn_5_35481_novel08,Lsat_1_v5_gn_5_35481_novel02,Lsat_1_v5_gn_5_35481_novel12,Lsat_1_v5_gn_5_35481_novel13,Lsat_1_v5_gn_5_35481_novel01	Lsat_1_v5_gn_5_35481_novel03,Lsat_1_v5_gn_5_35481_novel02,Lsat_1_v5_gn_5_35481_novel06,Lsat_1_v5_gn_5_35481_novel01,Lsat_1_v5_gn_5_35481_novel08,Lsat_1_v5_gn_5_35481_novel04,Lsat_1_v5_gn_5_35481_novel12,Lsat_1_v5_gn_5_35481_novel13
Dovetail_09Sept_Map_inspected_12_07_2015_1_v8_lg_5	Lsat_1_v5_gn_5_35481	-	A3	77329184-77329163	Lsat_1_v5_gn_5_35481_novel06,Lsat_1_v5_gn_5_35481_novel09,Lsat_1_v5_gn_5_35481_novel08,Lsat_1_v5_gn_5_35481_novel02,Lsat_1_v5_gn_5_35481_novel03,Lsat_1_v5_gn_5_35481_novel11,Lsat_1_v5_gn_5_35481_novel12,Lsat_1_v5_gn_5_35481_novel13,Lsat_1_v5_gn_5_35481_novel01,Lsat_1_v5_gn_5_35481_novel05	Lsat_1_v5_gn_5_35481_novel10,Lsat_1_v5_gn_5_35481_novel02,Lsat_1_v5_gn_5_35481_novel06,Lsat_1_v5_gn_5_35481_novel05,Lsat_1_v5_gn_5_35481_novel03,Lsat_1_v5_gn_5_35481_novel01,Lsat_1_v5_gn_5_35481_novel08,Lsat_1_v5_gn_5_35481_novel09,Lsat_1_v5_gn_5_35481_novel04,Lsat_1_v5_gn_5_35481_novel11,Lsat_1_v5_gn_5_35481_novel12,Lsat_1_v5_gn_5_35481_novel13
Dovetail_09Sept_Map_inspected_12_07_2015_1_v8_lg_5	Lsat_1_v5_gn_5_35481	-	A3	77324194-77324182	Lsat_1_v5_gn_5_35481_novel03,Lsat_1_v5_gn_5_35481_novel09,Lsat_1_v5_gn_5_35481_novel08,Lsat_1_v5_gn_5_35481_novel10,Lsat_1_v5_gn_5_35481_novel02,Lsat_1_v5_gn_5_35481_novel01,Lsat_1_v5_gn_5_35481_novel06	Lsat_1_v5_gn_5_35481_novel04,Lsat_1_v5_gn_5_35481_novel02,Lsat_1_v5_gn_5_35481_novel06,Lsat_1_v5_gn_5_35481_novel05,Lsat_1_v5_gn_5_35481_novel03,Lsat_1_v5_gn_5_35481_novel01,Lsat_1_v5_gn_5_35481_novel08,Lsat_1_v5_gn_5_35481_novel09,Lsat_1_v5_gn_5_35481_novel10
Dovetail_09Sept_Map_inspected_12_07_2015_1_v8_lg_5	Lsat_1_v5_gn_5_107101	-	A3	227359137-227359128	Lsat_1_v5_gn_5_107101_novel01	Lsat_1_v5_gn_5_107101_novel02,Lsat_1_v5_gn_5_107101_novel01,Lsat_1_v5_gn_5_107101.MRNA1_
Dovetail_09Sept_Map_inspected_12_07_2015_1_v8_lg_5	Lsat_1_v5_gn_5_104320	-	A3	221635624-221635593	Lsat_1_v5_gn_5_104320_novel03	Lsat_1_v5_gn_5_104320_novel01,Lsat_1_v5_gn_5_104320.MRNA1_,Lsat_1_v5_gn_5_104320_novel02,Lsat_1_v5_gn_5_104320_novel03
Dovetail_09Sept_Map_inspected_12_07_2015_1_v8_lg_5	Lsat_1_v5_gn_5_181620	-	A3	329288916-329288906	Lsat_1_v5_gn_5_181620_novel08,Lsat_1_v5_gn_5_181620_novel02,Lsat_1_v5_gn_5_181620_novel13,Lsat_1_v5_gn_5_181620_novel07	Lsat_1_v5_gn_5_181620_novel03,Lsat_1_v5_gn_5_181620_novel04,Lsat_1_v5_gn_5_181620_novel05,Lsat_1_v5_gn_5_181620_novel11,Lsat_1_v5_gn_5_181620_novel14,Lsat_1_v5_gn_5_181620_novel02,Lsat_1_v5_gn_5_181620_novel07,Lsat_1_v5_gn_5_181620_novel10,Lsat_1_v5_gn_5_181620_novel08,Lsat_1_v5_gn_5_181620_novel13
Dovetail_09Sept_Map_inspected_12_07_2015_1_v8_lg_5	Lsat_1_v5_gn_5_181620	-	A3	329300029-329299970	Lsat_1_v5_gn_5_181620_novel09,Lsat_1_v5_gn_5_181620_novel08,Lsat_1_v5_gn_5_181620_novel02,Lsat_1_v5_gn_5_181620_novel01,Lsat_1_v5_gn_5_181620_novel13,Lsat_1_v5_gn_5_181620_novel11,Lsat_1_v5_gn_5_181620_novel05,Lsat_1_v5_gn_5_181620_novel17,Lsat_1_v5_gn_5_181620_novel06,Lsat_1_v5_gn_5_181620_novel12,Lsat_1_v5_gn_5_181620_novel14	Lsat_1_v5_gn_5_181620_novel07,Lsat_1_v5_gn_5_181620_novel10,Lsat_1_v5_gn_5_181620_novel01,Lsat_1_v5_gn_5_181620_novel02,Lsat_1_v5_gn_5_181620_novel05,Lsat_1_v5_gn_5_181620_novel06,Lsat_1_v5_gn_5_181620_novel09,Lsat_1_v5_gn_5_181620_novel08,Lsat_1_v5_gn_5_181620_novel11,Lsat_1_v5_gn_5_181620_novel12,Lsat_1_v5_gn_5_181620_novel13,Lsat_1_v5_gn_5_181620_novel14,Lsat_1_v5_gn_5_181620_novel16,Lsat_1_v5…
Dovetail_09Sept_Map_inspected_12_07_2015_1_v8_lg_5	Lsat_1_v5_gn_5_30421	-	A3	66505063-66505058	Lsat_1_v5_gn_5_30421_novel18	Lsat_1_v5_gn_5_30421_novel02,Lsat_1_v5_gn_5_30421_novel03,Lsat_1_v5_gn_5_30421.MRNA1_,Lsat_1_v5_gn_5_30421_novel14,Lsat_1_v5_gn_5_30421_novel04,Lsat_1_v5_gn_5_30421_novel19,Lsat_1_v5_gn_5_30421_novel05,Lsat_1_v5_gn_5_30421_novel06,Lsat_1_v5_gn_5_30421_novel21,Lsat_1_v5_gn_5_30421_novel13,Lsat_1_v5_gn_5_30421_novel22,Lsat_1_v5_gn_5_30421_novel23,Lsat_1_v5_gn_5_30421_novel01,Lsat_1_v5_gn_5_30421_no…
Dovetail_09Sept_Map_inspected_12_07_2015_1_v8_lg_5	Lsat_1_v5_gn_5_30421	-	A3	66506210-66506181	Lsat_1_v5_gn_5_30421.MRNA1_,Lsat_1_v5_gn_5_30421_novel14,Lsat_1_v5_gn_5_30421_novel08,Lsat_1_v5_gn_5_30421_novel11,Lsat_1_v5_gn_5_30421_novel10,Lsat_1_v5_gn_5_30421_novel13,Lsat_1_v5_gn_5_30421_novel12,Lsat_1_v5_gn_5_30421_novel24,Lsat_1_v5_gn_5_30421_novel25,Lsat_1_v5_gn_5_30421_novel26,Lsat_1_v5_gn_5_30421_novel01,Lsat_1_v5_gn_5_30421_novel19,Lsat_1_v5_gn_5_30421_novel07,Lsat_1_v5_gn_5_30421_no…	Lsat_1_v5_gn_5_30421_novel02,Lsat_1_v5_gn_5_30421_novel03,Lsat_1_v5_gn_5_30421.MRNA1_,Lsat_1_v5_gn_5_30421_novel14,Lsat_1_v5_gn_5_30421_novel04,Lsat_1_v5_gn_5_30421_novel19,Lsat_1_v5_gn_5_30421_novel05,Lsat_1_v5_gn_5_30421_novel06,Lsat_1_v5_gn_5_30421_novel21,Lsat_1_v5_gn_5_30421_novel13,Lsat_1_v5_gn_5_30421_novel22,Lsat_1_v5_gn_5_30421_novel01,Lsat_1_v5_gn_5_30421_novel07,Lsat_1_v5_gn_5_30421_no…
Dovetail_09Sept_Map_inspected_12_07_2015_1_v8_lg_5	Lsat_1_v5_gn_5_30421	-	A3	66508448-66508439	Lsat_1_v5_gn_5_30421_novel11	Lsat_1_v5_gn_5_30421_novel02,Lsat_1_v5_gn_5_30421_novel03,Lsat_1_v5_gn_5_30421.MRNA1_,Lsat_1_v5_gn_5_30421_novel14,Lsat_1_v5_gn_5_30421_novel04,Lsat_1_v5_gn_5_30421_novel19,Lsat_1_v5_gn_5_30421_novel06,Lsat_1_v5_gn_5_30421_novel21,Lsat_1_v5_gn_5_30421_novel13,Lsat_1_v5_gn_5_30421_novel22,Lsat_1_v5_gn_5_30421_novel01,Lsat_1_v5_gn_5_30421_novel07,Lsat_1_v5_gn_5_30421_novel08,Lsat_1_v5_gn_5_30421_no…
Dovetail_09Sept_Map_inspected_12_07_2015_1_v8_lg_5	Lsat_1_v5_gn_5_30421	-	A3	66508682-66508662	Lsat_1_v5_gn_5_30421_novel06	Lsat_1_v5_gn_5_30421_novel02,Lsat_1_v5_gn_5_30421_novel03,Lsat_1_v5_gn_5_30421.MRNA1_,Lsat_1_v5_gn_5_30421_novel14,Lsat_1_v5_gn_5_30421_novel04,Lsat_1_v5_gn_5_30421_novel13,Lsat_1_v5_gn_5_30421_novel01,Lsat_1_v5_gn_5_30421_novel07,Lsat_1_v5_gn_5_30421_novel08,Lsat_1_v5_gn_5_30421_novel25,Lsat_1_v5_gn_5_30421_novel09,Lsat_1_v5_gn_5_30421_novel10,Lsat_1_v5_gn_5_30421_novel20,Lsat_1_v5_gn_5_30421_no…
Dovetail_09Sept_Map_inspected_12_07_2015_1_v8_lg_5	Lsat_1_v5_gn_5_30421	-	A3	66508931-66508927	Lsat_1_v5_gn_5_30421_novel25	Lsat_1_v5_gn_5_30421_novel02,Lsat_1_v5_gn_5_30421_novel03,Lsat_1_v5_gn_5_30421.MRNA1_,Lsat_1_v5_gn_5_30421_novel14,Lsat_1_v5_gn_5_30421_novel04,Lsat_1_v5_gn_5_30421_novel19,Lsat_1_v5_gn_5_30421_novel05,Lsat_1_v5_gn_5_30421_novel06,Lsat_1_v5_gn_5_30421_novel13,Lsat_1_v5_gn_5_30421_novel07,Lsat_1_v5_gn_5_30421_novel08,Lsat_1_v5_gn_5_30421_novel09,Lsat_1_v5_gn_5_30421_novel10,Lsat_1_v5_gn_5_30421_no…
Dovetail_09Sept_Map_inspected_12_07_2015_1_v8_lg_5	Lsat_1_v5_gn_5_30421	-	A3	66506879-66506503	Lsat_1_v5_gn_5_30421_novel14	Lsat_1_v5_gn_5_30421_novel22,Lsat_1_v5_gn_5_30421_novel14
Dovetail_09Sept_Map_inspected_12_07_2015_1_v8_lg_5	Lsat_1_v5_gn_5_28981	-	A3	59418739-59418732	Lsat_1_v5_gn_5_28981_novel08	Lsat_1_v5_gn_5_28981_novel01,Lsat_1_v5_gn_5_28981_novel03,Lsat_1_v5_gn_5_28981_novel06,Lsat_1_v5_gn_5_28981.MRNA1_,Lsat_1_v5_gn_5_28981_novel07,Lsat_1_v5_gn_5_28981_novel09,Lsat_1_v5_gn_5_28981_novel04,Lsat_1_v5_gn_5_28981_novel08
Dovetail_09Sept_Map_inspected_12_07_2015_1_v8_lg_5	Lsat_1_v5_gn_5_28981	-	A3	59419700-59419695	Lsat_1_v5_gn_5_28981_novel06	Lsat_1_v5_gn_5_28981_novel01,Lsat_1_v5_gn_5_28981_novel02,Lsat_1_v5_gn_5_28981_novel05,Lsat_1_v5_gn_5_28981.MRNA1_,Lsat_1_v5_gn_5_28981_novel07,Lsat_1_v5_gn_5_28981_novel09,Lsat_1_v5_gn_5_28981_novel04,Lsat_1_v5_gn_5_28981_novel03,Lsat_1_v5_gn_5_28981_novel06
Dovetail_09Sept_Map_inspected_12_07_2015_1_v8_lg_5	Lsat_1_v5_gn_5_28981	-	A3	59417278-59417275	Lsat_1_v5_gn_5_28981_novel07,Lsat_1_v5_gn_5_28981_novel03,Lsat_1_v5_gn_5_28981_novel09	Lsat_1_v5_gn_5_28981_novel02,Lsat_1_v5_gn_5_28981_novel05,Lsat_1_v5_gn_5_28981_novel06,Lsat_1_v5_gn_5_28981.MRNA1_,Lsat_1_v5_gn_5_28981_novel08,Lsat_1_v5_gn_5_28981_novel10,Lsat_1_v5_gn_5_28981_novel04,Lsat_1_v5_gn_5_28981_novel01,Lsat_1_v5_gn_5_28981_novel03,Lsat_1_v5_gn_5_28981_novel07,Lsat_1_v5_gn_5_28981_novel09
Dovetail_09Sept_Map_inspected_12_07_2015_1_v8_lg_5	Lsat_1_v5_gn_5_28981	-	A3	59421767-59421762	Lsat_1_v5_gn_5_28981_novel01	Lsat_1_v5_gn_5_28981_novel02,Lsat_1_v5_gn_5_28981_novel05,Lsat_1_v5_gn_5_28981.MRNA1_,Lsat_1_v5_gn_5_28981_novel07,Lsat_1_v5_gn_5_28981_novel09,Lsat_1_v5_gn_5_28981_novel01
Dovetail_09Sept_Map_inspected_12_07_2015_1_v8_lg_5	Lsat_1_v5_gn_5_1841	-	A3	3820205-3820184	Lsat_1_v5_gn_5_1841_novel02	Lsat_1_v5_gn_5_1841_novel01,Lsat_1_v5_gn_5_1841_novel04,Lsat_1_v5_gn_5_1841_novel02
Dovetail_09Sept_Map_inspected_12_07_2015_1_v8_lg_5	Lsat_1_v5_gn_5_75740	-	A3	166398151-166398129	Lsat_1_v5_gn_5_75740_novel04	Lsat_1_v5_gn_5_75740_novel01,Lsat_1_v5_gn_5_75740_novel02,Lsat_1_v5_gn_5_75740_novel03,Lsat_1_v5_gn_5_75740.MRNA1_,Lsat_1_v5_gn_5_75740_novel09,Lsat_1_v5_gn_5_75740_novel10,Lsat_1_v5_gn_5_75740_novel13,Lsat_1_v5_gn_5_75740_novel06,Lsat_1_v5_gn_5_75740_novel14,Lsat_1_v5_gn_5_75740_novel15,Lsat_1_v5_gn_5_75740_novel08,Lsat_1_v5_gn_5_75740_novel05,Lsat_1_v5_gn_5_75740_novel07,Lsat_1_v5_gn_5_75740_no…
Dovetail_09Sept_Map_inspected_12_07_2015_1_v8_lg_5	Lsat_1_v5_gn_5_75740	-	A3	166399073-166399047	Lsat_1_v5_gn_5_75740_novel05	Lsat_1_v5_gn_5_75740_novel01,Lsat_1_v5_gn_5_75740_novel02,Lsat_1_v5_gn_5_75740_novel03,Lsat_1_v5_gn_5_75740.MRNA1_,Lsat_1_v5_gn_5_75740_novel09,Lsat_1_v5_gn_5_75740_novel10,Lsat_1_v5_gn_5_75740_novel13,Lsat_1_v5_gn_5_75740_novel04,Lsat_1_v5_gn_5_75740_novel06,Lsat_1_v5_gn_5_75740_novel14,Lsat_1_v5_gn_5_75740_novel15,Lsat_1_v5_gn_5_75740_novel08,Lsat_1_v5_gn_5_75740_novel07,Lsat_1_v5_gn_5_75740_no…
Dovetail_09Sept_Map_inspected_12_07_2015_1_v8_lg_5	Lsat_1_v5_gn_5_75740	-	A3	166401310-166401301	Lsat_1_v5_gn_5_75740_novel11,Lsat_1_v5_gn_5_75740_novel14,Lsat_1_v5_gn_5_75740_novel18,Lsat_1_v5_gn_5_75740_novel20,Lsat_1_v5_gn_5_75740.MRNA1_,Lsat_1_v5_gn_5_75740_novel05,Lsat_1_v5_gn_5_75740_novel04,Lsat_1_v5_gn_5_75740_novel07	Lsat_1_v5_gn_5_75740_novel03,Lsat_1_v5_gn_5_75740_novel09,Lsat_1_v5_gn_5_75740_novel15,Lsat_1_v5_gn_5_75740_novel21,Lsat_1_v5_gn_5_75740_novel02,Lsat_1_v5_gn_5_75740.MRNA1_,Lsat_1_v5_gn_5_75740_novel11,Lsat_1_v5_gn_5_75740_novel04,Lsat_1_v5_gn_5_75740_novel14,Lsat_1_v5_gn_5_75740_novel05,Lsat_1_v5_gn_5_75740_novel07,Lsat_1_v5_gn_5_75740_novel18,Lsat_1_v5_gn_5_75740_novel20
Dovetail_09Sept_Map_inspected_12_07_2015_1_v8_lg_5	Lsat_1_v5_gn_5_75740	-	A3	166401927-166401922	Lsat_1_v5_gn_5_75740_novel12,Lsat_1_v5_gn_5_75740_novel13,Lsat_1_v5_gn_5_75740_novel16	Lsat_1_v5_gn_5_75740_novel03,Lsat_1_v5_gn_5_75740.MRNA1_,Lsat_1_v5_gn_5_75740_novel04,Lsat_1_v5_gn_5_75740_novel06,Lsat_1_v5_gn_5_75740_novel05,Lsat_1_v5_gn_5_75740_novel07,Lsat_1_v5_gn_5_75740_novel18,Lsat_1_v5_gn_5_75740_novel17,Lsat_1_v5_gn_5_75740_novel19,Lsat_1_v5_gn_5_75740_novel21,Lsat_1_v5_gn_5_75740_novel13,Lsat_1_v5_gn_5_75740_novel12,Lsat_1_v5_gn_5_75740_novel16,Lsat_1_v5_gn_5_75740_no…
Dovetail_09Sept_Map_inspected_12_07_2015_1_v8_lg_5	Lsat_1_v5_gn_5_39040	-	A3	83527169-83527151	Lsat_1_v5_gn_5_39040_novel02	Lsat_1_v5_gn_5_39040_novel01,Lsat_1_v5_gn_5_39040_novel04,Lsat_1_v5_gn_5_39040_novel02
Dovetail_09Sept_Map_inspected_12_07_2015_1_v8_lg_5	Lsat_1_v5_gn_5_109261	-	A3	224768250-224768220	Lsat_1_v5_gn_5_109261_novel03	Lsat_1_v5_gn_5_109261.MRNA1_,Lsat_1_v5_gn_5_109261_novel04,Lsat_1_v5_gn_5_109261_novel03
Dovetail_09Sept_Map_inspected_12_07_2015_1_v8_lg_5	Lsat_1_v5_gn_5_132941	-	A3	257714118-257714047	Lsat_1_v5_gn_5_132941_novel15	Lsat_1_v5_gn_5_132941_novel01,Lsat_1_v5_gn_5_132941_novel03,Lsat_1_v5_gn_5_132941_novel02,Lsat_1_v5_gn_5_132941_novel04,Lsat_1_v5_gn_5_132941_novel07,Lsat_1_v5_gn_5_132941_novel11,Lsat_1_v5_gn_5_132941_novel12,Lsat_1_v5_gn_5_132941_novel10,Lsat_1_v5_gn_5_132941_novel08,Lsat_1_v5_gn_5_132941_novel16,Lsat_1_v5_gn_5_132941_novel09,Lsat_1_v5_gn_5_132941_novel14,Lsat_1_v5_gn_5_132941.MRNA1_,Lsat_1_v5_…
Dovetail_09Sept_Map_inspected_12_07_2015_1_v8_lg_5	Lsat_1_v5_gn_5_132941	-	A3	257717446-257717442	Lsat_1_v5_gn_5_132941_novel11	Lsat_1_v5_gn_5_132941_novel01,Lsat_1_v5_gn_5_132941_novel03,Lsat_1_v5_gn_5_132941_novel02,Lsat_1_v5_gn_5_132941_novel04,Lsat_1_v5_gn_5_132941_novel06,Lsat_1_v5_gn_5_132941_novel07,Lsat_1_v5_gn_5_132941_novel12,Lsat_1_v5_gn_5_132941_novel10,Lsat_1_v5_gn_5_132941_novel08,Lsat_1_v5_gn_5_132941_novel09,Lsat_1_v5_gn_5_132941_novel14,Lsat_1_v5_gn_5_132941.MRNA1_,Lsat_1_v5_gn_5_132941_novel15,Lsat_1_v5_…
Dovetail_09Sept_Map_inspected_12_07_2015_1_v8_lg_5	Lsat_1_v5_gn_5_132941	-	A3	257714517-257714486	Lsat_1_v5_gn_5_132941_novel01	Lsat_1_v5_gn_5_132941_novel03,Lsat_1_v5_gn_5_132941_novel02,Lsat_1_v5_gn_5_132941_novel04,Lsat_1_v5_gn_5_132941_novel06,Lsat_1_v5_gn_5_132941_novel07,Lsat_1_v5_gn_5_132941_novel11,Lsat_1_v5_gn_5_132941_novel12,Lsat_1_v5_gn_5_132941_novel10,Lsat_1_v5_gn_5_132941_novel08,Lsat_1_v5_gn_5_132941_novel16,Lsat_1_v5_gn_5_132941_novel09,Lsat_1_v5_gn_5_132941_novel14,Lsat_1_v5_gn_5_132941.MRNA1_,Lsat_1_v5_…
Dovetail_09Sept_Map_inspected_12_07_2015_1_v8_lg_5	Lsat_1_v5_gn_5_132941	-	A3	257718659-257718624	Lsat_1_v5_gn_5_132941_novel01	Lsat_1_v5_gn_5_132941_novel02,Lsat_1_v5_gn_5_132941_novel04,Lsat_1_v5_gn_5_132941_novel06,Lsat_1_v5_gn_5_132941_novel07,Lsat_1_v5_gn_5_132941_novel10,Lsat_1_v5_gn_5_132941_novel08,Lsat_1_v5_gn_5_132941_novel09,Lsat_1_v5_gn_5_132941_novel14,Lsat_1_v5_gn_5_132941.MRNA1_,Lsat_1_v5_gn_5_132941_novel15,Lsat_1_v5_gn_5_132941_novel01,Lsat_1_v5_gn_5_132941_novel03
Dovetail_09Sept_Map_inspected_12_07_2015_1_v8_lg_5	Lsat_1_v5_gn_5_131461	-	A3	255420502-255420490	Lsat_1_v5_gn_5_131461_novel02	Lsat_1_v5_gn_5_131461_novel01,Lsat_1_v5_gn_5_131461_novel02
Dovetail_09Sept_Map_inspected_12_07_2015_1_v8_lg_5	Lsat_1_v5_gn_5_181380	-	A3	326564991-326564578	Lsat_1_v5_gn_5_181380_novel08	Lsat_1_v5_gn_5_181380_novel05,Lsat_1_v5_gn_5_181380_novel02,Lsat_1_v5_gn_5_181380_novel01,Lsat_1_v5_gn_5_181380_novel08
Dovetail_09Sept_Map_inspected_12_07_2015_1_v8_lg_5	Lsat_1_v5_gn_5_48701	-	A3	96690325-96690254	Lsat_1_v5_gn_5_48701_novel08	Lsat_1_v5_gn_5_48701_novel09,Lsat_1_v5_gn_5_48701_novel08
Dovetail_09Sept_Map_inspected_12_07_2015_1_v8_lg_5	Lsat_1_v5_gn_5_48701	-	A3	96692634-96692537	Lsat_1_v5_gn_5_48701_novel03	Lsat_1_v5_gn_5_48701_novel09,Lsat_1_v5_gn_5_48701.MRNA1_,Lsat_1_v5_gn_5_48701_novel12,Lsat_1_v5_gn_5_48701_novel03
Dovetail_09Sept_Map_inspected_12_07_2015_1_v8_lg_5	Lsat_1_v5_gn_5_48701	-	A3	96691097-96691083	Lsat_1_v5_gn_5_48701_novel04,Lsat_1_v5_gn_5_48701_novel12,Lsat_1_v5_gn_5_48701.MRNA1_,Lsat_1_v5_gn_5_48701_novel03,Lsat_1_v5_gn_5_48701_novel08,Lsat_1_v5_gn_5_48701_novel09	Lsat_1_v5_gn_5_48701_novel05,Lsat_1_v5_gn_5_48701_novel10,Lsat_1_v5_gn_5_48701_novel03,Lsat_1_v5_gn_5_48701_novel04,Lsat_1_v5_gn_5_48701_novel08,Lsat_1_v5_gn_5_48701_novel09,Lsat_1_v5_gn_5_48701.MRNA1_,Lsat_1_v5_gn_5_48701_novel12,Lsat_1_v5_gn_5_48701_novel11
Dovetail_09Sept_Map_inspected_12_07_2015_1_v8_lg_5	Lsat_1_v5_gn_5_96021	-	A3	211261103-211261069	Lsat_1_v5_gn_5_96021_novel02	Lsat_1_v5_gn_5_96021_novel01,Lsat_1_v5_gn_5_96021_novel05,Lsat_1_v5_gn_5_96021_novel08,Lsat_1_v5_gn_5_96021_novel07,Lsat_1_v5_gn_5_96021_novel09,Lsat_1_v5_gn_5_96021_novel10,Lsat_1_v5_gn_5_96021_novel11,Lsat_1_v5_gn_5_96021_novel12,Lsat_1_v5_gn_5_96021_novel13,Lsat_1_v5_gn_5_96021_novel20,Lsat_1_v5_gn_5_96021_novel14,Lsat_1_v5_gn_5_96021_novel18,Lsat_1_v5_gn_5_96021_novel15,Lsat_1_v5_gn_5_96021_n…
Dovetail_09Sept_Map_inspected_12_07_2015_1_v8_lg_5	Lsat_1_v5_gn_5_96021	-	A3	211262180-211262175	Lsat_1_v5_gn_5_96021_novel28	Lsat_1_v5_gn_5_96021_novel01,Lsat_1_v5_gn_5_96021_novel05,Lsat_1_v5_gn_5_96021_novel08,Lsat_1_v5_gn_5_96021_novel07,Lsat_1_v5_gn_5_96021_novel09,Lsat_1_v5_gn_5_96021_novel10,Lsat_1_v5_gn_5_96021_novel11,Lsat_1_v5_gn_5_96021_novel12,Lsat_1_v5_gn_5_96021_novel02,Lsat_1_v5_gn_5_96021_novel13,Lsat_1_v5_gn_5_96021_novel20,Lsat_1_v5_gn_5_96021_novel14,Lsat_1_v5_gn_5_96021_novel18,Lsat_1_v5_gn_5_96021_n…
Dovetail_09Sept_Map_inspected_12_07_2015_1_v8_lg_5	Lsat_1_v5_gn_5_96021	-	A3	211261276-211261270	Lsat_1_v5_gn_5_96021_novel01	Lsat_1_v5_gn_5_96021_novel08,Lsat_1_v5_gn_5_96021_novel09,Lsat_1_v5_gn_5_96021_novel10,Lsat_1_v5_gn_5_96021_novel12,Lsat_1_v5_gn_5_96021_novel02,Lsat_1_v5_gn_5_96021_novel13,Lsat_1_v5_gn_5_96021_novel20,Lsat_1_v5_gn_5_96021_novel14,Lsat_1_v5_gn_5_96021_novel18,Lsat_1_v5_gn_5_96021_novel15,Lsat_1_v5_gn_5_96021_novel16,Lsat_1_v5_gn_5_96021_novel23,Lsat_1_v5_gn_5_96021_novel21,Lsat_1_v5_gn_5_96021_n…
Dovetail_09Sept_Map_inspected_12_07_2015_1_v8_lg_5	Lsat_1_v5_gn_5_99761	-	A3	216525520-216525517	Lsat_1_v5_gn_5_99761_novel23	Lsat_1_v5_gn_5_99761.MRNA1_,Lsat_1_v5_gn_5_99761_novel04,Lsat_1_v5_gn_5_99761_novel05,Lsat_1_v5_gn_5_99761_novel06,Lsat_1_v5_gn_5_99761_novel07,Lsat_1_v5_gn_5_99761_novel33,Lsat_1_v5_gn_5_99761_novel28,Lsat_1_v5_gn_5_99761_novel34,Lsat_1_v5_gn_5_99761_novel36,Lsat_1_v5_gn_5_99761_novel35,Lsat_1_v5_gn_5_99761_novel08,Lsat_1_v5_gn_5_99761_novel09,Lsat_1_v5_gn_5_99761_novel10,Lsat_1_v5_gn_5_99761_no…
Dovetail_09Sept_Map_inspected_12_07_2015_1_v8_lg_5	Lsat_1_v5_gn_5_99761	-	A3	216533073-216532996	Lsat_1_v5_gn_5_99761_novel40	Lsat_1_v5_gn_5_99761.MRNA1_,Lsat_1_v5_gn_5_99761_novel38,Lsat_1_v5_gn_5_99761_novel43,Lsat_1_v5_gn_5_99761_novel39,Lsat_1_v5_gn_5_99761_novel56,Lsat_1_v5_gn_5_99761_novel57,Lsat_1_v5_gn_5_99761_novel59,Lsat_1_v5_gn_5_99761_novel60,Lsat_1_v5_gn_5_99761_novel40
Dovetail_09Sept_Map_inspected_12_07_2015_1_v8_lg_5	Lsat_1_v5_gn_5_121061	-	A3	244392031-244391864	Lsat_1_v5_gn_5_121061.MRNA1_	Lsat_1_v5_gn_5_121061_novel01,Lsat_1_v5_gn_5_121061.MRNA1_
Dovetail_09Sept_Map_inspected_12_07_2015_1_v8_lg_5	Lsat_1_v5_gn_5_108001	-	A3	227720425-227720403	Lsat_1_v5_gn_5_108001_novel01	Lsat_1_v5_gn_5_108001_novel02,Lsat_1_v5_gn_5_108001_novel03,Lsat_1_v5_gn_5_108001_novel04,Lsat_1_v5_gn_5_108001_novel05,Lsat_1_v5_gn_5_108001_novel01
Dovetail_09Sept_Map_inspected_12_07_2015_1_v8_lg_5	Lsat_1_v5_gn_5_174401	-	A3	316853643-316853611	Lsat_1_v5_gn_5_174401_novel02	Lsat_1_v5_gn_5_174401.MRNA1_,Lsat_1_v5_gn_5_174401_novel01,Lsat_1_v5_gn_5_174401_novel03,Lsat_1_v5_gn_5_174401_novel04,Lsat_1_v5_gn_5_174401_novel05,Lsat_1_v5_gn_5_174401_novel08,Lsat_1_v5_gn_5_174401_novel02
Dovetail_09Sept_Map_inspected_12_07_2015_1_v8_lg_5	Lsat_1_v5_gn_5_8321	-	A3	17967829-17967826	Lsat_1_v5_gn_5_8321_novel01	Lsat_1_v5_gn_5_8321_novel03,Lsat_1_v5_gn_5_8321_novel01
Dovetail_09Sept_Map_inspected_12_07_2015_1_v8_lg_5	Lsat_1_v5_gn_5_130141	-	A3	260041313-260041298	Lsat_1_v5_gn_5_130141_novel01	Lsat_1_v5_gn_5_130141_novel02,Lsat_1_v5_gn_5_130141_novel06,Lsat_1_v5_gn_5_130141_novel01
Dovetail_09Sept_Map_inspected_12_07_2015_1_v8_lg_5	Lsat_1_v5_gn_5_176920	-	A3	320186703-320186118	Lsat_1_v5_gn_5_176920_novel05,Lsat_1_v5_gn_5_176920_novel02,Lsat_1_v5_gn_5_176920.MRNA1_	Lsat_1_v5_gn_5_176920_novel04,Lsat_1_v5_gn_5_176920_novel02,Lsat_1_v5_gn_5_176920_novel03,Lsat_1_v5_gn_5_176920.MRNA1_,Lsat_1_v5_gn_5_176920_novel05
Dovetail_09Sept_Map_inspected_12_07_2015_1_v8_lg_5	Lsat_1_v5_gn_5_13240	-	A3	26108466-26108462	Lsat_1_v5_gn_5_13240_novel04	Lsat_1_v5_gn_5_13240_novel01,Lsat_1_v5_gn_5_13240_novel02,Lsat_1_v5_gn_5_13240_novel03,Lsat_1_v5_gn_5_13240.MRNA1_,Lsat_1_v5_gn_5_13240_novel05,Lsat_1_v5_gn_5_13240_novel04
Dovetail_09Sept_Map_inspected_12_07_2015_1_v8_lg_5	Lsat_1_v5_gn_5_13240	-	A3	26109756-26109713	Lsat_1_v5_gn_5_13240_novel03	Lsat_1_v5_gn_5_13240_novel01,Lsat_1_v5_gn_5_13240_novel04,Lsat_1_v5_gn_5_13240.MRNA1_,Lsat_1_v5_gn_5_13240_novel05,Lsat_1_v5_gn_5_13240_novel03
Dovetail_09Sept_Map_inspected_12_07_2015_1_v8_lg_5	Lsat_1_v5_gn_5_87741	-	A3	196110230-196110222	Lsat_1_v5_gn_5_87741_novel02	Lsat_1_v5_gn_5_87741_novel01,Lsat_1_v5_gn_5_87741_novel02
Dovetail_09Sept_Map_inspected_12_07_2015_1_v8_lg_5	Lsat_1_v5_gn_5_50740	-	A3	115292729-115292713	Lsat_1_v5_gn_5_50740.MRNA1_,Lsat_1_v5_gn_5_50740_novel04	Lsat_1_v5_gn_5_50740_novel03,Lsat_1_v5_gn_5_50740.MRNA1_,Lsat_1_v5_gn_5_50740_novel02,Lsat_1_v5_gn_5_50740_novel04
Dovetail_09Sept_Map_inspected_12_07_2015_1_v8_lg_5	Lsat_1_v5_gn_5_110501	-	A3	230265909-230265902	Lsat_1_v5_gn_5_110501_novel02	Lsat_1_v5_gn_5_110501_novel01,Lsat_1_v5_gn_5_110501_novel04,Lsat_1_v5_gn_5_110501_novel08,Lsat_1_v5_gn_5_110501_novel06,Lsat_1_v5_gn_5_110501_novel07,Lsat_1_v5_gn_5_110501_novel02
Dovetail_09Sept_Map_inspected_12_07_2015_1_v8_lg_5	Lsat_1_v5_gn_5_63740	-	A3	143119561-143119544	Lsat_1_v5_gn_5_63740_novel02	Lsat_1_v5_gn_5_63740_novel01,Lsat_1_v5_gn_5_63740.MRNA1_,Lsat_1_v5_gn_5_63740_novel03,Lsat_1_v5_gn_5_63740_novel05,Lsat_1_v5_gn_5_63740_novel02
Dovetail_09Sept_Map_inspected_12_07_2015_1_v8_lg_5	Lsat_1_v5_gn_5_189400	-	A3	337605669-337605665	Lsat_1_v5_gn_5_189400_novel02	Lsat_1_v5_gn_5_189400.MRNA1_,Lsat_1_v5_gn_5_189400_novel01,Lsat_1_v5_gn_5_189400_novel02
Dovetail_09Sept_Map_inspected_12_07_2015_1_v8_lg_5	Lsat_1_v5_gn_5_107460	-	A3	225964598-225964595	Lsat_1_v5_gn_5_107460_novel04	Lsat_1_v5_gn_5_107460.MRNA1_,Lsat_1_v5_gn_5_107460_novel02,Lsat_1_v5_gn_5_107460_novel03,Lsat_1_v5_gn_5_107460_novel04
Dovetail_09Sept_Map_inspected_12_07_2015_1_v8_lg_5	Lsat_1_v5_gn_5_75780	-	A3	166367802-166367747	Lsat_1_v5_gn_5_75780_novel01,Lsat_1_v5_gn_5_75780_novel03	Lsat_1_v5_gn_5_75780_novel02,Lsat_1_v5_gn_5_75780_novel01,Lsat_1_v5_gn_5_75780_novel03,Lsat_1_v5_gn_5_75780_novel04
Dovetail_09Sept_Map_inspected_12_07_2015_1_v8_lg_5	Lsat_1_v5_gn_5_60380	-	A3	136424677-136424653	Lsat_1_v5_gn_5_60380_novel02	Lsat_1_v5_gn_5_60380_novel01,Lsat_1_v5_gn_5_60380.MRNA1_,Lsat_1_v5_gn_5_60380_novel08,Lsat_1_v5_gn_5_60380_novel07,Lsat_1_v5_gn_5_60380_novel02
Dovetail_09Sept_Map_inspected_12_07_2015_1_v8_lg_5	Lsat_1_v5_gn_5_57121	-	A3	127754955-127754930	Lsat_1_v5_gn_5_57121_novel02,Lsat_1_v5_gn_5_57121_novel03	Lsat_1_v5_gn_5_57121_novel09,Lsat_1_v5_gn_5_57121_novel02,Lsat_1_v5_gn_5_57121_novel03,Lsat_1_v5_gn_5_57121_novel10
Dovetail_09Sept_Map_inspected_12_07_2015_1_v8_lg_5	Lsat_1_v5_gn_5_75160	-	A3	170758038-170758020	Lsat_1_v5_gn_5_75160_novel03	Lsat_1_v5_gn_5_75160_novel01,Lsat_1_v5_gn_5_75160_novel02,Lsat_1_v5_gn_5_75160_novel03
Dovetail_09Sept_Map_inspected_12_07_2015_1_v8_lg_5	Lsat_1_v5_gn_5_75160	-	A3	170754876-170754868	Lsat_1_v5_gn_5_75160_novel04,Lsat_1_v5_gn_5_75160_novel01,Lsat_1_v5_gn_5_75160_novel08	Lsat_1_v5_gn_5_75160_novel02,Lsat_1_v5_gn_5_75160_novel01,Lsat_1_v5_gn_5_75160_novel04,Lsat_1_v5_gn_5_75160_novel03,Lsat_1_v5_gn_5_75160_novel08
Dovetail_09Sept_Map_inspected_12_07_2015_1_v8_lg_5	Novelgene2485	-	A3	84152609-84152556	Novelgene2485_novel03	Novelgene2485_novel02,Novelgene2485_novel03
Dovetail_09Sept_Map_inspected_12_07_2015_1_v8_lg_5	Novelgene2547	-	A3	222734976-222734962	Novelgene2547_novel02	Novelgene2547_novel01,Novelgene2547_novel02
Dovetail_09Sept_Map_inspected_12_07_2015_1_v8_lg_5	Novelgene2551	-	A3	232065678-232065155	Novelgene2551_novel02	Novelgene2551_novel01,Novelgene2551_novel02
Dovetail_09Sept_Map_inspected_12_07_2015_1_v8_lg_5	Novelgene2559	-	A3	233723785-233723608	Novelgene2559_novel04	Novelgene2559_novel03,Novelgene2559_novel05,Novelgene2559_novel04
Dovetail_09Sept_Map_inspected_12_07_2015_1_v8_lg_5	Novelgene2573	-	A3	238304619-238304608	Novelgene2573_novel08,Novelgene2573_novel09	Novelgene2573_novel06,Novelgene2573_novel11,Novelgene2573_novel10,Novelgene2573_novel13,Novelgene2573_novel15,Novelgene2573_novel09,Novelgene2573_novel14,Novelgene2573_novel08
Dovetail_09Sept_Map_inspected_12_07_2015_1_v8_lg_5	Novelgene2573	-	A3	238304619-238304398	Novelgene2573_novel07	Novelgene2573_novel06,Novelgene2573_novel11,Novelgene2573_novel10,Novelgene2573_novel13,Novelgene2573_novel15,Novelgene2573_novel07
Dovetail_09Sept_Map_inspected_12_07_2015_1_v8_lg_5	Novelgene2573	-	A3	238304608-238304398	Novelgene2573_novel07	Novelgene2573_novel09,Novelgene2573_novel14,Novelgene2573_novel07
Dovetail_09Sept_Map_inspected_12_07_2015_1_v8_lg_5	Novelgene2582	-	A3	245794457-245794323	Novelgene2582_novel02	Novelgene2582_novel01,Novelgene2582_novel02
Dovetail_09Sept_Map_inspected_12_07_2015_1_v8_lg_5	Novelgene2618	-	A3	287253635-287253624	Novelgene2618_novel01	Novelgene2618_novel02,Novelgene2618_novel01,Novelgene2618_novel03
Dovetail_09Sept_Map_inspected_12_07_2015_1_v8_lg_5	Novelgene2633	-	A3	293531264-293530948	Novelgene2633_novel03	Novelgene2633_novel02,Novelgene2633_novel03
Dovetail_09Sept_Map_inspected_12_07_2015_1_v8_lg_3	Lsat_1_v5_gn_3_7561	+	A3	9615969-9615972	Lsat_1_v5_gn_3_7561_novel05	Lsat_1_v5_gn_3_7561_novel03,Lsat_1_v5_gn_3_7561_novel04,Lsat_1_v5_gn_3_7561_novel05
Dovetail_09Sept_Map_inspected_12_07_2015_1_v8_lg_3	Lsat_1_v5_gn_3_12220	+	A3	16990191-16990200	Lsat_1_v5_gn_3_12220_novel01	Lsat_1_v5_gn_3_12220_novel03,Lsat_1_v5_gn_3_12220_novel01
Dovetail_09Sept_Map_inspected_12_07_2015_1_v8_lg_3	Lsat_1_v5_gn_3_12220	+	A3	16990168-16990200	Lsat_1_v5_gn_3_12220_novel01	Lsat_1_v5_gn_3_12220_novel02,Lsat_1_v5_gn_3_12220_novel01
Dovetail_09Sept_Map_inspected_12_07_2015_1_v8_lg_3	Lsat_1_v5_gn_3_12220	+	A3	16990168-16990191	Lsat_1_v5_gn_3_12220_novel03	Lsat_1_v5_gn_3_12220_novel02,Lsat_1_v5_gn_3_12220_novel03
Dovetail_09Sept_Map_inspected_12_07_2015_1_v8_lg_3	Lsat_1_v5_gn_3_109820	+	A3	182876206-182876213	Lsat_1_v5_gn_3_109820.MRNA1_	Lsat_1_v5_gn_3_109820_novel01,Lsat_1_v5_gn_3_109820.MRNA1_
Dovetail_09Sept_Map_inspected_12_07_2015_1_v8_lg_3	Lsat_1_v5_gn_3_1001	+	A3	185756-185779	Lsat_1_v5_gn_3_1001_novel02	Lsat_1_v5_gn_3_1001_novel01,Lsat_1_v5_gn_3_1001_novel05,Lsat_1_v5_gn_3_1001_novel09,Lsat_1_v5_gn_3_1001_novel03,Lsat_1_v5_gn_3_1001_novel10,Lsat_1_v5_gn_3_1001_novel13,Lsat_1_v5_gn_3_1001_novel04,Lsat_1_v5_gn_3_1001_novel14,Lsat_1_v5_gn_3_1001_novel02
Dovetail_09Sept_Map_inspected_12_07_2015_1_v8_lg_3	Lsat_1_v5_gn_3_1001	+	A3	173962-174051	Lsat_1_v5_gn_3_1001_novel09	Lsat_1_v5_gn_3_1001_novel06,Lsat_1_v5_gn_3_1001_novel12,Lsat_1_v5_gn_3_1001_novel10,Lsat_1_v5_gn_3_1001_novel09
Dovetail_09Sept_Map_inspected_12_07_2015_1_v8_lg_3	Lsat_1_v5_gn_3_1001	+	A3	182970-185481	Lsat_1_v5_gn_3_1001_novel14,Lsat_1_v5_gn_3_1001_novel05,Lsat_1_v5_gn_3_1001_novel03,Lsat_1_v5_gn_3_1001_novel02,Lsat_1_v5_gn_3_1001_novel01,Lsat_1_v5_gn_3_1001_novel13,Lsat_1_v5_gn_3_1001_novel09	Lsat_1_v5_gn_3_1001_novel04,Lsat_1_v5_gn_3_1001_novel01,Lsat_1_v5_gn_3_1001_novel05,Lsat_1_v5_gn_3_1001_novel02,Lsat_1_v5_gn_3_1001_novel09,Lsat_1_v5_gn_3_1001_novel03,Lsat_1_v5_gn_3_1001_novel10,Lsat_1_v5_gn_3_1001_novel13,Lsat_1_v5_gn_3_1001_novel14
Dovetail_09Sept_Map_inspected_12_07_2015_1_v8_lg_3	Lsat_1_v5_gn_3_35601	+	A3	45349308-45349320	Lsat_1_v5_gn_3_35601_novel02	Lsat_1_v5_gn_3_35601_novel01,Lsat_1_v5_gn_3_35601.MRNA1_,Lsat_1_v5_gn_3_35601_novel03,Lsat_1_v5_gn_3_35601_novel04,Lsat_1_v5_gn_3_35601_novel02
Dovetail_09Sept_Map_inspected_12_07_2015_1_v8_lg_3	Lsat_1_v5_gn_3_35601	+	A3	45349575-45349578	Lsat_1_v5_gn_3_35601.MRNA1_	Lsat_1_v5_gn_3_35601_novel01,Lsat_1_v5_gn_3_35601_novel02,Lsat_1_v5_gn_3_35601_novel03,Lsat_1_v5_gn_3_35601_novel04,Lsat_1_v5_gn_3_35601.MRNA1_
Dovetail_09Sept_Map_inspected_12_07_2015_1_v8_lg_3	Lsat_1_v5_gn_3_34601	+	A3	46547512-46547515	Lsat_1_v5_gn_3_34601_novel31	Lsat_1_v5_gn_3_34601_novel09,Lsat_1_v5_gn_3_34601_novel07,Lsat_1_v5_gn_3_34601_novel10,Lsat_1_v5_gn_3_34601_novel01,Lsat_1_v5_gn_3_34601.MRNA1_,Lsat_1_v5_gn_3_34601_novel08,Lsat_1_v5_gn_3_34601_novel12,Lsat_1_v5_gn_3_34601_novel02,Lsat_1_v5_gn_3_34601_novel13,Lsat_1_v5_gn_3_34601_novel03,Lsat_1_v5_gn_3_34601_novel04,Lsat_1_v5_gn_3_34601_novel14,Lsat_1_v5_gn_3_34601_novel16,Lsat_1_v5_gn_3_34601_no…
Dovetail_09Sept_Map_inspected_12_07_2015_1_v8_lg_3	Lsat_1_v5_gn_3_34601	+	A3	46551247-46551492	Lsat_1_v5_gn_3_34601_novel13	Lsat_1_v5_gn_3_34601_novel27,Lsat_1_v5_gn_3_34601_novel13
Dovetail_09Sept_Map_inspected_12_07_2015_1_v8_lg_3	Lsat_1_v5_gn_3_26300	+	A3	33949764-33950019	Lsat_1_v5_gn_3_26300_novel01	Lsat_1_v5_gn_3_26300_novel02,Lsat_1_v5_gn_3_26300_novel03,Lsat_1_v5_gn_3_26300_novel04,Lsat_1_v5_gn_3_26300_novel01
Dovetail_09Sept_Map_inspected_12_07_2015_1_v8_lg_3	Lsat_1_v5_gn_3_34581	+	A3	46587150-46587156	Lsat_1_v5_gn_3_34581_novel04	Lsat_1_v5_gn_3_34581_novel02,Lsat_1_v5_gn_3_34581_novel01,Lsat_1_v5_gn_3_34581.MRNA1_,Lsat_1_v5_gn_3_34581_novel03,Lsat_1_v5_gn_3_34581_novel05,Lsat_1_v5_gn_3_34581_novel04
Dovetail_09Sept_Map_inspected_12_07_2015_1_v8_lg_3	Lsat_1_v5_gn_3_34581	+	A3	46584490-46584629	Lsat_1_v5_gn_3_34581.MRNA1_,Lsat_1_v5_gn_3_34581_novel03	Lsat_1_v5_gn_3_34581_novel01,Lsat_1_v5_gn_3_34581_novel02,Lsat_1_v5_gn_3_34581.MRNA1_,Lsat_1_v5_gn_3_34581_novel03
Dovetail_09Sept_Map_inspected_12_07_2015_1_v8_lg_3	Lsat_1_v5_gn_3_10540	+	A3	15138919-15138945	Lsat_1_v5_gn_3_10540_novel02	Lsat_1_v5_gn_3_10540_novel01,Lsat_1_v5_gn_3_10540_novel03,Lsat_1_v5_gn_3_10540_novel02
Dovetail_09Sept_Map_inspected_12_07_2015_1_v8_lg_3	Lsat_1_v5_gn_3_62021	+	A3	72937747-72937757	Lsat_1_v5_gn_3_62021.MRNA1_	Lsat_1_v5_gn_3_62021_novel01,Lsat_1_v5_gn_3_62021.MRNA1_
Dovetail_09Sept_Map_inspected_12_07_2015_1_v8_lg_3	Lsat_1_v5_gn_3_97780	+	A3	153952390-153952424	Lsat_1_v5_gn_3_97780_novel02	Lsat_1_v5_gn_3_97780_novel01,Lsat_1_v5_gn_3_97780_novel02
Dovetail_09Sept_Map_inspected_12_07_2015_1_v8_lg_3	Lsat_1_v5_gn_3_97780	+	A3	153951533-153951558	Lsat_1_v5_gn_3_97780_novel03	Lsat_1_v5_gn_3_97780_novel02,Lsat_1_v5_gn_3_97780_novel01,Lsat_1_v5_gn_3_97780_novel03
Dovetail_09Sept_Map_inspected_12_07_2015_1_v8_lg_3	Lsat_1_v5_gn_3_97780	+	A3	153955777-153955941	Lsat_1_v5_gn_3_97780_novel03	Lsat_1_v5_gn_3_97780_novel04,Lsat_1_v5_gn_3_97780_novel03
Dovetail_09Sept_Map_inspected_12_07_2015_1_v8_lg_3	Lsat_1_v5_gn_3_132801	+	A3	237156316-237156332	Lsat_1_v5_gn_3_132801_novel13,Lsat_1_v5_gn_3_132801_novel12,Lsat_1_v5_gn_3_132801_novel11,Lsat_1_v5_gn_3_132801_novel10,Lsat_1_v5_gn_3_132801_novel14,Lsat_1_v5_gn_3_132801_novel08,Lsat_1_v5_gn_3_132801_novel09,Lsat_1_v5_gn_3_132801_novel04,Lsat_1_v5_gn_3_132801_novel05,Lsat_1_v5_gn_3_132801_novel06,Lsat_1_v5_gn_3_132801_novel07,Lsat_1_v5_gn_3_132801_novel01	Lsat_1_v5_gn_3_132801_novel03,Lsat_1_v5_gn_3_132801_novel04,Lsat_1_v5_gn_3_132801_novel01,Lsat_1_v5_gn_3_132801_novel05,Lsat_1_v5_gn_3_132801_novel06,Lsat_1_v5_gn_3_132801_novel08,Lsat_1_v5_gn_3_132801_novel07,Lsat_1_v5_gn_3_132801_novel02,Lsat_1_v5_gn_3_132801_novel09,Lsat_1_v5_gn_3_132801_novel10,Lsat_1_v5_gn_3_132801_novel11,Lsat_1_v5_gn_3_132801_novel12,Lsat_1_v5_gn_3_132801_novel13,Lsat_1_v5…
Dovetail_09Sept_Map_inspected_12_07_2015_1_v8_lg_3	Lsat_1_v5_gn_3_19200	+	A3	25802225-25802228	Lsat_1_v5_gn_3_19200_novel10	Lsat_1_v5_gn_3_19200_novel01,Lsat_1_v5_gn_3_19200_novel02,Lsat_1_v5_gn_3_19200_novel03,Lsat_1_v5_gn_3_19200_novel11,Lsat_1_v5_gn_3_19200_novel14,Lsat_1_v5_gn_3_19200_novel07,Lsat_1_v5_gn_3_19200_novel10
Dovetail_09Sept_Map_inspected_12_07_2015_1_v8_lg_3	Lsat_1_v5_gn_3_19200	+	A3	25802755-25802761	Lsat_1_v5_gn_3_19200_novel07	Lsat_1_v5_gn_3_19200_novel01,Lsat_1_v5_gn_3_19200_novel02,Lsat_1_v5_gn_3_19200_novel03,Lsat_1_v5_gn_3_19200_novel04,Lsat_1_v5_gn_3_19200_novel06,Lsat_1_v5_gn_3_19200_novel08,Lsat_1_v5_gn_3_19200_novel10,Lsat_1_v5_gn_3_19200_novel11,Lsat_1_v5_gn_3_19200_novel14,Lsat_1_v5_gn_3_19200_novel15,Lsat_1_v5_gn_3_19200_novel07
Dovetail_09Sept_Map_inspected_12_07_2015_1_v8_lg_3	Lsat_1_v5_gn_3_19200	+	A3	25799986-25799991	Lsat_1_v5_gn_3_19200_novel10	Lsat_1_v5_gn_3_19200_novel02,Lsat_1_v5_gn_3_19200_novel10
Dovetail_09Sept_Map_inspected_12_07_2015_1_v8_lg_3	Lsat_1_v5_gn_3_7321	+	A3	9876055-9876058	Lsat_1_v5_gn_3_7321_novel02	Lsat_1_v5_gn_3_7321_novel01,Lsat_1_v5_gn_3_7321_novel04,Lsat_1_v5_gn_3_7321_novel05,Lsat_1_v5_gn_3_7321_novel02,Lsat_1_v5_gn_3_7321_novel03
Dovetail_09Sept_Map_inspected_12_07_2015_1_v8_lg_3	Lsat_1_v5_gn_3_7321	+	A3	9876286-9876313	Lsat_1_v5_gn_3_7321_novel03	Lsat_1_v5_gn_3_7321_novel01,Lsat_1_v5_gn_3_7321_novel04,Lsat_1_v5_gn_3_7321_novel02,Lsat_1_v5_gn_3_7321_novel05,Lsat_1_v5_gn_3_7321_novel03
Dovetail_09Sept_Map_inspected_12_07_2015_1_v8_lg_3	Lsat_1_v5_gn_3_59680	+	A3	76940652-76940665	Lsat_1_v5_gn_3_59680_novel01	Lsat_1_v5_gn_3_59680_novel02,Lsat_1_v5_gn_3_59680_novel01
Dovetail_09Sept_Map_inspected_12_07_2015_1_v8_lg_3	Lsat_1_v5_gn_3_94181	+	A3	140583577-140583649	Lsat_1_v5_gn_3_94181_novel05,Lsat_1_v5_gn_3_94181_novel04,Lsat_1_v5_gn_3_94181_novel07,Lsat_1_v5_gn_3_94181_novel06,Lsat_1_v5_gn_3_94181_novel03,Lsat_1_v5_gn_3_94181_novel02,Lsat_1_v5_gn_3_94181_novel12,Lsat_1_v5_gn_3_94181_novel13,Lsat_1_v5_gn_3_94181_novel10,Lsat_1_v5_gn_3_94181_novel11,Lsat_1_v5_gn_3_94181_novel09,Lsat_1_v5_gn_3_94181_novel08,Lsat_1_v5_gn_3_94181_novel14,Lsat_1_v5_gn_3_94181_n…	Lsat_1_v5_gn_3_94181_novel01,Lsat_1_v5_gn_3_94181_novel02,Lsat_1_v5_gn_3_94181_novel03,Lsat_1_v5_gn_3_94181_novel04,Lsat_1_v5_gn_3_94181_novel06,Lsat_1_v5_gn_3_94181_novel05,Lsat_1_v5_gn_3_94181_novel07,Lsat_1_v5_gn_3_94181.MRNA1_,Lsat_1_v5_gn_3_94181_novel08,Lsat_1_v5_gn_3_94181_novel09,Lsat_1_v5_gn_3_94181_novel11,Lsat_1_v5_gn_3_94181_novel10,Lsat_1_v5_gn_3_94181_novel12,Lsat_1_v5_gn_3_94181_no…
Dovetail_09Sept_Map_inspected_12_07_2015_1_v8_lg_3	Lsat_1_v5_gn_3_94181	+	A3	140580076-140580081	Lsat_1_v5_gn_3_94181_novel06	Lsat_1_v5_gn_3_94181_novel02,Lsat_1_v5_gn_3_94181_novel04,Lsat_1_v5_gn_3_94181_novel05,Lsat_1_v5_gn_3_94181.MRNA1_,Lsat_1_v5_gn_3_94181_novel01,Lsat_1_v5_gn_3_94181_novel06
Dovetail_09Sept_Map_inspected_12_07_2015_1_v8_lg_3	Lsat_1_v5_gn_3_16460	+	A3	22212741-22214109	Lsat_1_v5_gn_3_16460_novel05	Lsat_1_v5_gn_3_16460_novel02,Lsat_1_v5_gn_3_16460_novel05
Dovetail_09Sept_Map_inspected_12_07_2015_1_v8_lg_3	Lsat_1_v5_gn_3_110980	+	A3	184783485-184783514	Lsat_1_v5_gn_3_110980_novel04,Lsat_1_v5_gn_3_110980.MRNA1_	Lsat_1_v5_gn_3_110980_novel01,Lsat_1_v5_gn_3_110980.MRNA1_,Lsat_1_v5_gn_3_110980_novel03,Lsat_1_v5_gn_3_110980_novel04
Dovetail_09Sept_Map_inspected_12_07_2015_1_v8_lg_3	Lsat_1_v5_gn_3_23561	+	A3	29906498-29906509	Lsat_1_v5_gn_3_23561_novel01	Lsat_1_v5_gn_3_23561_novel02,Lsat_1_v5_gn_3_23561_novel01,Lsat_1_v5_gn_3_23561_novel03
Dovetail_09Sept_Map_inspected_12_07_2015_1_v8_lg_3	Lsat_1_v5_gn_3_23561	+	A3	29907451-29907474	Lsat_1_v5_gn_3_23561_novel03	Lsat_1_v5_gn_3_23561_novel02,Lsat_1_v5_gn_3_23561_novel01,Lsat_1_v5_gn_3_23561.MRNA1_,Lsat_1_v5_gn_3_23561_novel04,Lsat_1_v5_gn_3_23561_novel03
Dovetail_09Sept_Map_inspected_12_07_2015_1_v8_lg_3	Lsat_1_v5_gn_3_16520	+	A3	22273338-22273341	Lsat_1_v5_gn_3_16520_novel01,Lsat_1_v5_gn_3_16520_novel02	Lsat_1_v5_gn_3_16520_novel03,Lsat_1_v5_gn_3_16520_novel01,Lsat_1_v5_gn_3_16520_novel02,Lsat_1_v5_gn_3_16520_novel04
Dovetail_09Sept_Map_inspected_12_07_2015_1_v8_lg_3	Lsat_1_v5_gn_3_32941	+	A3	44513213-44513310	Lsat_1_v5_gn_3_32941_novel02	Lsat_1_v5_gn_3_32941_novel01,Lsat_1_v5_gn_3_32941_novel03,Lsat_1_v5_gn_3_32941_novel06,Lsat_1_v5_gn_3_32941_novel05,Lsat_1_v5_gn_3_32941_novel07,Lsat_1_v5_gn_3_32941_novel08,Lsat_1_v5_gn_3_32941_novel10,Lsat_1_v5_gn_3_32941_novel02
Dovetail_09Sept_Map_inspected_12_07_2015_1_v8_lg_3	Lsat_1_v5_gn_3_14860	+	A3	19131750-19131758	Lsat_1_v5_gn_3_14860_novel04	Lsat_1_v5_gn_3_14860_novel01,Lsat_1_v5_gn_3_14860_novel02,Lsat_1_v5_gn_3_14860_novel03,Lsat_1_v5_gn_3_14860.MRNA1_,Lsat_1_v5_gn_3_14860_novel05,Lsat_1_v5_gn_3_14860_novel04
Dovetail_09Sept_Map_inspected_12_07_2015_1_v8_lg_3	Lsat_1_v5_gn_3_125960	+	A3	217354870-217354886	Lsat_1_v5_gn_3_125960_novel01	Lsat_1_v5_gn_3_125960_novel02,Lsat_1_v5_gn_3_125960_novel01
Dovetail_09Sept_Map_inspected_12_07_2015_1_v8_lg_3	Lsat_1_v5_gn_3_61401	+	A3	73960722-73960775	Lsat_1_v5_gn_3_61401.MRNA1_	Lsat_1_v5_gn_3_61401_novel01,Lsat_1_v5_gn_3_61401_novel02,Lsat_1_v5_gn_3_61401_novel03,Lsat_1_v5_gn_3_61401_novel04,Lsat_1_v5_gn_3_61401_novel05,Lsat_1_v5_gn_3_61401.MRNA1_
Dovetail_09Sept_Map_inspected_12_07_2015_1_v8_lg_3	Lsat_1_v5_gn_3_61401	+	A3	73961510-73961551	Lsat_1_v5_gn_3_61401_novel05	Lsat_1_v5_gn_3_61401_novel01,Lsat_1_v5_gn_3_61401_novel02,Lsat_1_v5_gn_3_61401_novel03,Lsat_1_v5_gn_3_61401_novel04,Lsat_1_v5_gn_3_61401.MRNA1_,Lsat_1_v5_gn_3_61401_novel05
Dovetail_09Sept_Map_inspected_12_07_2015_1_v8_lg_3	Lsat_1_v5_gn_3_19020	+	A3	25554807-25555253	Lsat_1_v5_gn_3_19020_novel03,Lsat_1_v5_gn_3_19020_novel04	Lsat_1_v5_gn_3_19020_novel02,Lsat_1_v5_gn_3_19020_novel04,Lsat_1_v5_gn_3_19020_novel05,Lsat_1_v5_gn_3_19020_novel03
Dovetail_09Sept_Map_inspected_12_07_2015_1_v8_lg_3	Lsat_1_v5_gn_3_59620	+	A3	76914442-76914469	Lsat_1_v5_gn_3_59620_novel01	Lsat_1_v5_gn_3_59620_novel02,Lsat_1_v5_gn_3_59620_novel01
Dovetail_09Sept_Map_inspected_12_07_2015_1_v8_lg_3	Lsat_1_v5_gn_3_104380	+	A3	167117517-167117539	Lsat_1_v5_gn_3_104380_novel03	Lsat_1_v5_gn_3_104380.MRNA1_,Lsat_1_v5_gn_3_104380_novel04,Lsat_1_v5_gn_3_104380_novel02,Lsat_1_v5_gn_3_104380_novel05,Lsat_1_v5_gn_3_104380_novel07,Lsat_1_v5_gn_3_104380_novel08,Lsat_1_v5_gn_3_104380_novel09,Lsat_1_v5_gn_3_104380_novel11,Lsat_1_v5_gn_3_104380_novel03
Dovetail_09Sept_Map_inspected_12_07_2015_1_v8_lg_3	Lsat_1_v5_gn_3_104380	+	A3	167117684-167117688	Lsat_1_v5_gn_3_104380_novel03	Lsat_1_v5_gn_3_104380.MRNA1_,Lsat_1_v5_gn_3_104380_novel04,Lsat_1_v5_gn_3_104380_novel02,Lsat_1_v5_gn_3_104380_novel05,Lsat_1_v5_gn_3_104380_novel07,Lsat_1_v5_gn_3_104380_novel08,Lsat_1_v5_gn_3_104380_novel09,Lsat_1_v5_gn_3_104380_novel11,Lsat_1_v5_gn_3_104380_novel03
Dovetail_09Sept_Map_inspected_12_07_2015_1_v8_lg_3	Lsat_1_v5_gn_3_104380	+	A3	167113130-167113877	Lsat_1_v5_gn_3_104380_novel03,Lsat_1_v5_gn_3_104380_novel02,Lsat_1_v5_gn_3_104380.MRNA1_	Lsat_1_v5_gn_3_104380_novel04,Lsat_1_v5_gn_3_104380.MRNA1_,Lsat_1_v5_gn_3_104380_novel02,Lsat_1_v5_gn_3_104380_novel03,Lsat_1_v5_gn_3_104380_novel07
Dovetail_09Sept_Map_inspected_12_07_2015_1_v8_lg_3	Lsat_1_v5_gn_3_7661	+	A3	9587289-9587297	Lsat_1_v5_gn_3_7661_novel02	Lsat_1_v5_gn_3_7661_novel01,Lsat_1_v5_gn_3_7661_novel02
Dovetail_09Sept_Map_inspected_12_07_2015_1_v8_lg_3	Lsat_1_v5_gn_3_28040	+	A3	36401596-36401604	Lsat_1_v5_gn_3_28040_novel02	Lsat_1_v5_gn_3_28040.MRNA1_,Lsat_1_v5_gn_3_28040_novel02
Dovetail_09Sept_Map_inspected_12_07_2015_1_v8_lg_3	Lsat_1_v5_gn_3_104900	+	A3	174957887-174957907	Lsat_1_v5_gn_3_104900_novel03	Lsat_1_v5_gn_3_104900_novel01,Lsat_1_v5_gn_3_104900_novel02,Lsat_1_v5_gn_3_104900_novel03
Dovetail_09Sept_Map_inspected_12_07_2015_1_v8_lg_3	Lsat_1_v5_gn_3_61481	+	A3	73776383-73776388	Lsat_1_v5_gn_3_61481_novel15	Lsat_1_v5_gn_3_61481_novel01,Lsat_1_v5_gn_3_61481_novel02,Lsat_1_v5_gn_3_61481_novel08,Lsat_1_v5_gn_3_61481_novel09,Lsat_1_v5_gn_3_61481_novel10,Lsat_1_v5_gn_3_61481_novel11,Lsat_1_v5_gn_3_61481_novel03,Lsat_1_v5_gn_3_61481_novel12,Lsat_1_v5_gn_3_61481_novel14,Lsat_1_v5_gn_3_61481_novel13,Lsat_1_v5_gn_3_61481.MRNA1_,Lsat_1_v5_gn_3_61481_novel04,Lsat_1_v5_gn_3_61481_novel05,Lsat_1_v5_gn_3_61481_no…
Dovetail_09Sept_Map_inspected_12_07_2015_1_v8_lg_3	Lsat_1_v5_gn_3_61481	+	A3	73777348-73777363	Lsat_1_v5_gn_3_61481_novel02	Lsat_1_v5_gn_3_61481_novel01,Lsat_1_v5_gn_3_61481_novel08,Lsat_1_v5_gn_3_61481_novel09,Lsat_1_v5_gn_3_61481_novel10,Lsat_1_v5_gn_3_61481_novel11,Lsat_1_v5_gn_3_61481_novel03,Lsat_1_v5_gn_3_61481_novel12,Lsat_1_v5_gn_3_61481_novel14,Lsat_1_v5_gn_3_61481_novel13,Lsat_1_v5_gn_3_61481.MRNA1_,Lsat_1_v5_gn_3_61481_novel15,Lsat_1_v5_gn_3_61481_novel04,Lsat_1_v5_gn_3_61481_novel05,Lsat_1_v5_gn_3_61481_no…
Dovetail_09Sept_Map_inspected_12_07_2015_1_v8_lg_3	Lsat_1_v5_gn_3_61481	+	A3	73778159-73778176	Lsat_1_v5_gn_3_61481_novel09	Lsat_1_v5_gn_3_61481_novel01,Lsat_1_v5_gn_3_61481_novel02,Lsat_1_v5_gn_3_61481_novel08,Lsat_1_v5_gn_3_61481_novel10,Lsat_1_v5_gn_3_61481_novel03,Lsat_1_v5_gn_3_61481_novel12,Lsat_1_v5_gn_3_61481_novel14,Lsat_1_v5_gn_3_61481.MRNA1_,Lsat_1_v5_gn_3_61481_novel15,Lsat_1_v5_gn_3_61481_novel04,Lsat_1_v5_gn_3_61481_novel05,Lsat_1_v5_gn_3_61481_novel16,Lsat_1_v5_gn_3_61481_novel17,Lsat_1_v5_gn_3_61481_no…
Dovetail_09Sept_Map_inspected_12_07_2015_1_v8_lg_3	Lsat_1_v5_gn_3_61481	+	A3	73780301-73780326	Lsat_1_v5_gn_3_61481_novel04	Lsat_1_v5_gn_3_61481_novel01,Lsat_1_v5_gn_3_61481_novel02,Lsat_1_v5_gn_3_61481_novel08,Lsat_1_v5_gn_3_61481_novel09,Lsat_1_v5_gn_3_61481_novel11,Lsat_1_v5_gn_3_61481_novel03,Lsat_1_v5_gn_3_61481_novel12,Lsat_1_v5_gn_3_61481_novel13,Lsat_1_v5_gn_3_61481.MRNA1_,Lsat_1_v5_gn_3_61481_novel15,Lsat_1_v5_gn_3_61481_novel05,Lsat_1_v5_gn_3_61481_novel16,Lsat_1_v5_gn_3_61481_novel18,Lsat_1_v5_gn_3_61481_no…
Dovetail_09Sept_Map_inspected_12_07_2015_1_v8_lg_3	Lsat_1_v5_gn_3_78681	+	A3	108273849-108273921	Lsat_1_v5_gn_3_78681.MRNA1_	Lsat_1_v5_gn_3_78681_novel01,Lsat_1_v5_gn_3_78681.MRNA1_
Dovetail_09Sept_Map_inspected_12_07_2015_1_v8_lg_3	Lsat_1_v5_gn_3_69620	+	A3	90412124-90412151	Lsat_1_v5_gn_3_69620_novel01	Lsat_1_v5_gn_3_69620_novel02,Lsat_1_v5_gn_3_69620_novel01
Dovetail_09Sept_Map_inspected_12_07_2015_1_v8_lg_3	Lsat_1_v5_gn_3_44121	+	A3	56019770-56019784	Lsat_1_v5_gn_3_44121_novel02	Lsat_1_v5_gn_3_44121_novel01,Lsat_1_v5_gn_3_44121_novel05,Lsat_1_v5_gn_3_44121_novel04,Lsat_1_v5_gn_3_44121_novel02
Dovetail_09Sept_Map_inspected_12_07_2015_1_v8_lg_3	Lsat_1_v5_gn_3_44121	+	A3	56019770-56020588	Lsat_1_v5_gn_3_44121_novel03	Lsat_1_v5_gn_3_44121_novel05,Lsat_1_v5_gn_3_44121_novel04,Lsat_1_v5_gn_3_44121_novel03
Dovetail_09Sept_Map_inspected_12_07_2015_1_v8_lg_3	Lsat_1_v5_gn_3_102381	+	A3	166898904-166898934	Lsat_1_v5_gn_3_102381_novel22	Lsat_1_v5_gn_3_102381_novel26,Lsat_1_v5_gn_3_102381_novel02,Lsat_1_v5_gn_3_102381_novel03,Lsat_1_v5_gn_3_102381_novel27,Lsat_1_v5_gn_3_102381_novel28,Lsat_1_v5_gn_3_102381_novel30,Lsat_1_v5_gn_3_102381_novel04,Lsat_1_v5_gn_3_102381_novel05,Lsat_1_v5_gn_3_102381_novel01,Lsat_1_v5_gn_3_102381_novel31,Lsat_1_v5_gn_3_102381_novel32,Lsat_1_v5_gn_3_102381_novel29,Lsat_1_v5_gn_3_102381_novel14,Lsat_1_v5…
Dovetail_09Sept_Map_inspected_12_07_2015_1_v8_lg_3	Lsat_1_v5_gn_3_102381	+	A3	166909030-166909040	Lsat_1_v5_gn_3_102381_novel35,Lsat_1_v5_gn_3_102381_novel63,Lsat_1_v5_gn_3_102381_novel61,Lsat_1_v5_gn_3_102381_novel28,Lsat_1_v5_gn_3_102381_novel23,Lsat_1_v5_gn_3_102381_novel12,Lsat_1_v5_gn_3_102381_novel19,Lsat_1_v5_gn_3_102381_novel07	Lsat_1_v5_gn_3_102381_novel26,Lsat_1_v5_gn_3_102381_novel02,Lsat_1_v5_gn_3_102381_novel03,Lsat_1_v5_gn_3_102381_novel27,Lsat_1_v5_gn_3_102381_novel30,Lsat_1_v5_gn_3_102381_novel04,Lsat_1_v5_gn_3_102381_novel05,Lsat_1_v5_gn_3_102381_novel01,Lsat_1_v5_gn_3_102381_novel31,Lsat_1_v5_gn_3_102381_novel29,Lsat_1_v5_gn_3_102381_novel14,Lsat_1_v5_gn_3_102381_novel06,Lsat_1_v5_gn_3_102381_novel37,Lsat_1_v5…
Dovetail_09Sept_Map_inspected_12_07_2015_1_v8_lg_3	Lsat_1_v5_gn_3_102381	+	A3	166904637-166905130	Lsat_1_v5_gn_3_102381_novel41,Lsat_1_v5_gn_3_102381_novel21,Lsat_1_v5_gn_3_102381_novel39,Lsat_1_v5_gn_3_102381_novel53,Lsat_1_v5_gn_3_102381_novel74,Lsat_1_v5_gn_3_102381_novel51,Lsat_1_v5_gn_3_102381_novel76,Lsat_1_v5_gn_3_102381_novel70,Lsat_1_v5_gn_3_102381_novel55,Lsat_1_v5_gn_3_102381_novel54,Lsat_1_v5_gn_3_102381_novel59,Lsat_1_v5_gn_3_102381_novel58,Lsat_1_v5_gn_3_102381_novel28,Lsat_1_v5…	Lsat_1_v5_gn_3_102381_novel02,Lsat_1_v5_gn_3_102381_novel08,Lsat_1_v5_gn_3_102381_novel20,Lsat_1_v5_gn_3_102381_novel24,Lsat_1_v5_gn_3_102381_novel26,Lsat_1_v5_gn_3_102381_novel27,Lsat_1_v5_gn_3_102381_novel28,Lsat_1_v5_gn_3_102381_novel30,Lsat_1_v5_gn_3_102381_novel05,Lsat_1_v5_gn_3_102381_novel01,Lsat_1_v5_gn_3_102381_novel31,Lsat_1_v5_gn_3_102381_novel29,Lsat_1_v5_gn_3_102381_novel14,Lsat_1_v5…
Dovetail_09Sept_Map_inspected_12_07_2015_1_v8_lg_3	Lsat_1_v5_gn_3_102381	+	A3	166911168-166911205	Lsat_1_v5_gn_3_102381_novel68	Lsat_1_v5_gn_3_102381_novel27,Lsat_1_v5_gn_3_102381_novel30,Lsat_1_v5_gn_3_102381_novel31,Lsat_1_v5_gn_3_102381_novel14,Lsat_1_v5_gn_3_102381_novel37,Lsat_1_v5_gn_3_102381_novel13,Lsat_1_v5_gn_3_102381_novel41,Lsat_1_v5_gn_3_102381_novel15,Lsat_1_v5_gn_3_102381_novel16,Lsat_1_v5_gn_3_102381_novel17,Lsat_1_v5_gn_3_102381_novel19,Lsat_1_v5_gn_3_102381_novel18,Lsat_1_v5_gn_3_102381_novel20,Lsat_1_v5…
Dovetail_09Sept_Map_inspected_12_07_2015_1_v8_lg_3	Lsat_1_v5_gn_3_102381	+	A3	166910657-166910725	Lsat_1_v5_gn_3_102381_novel18	Lsat_1_v5_gn_3_102381_novel28,Lsat_1_v5_gn_3_102381_novel30,Lsat_1_v5_gn_3_102381_novel31,Lsat_1_v5_gn_3_102381_novel29,Lsat_1_v5_gn_3_102381_novel37,Lsat_1_v5_gn_3_102381_novel13,Lsat_1_v5_gn_3_102381_novel41,Lsat_1_v5_gn_3_102381_novel15,Lsat_1_v5_gn_3_102381_novel42,Lsat_1_v5_gn_3_102381_novel16,Lsat_1_v5_gn_3_102381_novel17,Lsat_1_v5_gn_3_102381_novel19,Lsat_1_v5_gn_3_102381_novel20,Lsat_1_v5…
Dovetail_09Sept_Map_inspected_12_07_2015_1_v8_lg_3	Lsat_1_v5_gn_3_102381	+	A3	166908032-166908190	Lsat_1_v5_gn_3_102381_novel75,Lsat_1_v5_gn_3_102381_novel77,Lsat_1_v5_gn_3_102381_novel76,Lsat_1_v5_gn_3_102381_novel71,Lsat_1_v5_gn_3_102381_novel70,Lsat_1_v5_gn_3_102381_novel73,Lsat_1_v5_gn_3_102381_novel72,Lsat_1_v5_gn_3_102381_novel79,Lsat_1_v5_gn_3_102381_novel39,Lsat_1_v5_gn_3_102381_novel31,Lsat_1_v5_gn_3_102381_novel30,Lsat_1_v5_gn_3_102381_novel33,Lsat_1_v5_gn_3_102381_novel35,Lsat_1_v5…	Lsat_1_v5_gn_3_102381_novel05,Lsat_1_v5_gn_3_102381_novel44,Lsat_1_v5_gn_3_102381_novel24,Lsat_1_v5_gn_3_102381_novel63,Lsat_1_v5_gn_3_102381_novel74,Lsat_1_v5_gn_3_102381_novel26,Lsat_1_v5_gn_3_102381_novel02,Lsat_1_v5_gn_3_102381_novel03,Lsat_1_v5_gn_3_102381_novel27,Lsat_1_v5_gn_3_102381_novel28,Lsat_1_v5_gn_3_102381_novel30,Lsat_1_v5_gn_3_102381_novel04,Lsat_1_v5_gn_3_102381_novel01,Lsat_1_v5…
Dovetail_09Sept_Map_inspected_12_07_2015_1_v8_lg_3	Lsat_1_v5_gn_3_102381	+	A3	166902678-166902693	Lsat_1_v5_gn_3_102381_novel75,Lsat_1_v5_gn_3_102381_novel64,Lsat_1_v5_gn_3_102381_novel57,Lsat_1_v5_gn_3_102381_novel56,Lsat_1_v5_gn_3_102381_novel84,Lsat_1_v5_gn_3_102381_novel77,Lsat_1_v5_gn_3_102381_novel49,Lsat_1_v5_gn_3_102381_novel44,Lsat_1_v5_gn_3_102381_novel71,Lsat_1_v5_gn_3_102381_novel46,Lsat_1_v5_gn_3_102381_novel33	Lsat_1_v5_gn_3_102381_novel34,Lsat_1_v5_gn_3_102381_novel33,Lsat_1_v5_gn_3_102381_novel35,Lsat_1_v5_gn_3_102381_novel44,Lsat_1_v5_gn_3_102381_novel46,Lsat_1_v5_gn_3_102381_novel49,Lsat_1_v5_gn_3_102381_novel56,Lsat_1_v5_gn_3_102381_novel57,Lsat_1_v5_gn_3_102381_novel64,Lsat_1_v5_gn_3_102381_novel71,Lsat_1_v5_gn_3_102381_novel75,Lsat_1_v5_gn_3_102381_novel77,Lsat_1_v5_gn_3_102381_novel84
Dovetail_09Sept_Map_inspected_12_07_2015_1_v8_lg_3	Lsat_1_v5_gn_3_102381	+	A3	166897470-166897477	Lsat_1_v5_gn_3_102381_novel18,Lsat_1_v5_gn_3_102381_novel29,Lsat_1_v5_gn_3_102381_novel53,Lsat_1_v5_gn_3_102381_novel39,Lsat_1_v5_gn_3_102381_novel51,Lsat_1_v5_gn_3_102381_novel50,Lsat_1_v5_gn_3_102381_novel57,Lsat_1_v5_gn_3_102381_novel56,Lsat_1_v5_gn_3_102381_novel55,Lsat_1_v5_gn_3_102381_novel38,Lsat_1_v5_gn_3_102381_novel59,Lsat_1_v5_gn_3_102381_novel58,Lsat_1_v5_gn_3_102381_novel28,Lsat_1_v5…	Lsat_1_v5_gn_3_102381_novel15,Lsat_1_v5_gn_3_102381_novel08,Lsat_1_v5_gn_3_102381_novel23,Lsat_1_v5_gn_3_102381_novel11,Lsat_1_v5_gn_3_102381_novel26,Lsat_1_v5_gn_3_102381_novel02,Lsat_1_v5_gn_3_102381_novel03,Lsat_1_v5_gn_3_102381_novel27,Lsat_1_v5_gn_3_102381_novel28,Lsat_1_v5_gn_3_102381_novel30,Lsat_1_v5_gn_3_102381_novel04,Lsat_1_v5_gn_3_102381_novel05,Lsat_1_v5_gn_3_102381_novel01,Lsat_1_v5…
Dovetail_09Sept_Map_inspected_12_07_2015_1_v8_lg_3	Lsat_1_v5_gn_3_102381	+	A3	166901559-166902267	Lsat_1_v5_gn_3_102381_novel41	Lsat_1_v5_gn_3_102381_novel45,Lsat_1_v5_gn_3_102381_novel41
Dovetail_09Sept_Map_inspected_12_07_2015_1_v8_lg_3	Lsat_1_v5_gn_3_102381	+	A3	166894366-166894372	Lsat_1_v5_gn_3_102381_novel46	Lsat_1_v5_gn_3_102381_novel48,Lsat_1_v5_gn_3_102381_novel52,Lsat_1_v5_gn_3_102381_novel46
Dovetail_09Sept_Map_inspected_12_07_2015_1_v8_lg_3	Lsat_1_v5_gn_3_102381	+	A3	166902693-166905130	Lsat_1_v5_gn_3_102381_novel41,Lsat_1_v5_gn_3_102381_novel21,Lsat_1_v5_gn_3_102381_novel14,Lsat_1_v5_gn_3_102381_novel53,Lsat_1_v5_gn_3_102381_novel74,Lsat_1_v5_gn_3_102381_novel51,Lsat_1_v5_gn_3_102381_novel76,Lsat_1_v5_gn_3_102381_novel70,Lsat_1_v5_gn_3_102381_novel55,Lsat_1_v5_gn_3_102381_novel54,Lsat_1_v5_gn_3_102381_novel59,Lsat_1_v5_gn_3_102381_novel58,Lsat_1_v5_gn_3_102381_novel39,Lsat_1_v5…	Lsat_1_v5_gn_3_102381_novel84,Lsat_1_v5_gn_3_102381_novel26,Lsat_1_v5_gn_3_102381_novel27,Lsat_1_v5_gn_3_102381_novel28,Lsat_1_v5_gn_3_102381_novel30,Lsat_1_v5_gn_3_102381_novel05,Lsat_1_v5_gn_3_102381_novel01,Lsat_1_v5_gn_3_102381_novel31,Lsat_1_v5_gn_3_102381_novel29,Lsat_1_v5_gn_3_102381_novel14,Lsat_1_v5_gn_3_102381_novel07,Lsat_1_v5_gn_3_102381_novel06,Lsat_1_v5_gn_3_102381_novel13,Lsat_1_v5…
Dovetail_09Sept_Map_inspected_12_07_2015_1_v8_lg_3	Lsat_1_v5_gn_3_102381	+	A3	166902693-166904637	Lsat_1_v5_gn_3_102381_novel08,Lsat_1_v5_gn_3_102381_novel02,Lsat_1_v5_gn_3_102381_novel20	Lsat_1_v5_gn_3_102381_novel84,Lsat_1_v5_gn_3_102381_novel02,Lsat_1_v5_gn_3_102381_novel08,Lsat_1_v5_gn_3_102381_novel20,Lsat_1_v5_gn_3_102381_novel24
Dovetail_09Sept_Map_inspected_12_07_2015_1_v8_lg_3	Lsat_1_v5_gn_3_105260	+	A3	172936964-172936981	Lsat_1_v5_gn_3_105260_novel03	Lsat_1_v5_gn_3_105260.MRNA1_,Lsat_1_v5_gn_3_105260_novel03
Dovetail_09Sept_Map_inspected_12_07_2015_1_v8_lg_3	Lsat_1_v5_gn_3_67061	+	A3	88025624-88025628	Lsat_1_v5_gn_3_67061_novel02	Lsat_1_v5_gn_3_67061.MRNA1_,Lsat_1_v5_gn_3_67061_novel02
Dovetail_09Sept_Map_inspected_12_07_2015_1_v8_lg_3	Lsat_1_v5_gn_3_120901	+	A3	198977500-198977516	Lsat_1_v5_gn_3_120901_novel02	Lsat_1_v5_gn_3_120901_novel03,Lsat_1_v5_gn_3_120901_novel02
Dovetail_09Sept_Map_inspected_12_07_2015_1_v8_lg_3	Lsat_1_v5_gn_3_115781	+	A3	193676351-193676356	Lsat_1_v5_gn_3_115781_novel02	Lsat_1_v5_gn_3_115781_novel04,Lsat_1_v5_gn_3_115781_novel01,Lsat_1_v5_gn_3_115781_novel03,Lsat_1_v5_gn_3_115781_novel05,Lsat_1_v5_gn_3_115781_novel02
Dovetail_09Sept_Map_inspected_12_07_2015_1_v8_lg_3	Lsat_1_v5_gn_3_20620	+	A3	27450452-27450456	Lsat_1_v5_gn_3_20620_novel03	Lsat_1_v5_gn_3_20620_novel01,Lsat_1_v5_gn_3_20620_novel02,Lsat_1_v5_gn_3_20620_novel03
Dovetail_09Sept_Map_inspected_12_07_2015_1_v8_lg_3	Lsat_1_v5_gn_3_28600	+	A3	37899451-37899453	Lsat_1_v5_gn_3_28600.MRNA1_	Lsat_1_v5_gn_3_28600_novel01,Lsat_1_v5_gn_3_28600.MRNA1_
Dovetail_09Sept_Map_inspected_12_07_2015_1_v8_lg_3	Lsat_1_v5_gn_3_28600	+	A3	37901009-37901012	Lsat_1_v5_gn_3_28600_novel01	Lsat_1_v5_gn_3_28600_novel02,Lsat_1_v5_gn_3_28600.MRNA1_,Lsat_1_v5_gn_3_28600_novel01
Dovetail_09Sept_Map_inspected_12_07_2015_1_v8_lg_3	Lsat_1_v5_gn_3_28120	+	A3	36425697-36425701	Lsat_1_v5_gn_3_28120_novel04,Lsat_1_v5_gn_3_28120_novel03	Lsat_1_v5_gn_3_28120_novel01,Lsat_1_v5_gn_3_28120_novel02,Lsat_1_v5_gn_3_28120_novel03,Lsat_1_v5_gn_3_28120_novel04
Dovetail_09Sept_Map_inspected_12_07_2015_1_v8_lg_3	Lsat_1_v5_gn_3_34641	+	A3	46528079-46528091	Lsat_1_v5_gn_3_34641_novel02	Lsat_1_v5_gn_3_34641_novel01,Lsat_1_v5_gn_3_34641_novel02
Dovetail_09Sept_Map_inspected_12_07_2015_1_v8_lg_3	Lsat_1_v5_gn_3_133301	+	A3	237808824-237808831	Lsat_1_v5_gn_3_133301_novel01	Lsat_1_v5_gn_3_133301_novel02,Lsat_1_v5_gn_3_133301_novel01
Dovetail_09Sept_Map_inspected_12_07_2015_1_v8_lg_3	Lsat_1_v5_gn_3_7441	+	A3	9753895-9753913	Lsat_1_v5_gn_3_7441_novel03,Lsat_1_v5_gn_3_7441_novel02	Lsat_1_v5_gn_3_7441_novel01,Lsat_1_v5_gn_3_7441_novel05,Lsat_1_v5_gn_3_7441_novel04,Lsat_1_v5_gn_3_7441_novel03,Lsat_1_v5_gn_3_7441_novel02,Lsat_1_v5_gn_3_7441_novel06
Dovetail_09Sept_Map_inspected_12_07_2015_1_v8_lg_3	Lsat_1_v5_gn_3_20261	+	A3	28669151-28669161	Lsat_1_v5_gn_3_20261_novel03	Lsat_1_v5_gn_3_20261_novel01,Lsat_1_v5_gn_3_20261_novel02,Lsat_1_v5_gn_3_20261_novel03
Dovetail_09Sept_Map_inspected_12_07_2015_1_v8_lg_3	Lsat_1_v5_gn_3_16380	+	A3	22106901-22106919	Lsat_1_v5_gn_3_16380_novel04,Lsat_1_v5_gn_3_16380_novel01	Lsat_1_v5_gn_3_16380_novel02,Lsat_1_v5_gn_3_16380_novel01,Lsat_1_v5_gn_3_16380_novel03,Lsat_1_v5_gn_3_16380_novel04
Dovetail_09Sept_Map_inspected_12_07_2015_1_v8_lg_3	Lsat_1_v5_gn_3_138461	+	A3	251254780-251254790	Lsat_1_v5_gn_3_138461_novel01	Lsat_1_v5_gn_3_138461.MRNA1_,Lsat_1_v5_gn_3_138461_novel02,Lsat_1_v5_gn_3_138461_novel03,Lsat_1_v5_gn_3_138461_novel04,Lsat_1_v5_gn_3_138461_novel05,Lsat_1_v5_gn_3_138461_novel06,Lsat_1_v5_gn_3_138461_novel01
Dovetail_09Sept_Map_inspected_12_07_2015_1_v8_lg_3	Lsat_1_v5_gn_3_101901	+	A3	164243237-164243241	Lsat_1_v5_gn_3_101901_novel01	Lsat_1_v5_gn_3_101901.MRNA1_,Lsat_1_v5_gn_3_101901_novel01
Dovetail_09Sept_Map_inspected_12_07_2015_1_v8_lg_3	Lsat_1_v5_gn_3_35721	+	A3	45267863-45267879	Lsat_1_v5_gn_3_35721_novel03	Lsat_1_v5_gn_3_35721_novel01,Lsat_1_v5_gn_3_35721_novel02,Lsat_1_v5_gn_3_35721_novel03
Dovetail_09Sept_Map_inspected_12_07_2015_1_v8_lg_3	Lsat_1_v5_gn_3_23101	+	A3	30361828-30361926	Lsat_1_v5_gn_3_23101.MRNA1_	Lsat_1_v5_gn_3_23101_novel01,Lsat_1_v5_gn_3_23101.MRNA1_
Dovetail_09Sept_Map_inspected_12_07_2015_1_v8_lg_3	Lsat_1_v5_gn_3_26661	+	A3	36163992-36164699	Lsat_1_v5_gn_3_26661_novel01	Lsat_1_v5_gn_3_26661_novel02,Lsat_1_v5_gn_3_26661_novel01
Dovetail_09Sept_Map_inspected_12_07_2015_1_v8_lg_3	Lsat_1_v5_gn_3_25981	+	A3	35278131-35278134	Lsat_1_v5_gn_3_25981_novel02	Lsat_1_v5_gn_3_25981.MRNA1_,Lsat_1_v5_gn_3_25981_novel02
Dovetail_09Sept_Map_inspected_12_07_2015_1_v8_lg_3	Lsat_1_v5_gn_3_105661	+	A3	175893041-175893053	Lsat_1_v5_gn_3_105661_novel02	Lsat_1_v5_gn_3_105661_novel01,Lsat_1_v5_gn_3_105661_novel03,Lsat_1_v5_gn_3_105661_novel04,Lsat_1_v5_gn_3_105661_novel05,Lsat_1_v5_gn_3_105661_novel02
Dovetail_09Sept_Map_inspected_12_07_2015_1_v8_lg_3	Lsat_1_v5_gn_3_105661	+	A3	175897839-175897842	Lsat_1_v5_gn_3_105661_novel08	Lsat_1_v5_gn_3_105661_novel01,Lsat_1_v5_gn_3_105661_novel02,Lsat_1_v5_gn_3_105661_novel03,Lsat_1_v5_gn_3_105661_novel04,Lsat_1_v5_gn_3_105661_novel05,Lsat_1_v5_gn_3_105661_novel06,Lsat_1_v5_gn_3_105661_novel07,Lsat_1_v5_gn_3_105661_novel08
Dovetail_09Sept_Map_inspected_12_07_2015_1_v8_lg_3	Lsat_1_v5_gn_3_9121	+	A3	11529133-11529140	Lsat_1_v5_gn_3_9121_novel04	Lsat_1_v5_gn_3_9121_novel01,Lsat_1_v5_gn_3_9121_novel02,Lsat_1_v5_gn_3_9121_novel03,Lsat_1_v5_gn_3_9121_novel05,Lsat_1_v5_gn_3_9121_novel04
Dovetail_09Sept_Map_inspected_12_07_2015_1_v8_lg_3	Lsat_1_v5_gn_3_9121	+	A3	11530319-11530335	Lsat_1_v5_gn_3_9121_novel05,Lsat_1_v5_gn_3_9121_novel01,Lsat_1_v5_gn_3_9121_novel02	Lsat_1_v5_gn_3_9121_novel04,Lsat_1_v5_gn_3_9121_novel01,Lsat_1_v5_gn_3_9121_novel02,Lsat_1_v5_gn_3_9121_novel03,Lsat_1_v5_gn_3_9121_novel05
Dovetail_09Sept_Map_inspected_12_07_2015_1_v8_lg_3	Lsat_1_v5_gn_3_105740	+	A3	175562137-175562142	Lsat_1_v5_gn_3_105740_novel03	Lsat_1_v5_gn_3_105740_novel01,Lsat_1_v5_gn_3_105740_novel02,Lsat_1_v5_gn_3_105740_novel08,Lsat_1_v5_gn_3_105740_novel04,Lsat_1_v5_gn_3_105740_novel05,Lsat_1_v5_gn_3_105740_novel06,Lsat_1_v5_gn_3_105740_novel07,Lsat_1_v5_gn_3_105740_novel03
Dovetail_09Sept_Map_inspected_12_07_2015_1_v8_lg_3	Lsat_1_v5_gn_3_105740	+	A3	175565478-175565492	Lsat_1_v5_gn_3_105740_novel03	Lsat_1_v5_gn_3_105740_novel01,Lsat_1_v5_gn_3_105740_novel02,Lsat_1_v5_gn_3_105740_novel08,Lsat_1_v5_gn_3_105740_novel04,Lsat_1_v5_gn_3_105740_novel05,Lsat_1_v5_gn_3_105740_novel06,Lsat_1_v5_gn_3_105740_novel07,Lsat_1_v5_gn_3_105740_novel10,Lsat_1_v5_gn_3_105740_novel03
Dovetail_09Sept_Map_inspected_12_07_2015_1_v8_lg_3	Lsat_1_v5_gn_3_105740	+	A3	175569842-175569848	Lsat_1_v5_gn_3_105740_novel03	Lsat_1_v5_gn_3_105740_novel01,Lsat_1_v5_gn_3_105740_novel02,Lsat_1_v5_gn_3_105740_novel08,Lsat_1_v5_gn_3_105740_novel04,Lsat_1_v5_gn_3_105740_novel05,Lsat_1_v5_gn_3_105740_novel06,Lsat_1_v5_gn_3_105740_novel07,Lsat_1_v5_gn_3_105740_novel10,Lsat_1_v5_gn_3_105740_novel11,Lsat_1_v5_gn_3_105740_novel03
Dovetail_09Sept_Map_inspected_12_07_2015_1_v8_lg_3	Lsat_1_v5_gn_3_105740	+	A3	175571370-175571395	Lsat_1_v5_gn_3_105740_novel07	Lsat_1_v5_gn_3_105740_novel01,Lsat_1_v5_gn_3_105740_novel02,Lsat_1_v5_gn_3_105740_novel08,Lsat_1_v5_gn_3_105740_novel04,Lsat_1_v5_gn_3_105740_novel03,Lsat_1_v5_gn_3_105740_novel05,Lsat_1_v5_gn_3_105740_novel06,Lsat_1_v5_gn_3_105740_novel10,Lsat_1_v5_gn_3_105740_novel11,Lsat_1_v5_gn_3_105740_novel07
Dovetail_09Sept_Map_inspected_12_07_2015_1_v8_lg_3	Lsat_1_v5_gn_3_105740	+	A3	175571870-175571874	Lsat_1_v5_gn_3_105740_novel05	Lsat_1_v5_gn_3_105740_novel01,Lsat_1_v5_gn_3_105740_novel02,Lsat_1_v5_gn_3_105740_novel08,Lsat_1_v5_gn_3_105740_novel04,Lsat_1_v5_gn_3_105740_novel03,Lsat_1_v5_gn_3_105740_novel06,Lsat_1_v5_gn_3_105740_novel07,Lsat_1_v5_gn_3_105740_novel10,Lsat_1_v5_gn_3_105740_novel11,Lsat_1_v5_gn_3_105740_novel05
Dovetail_09Sept_Map_inspected_12_07_2015_1_v8_lg_3	Lsat_1_v5_gn_3_105740	+	A3	175561821-175561827	Lsat_1_v5_gn_3_105740_novel02	Lsat_1_v5_gn_3_105740_novel04,Lsat_1_v5_gn_3_105740_novel05,Lsat_1_v5_gn_3_105740_novel02
Dovetail_09Sept_Map_inspected_12_07_2015_1_v8_lg_3	Lsat_1_v5_gn_3_105740	+	A3	175570403-175570406	Lsat_1_v5_gn_3_105740_novel04,Lsat_1_v5_gn_3_105740_novel06,Lsat_1_v5_gn_3_105740_novel01,Lsat_1_v5_gn_3_105740_novel02,Lsat_1_v5_gn_3_105740_novel03,Lsat_1_v5_gn_3_105740_novel11,Lsat_1_v5_gn_3_105740_novel10	Lsat_1_v5_gn_3_105740_novel05,Lsat_1_v5_gn_3_105740_novel07,Lsat_1_v5_gn_3_105740_novel01,Lsat_1_v5_gn_3_105740_novel02,Lsat_1_v5_gn_3_105740_novel08,Lsat_1_v5_gn_3_105740_novel04,Lsat_1_v5_gn_3_105740_novel03,Lsat_1_v5_gn_3_105740_novel06,Lsat_1_v5_gn_3_105740_novel10,Lsat_1_v5_gn_3_105740_novel11
Dovetail_09Sept_Map_inspected_12_07_2015_1_v8_lg_3	Lsat_1_v5_gn_3_135801	+	A3	245780043-245780057	Lsat_1_v5_gn_3_135801_novel01,Lsat_1_v5_gn_3_135801_novel03	Lsat_1_v5_gn_3_135801_novel02,Lsat_1_v5_gn_3_135801_novel04,Lsat_1_v5_gn_3_135801_novel01,Lsat_1_v5_gn_3_135801_novel03,Lsat_1_v5_gn_3_135801_novel05
Dovetail_09Sept_Map_inspected_12_07_2015_1_v8_lg_3	Lsat_1_v5_gn_3_7501	+	A3	9677841-9677957	Lsat_1_v5_gn_3_7501_novel13	Lsat_1_v5_gn_3_7501_novel14,Lsat_1_v5_gn_3_7501_novel13
Dovetail_09Sept_Map_inspected_12_07_2015_1_v8_lg_3	Lsat_1_v5_gn_3_7501	+	A3	9679817-9679846	Lsat_1_v5_gn_3_7501_novel02,Lsat_1_v5_gn_3_7501_novel01,Lsat_1_v5_gn_3_7501_novel11,Lsat_1_v5_gn_3_7501_novel17,Lsat_1_v5_gn_3_7501_novel06,Lsat_1_v5_gn_3_7501_novel14	Lsat_1_v5_gn_3_7501_novel12,Lsat_1_v5_gn_3_7501_novel01,Lsat_1_v5_gn_3_7501_novel02,Lsat_1_v5_gn_3_7501_novel06,Lsat_1_v5_gn_3_7501_novel11,Lsat_1_v5_gn_3_7501_novel14,Lsat_1_v5_gn_3_7501_novel17,Lsat_1_v5_gn_3_7501_novel18
Dovetail_09Sept_Map_inspected_12_07_2015_1_v8_lg_3	Lsat_1_v5_gn_3_66800	+	A3	86249646-86249664	Lsat_1_v5_gn_3_66800_novel01	Lsat_1_v5_gn_3_66800_novel02,Lsat_1_v5_gn_3_66800_novel03,Lsat_1_v5_gn_3_66800_novel01
Dovetail_09Sept_Map_inspected_12_07_2015_1_v8_lg_3	Lsat_1_v5_gn_3_100140	+	A3	159324170-159324172	Lsat_1_v5_gn_3_100140_novel03	Lsat_1_v5_gn_3_100140_novel01,Lsat_1_v5_gn_3_100140.MRNA1_,Lsat_1_v5_gn_3_100140_novel03
Dovetail_09Sept_Map_inspected_12_07_2015_1_v8_lg_3	Lsat_1_v5_gn_3_98161	+	A3	154718054-154718130	Lsat_1_v5_gn_3_98161_novel29	Lsat_1_v5_gn_3_98161.MRNA1_,Lsat_1_v5_gn_3_98161_novel06,Lsat_1_v5_gn_3_98161_novel10,Lsat_1_v5_gn_3_98161_novel07,Lsat_1_v5_gn_3_98161_novel03,Lsat_1_v5_gn_3_98161_novel20,Lsat_1_v5_gn_3_98161_novel19,Lsat_1_v5_gn_3_98161_novel11,Lsat_1_v5_gn_3_98161_novel17,Lsat_1_v5_gn_3_98161_novel15,Lsat_1_v5_gn_3_98161_novel04,Lsat_1_v5_gn_3_98161_novel18,Lsat_1_v5_gn_3_98161_novel05,Lsat_1_v5_gn_3_98161_no…
Dovetail_09Sept_Map_inspected_12_07_2015_1_v8_lg_3	Lsat_1_v5_gn_3_98161	+	A3	154719185-154719201	Lsat_1_v5_gn_3_98161_novel05	Lsat_1_v5_gn_3_98161.MRNA1_,Lsat_1_v5_gn_3_98161_novel06,Lsat_1_v5_gn_3_98161_novel07,Lsat_1_v5_gn_3_98161_novel03,Lsat_1_v5_gn_3_98161_novel02,Lsat_1_v5_gn_3_98161_novel09,Lsat_1_v5_gn_3_98161_novel08,Lsat_1_v5_gn_3_98161_novel19,Lsat_1_v5_gn_3_98161_novel11,Lsat_1_v5_gn_3_98161_novel17,Lsat_1_v5_gn_3_98161_novel15,Lsat_1_v5_gn_3_98161_novel04,Lsat_1_v5_gn_3_98161_novel18,Lsat_1_v5_gn_3_98161_no…
Dovetail_09Sept_Map_inspected_12_07_2015_1_v8_lg_3	Novelgene1319	+	A3	42475452-42475528	Novelgene1319_novel03	Novelgene1319_novel01,Novelgene1319_novel03,Novelgene1319_novel02
Dovetail_09Sept_Map_inspected_12_07_2015_1_v8_lg_3	Novelgene1356	+	A3	73520735-73520743	Novelgene1356_novel01	Novelgene1356_novel02,Novelgene1356_novel01
Dovetail_09Sept_Map_inspected_12_07_2015_1_v8_lg_3	Novelgene1356	+	A3	73521051-73521060	Novelgene1356_novel02	Novelgene1356_novel03,Novelgene1356_novel02
Dovetail_09Sept_Map_inspected_12_07_2015_1_v8_lg_3	Novelgene1376	+	A3	96771534-96771543	Novelgene1376_novel01	Novelgene1376_novel02,Novelgene1376_novel01
Dovetail_09Sept_Map_inspected_12_07_2015_1_v8_lg_3	Novelgene1415	+	A3	191153709-191153746	Novelgene1415_novel04,Novelgene1415_novel02	Novelgene1415_novel01,Novelgene1415_novel02,Novelgene1415_novel03,Novelgene1415_novel04
Dovetail_09Sept_Map_inspected_12_07_2015_1_v8_lg_3	Novelgene1423	+	A3	212616487-212616514	Novelgene1423_novel02	Novelgene1423_novel01,Novelgene1423_novel03,Novelgene1423_novel02
Dovetail_09Sept_Map_inspected_12_07_2015_1_v8_lg_3	Novelgene1423	+	A3	212617138-212617148	Novelgene1423_novel03	Novelgene1423_novel01,Novelgene1423_novel02,Novelgene1423_novel03
Dovetail_09Sept_Map_inspected_12_07_2015_1_v8_lg_3	Lsat_1_v5_gn_3_54180	-	A3	71990817-71990812	Lsat_1_v5_gn_3_54180.MRNA1_	Lsat_1_v5_gn_3_54180_novel03,Lsat_1_v5_gn_3_54180.MRNA1_,Lsat_1_v5_gn_3_54180_novel02
Dovetail_09Sept_Map_inspected_12_07_2015_1_v8_lg_3	Lsat_1_v5_gn_3_140700	-	A3	257689763-257689656	Lsat_1_v5_gn_3_140700_novel13	Lsat_1_v5_gn_3_140700_novel10,Lsat_1_v5_gn_3_140700_novel01,Lsat_1_v5_gn_3_140700_novel18,Lsat_1_v5_gn_3_140700_novel02,Lsat_1_v5_gn_3_140700_novel11,Lsat_1_v5_gn_3_140700_novel12,Lsat_1_v5_gn_3_140700_novel19,Lsat_1_v5_gn_3_140700_novel22,Lsat_1_v5_gn_3_140700_novel05,Lsat_1_v5_gn_3_140700_novel06,Lsat_1_v5_gn_3_140700_novel14,Lsat_1_v5_gn_3_140700_novel04,Lsat_1_v5_gn_3_140700_novel23,Lsat_1_v5…
Dovetail_09Sept_Map_inspected_12_07_2015_1_v8_lg_3	Lsat_1_v5_gn_3_140700	-	A3	257690334-257690311	Lsat_1_v5_gn_3_140700_novel02	Lsat_1_v5_gn_3_140700_novel10,Lsat_1_v5_gn_3_140700_novel01,Lsat_1_v5_gn_3_140700_novel18,Lsat_1_v5_gn_3_140700_novel11,Lsat_1_v5_gn_3_140700_novel12,Lsat_1_v5_gn_3_140700_novel19,Lsat_1_v5_gn_3_140700_novel13,Lsat_1_v5_gn_3_140700_novel22,Lsat_1_v5_gn_3_140700_novel05,Lsat_1_v5_gn_3_140700_novel06,Lsat_1_v5_gn_3_140700_novel14,Lsat_1_v5_gn_3_140700_novel04,Lsat_1_v5_gn_3_140700_novel23,Lsat_1_v5…
Dovetail_09Sept_Map_inspected_12_07_2015_1_v8_lg_3	Lsat_1_v5_gn_3_140700	-	A3	257692840-257692818	Lsat_1_v5_gn_3_140700_novel40,Lsat_1_v5_gn_3_140700_novel07,Lsat_1_v5_gn_3_140700_novel04,Lsat_1_v5_gn_3_140700_novel03,Lsat_1_v5_gn_3_140700_novel02,Lsat_1_v5_gn_3_140700_novel13,Lsat_1_v5_gn_3_140700_novel15,Lsat_1_v5_gn_3_140700_novel16,Lsat_1_v5_gn_3_140700_novel33	Lsat_1_v5_gn_3_140700_novel10,Lsat_1_v5_gn_3_140700_novel01,Lsat_1_v5_gn_3_140700_novel18,Lsat_1_v5_gn_3_140700_novel11,Lsat_1_v5_gn_3_140700_novel12,Lsat_1_v5_gn_3_140700_novel19,Lsat_1_v5_gn_3_140700_novel22,Lsat_1_v5_gn_3_140700_novel05,Lsat_1_v5_gn_3_140700_novel06,Lsat_1_v5_gn_3_140700_novel14,Lsat_1_v5_gn_3_140700_novel24,Lsat_1_v5_gn_3_140700_novel26,Lsat_1_v5_gn_3_140700_novel17,Lsat_1_v5…
Dovetail_09Sept_Map_inspected_12_07_2015_1_v8_lg_3	Lsat_1_v5_gn_3_140700	-	A3	257693513-257693401	Lsat_1_v5_gn_3_140700_novel16	Lsat_1_v5_gn_3_140700_novel10,Lsat_1_v5_gn_3_140700_novel16
Dovetail_09Sept_Map_inspected_12_07_2015_1_v8_lg_3	Lsat_1_v5_gn_3_140700	-	A3	257690355-257690334	Lsat_1_v5_gn_3_140700.MRNA1_,Lsat_1_v5_gn_3_140700_novel43,Lsat_1_v5_gn_3_140700_novel41,Lsat_1_v5_gn_3_140700_novel40,Lsat_1_v5_gn_3_140700_novel06,Lsat_1_v5_gn_3_140700_novel12,Lsat_1_v5_gn_3_140700_novel15,Lsat_1_v5_gn_3_140700_novel07,Lsat_1_v5_gn_3_140700_novel28,Lsat_1_v5_gn_3_140700_novel05,Lsat_1_v5_gn_3_140700_novel04,Lsat_1_v5_gn_3_140700_novel03,Lsat_1_v5_gn_3_140700_novel01,Lsat_1_v5_…	Lsat_1_v5_gn_3_140700_novel42,Lsat_1_v5_gn_3_140700_novel10,Lsat_1_v5_gn_3_140700_novel01,Lsat_1_v5_gn_3_140700_novel18,Lsat_1_v5_gn_3_140700_novel11,Lsat_1_v5_gn_3_140700_novel12,Lsat_1_v5_gn_3_140700_novel19,Lsat_1_v5_gn_3_140700_novel13,Lsat_1_v5_gn_3_140700_novel22,Lsat_1_v5_gn_3_140700_novel05,Lsat_1_v5_gn_3_140700_novel06,Lsat_1_v5_gn_3_140700_novel14,Lsat_1_v5_gn_3_140700_novel04,Lsat_1_v5…
Dovetail_09Sept_Map_inspected_12_07_2015_1_v8_lg_3	Lsat_1_v5_gn_3_140700	-	A3	257690355-257690311	Lsat_1_v5_gn_3_140700_novel02	Lsat_1_v5_gn_3_140700_novel42,Lsat_1_v5_gn_3_140700_novel02
Dovetail_09Sept_Map_inspected_12_07_2015_1_v8_lg_3	Lsat_1_v5_gn_3_113960	-	A3	188909434-188909409	Lsat_1_v5_gn_3_113960_novel05,Lsat_1_v5_gn_3_113960_novel03	Lsat_1_v5_gn_3_113960_novel01,Lsat_1_v5_gn_3_113960_novel04,Lsat_1_v5_gn_3_113960_novel06,Lsat_1_v5_gn_3_113960_novel02,Lsat_1_v5_gn_3_113960_novel03,Lsat_1_v5_gn_3_113960_novel05
Dovetail_09Sept_Map_inspected_12_07_2015_1_v8_lg_3	Lsat_1_v5_gn_3_113960	-	A3	188910192-188910188	Lsat_1_v5_gn_3_113960_novel02	Lsat_1_v5_gn_3_113960_novel01,Lsat_1_v5_gn_3_113960_novel03,Lsat_1_v5_gn_3_113960_novel04,Lsat_1_v5_gn_3_113960_novel05,Lsat_1_v5_gn_3_113960_novel06,Lsat_1_v5_gn_3_113960_novel02
Dovetail_09Sept_Map_inspected_12_07_2015_1_v8_lg_3	Lsat_1_v5_gn_3_56721	-	A3	72424850-72424729	Lsat_1_v5_gn_3_56721_novel01	Lsat_1_v5_gn_3_56721_novel02,Lsat_1_v5_gn_3_56721_novel06,Lsat_1_v5_gn_3_56721_novel01
Dovetail_09Sept_Map_inspected_12_07_2015_1_v8_lg_3	Lsat_1_v5_gn_3_56721	-	A3	72426555-72425862	Lsat_1_v5_gn_3_56721_novel02	Lsat_1_v5_gn_3_56721_novel03,Lsat_1_v5_gn_3_56721_novel02
Dovetail_09Sept_Map_inspected_12_07_2015_1_v8_lg_3	Lsat_1_v5_gn_3_41201	-	A3	53715895-53715885	Lsat_1_v5_gn_3_41201_novel02	Lsat_1_v5_gn_3_41201_novel01,Lsat_1_v5_gn_3_41201_novel04,Lsat_1_v5_gn_3_41201_novel02,Lsat_1_v5_gn_3_41201_novel05
Dovetail_09Sept_Map_inspected_12_07_2015_1_v8_lg_3	Lsat_1_v5_gn_3_1420	-	A3	3069960-3069935	Lsat_1_v5_gn_3_1420_novel05,Lsat_1_v5_gn_3_1420_novel06,Lsat_1_v5_gn_3_1420_novel01,Lsat_1_v5_gn_3_1420_novel02	Lsat_1_v5_gn_3_1420_novel04,Lsat_1_v5_gn_3_1420_novel01,Lsat_1_v5_gn_3_1420_novel02,Lsat_1_v5_gn_3_1420_novel05,Lsat_1_v5_gn_3_1420_novel06,Lsat_1_v5_gn_3_1420_novel09
Dovetail_09Sept_Map_inspected_12_07_2015_1_v8_lg_3	Lsat_1_v5_gn_3_116420	-	A3	195331757-195331744	Lsat_1_v5_gn_3_116420_novel05	Lsat_1_v5_gn_3_116420_novel02,Lsat_1_v5_gn_3_116420_novel05
Dovetail_09Sept_Map_inspected_12_07_2015_1_v8_lg_3	Lsat_1_v5_gn_3_49280	-	A3	63218331-63218326	Lsat_1_v5_gn_3_49280_novel05,Lsat_1_v5_gn_3_49280_novel07,Lsat_1_v5_gn_3_49280_novel11	Lsat_1_v5_gn_3_49280_novel01,Lsat_1_v5_gn_3_49280_novel02,Lsat_1_v5_gn_3_49280_novel03,Lsat_1_v5_gn_3_49280_novel04,Lsat_1_v5_gn_3_49280_novel06,Lsat_1_v5_gn_3_49280_novel09,Lsat_1_v5_gn_3_49280_novel10,Lsat_1_v5_gn_3_49280_novel05,Lsat_1_v5_gn_3_49280_novel07,Lsat_1_v5_gn_3_49280_novel08,Lsat_1_v5_gn_3_49280_novel11
Dovetail_09Sept_Map_inspected_12_07_2015_1_v8_lg_3	Lsat_1_v5_gn_3_49280	-	A3	63220976-63220972	Lsat_1_v5_gn_3_49280_novel05,Lsat_1_v5_gn_3_49280_novel04,Lsat_1_v5_gn_3_49280_novel06,Lsat_1_v5_gn_3_49280_novel01,Lsat_1_v5_gn_3_49280_novel02,Lsat_1_v5_gn_3_49280_novel10	Lsat_1_v5_gn_3_49280_novel03,Lsat_1_v5_gn_3_49280_novel07,Lsat_1_v5_gn_3_49280_novel09,Lsat_1_v5_gn_3_49280_novel01,Lsat_1_v5_gn_3_49280_novel02,Lsat_1_v5_gn_3_49280_novel04,Lsat_1_v5_gn_3_49280_novel05,Lsat_1_v5_gn_3_49280_novel06,Lsat_1_v5_gn_3_49280_novel10,Lsat_1_v5_gn_3_49280_novel11
Dovetail_09Sept_Map_inspected_12_07_2015_1_v8_lg_3	Lsat_1_v5_gn_3_34740	-	A3	46350584-46350556	Lsat_1_v5_gn_3_34740_novel04	Lsat_1_v5_gn_3_34740_novel02,Lsat_1_v5_gn_3_34740_novel03,Lsat_1_v5_gn_3_34740.MRNA1_,Lsat_1_v5_gn_3_34740_novel07,Lsat_1_v5_gn_3_34740_novel08,Lsat_1_v5_gn_3_34740_novel05,Lsat_1_v5_gn_3_34740_novel11,Lsat_1_v5_gn_3_34740_novel12,Lsat_1_v5_gn_3_34740_novel06,Lsat_1_v5_gn_3_34740_novel13,Lsat_1_v5_gn_3_34740_novel14,Lsat_1_v5_gn_3_34740_novel16,Lsat_1_v5_gn_3_34740_novel04
Dovetail_09Sept_Map_inspected_12_07_2015_1_v8_lg_3	Lsat_1_v5_gn_3_136621	-	A3	247544013-247543949	Lsat_1_v5_gn_3_136621_novel02	Lsat_1_v5_gn_3_136621_novel01,Lsat_1_v5_gn_3_136621_novel03,Lsat_1_v5_gn_3_136621.MRNA1_,Lsat_1_v5_gn_3_136621_novel02
Dovetail_09Sept_Map_inspected_12_07_2015_1_v8_lg_3	Lsat_1_v5_gn_3_22740	-	A3	30568657-30568627	Lsat_1_v5_gn_3_22740.MRNA1_	Lsat_1_v5_gn_3_22740_novel02,Lsat_1_v5_gn_3_22740.MRNA1_
Dovetail_09Sept_Map_inspected_12_07_2015_1_v8_lg_3	Lsat_1_v5_gn_3_115620	-	A3	194129625-194129622	Lsat_1_v5_gn_3_115620_novel07	Lsat_1_v5_gn_3_115620_novel02,Lsat_1_v5_gn_3_115620_novel01,Lsat_1_v5_gn_3_115620_novel03,Lsat_1_v5_gn_3_115620_novel07
Dovetail_09Sept_Map_inspected_12_07_2015_1_v8_lg_3	Lsat_1_v5_gn_3_115620	-	A3	194132311-194132297	Lsat_1_v5_gn_3_115620_novel02	Lsat_1_v5_gn_3_115620_novel03,Lsat_1_v5_gn_3_115620_novel02
Dovetail_09Sept_Map_inspected_12_07_2015_1_v8_lg_3	Lsat_1_v5_gn_3_23500	-	A3	29924568-29924498	Lsat_1_v5_gn_3_23500_novel03	Lsat_1_v5_gn_3_23500_novel05,Lsat_1_v5_gn_3_23500_novel03
Dovetail_09Sept_Map_inspected_12_07_2015_1_v8_lg_3	Lsat_1_v5_gn_3_37841	-	A3	48031970-48031911	Lsat_1_v5_gn_3_37841_novel02	Lsat_1_v5_gn_3_37841_novel01,Lsat_1_v5_gn_3_37841_novel03,Lsat_1_v5_gn_3_37841_novel04,Lsat_1_v5_gn_3_37841_novel05,Lsat_1_v5_gn_3_37841_novel06,Lsat_1_v5_gn_3_37841_novel02
Dovetail_09Sept_Map_inspected_12_07_2015_1_v8_lg_3	Lsat_1_v5_gn_3_102560	-	A3	165201670-165201504	Lsat_1_v5_gn_3_102560_novel19,Lsat_1_v5_gn_3_102560_novel21,Lsat_1_v5_gn_3_102560_novel15,Lsat_1_v5_gn_3_102560_novel16,Lsat_1_v5_gn_3_102560_novel25	Lsat_1_v5_gn_3_102560_novel01,Lsat_1_v5_gn_3_102560_novel10,Lsat_1_v5_gn_3_102560_novel12,Lsat_1_v5_gn_3_102560_novel09,Lsat_1_v5_gn_3_102560_novel13,Lsat_1_v5_gn_3_102560_novel20,Lsat_1_v5_gn_3_102560_novel02,Lsat_1_v5_gn_3_102560_novel23,Lsat_1_v5_gn_3_102560_novel11,Lsat_1_v5_gn_3_102560_novel16,Lsat_1_v5_gn_3_102560_novel19,Lsat_1_v5_gn_3_102560_novel15,Lsat_1_v5_gn_3_102560_novel21,Lsat_1_v5…
Dovetail_09Sept_Map_inspected_12_07_2015_1_v8_lg_3	Lsat_1_v5_gn_3_102560	-	A3	165208985-165208976	Lsat_1_v5_gn_3_102560_novel14,Lsat_1_v5_gn_3_102560_novel15,Lsat_1_v5_gn_3_102560_novel05	Lsat_1_v5_gn_3_102560_novel01,Lsat_1_v5_gn_3_102560_novel12,Lsat_1_v5_gn_3_102560_novel11,Lsat_1_v5_gn_3_102560_novel18,Lsat_1_v5_gn_3_102560_novel13,Lsat_1_v5_gn_3_102560_novel02,Lsat_1_v5_gn_3_102560_novel23,Lsat_1_v5_gn_3_102560_novel24,Lsat_1_v5_gn_3_102560_novel25,Lsat_1_v5_gn_3_102560_novel10,Lsat_1_v5_gn_3_102560_novel14,Lsat_1_v5_gn_3_102560_novel15,Lsat_1_v5_gn_3_102560_novel05
Dovetail_09Sept_Map_inspected_12_07_2015_1_v8_lg_3	Lsat_1_v5_gn_3_102560	-	A3	165207912-165207700	Lsat_1_v5_gn_3_102560_novel14,Lsat_1_v5_gn_3_102560_novel13,Lsat_1_v5_gn_3_102560_novel04	Lsat_1_v5_gn_3_102560_novel03,Lsat_1_v5_gn_3_102560_novel10,Lsat_1_v5_gn_3_102560_novel12,Lsat_1_v5_gn_3_102560_novel11,Lsat_1_v5_gn_3_102560_novel17,Lsat_1_v5_gn_3_102560_novel15,Lsat_1_v5_gn_3_102560_novel23,Lsat_1_v5_gn_3_102560_novel13,Lsat_1_v5_gn_3_102560_novel14,Lsat_1_v5_gn_3_102560_novel04,Lsat_1_v5_gn_3_102560_novel24
Dovetail_09Sept_Map_inspected_12_07_2015_1_v8_lg_3	Lsat_1_v5_gn_3_20541	-	A3	27389292-27389272	Lsat_1_v5_gn_3_20541_novel03	Lsat_1_v5_gn_3_20541_novel01,Lsat_1_v5_gn_3_20541_novel03
Dovetail_09Sept_Map_inspected_12_07_2015_1_v8_lg_3	Lsat_1_v5_gn_3_29801	-	A3	39930486-39930481	Lsat_1_v5_gn_3_29801_novel05	Lsat_1_v5_gn_3_29801_novel03,Lsat_1_v5_gn_3_29801_novel07,Lsat_1_v5_gn_3_29801_novel05
Dovetail_09Sept_Map_inspected_12_07_2015_1_v8_lg_3	Lsat_1_v5_gn_3_29801	-	A3	39932899-39931971	Lsat_1_v5_gn_3_29801_novel02	Lsat_1_v5_gn_3_29801_novel04,Lsat_1_v5_gn_3_29801_novel02,Lsat_1_v5_gn_3_29801_novel07
Dovetail_09Sept_Map_inspected_12_07_2015_1_v8_lg_3	Lsat_1_v5_gn_3_101980	-	A3	164468250-164468237	Lsat_1_v5_gn_3_101980_novel06	Lsat_1_v5_gn_3_101980_novel01,Lsat_1_v5_gn_3_101980.MRNA1_,Lsat_1_v5_gn_3_101980_novel05,Lsat_1_v5_gn_3_101980_novel02,Lsat_1_v5_gn_3_101980_novel08,Lsat_1_v5_gn_3_101980_novel07,Lsat_1_v5_gn_3_101980_novel11,Lsat_1_v5_gn_3_101980_novel12,Lsat_1_v5_gn_3_101980_novel16,Lsat_1_v5_gn_3_101980_novel17,Lsat_1_v5_gn_3_101980_novel20,Lsat_1_v5_gn_3_101980_novel22,Lsat_1_v5_gn_3_101980_novel23,Lsat_1_v5_…
Dovetail_09Sept_Map_inspected_12_07_2015_1_v8_lg_3	Lsat_1_v5_gn_3_55860	-	A3	70233102-70233093	Lsat_1_v5_gn_3_55860_novel06	Lsat_1_v5_gn_3_55860_novel02,Lsat_1_v5_gn_3_55860_novel01,Lsat_1_v5_gn_3_55860_novel06
Dovetail_09Sept_Map_inspected_12_07_2015_1_v8_lg_3	Lsat_1_v5_gn_3_24441	-	A3	32533726-32533707	Lsat_1_v5_gn_3_24441_novel15	Lsat_1_v5_gn_3_24441_novel01,Lsat_1_v5_gn_3_24441_novel04,Lsat_1_v5_gn_3_24441_novel06,Lsat_1_v5_gn_3_24441.MRNA1_,Lsat_1_v5_gn_3_24441_novel20,Lsat_1_v5_gn_3_24441_novel21,Lsat_1_v5_gn_3_24441_novel08,Lsat_1_v5_gn_3_24441_novel27,Lsat_1_v5_gn_3_24441_novel29,Lsat_1_v5_gn_3_24441_novel30,Lsat_1_v5_gn_3_24441_novel09,Lsat_1_v5_gn_3_24441_novel10,Lsat_1_v5_gn_3_24441_novel31,Lsat_1_v5_gn_3_24441_no…
Dovetail_09Sept_Map_inspected_12_07_2015_1_v8_lg_3	Lsat_1_v5_gn_3_24441	-	A3	32534682-32534673	Lsat_1_v5_gn_3_24441_novel09	Lsat_1_v5_gn_3_24441_novel01,Lsat_1_v5_gn_3_24441_novel04,Lsat_1_v5_gn_3_24441_novel06,Lsat_1_v5_gn_3_24441.MRNA1_,Lsat_1_v5_gn_3_24441_novel21,Lsat_1_v5_gn_3_24441_novel25,Lsat_1_v5_gn_3_24441_novel07,Lsat_1_v5_gn_3_24441_novel08,Lsat_1_v5_gn_3_24441_novel29,Lsat_1_v5_gn_3_24441_novel30,Lsat_1_v5_gn_3_24441_novel24,Lsat_1_v5_gn_3_24441_novel10,Lsat_1_v5_gn_3_24441_novel31,Lsat_1_v5_gn_3_24441_no…
Dovetail_09Sept_Map_inspected_12_07_2015_1_v8_lg_3	Lsat_1_v5_gn_3_24441	-	A3	32537677-32537652	Lsat_1_v5_gn_3_24441_novel05	Lsat_1_v5_gn_3_24441_novel04,Lsat_1_v5_gn_3_24441_novel35,Lsat_1_v5_gn_3_24441_novel05
Dovetail_09Sept_Map_inspected_12_07_2015_1_v8_lg_3	Lsat_1_v5_gn_3_24441	-	A3	32534203-32534186	Lsat_1_v5_gn_3_24441_novel14	Lsat_1_v5_gn_3_24441_novel12,Lsat_1_v5_gn_3_24441_novel14
Dovetail_09Sept_Map_inspected_12_07_2015_1_v8_lg_3	Lsat_1_v5_gn_3_26460	-	A3	36237850-36237834	Lsat_1_v5_gn_3_26460_novel04	Lsat_1_v5_gn_3_26460_novel01,Lsat_1_v5_gn_3_26460.MRNA1_,Lsat_1_v5_gn_3_26460_novel06,Lsat_1_v5_gn_3_26460_novel03,Lsat_1_v5_gn_3_26460_novel07,Lsat_1_v5_gn_3_26460_novel02,Lsat_1_v5_gn_3_26460_novel08,Lsat_1_v5_gn_3_26460_novel09,Lsat_1_v5_gn_3_26460_novel11,Lsat_1_v5_gn_3_26460_novel04
Dovetail_09Sept_Map_inspected_12_07_2015_1_v8_lg_3	Lsat_1_v5_gn_3_26460	-	A3	36241644-36241598	Lsat_1_v5_gn_3_26460_novel01	Lsat_1_v5_gn_3_26460.MRNA1_,Lsat_1_v5_gn_3_26460_novel03,Lsat_1_v5_gn_3_26460_novel02,Lsat_1_v5_gn_3_26460_novel08,Lsat_1_v5_gn_3_26460_novel01
Dovetail_09Sept_Map_inspected_12_07_2015_1_v8_lg_3	Lsat_1_v5_gn_3_64500	-	A3	84340026-84340023	Lsat_1_v5_gn_3_64500_novel11,Lsat_1_v5_gn_3_64500_novel07,Lsat_1_v5_gn_3_64500_novel06,Lsat_1_v5_gn_3_64500_novel04	Lsat_1_v5_gn_3_64500_novel03,Lsat_1_v5_gn_3_64500_novel04,Lsat_1_v5_gn_3_64500_novel09,Lsat_1_v5_gn_3_64500_novel07,Lsat_1_v5_gn_3_64500_novel06,Lsat_1_v5_gn_3_64500_novel11
Dovetail_09Sept_Map_inspected_12_07_2015_1_v8_lg_3	Lsat_1_v5_gn_3_15361	-	A3	20630087-20630081	Lsat_1_v5_gn_3_15361.MRNA1_	Lsat_1_v5_gn_3_15361_novel01,Lsat_1_v5_gn_3_15361.MRNA1_
Dovetail_09Sept_Map_inspected_12_07_2015_1_v8_lg_3	Lsat_1_v5_gn_3_15361	-	A3	20627982-20627968	Lsat_1_v5_gn_3_15361.MRNA1_	Lsat_1_v5_gn_3_15361_novel02,Lsat_1_v5_gn_3_15361.MRNA1_
Dovetail_09Sept_Map_inspected_12_07_2015_1_v8_lg_3	Lsat_1_v5_gn_3_49880	-	A3	64703161-64702846	Lsat_1_v5_gn_3_49880_novel02	Lsat_1_v5_gn_3_49880_novel01,Lsat_1_v5_gn_3_49880_novel02
Dovetail_09Sept_Map_inspected_12_07_2015_1_v8_lg_3	Lsat_1_v5_gn_3_25480	-	A3	34091113-34091050	Lsat_1_v5_gn_3_25480_novel03	Lsat_1_v5_gn_3_25480_novel02,Lsat_1_v5_gn_3_25480_novel03
Dovetail_09Sept_Map_inspected_12_07_2015_1_v8_lg_3	Lsat_1_v5_gn_3_63340	-	A3	81672557-81672372	Lsat_1_v5_gn_3_63340_novel04,Lsat_1_v5_gn_3_63340_novel06,Lsat_1_v5_gn_3_63340_novel07,Lsat_1_v5_gn_3_63340_novel01,Lsat_1_v5_gn_3_63340.MRNA1_	Lsat_1_v5_gn_3_63340_novel08,Lsat_1_v5_gn_3_63340_novel01,Lsat_1_v5_gn_3_63340_novel04,Lsat_1_v5_gn_3_63340.MRNA1_,Lsat_1_v5_gn_3_63340_novel06,Lsat_1_v5_gn_3_63340_novel03,Lsat_1_v5_gn_3_63340_novel07
Dovetail_09Sept_Map_inspected_12_07_2015_1_v8_lg_3	Lsat_1_v5_gn_3_32241	-	A3	42204413-42204408	Lsat_1_v5_gn_3_32241_novel02	Lsat_1_v5_gn_3_32241_novel03,Lsat_1_v5_gn_3_32241_novel02
Dovetail_09Sept_Map_inspected_12_07_2015_1_v8_lg_3	Lsat_1_v5_gn_3_140720	-	A3	257652871-257652859	Lsat_1_v5_gn_3_140720_novel01	Lsat_1_v5_gn_3_140720_novel03,Lsat_1_v5_gn_3_140720_novel02,Lsat_1_v5_gn_3_140720_novel01,Lsat_1_v5_gn_3_140720_novel06
Dovetail_09Sept_Map_inspected_12_07_2015_1_v8_lg_3	Lsat_1_v5_gn_3_140720	-	A3	257654748-257654656	Lsat_1_v5_gn_3_140720_novel01	Lsat_1_v5_gn_3_140720_novel02,Lsat_1_v5_gn_3_140720_novel06,Lsat_1_v5_gn_3_140720_novel01
Dovetail_09Sept_Map_inspected_12_07_2015_1_v8_lg_3	Lsat_1_v5_gn_3_22001	-	A3	31236165-31236161	Lsat_1_v5_gn_3_22001_novel01	Lsat_1_v5_gn_3_22001_novel02,Lsat_1_v5_gn_3_22001_novel03,Lsat_1_v5_gn_3_22001_novel01
Dovetail_09Sept_Map_inspected_12_07_2015_1_v8_lg_3	Lsat_1_v5_gn_3_117501	-	A3	196269224-196269001	Lsat_1_v5_gn_3_117501_novel01,Lsat_1_v5_gn_3_117501_novel05	Lsat_1_v5_gn_3_117501_novel06,Lsat_1_v5_gn_3_117501_novel01,Lsat_1_v5_gn_3_117501_novel05,Lsat_1_v5_gn_3_117501_novel07
Dovetail_09Sept_Map_inspected_12_07_2015_1_v8_lg_3	Lsat_1_v5_gn_3_60980	-	A3	78558330-78556522	Lsat_1_v5_gn_3_60980_novel01	Lsat_1_v5_gn_3_60980_novel04,Lsat_1_v5_gn_3_60980_novel01
Dovetail_09Sept_Map_inspected_12_07_2015_1_v8_lg_3	Lsat_1_v5_gn_3_9480	-	A3	13132407-13132379	Lsat_1_v5_gn_3_9480_novel02	Lsat_1_v5_gn_3_9480_novel01,Lsat_1_v5_gn_3_9480_novel03,Lsat_1_v5_gn_3_9480_novel02
Dovetail_09Sept_Map_inspected_12_07_2015_1_v8_lg_3	Lsat_1_v5_gn_3_49260	-	A3	63229523-63229505	Lsat_1_v5_gn_3_49260_novel02,Lsat_1_v5_gn_3_49260_novel07,Lsat_1_v5_gn_3_49260_novel06,Lsat_1_v5_gn_3_49260_novel05,Lsat_1_v5_gn_3_49260_novel04	Lsat_1_v5_gn_3_49260_novel01,Lsat_1_v5_gn_3_49260_novel04,Lsat_1_v5_gn_3_49260_novel02,Lsat_1_v5_gn_3_49260_novel05,Lsat_1_v5_gn_3_49260_novel06,Lsat_1_v5_gn_3_49260_novel07,Lsat_1_v5_gn_3_49260_novel09
Dovetail_09Sept_Map_inspected_12_07_2015_1_v8_lg_3	Lsat_1_v5_gn_3_1181	-	A3	993871-993866	Lsat_1_v5_gn_3_1181_novel03	Lsat_1_v5_gn_3_1181_novel01,Lsat_1_v5_gn_3_1181_novel03,Lsat_1_v5_gn_3_1181_novel04
Dovetail_09Sept_Map_inspected_12_07_2015_1_v8_lg_3	Lsat_1_v5_gn_3_136701	-	A3	247569531-247569511	Lsat_1_v5_gn_3_136701_novel03	Lsat_1_v5_gn_3_136701_novel01,Lsat_1_v5_gn_3_136701_novel02,Lsat_1_v5_gn_3_136701_novel05,Lsat_1_v5_gn_3_136701_novel03
Dovetail_09Sept_Map_inspected_12_07_2015_1_v8_lg_3	Lsat_1_v5_gn_3_138600	-	A3	250662673-250662654	Lsat_1_v5_gn_3_138600_novel06	Lsat_1_v5_gn_3_138600_novel01,Lsat_1_v5_gn_3_138600_novel07,Lsat_1_v5_gn_3_138600_novel06
Dovetail_09Sept_Map_inspected_12_07_2015_1_v8_lg_3	Lsat_1_v5_gn_3_110901	-	A3	184652816-184652794	Lsat_1_v5_gn_3_110901_novel03,Lsat_1_v5_gn_3_110901_novel02	Lsat_1_v5_gn_3_110901_novel01,Lsat_1_v5_gn_3_110901_novel05,Lsat_1_v5_gn_3_110901_novel02,Lsat_1_v5_gn_3_110901_novel03
Dovetail_09Sept_Map_inspected_12_07_2015_1_v8_lg_3	Lsat_1_v5_gn_3_110901	-	A3	184650640-184650614	Lsat_1_v5_gn_3_110901_novel01,Lsat_1_v5_gn_3_110901_novel02	Lsat_1_v5_gn_3_110901_novel03,Lsat_1_v5_gn_3_110901_novel01,Lsat_1_v5_gn_3_110901_novel05,Lsat_1_v5_gn_3_110901_novel02
Dovetail_09Sept_Map_inspected_12_07_2015_1_v8_lg_3	Lsat_1_v5_gn_3_24421	-	A3	32499719-32499698	Lsat_1_v5_gn_3_24421_novel01,Lsat_1_v5_gn_3_24421_novel05	Lsat_1_v5_gn_3_24421_novel02,Lsat_1_v5_gn_3_24421_novel01,Lsat_1_v5_gn_3_24421_novel05,Lsat_1_v5_gn_3_24421_novel06
Dovetail_09Sept_Map_inspected_12_07_2015_1_v8_lg_3	Lsat_1_v5_gn_3_48760	-	A3	61390011-61389987	Lsat_1_v5_gn_3_48760_novel02	Lsat_1_v5_gn_3_48760_novel01,Lsat_1_v5_gn_3_48760.MRNA1_,Lsat_1_v5_gn_3_48760_novel03,Lsat_1_v5_gn_3_48760_novel02
Dovetail_09Sept_Map_inspected_12_07_2015_1_v8_lg_3	Lsat_1_v5_gn_3_92661	-	A3	139152090-139151400	Lsat_1_v5_gn_3_92661_novel03	Lsat_1_v5_gn_3_92661_novel01,Lsat_1_v5_gn_3_92661_novel02,Lsat_1_v5_gn_3_92661_novel03,Lsat_1_v5_gn_3_92661_novel05
Dovetail_09Sept_Map_inspected_12_07_2015_1_v8_lg_3	Lsat_1_v5_gn_3_24241	-	A3	32407240-32407199	Lsat_1_v5_gn_3_24241_novel01	Lsat_1_v5_gn_3_24241_novel02,Lsat_1_v5_gn_3_24241_novel01
Dovetail_09Sept_Map_inspected_12_07_2015_1_v8_lg_3	Lsat_1_v5_gn_3_24241	-	A3	32407455-32407394	Lsat_1_v5_gn_3_24241_novel01	Lsat_1_v5_gn_3_24241_novel02,Lsat_1_v5_gn_3_24241_novel01
Dovetail_09Sept_Map_inspected_12_07_2015_1_v8_lg_3	Lsat_1_v5_gn_3_29301	-	A3	39533466-39533454	Lsat_1_v5_gn_3_29301.MRNA1_	Lsat_1_v5_gn_3_29301_novel01,Lsat_1_v5_gn_3_29301_novel05,Lsat_1_v5_gn_3_29301_novel06,Lsat_1_v5_gn_3_29301_novel02,Lsat_1_v5_gn_3_29301_novel04,Lsat_1_v5_gn_3_29301.MRNA1_
Dovetail_09Sept_Map_inspected_12_07_2015_1_v8_lg_3	Lsat_1_v5_gn_3_29301	-	A3	39534406-39534395	Lsat_1_v5_gn_3_29301_novel02	Lsat_1_v5_gn_3_29301_novel01,Lsat_1_v5_gn_3_29301_novel04,Lsat_1_v5_gn_3_29301_novel05,Lsat_1_v5_gn_3_29301_novel06,Lsat_1_v5_gn_3_29301.MRNA1_,Lsat_1_v5_gn_3_29301_novel02
Dovetail_09Sept_Map_inspected_12_07_2015_1_v8_lg_3	Lsat_1_v5_gn_3_95100	-	A3	146845223-146845181	Lsat_1_v5_gn_3_95100_novel02	Lsat_1_v5_gn_3_95100.MRNA1_,Lsat_1_v5_gn_3_95100_novel02
Dovetail_09Sept_Map_inspected_12_07_2015_1_v8_lg_3	Lsat_1_v5_gn_3_5900	-	A3	8062585-8062567	Lsat_1_v5_gn_3_5900_novel03	Lsat_1_v5_gn_3_5900_novel05,Lsat_1_v5_gn_3_5900_novel01,Lsat_1_v5_gn_3_5900_novel02,Lsat_1_v5_gn_3_5900_novel11,Lsat_1_v5_gn_3_5900_novel12,Lsat_1_v5_gn_3_5900_novel15,Lsat_1_v5_gn_3_5900_novel16,Lsat_1_v5_gn_3_5900_novel17,Lsat_1_v5_gn_3_5900_novel04,Lsat_1_v5_gn_3_5900_novel03,Lsat_1_v5_gn_3_5900_novel13
Dovetail_09Sept_Map_inspected_12_07_2015_1_v8_lg_3	Lsat_1_v5_gn_3_5900	-	A3	8068457-8068454	Lsat_1_v5_gn_3_5900_novel15	Lsat_1_v5_gn_3_5900_novel05,Lsat_1_v5_gn_3_5900_novel01,Lsat_1_v5_gn_3_5900_novel06,Lsat_1_v5_gn_3_5900_novel07,Lsat_1_v5_gn_3_5900_novel09,Lsat_1_v5_gn_3_5900_novel03,Lsat_1_v5_gn_3_5900_novel16,Lsat_1_v5_gn_3_5900_novel14,Lsat_1_v5_gn_3_5900_novel19,Lsat_1_v5_gn_3_5900_novel18,Lsat_1_v5_gn_3_5900_novel20,Lsat_1_v5_gn_3_5900_novel15,Lsat_1_v5_gn_3_5900_novel04
Dovetail_09Sept_Map_inspected_12_07_2015_1_v8_lg_3	Lsat_1_v5_gn_3_26381	-	A3	34040602-34040574	Lsat_1_v5_gn_3_26381.MRNA1_	Lsat_1_v5_gn_3_26381_novel02,Lsat_1_v5_gn_3_26381_novel01,Lsat_1_v5_gn_3_26381.MRNA1_
Dovetail_09Sept_Map_inspected_12_07_2015_1_v8_lg_3	Lsat_1_v5_gn_3_75140	-	A3	102194577-102194550	Lsat_1_v5_gn_3_75140_novel05,Lsat_1_v5_gn_3_75140_novel04,Lsat_1_v5_gn_3_75140_novel07,Lsat_1_v5_gn_3_75140_novel06,Lsat_1_v5_gn_3_75140_novel01,Lsat_1_v5_gn_3_75140_novel03,Lsat_1_v5_gn_3_75140_novel09	Lsat_1_v5_gn_3_75140_novel02,Lsat_1_v5_gn_3_75140_novel01,Lsat_1_v5_gn_3_75140_novel03,Lsat_1_v5_gn_3_75140_novel05,Lsat_1_v5_gn_3_75140_novel06,Lsat_1_v5_gn_3_75140_novel04,Lsat_1_v5_gn_3_75140_novel07,Lsat_1_v5_gn_3_75140_novel08,Lsat_1_v5_gn_3_75140_novel09
Dovetail_09Sept_Map_inspected_12_07_2015_1_v8_lg_3	Lsat_1_v5_gn_3_75140	-	A3	102197808-102197147	Lsat_1_v5_gn_3_75140_novel04	Lsat_1_v5_gn_3_75140_novel02,Lsat_1_v5_gn_3_75140_novel03,Lsat_1_v5_gn_3_75140_novel06,Lsat_1_v5_gn_3_75140_novel09,Lsat_1_v5_gn_3_75140_novel04
Dovetail_09Sept_Map_inspected_12_07_2015_1_v8_lg_3	Lsat_1_v5_gn_3_56980	-	A3	72657025-72656986	Lsat_1_v5_gn_3_56980_novel04	Lsat_1_v5_gn_3_56980_novel02,Lsat_1_v5_gn_3_56980_novel04
Dovetail_09Sept_Map_inspected_12_07_2015_1_v8_lg_3	Lsat_1_v5_gn_3_56980	-	A3	72657132-72657025	Lsat_1_v5_gn_3_56980_novel02	Lsat_1_v5_gn_3_56980_novel03,Lsat_1_v5_gn_3_56980_novel02
Dovetail_09Sept_Map_inspected_12_07_2015_1_v8_lg_3	Lsat_1_v5_gn_3_56980	-	A3	72657132-72656986	Lsat_1_v5_gn_3_56980_novel04	Lsat_1_v5_gn_3_56980_novel03,Lsat_1_v5_gn_3_56980_novel04
Dovetail_09Sept_Map_inspected_12_07_2015_1_v8_lg_3	Lsat_1_v5_gn_3_7360	-	A3	9813478-9813462	Lsat_1_v5_gn_3_7360_novel23	Lsat_1_v5_gn_3_7360_novel01,Lsat_1_v5_gn_3_7360_novel18,Lsat_1_v5_gn_3_7360_novel19,Lsat_1_v5_gn_3_7360_novel02,Lsat_1_v5_gn_3_7360_novel28,Lsat_1_v5_gn_3_7360_novel30,Lsat_1_v5_gn_3_7360_novel05,Lsat_1_v5_gn_3_7360_novel32,Lsat_1_v5_gn_3_7360_novel34,Lsat_1_v5_gn_3_7360_novel10,Lsat_1_v5_gn_3_7360_novel35,Lsat_1_v5_gn_3_7360_novel21,Lsat_1_v5_gn_3_7360_novel06,Lsat_1_v5_gn_3_7360_novel38,Lsat_1_…
Dovetail_09Sept_Map_inspected_12_07_2015_1_v8_lg_3	Lsat_1_v5_gn_3_7360	-	A3	9814392-9814388	Lsat_1_v5_gn_3_7360_novel05	Lsat_1_v5_gn_3_7360_novel01,Lsat_1_v5_gn_3_7360_novel18,Lsat_1_v5_gn_3_7360_novel19,Lsat_1_v5_gn_3_7360_novel02,Lsat_1_v5_gn_3_7360_novel28,Lsat_1_v5_gn_3_7360_novel30,Lsat_1_v5_gn_3_7360_novel32,Lsat_1_v5_gn_3_7360_novel34,Lsat_1_v5_gn_3_7360_novel10,Lsat_1_v5_gn_3_7360_novel35,Lsat_1_v5_gn_3_7360_novel21,Lsat_1_v5_gn_3_7360_novel06,Lsat_1_v5_gn_3_7360_novel38,Lsat_1_v5_gn_3_7360_novel41,Lsat_1_…
Dovetail_09Sept_Map_inspected_12_07_2015_1_v8_lg_3	Lsat_1_v5_gn_3_7360	-	A3	9817944-9817895	Lsat_1_v5_gn_3_7360_novel08	Lsat_1_v5_gn_3_7360_novel01,Lsat_1_v5_gn_3_7360_novel18,Lsat_1_v5_gn_3_7360_novel19,Lsat_1_v5_gn_3_7360_novel02,Lsat_1_v5_gn_3_7360_novel28,Lsat_1_v5_gn_3_7360_novel30,Lsat_1_v5_gn_3_7360_novel05,Lsat_1_v5_gn_3_7360_novel32,Lsat_1_v5_gn_3_7360_novel34,Lsat_1_v5_gn_3_7360_novel10,Lsat_1_v5_gn_3_7360_novel35,Lsat_1_v5_gn_3_7360_novel21,Lsat_1_v5_gn_3_7360_novel06,Lsat_1_v5_gn_3_7360_novel38,Lsat_1_…
Dovetail_09Sept_Map_inspected_12_07_2015_1_v8_lg_3	Lsat_1_v5_gn_3_7360	-	A3	9819522-9819498	Lsat_1_v5_gn_3_7360_novel12,Lsat_1_v5_gn_3_7360_novel22,Lsat_1_v5_gn_3_7360_novel06,Lsat_1_v5_gn_3_7360_novel03	Lsat_1_v5_gn_3_7360_novel01,Lsat_1_v5_gn_3_7360_novel18,Lsat_1_v5_gn_3_7360_novel19,Lsat_1_v5_gn_3_7360_novel28,Lsat_1_v5_gn_3_7360_novel30,Lsat_1_v5_gn_3_7360_novel05,Lsat_1_v5_gn_3_7360_novel32,Lsat_1_v5_gn_3_7360_novel10,Lsat_1_v5_gn_3_7360_novel35,Lsat_1_v5_gn_3_7360_novel21,Lsat_1_v5_gn_3_7360_novel38,Lsat_1_v5_gn_3_7360_novel42,Lsat_1_v5_gn_3_7360_novel24,Lsat_1_v5_gn_3_7360_novel39,Lsat_1_…
Dovetail_09Sept_Map_inspected_12_07_2015_1_v8_lg_3	Lsat_1_v5_gn_3_7360	-	A3	9819970-9819960	Lsat_1_v5_gn_3_7360_novel68	Lsat_1_v5_gn_3_7360_novel01,Lsat_1_v5_gn_3_7360_novel18,Lsat_1_v5_gn_3_7360_novel19,Lsat_1_v5_gn_3_7360_novel02,Lsat_1_v5_gn_3_7360_novel28,Lsat_1_v5_gn_3_7360_novel30,Lsat_1_v5_gn_3_7360_novel05,Lsat_1_v5_gn_3_7360_novel32,Lsat_1_v5_gn_3_7360_novel10,Lsat_1_v5_gn_3_7360_novel35,Lsat_1_v5_gn_3_7360_novel21,Lsat_1_v5_gn_3_7360_novel06,Lsat_1_v5_gn_3_7360_novel38,Lsat_1_v5_gn_3_7360_novel03,Lsat_1_…
Dovetail_09Sept_Map_inspected_12_07_2015_1_v8_lg_3	Lsat_1_v5_gn_3_7360	-	A3	9822481-9821350	Lsat_1_v5_gn_3_7360_novel04	Lsat_1_v5_gn_3_7360_novel01,Lsat_1_v5_gn_3_7360_novel19,Lsat_1_v5_gn_3_7360_novel02,Lsat_1_v5_gn_3_7360_novel35,Lsat_1_v5_gn_3_7360_novel21,Lsat_1_v5_gn_3_7360_novel24,Lsat_1_v5_gn_3_7360_novel23,Lsat_1_v5_gn_3_7360_novel51,Lsat_1_v5_gn_3_7360_novel56,Lsat_1_v5_gn_3_7360_novel52,Lsat_1_v5_gn_3_7360_novel25,Lsat_1_v5_gn_3_7360_novel60,Lsat_1_v5_gn_3_7360_novel20,Lsat_1_v5_gn_3_7360_novel64,Lsat_1_…
Dovetail_09Sept_Map_inspected_12_07_2015_1_v8_lg_3	Lsat_1_v5_gn_3_7360	-	A3	9819009-9819007	Lsat_1_v5_gn_3_7360_novel57,Lsat_1_v5_gn_3_7360_novel18,Lsat_1_v5_gn_3_7360_novel19,Lsat_1_v5_gn_3_7360_novel52,Lsat_1_v5_gn_3_7360_novel53,Lsat_1_v5_gn_3_7360_novel51,Lsat_1_v5_gn_3_7360_novel12,Lsat_1_v5_gn_3_7360_novel13,Lsat_1_v5_gn_3_7360_novel10,Lsat_1_v5_gn_3_7360_novel11,Lsat_1_v5_gn_3_7360_novel16,Lsat_1_v5_gn_3_7360_novel58,Lsat_1_v5_gn_3_7360_novel59,Lsat_1_v5_gn_3_7360_novel22,Lsat_1_…	Lsat_1_v5_gn_3_7360_novel23,Lsat_1_v5_gn_3_7360_novel01,Lsat_1_v5_gn_3_7360_novel18,Lsat_1_v5_gn_3_7360_novel19,Lsat_1_v5_gn_3_7360_novel02,Lsat_1_v5_gn_3_7360_novel28,Lsat_1_v5_gn_3_7360_novel30,Lsat_1_v5_gn_3_7360_novel05,Lsat_1_v5_gn_3_7360_novel32,Lsat_1_v5_gn_3_7360_novel34,Lsat_1_v5_gn_3_7360_novel10,Lsat_1_v5_gn_3_7360_novel35,Lsat_1_v5_gn_3_7360_novel21,Lsat_1_v5_gn_3_7360_novel06,Lsat_1_…
Dovetail_09Sept_Map_inspected_12_07_2015_1_v8_lg_3	Lsat_1_v5_gn_3_7360	-	A3	9819524-9819522	Lsat_1_v5_gn_3_7360_novel56,Lsat_1_v5_gn_3_7360_novel57,Lsat_1_v5_gn_3_7360_novel18,Lsat_1_v5_gn_3_7360_novel19,Lsat_1_v5_gn_3_7360_novel52,Lsat_1_v5_gn_3_7360_novel53,Lsat_1_v5_gn_3_7360_novel51,Lsat_1_v5_gn_3_7360_novel13,Lsat_1_v5_gn_3_7360_novel10,Lsat_1_v5_gn_3_7360_novel11,Lsat_1_v5_gn_3_7360_novel16,Lsat_1_v5_gn_3_7360_novel17,Lsat_1_v5_gn_3_7360_novel58,Lsat_1_v5_gn_3_7360_novel59,Lsat_1_…	Lsat_1_v5_gn_3_7360_novel23,Lsat_1_v5_gn_3_7360_novel01,Lsat_1_v5_gn_3_7360_novel18,Lsat_1_v5_gn_3_7360_novel19,Lsat_1_v5_gn_3_7360_novel28,Lsat_1_v5_gn_3_7360_novel30,Lsat_1_v5_gn_3_7360_novel05,Lsat_1_v5_gn_3_7360_novel32,Lsat_1_v5_gn_3_7360_novel10,Lsat_1_v5_gn_3_7360_novel35,Lsat_1_v5_gn_3_7360_novel21,Lsat_1_v5_gn_3_7360_novel38,Lsat_1_v5_gn_3_7360_novel42,Lsat_1_v5_gn_3_7360_novel24,Lsat_1_…
Dovetail_09Sept_Map_inspected_12_07_2015_1_v8_lg_3	Lsat_1_v5_gn_3_7360	-	A3	9819524-9819498	Lsat_1_v5_gn_3_7360_novel22,Lsat_1_v5_gn_3_7360_novel06,Lsat_1_v5_gn_3_7360_novel03,Lsat_1_v5_gn_3_7360_novel02	Lsat_1_v5_gn_3_7360_novel23,Lsat_1_v5_gn_3_7360_novel02,Lsat_1_v5_gn_3_7360_novel06,Lsat_1_v5_gn_3_7360_novel03,Lsat_1_v5_gn_3_7360_novel12,Lsat_1_v5_gn_3_7360_novel22
Dovetail_09Sept_Map_inspected_12_07_2015_1_v8_lg_3	Lsat_1_v5_gn_3_7360	-	A3	9813480-9813478	Lsat_1_v5_gn_3_7360_novel30,Lsat_1_v5_gn_3_7360_novel31,Lsat_1_v5_gn_3_7360_novel32,Lsat_1_v5_gn_3_7360_novel33,Lsat_1_v5_gn_3_7360_novel34,Lsat_1_v5_gn_3_7360_novel35,Lsat_1_v5_gn_3_7360_novel04,Lsat_1_v5_gn_3_7360_novel38,Lsat_1_v5_gn_3_7360_novel39,Lsat_1_v5_gn_3_7360_novel46,Lsat_1_v5_gn_3_7360_novel57,Lsat_1_v5_gn_3_7360_novel18,Lsat_1_v5_gn_3_7360_novel19,Lsat_1_v5_gn_3_7360_novel78,Lsat_1_…	Lsat_1_v5_gn_3_7360_novel09,Lsat_1_v5_gn_3_7360_novel01,Lsat_1_v5_gn_3_7360_novel18,Lsat_1_v5_gn_3_7360_novel19,Lsat_1_v5_gn_3_7360_novel02,Lsat_1_v5_gn_3_7360_novel28,Lsat_1_v5_gn_3_7360_novel30,Lsat_1_v5_gn_3_7360_novel05,Lsat_1_v5_gn_3_7360_novel32,Lsat_1_v5_gn_3_7360_novel34,Lsat_1_v5_gn_3_7360_novel10,Lsat_1_v5_gn_3_7360_novel35,Lsat_1_v5_gn_3_7360_novel21,Lsat_1_v5_gn_3_7360_novel06,Lsat_1_…
Dovetail_09Sept_Map_inspected_12_07_2015_1_v8_lg_3	Lsat_1_v5_gn_3_7360	-	A3	9813480-9813462	Lsat_1_v5_gn_3_7360_novel23	Lsat_1_v5_gn_3_7360_novel09,Lsat_1_v5_gn_3_7360_novel23
Dovetail_09Sept_Map_inspected_12_07_2015_1_v8_lg_3	Lsat_1_v5_gn_3_7360	-	A3	9813476-9813473	Lsat_1_v5_gn_3_7360_novel56	Lsat_1_v5_gn_3_7360_novel62,Lsat_1_v5_gn_3_7360_novel24,Lsat_1_v5_gn_3_7360_novel56
Dovetail_09Sept_Map_inspected_12_07_2015_1_v8_lg_3	Lsat_1_v5_gn_3_7360	-	A3	9816477-9816360	Lsat_1_v5_gn_3_7360_novel25	Lsat_1_v5_gn_3_7360_novel15,Lsat_1_v5_gn_3_7360_novel25,Lsat_1_v5_gn_3_7360_novel14
Dovetail_09Sept_Map_inspected_12_07_2015_1_v8_lg_3	Lsat_1_v5_gn_3_15381	-	A3	20633821-20633808	Lsat_1_v5_gn_3_15381_novel04,Lsat_1_v5_gn_3_15381_novel06,Lsat_1_v5_gn_3_15381_novel01,Lsat_1_v5_gn_3_15381_novel02	Lsat_1_v5_gn_3_15381_novel05,Lsat_1_v5_gn_3_15381_novel01,Lsat_1_v5_gn_3_15381_novel02,Lsat_1_v5_gn_3_15381_novel06,Lsat_1_v5_gn_3_15381_novel03,Lsat_1_v5_gn_3_15381_novel04
Dovetail_09Sept_Map_inspected_12_07_2015_1_v8_lg_3	Lsat_1_v5_gn_3_30120	-	A3	38932942-38932923	Lsat_1_v5_gn_3_30120_novel01	Lsat_1_v5_gn_3_30120_novel02,Lsat_1_v5_gn_3_30120_novel01
Dovetail_09Sept_Map_inspected_12_07_2015_1_v8_lg_3	Lsat_1_v5_gn_3_37300	-	A3	48435332-48435303	Lsat_1_v5_gn_3_37300_novel02	Lsat_1_v5_gn_3_37300_novel04,Lsat_1_v5_gn_3_37300_novel05,Lsat_1_v5_gn_3_37300_novel01,Lsat_1_v5_gn_3_37300_novel12,Lsat_1_v5_gn_3_37300_novel13,Lsat_1_v5_gn_3_37300_novel06,Lsat_1_v5_gn_3_37300_novel07,Lsat_1_v5_gn_3_37300_novel08,Lsat_1_v5_gn_3_37300_novel09,Lsat_1_v5_gn_3_37300_novel10,Lsat_1_v5_gn_3_37300_novel11,Lsat_1_v5_gn_3_37300_novel02
Dovetail_09Sept_Map_inspected_12_07_2015_1_v8_lg_3	Lsat_1_v5_gn_3_37300	-	A3	48439812-48439723	Lsat_1_v5_gn_3_37300_novel05	Lsat_1_v5_gn_3_37300_novel12,Lsat_1_v5_gn_3_37300_novel05
Dovetail_09Sept_Map_inspected_12_07_2015_1_v8_lg_3	Lsat_1_v5_gn_3_27801	-	A3	37482102-37482089	Lsat_1_v5_gn_3_27801_novel30	Lsat_1_v5_gn_3_27801_novel03,Lsat_1_v5_gn_3_27801_novel10,Lsat_1_v5_gn_3_27801_novel07,Lsat_1_v5_gn_3_27801_novel11,Lsat_1_v5_gn_3_27801_novel12,Lsat_1_v5_gn_3_27801_novel13,Lsat_1_v5_gn_3_27801_novel20,Lsat_1_v5_gn_3_27801_novel21,Lsat_1_v5_gn_3_27801_novel06,Lsat_1_v5_gn_3_27801_novel22,Lsat_1_v5_gn_3_27801_novel04,Lsat_1_v5_gn_3_27801_novel24,Lsat_1_v5_gn_3_27801_novel31,Lsat_1_v5_gn_3_27801_n…
Dovetail_09Sept_Map_inspected_12_07_2015_1_v8_lg_3	Lsat_1_v5_gn_3_27801	-	A3	37482652-37482621	Lsat_1_v5_gn_3_27801_novel13	Lsat_1_v5_gn_3_27801_novel03,Lsat_1_v5_gn_3_27801_novel10,Lsat_1_v5_gn_3_27801_novel07,Lsat_1_v5_gn_3_27801_novel11,Lsat_1_v5_gn_3_27801_novel12,Lsat_1_v5_gn_3_27801_novel20,Lsat_1_v5_gn_3_27801_novel21,Lsat_1_v5_gn_3_27801_novel06,Lsat_1_v5_gn_3_27801_novel22,Lsat_1_v5_gn_3_27801_novel04,Lsat_1_v5_gn_3_27801_novel24,Lsat_1_v5_gn_3_27801_novel31,Lsat_1_v5_gn_3_27801_novel26,Lsat_1_v5_gn_3_27801_n…
Dovetail_09Sept_Map_inspected_12_07_2015_1_v8_lg_3	Lsat_1_v5_gn_3_27801	-	A3	37482862-37482846	Lsat_1_v5_gn_3_27801_novel26	Lsat_1_v5_gn_3_27801_novel03,Lsat_1_v5_gn_3_27801_novel10,Lsat_1_v5_gn_3_27801_novel07,Lsat_1_v5_gn_3_27801_novel12,Lsat_1_v5_gn_3_27801_novel13,Lsat_1_v5_gn_3_27801_novel20,Lsat_1_v5_gn_3_27801_novel21,Lsat_1_v5_gn_3_27801_novel06,Lsat_1_v5_gn_3_27801_novel04,Lsat_1_v5_gn_3_27801_novel24,Lsat_1_v5_gn_3_27801_novel31,Lsat_1_v5_gn_3_27801_novel27,Lsat_1_v5_gn_3_27801_novel25,Lsat_1_v5_gn_3_27801_n…
Dovetail_09Sept_Map_inspected_12_07_2015_1_v8_lg_3	Lsat_1_v5_gn_3_27801	-	A3	37486418-37486347	Lsat_1_v5_gn_3_27801_novel60,Lsat_1_v5_gn_3_27801_novel23,Lsat_1_v5_gn_3_27801_novel25,Lsat_1_v5_gn_3_27801_novel46,Lsat_1_v5_gn_3_27801_novel08,Lsat_1_v5_gn_3_27801_novel09,Lsat_1_v5_gn_3_27801_novel06,Lsat_1_v5_gn_3_27801_novel04,Lsat_1_v5_gn_3_27801_novel02,Lsat_1_v5_gn_3_27801_novel30,Lsat_1_v5_gn_3_27801_novel38,Lsat_1_v5_gn_3_27801_novel11	Lsat_1_v5_gn_3_27801_novel03,Lsat_1_v5_gn_3_27801_novel10,Lsat_1_v5_gn_3_27801_novel07,Lsat_1_v5_gn_3_27801_novel12,Lsat_1_v5_gn_3_27801_novel13,Lsat_1_v5_gn_3_27801_novel20,Lsat_1_v5_gn_3_27801_novel22,Lsat_1_v5_gn_3_27801_novel31,Lsat_1_v5_gn_3_27801_novel26,Lsat_1_v5_gn_3_27801_novel27,Lsat_1_v5_gn_3_27801_novel32,Lsat_1_v5_gn_3_27801_novel14,Lsat_1_v5_gn_3_27801_novel37,Lsat_1_v5_gn_3_27801_n…
Dovetail_09Sept_Map_inspected_12_07_2015_1_v8_lg_3	Lsat_1_v5_gn_3_27801	-	A3	37488434-37488427	Lsat_1_v5_gn_3_27801_novel29,Lsat_1_v5_gn_3_27801_novel08,Lsat_1_v5_gn_3_27801_novel33,Lsat_1_v5_gn_3_27801_novel19	Lsat_1_v5_gn_3_27801_novel03,Lsat_1_v5_gn_3_27801_novel07,Lsat_1_v5_gn_3_27801_novel11,Lsat_1_v5_gn_3_27801_novel12,Lsat_1_v5_gn_3_27801_novel13,Lsat_1_v5_gn_3_27801_novel04,Lsat_1_v5_gn_3_27801_novel26,Lsat_1_v5_gn_3_27801_novel27,Lsat_1_v5_gn_3_27801_novel25,Lsat_1_v5_gn_3_27801_novel32,Lsat_1_v5_gn_3_27801_novel14,Lsat_1_v5_gn_3_27801_novel02,Lsat_1_v5_gn_3_27801_novel15,Lsat_1_v5_gn_3_27801_n…
Dovetail_09Sept_Map_inspected_12_07_2015_1_v8_lg_3	Lsat_1_v5_gn_3_27801	-	A3	37491271-37491257	Lsat_1_v5_gn_3_27801_novel61,Lsat_1_v5_gn_3_27801.MRNA1_,Lsat_1_v5_gn_3_27801_novel47,Lsat_1_v5_gn_3_27801_novel58,Lsat_1_v5_gn_3_27801_novel19,Lsat_1_v5_gn_3_27801_novel18	Lsat_1_v5_gn_3_27801_novel12,Lsat_1_v5_gn_3_27801_novel13,Lsat_1_v5_gn_3_27801_novel14,Lsat_1_v5_gn_3_27801_novel15,Lsat_1_v5_gn_3_27801_novel41,Lsat_1_v5_gn_3_27801_novel42,Lsat_1_v5_gn_3_27801_novel16,Lsat_1_v5_gn_3_27801_novel50,Lsat_1_v5_gn_3_27801_novel48,Lsat_1_v5_gn_3_27801_novel51,Lsat_1_v5_gn_3_27801_novel55,Lsat_1_v5_gn_3_27801_novel57,Lsat_1_v5_gn_3_27801_novel59,Lsat_1_v5_gn_3_27801_n…
Dovetail_09Sept_Map_inspected_12_07_2015_1_v8_lg_3	Lsat_1_v5_gn_3_27801	-	A3	37482314-37482294	Lsat_1_v5_gn_3_27801_novel12,Lsat_1_v5_gn_3_27801.MRNA1_,Lsat_1_v5_gn_3_27801_novel20,Lsat_1_v5_gn_3_27801_novel21,Lsat_1_v5_gn_3_27801_novel22,Lsat_1_v5_gn_3_27801_novel23,Lsat_1_v5_gn_3_27801_novel24,Lsat_1_v5_gn_3_27801_novel25,Lsat_1_v5_gn_3_27801_novel26,Lsat_1_v5_gn_3_27801_novel28,Lsat_1_v5_gn_3_27801_novel43,Lsat_1_v5_gn_3_27801_novel40,Lsat_1_v5_gn_3_27801_novel41,Lsat_1_v5_gn_3_27801_no…	Lsat_1_v5_gn_3_27801_novel27,Lsat_1_v5_gn_3_27801_novel15,Lsat_1_v5_gn_3_27801_novel16,Lsat_1_v5_gn_3_27801_novel03,Lsat_1_v5_gn_3_27801_novel10,Lsat_1_v5_gn_3_27801_novel07,Lsat_1_v5_gn_3_27801_novel11,Lsat_1_v5_gn_3_27801_novel12,Lsat_1_v5_gn_3_27801_novel13,Lsat_1_v5_gn_3_27801_novel20,Lsat_1_v5_gn_3_27801_novel21,Lsat_1_v5_gn_3_27801_novel06,Lsat_1_v5_gn_3_27801_novel22,Lsat_1_v5_gn_3_27801_n…
Dovetail_09Sept_Map_inspected_12_07_2015_1_v8_lg_3	Lsat_1_v5_gn_3_35400	-	A3	45487433-45487029	Lsat_1_v5_gn_3_35400_novel22	Lsat_1_v5_gn_3_35400_novel06,Lsat_1_v5_gn_3_35400_novel20,Lsat_1_v5_gn_3_35400_novel36,Lsat_1_v5_gn_3_35400_novel23,Lsat_1_v5_gn_3_35400_novel22
Dovetail_09Sept_Map_inspected_12_07_2015_1_v8_lg_3	Lsat_1_v5_gn_3_35400	-	A3	45487645-45487029	Lsat_1_v5_gn_3_35400_novel40,Lsat_1_v5_gn_3_35400_novel41,Lsat_1_v5_gn_3_35400_novel18,Lsat_1_v5_gn_3_35400_novel04,Lsat_1_v5_gn_3_35400_novel07,Lsat_1_v5_gn_3_35400_novel12,Lsat_1_v5_gn_3_35400_novel01,Lsat_1_v5_gn_3_35400_novel03	Lsat_1_v5_gn_3_35400_novel19,Lsat_1_v5_gn_3_35400_novel01,Lsat_1_v5_gn_3_35400_novel03,Lsat_1_v5_gn_3_35400_novel04,Lsat_1_v5_gn_3_35400_novel07,Lsat_1_v5_gn_3_35400_novel12,Lsat_1_v5_gn_3_35400_novel18,Lsat_1_v5_gn_3_35400.MRNA1_,Lsat_1_v5_gn_3_35400_novel40,Lsat_1_v5_gn_3_35400_novel41
Dovetail_09Sept_Map_inspected_12_07_2015_1_v8_lg_3	Lsat_1_v5_gn_3_35400	-	A3	45487645-45487433	Lsat_1_v5_gn_3_35400_novel27	Lsat_1_v5_gn_3_35400_novel19,Lsat_1_v5_gn_3_35400_novel24,Lsat_1_v5_gn_3_35400_novel27
Dovetail_09Sept_Map_inspected_12_07_2015_1_v8_lg_3	Lsat_1_v5_gn_3_26160	-	A3	35038064-35037950	Lsat_1_v5_gn_3_26160_novel01	Lsat_1_v5_gn_3_26160.MRNA1_,Lsat_1_v5_gn_3_26160_novel02,Lsat_1_v5_gn_3_26160_novel03,Lsat_1_v5_gn_3_26160_novel01
Dovetail_09Sept_Map_inspected_12_07_2015_1_v8_lg_3	Lsat_1_v5_gn_3_140760	-	A3	257617922-257617907	Lsat_1_v5_gn_3_140760_novel12	Lsat_1_v5_gn_3_140760_novel02,Lsat_1_v5_gn_3_140760_novel03,Lsat_1_v5_gn_3_140760_novel04,Lsat_1_v5_gn_3_140760_novel08,Lsat_1_v5_gn_3_140760_novel09,Lsat_1_v5_gn_3_140760_novel05,Lsat_1_v5_gn_3_140760_novel10,Lsat_1_v5_gn_3_140760_novel13,Lsat_1_v5_gn_3_140760_novel06,Lsat_1_v5_gn_3_140760_novel14,Lsat_1_v5_gn_3_140760_novel11,Lsat_1_v5_gn_3_140760_novel15,Lsat_1_v5_gn_3_140760_novel07,Lsat_1_v5…
Dovetail_09Sept_Map_inspected_12_07_2015_1_v8_lg_3	Lsat_1_v5_gn_3_140760	-	A3	257618089-257618049	Lsat_1_v5_gn_3_140760_novel09	Lsat_1_v5_gn_3_140760_novel02,Lsat_1_v5_gn_3_140760_novel03,Lsat_1_v5_gn_3_140760_novel04,Lsat_1_v5_gn_3_140760_novel05,Lsat_1_v5_gn_3_140760_novel10,Lsat_1_v5_gn_3_140760_novel12,Lsat_1_v5_gn_3_140760_novel06,Lsat_1_v5_gn_3_140760_novel14,Lsat_1_v5_gn_3_140760_novel11,Lsat_1_v5_gn_3_140760_novel15,Lsat_1_v5_gn_3_140760_novel07,Lsat_1_v5_gn_3_140760_novel16,Lsat_1_v5_gn_3_140760_novel17,Lsat_1_v5…
Dovetail_09Sept_Map_inspected_12_07_2015_1_v8_lg_3	Lsat_1_v5_gn_3_140760	-	A3	257619828-257619818	Lsat_1_v5_gn_3_140760_novel10	Lsat_1_v5_gn_3_140760_novel02,Lsat_1_v5_gn_3_140760_novel03,Lsat_1_v5_gn_3_140760_novel08,Lsat_1_v5_gn_3_140760_novel09,Lsat_1_v5_gn_3_140760_novel05,Lsat_1_v5_gn_3_140760_novel12,Lsat_1_v5_gn_3_140760_novel13,Lsat_1_v5_gn_3_140760_novel06,Lsat_1_v5_gn_3_140760_novel14,Lsat_1_v5_gn_3_140760_novel11,Lsat_1_v5_gn_3_140760_novel15,Lsat_1_v5_gn_3_140760_novel07,Lsat_1_v5_gn_3_140760_novel16,Lsat_1_v5…
Dovetail_09Sept_Map_inspected_12_07_2015_1_v8_lg_3	Lsat_1_v5_gn_3_49600	-	A3	62706198-62706186	Lsat_1_v5_gn_3_49600.MRNA1_	Lsat_1_v5_gn_3_49600_novel01,Lsat_1_v5_gn_3_49600.MRNA1_
Dovetail_09Sept_Map_inspected_12_07_2015_1_v8_lg_3	Lsat_1_v5_gn_3_11501	-	A3	12251697-12251658	Lsat_1_v5_gn_3_11501_novel02	Lsat_1_v5_gn_3_11501_novel01,Lsat_1_v5_gn_3_11501_novel03,Lsat_1_v5_gn_3_11501_novel02
Dovetail_09Sept_Map_inspected_12_07_2015_1_v8_lg_3	Lsat_1_v5_gn_3_109020	-	A3	180545863-180545850	Lsat_1_v5_gn_3_109020_novel09	Lsat_1_v5_gn_3_109020.MRNA1_,Lsat_1_v5_gn_3_109020_novel06,Lsat_1_v5_gn_3_109020_novel05,Lsat_1_v5_gn_3_109020_novel11,Lsat_1_v5_gn_3_109020_novel07,Lsat_1_v5_gn_3_109020_novel12,Lsat_1_v5_gn_3_109020_novel13,Lsat_1_v5_gn_3_109020_novel08,Lsat_1_v5_gn_3_109020_novel10,Lsat_1_v5_gn_3_109020_novel16,Lsat_1_v5_gn_3_109020_novel17,Lsat_1_v5_gn_3_109020_novel18,Lsat_1_v5_gn_3_109020_novel19,Lsat_1_v5_…
Dovetail_09Sept_Map_inspected_12_07_2015_1_v8_lg_3	Lsat_1_v5_gn_3_109020	-	A3	180547981-180547871	Lsat_1_v5_gn_3_109020_novel17	Lsat_1_v5_gn_3_109020.MRNA1_,Lsat_1_v5_gn_3_109020_novel06,Lsat_1_v5_gn_3_109020_novel05,Lsat_1_v5_gn_3_109020_novel11,Lsat_1_v5_gn_3_109020_novel07,Lsat_1_v5_gn_3_109020_novel12,Lsat_1_v5_gn_3_109020_novel09,Lsat_1_v5_gn_3_109020_novel10,Lsat_1_v5_gn_3_109020_novel16,Lsat_1_v5_gn_3_109020_novel18,Lsat_1_v5_gn_3_109020_novel21,Lsat_1_v5_gn_3_109020_novel19,Lsat_1_v5_gn_3_109020_novel22,Lsat_1_v5_…
Dovetail_09Sept_Map_inspected_12_07_2015_1_v8_lg_3	Lsat_1_v5_gn_3_109020	-	A3	180555089-180555001	Lsat_1_v5_gn_3_109020_novel25,Lsat_1_v5_gn_3_109020_novel04,Lsat_1_v5_gn_3_109020.MRNA1_,Lsat_1_v5_gn_3_109020_novel16,Lsat_1_v5_gn_3_109020_novel17,Lsat_1_v5_gn_3_109020_novel01,Lsat_1_v5_gn_3_109020_novel13,Lsat_1_v5_gn_3_109020_novel10,Lsat_1_v5_gn_3_109020_novel03,Lsat_1_v5_gn_3_109020_novel09,Lsat_1_v5_gn_3_109020_novel08	Lsat_1_v5_gn_3_109020_novel07,Lsat_1_v5_gn_3_109020.MRNA1_,Lsat_1_v5_gn_3_109020_novel01,Lsat_1_v5_gn_3_109020_novel03,Lsat_1_v5_gn_3_109020_novel04,Lsat_1_v5_gn_3_109020_novel13,Lsat_1_v5_gn_3_109020_novel08,Lsat_1_v5_gn_3_109020_novel09,Lsat_1_v5_gn_3_109020_novel10,Lsat_1_v5_gn_3_109020_novel16,Lsat_1_v5_gn_3_109020_novel17,Lsat_1_v5_gn_3_109020_novel18,Lsat_1_v5_gn_3_109020_novel25
Dovetail_09Sept_Map_inspected_12_07_2015_1_v8_lg_3	Lsat_1_v5_gn_3_51840	-	A3	68565939-68565924	Lsat_1_v5_gn_3_51840_novel01	Lsat_1_v5_gn_3_51840.MRNA1_,Lsat_1_v5_gn_3_51840_novel01
Dovetail_09Sept_Map_inspected_12_07_2015_1_v8_lg_3	Lsat_1_v5_gn_3_69541	-	A3	90273529-90273497	Lsat_1_v5_gn_3_69541_novel02	Lsat_1_v5_gn_3_69541_novel03,Lsat_1_v5_gn_3_69541_novel04,Lsat_1_v5_gn_3_69541_novel09,Lsat_1_v5_gn_3_69541_novel08,Lsat_1_v5_gn_3_69541_novel10,Lsat_1_v5_gn_3_69541_novel11,Lsat_1_v5_gn_3_69541_novel12,Lsat_1_v5_gn_3_69541_novel06,Lsat_1_v5_gn_3_69541_novel15,Lsat_1_v5_gn_3_69541_novel05,Lsat_1_v5_gn_3_69541_novel16,Lsat_1_v5_gn_3_69541_novel17,Lsat_1_v5_gn_3_69541_novel07,Lsat_1_v5_gn_3_69541_n…
Dovetail_09Sept_Map_inspected_12_07_2015_1_v8_lg_3	Lsat_1_v5_gn_3_69541	-	A3	90265289-90265282	Lsat_1_v5_gn_3_69541_novel01,Lsat_1_v5_gn_3_69541_novel17,Lsat_1_v5_gn_3_69541_novel03,Lsat_1_v5_gn_3_69541_novel02,Lsat_1_v5_gn_3_69541_novel05,Lsat_1_v5_gn_3_69541_novel10,Lsat_1_v5_gn_3_69541_novel11,Lsat_1_v5_gn_3_69541_novel06,Lsat_1_v5_gn_3_69541_novel07,Lsat_1_v5_gn_3_69541_novel14	Lsat_1_v5_gn_3_69541_novel04,Lsat_1_v5_gn_3_69541_novel01,Lsat_1_v5_gn_3_69541_novel02,Lsat_1_v5_gn_3_69541_novel03,Lsat_1_v5_gn_3_69541_novel10,Lsat_1_v5_gn_3_69541_novel11,Lsat_1_v5_gn_3_69541_novel13,Lsat_1_v5_gn_3_69541_novel14,Lsat_1_v5_gn_3_69541_novel06,Lsat_1_v5_gn_3_69541_novel05,Lsat_1_v5_gn_3_69541_novel17,Lsat_1_v5_gn_3_69541_novel07
Dovetail_09Sept_Map_inspected_12_07_2015_1_v8_lg_3	Lsat_1_v5_gn_3_69541	-	A3	90273346-90273255	Lsat_1_v5_gn_3_69541_novel08	Lsat_1_v5_gn_3_69541_novel04,Lsat_1_v5_gn_3_69541_novel08,Lsat_1_v5_gn_3_69541_novel05
Dovetail_09Sept_Map_inspected_12_07_2015_1_v8_lg_3	Lsat_1_v5_gn_3_69541	-	A3	90264971-90264720	Lsat_1_v5_gn_3_69541_novel01,Lsat_1_v5_gn_3_69541_novel17,Lsat_1_v5_gn_3_69541_novel03,Lsat_1_v5_gn_3_69541_novel02,Lsat_1_v5_gn_3_69541_novel12,Lsat_1_v5_gn_3_69541_novel04,Lsat_1_v5_gn_3_69541_novel10,Lsat_1_v5_gn_3_69541_novel09,Lsat_1_v5_gn_3_69541_novel06,Lsat_1_v5_gn_3_69541_novel07,Lsat_1_v5_gn_3_69541_novel14,Lsat_1_v5_gn_3_69541_novel05	Lsat_1_v5_gn_3_69541_novel11,Lsat_1_v5_gn_3_69541_novel01,Lsat_1_v5_gn_3_69541_novel02,Lsat_1_v5_gn_3_69541_novel03,Lsat_1_v5_gn_3_69541_novel04,Lsat_1_v5_gn_3_69541_novel09,Lsat_1_v5_gn_3_69541_novel10,Lsat_1_v5_gn_3_69541_novel12,Lsat_1_v5_gn_3_69541_novel13,Lsat_1_v5_gn_3_69541_novel14,Lsat_1_v5_gn_3_69541_novel06,Lsat_1_v5_gn_3_69541_novel05,Lsat_1_v5_gn_3_69541_novel17,Lsat_1_v5_gn_3_69541_n…
Dovetail_09Sept_Map_inspected_12_07_2015_1_v8_lg_3	Lsat_1_v5_gn_3_69541	-	A3	90272015-90271850	Lsat_1_v5_gn_3_69541_novel07,Lsat_1_v5_gn_3_69541_novel16,Lsat_1_v5_gn_3_69541_novel14,Lsat_1_v5_gn_3_69541_novel15,Lsat_1_v5_gn_3_69541_novel05,Lsat_1_v5_gn_3_69541_novel01,Lsat_1_v5_gn_3_69541_novel17,Lsat_1_v5_gn_3_69541_novel03,Lsat_1_v5_gn_3_69541_novel02,Lsat_1_v5_gn_3_69541_novel12,Lsat_1_v5_gn_3_69541_novel04,Lsat_1_v5_gn_3_69541_novel10,Lsat_1_v5_gn_3_69541_novel11,Lsat_1_v5_gn_3_69541_n…	Lsat_1_v5_gn_3_69541_novel18,Lsat_1_v5_gn_3_69541_novel01,Lsat_1_v5_gn_3_69541_novel02,Lsat_1_v5_gn_3_69541_novel03,Lsat_1_v5_gn_3_69541_novel04,Lsat_1_v5_gn_3_69541_novel08,Lsat_1_v5_gn_3_69541_novel10,Lsat_1_v5_gn_3_69541_novel11,Lsat_1_v5_gn_3_69541_novel12,Lsat_1_v5_gn_3_69541_novel14,Lsat_1_v5_gn_3_69541_novel06,Lsat_1_v5_gn_3_69541_novel15,Lsat_1_v5_gn_3_69541_novel05,Lsat_1_v5_gn_3_69541_n…
Dovetail_09Sept_Map_inspected_12_07_2015_1_v8_lg_3	Lsat_1_v5_gn_3_27140	-	A3	35629421-35629313	Lsat_1_v5_gn_3_27140_novel04	Lsat_1_v5_gn_3_27140_novel02,Lsat_1_v5_gn_3_27140_novel03,Lsat_1_v5_gn_3_27140_novel04
Dovetail_09Sept_Map_inspected_12_07_2015_1_v8_lg_3	Lsat_1_v5_gn_3_19721	-	A3	29549629-29549568	Lsat_1_v5_gn_3_19721.MRNA1_	Lsat_1_v5_gn_3_19721_novel03,Lsat_1_v5_gn_3_19721.MRNA1_
Dovetail_09Sept_Map_inspected_12_07_2015_1_v8_lg_3	Lsat_1_v5_gn_3_100	-	A3	765820-765797	Lsat_1_v5_gn_3_100_novel21	Lsat_1_v5_gn_3_100_novel01,Lsat_1_v5_gn_3_100_novel02,Lsat_1_v5_gn_3_100.MRNA1_,Lsat_1_v5_gn_3_100_novel22,Lsat_1_v5_gn_3_100_novel23,Lsat_1_v5_gn_3_100_novel26,Lsat_1_v5_gn_3_100_novel03,Lsat_1_v5_gn_3_100_novel04,Lsat_1_v5_gn_3_100_novel24,Lsat_1_v5_gn_3_100_novel28,Lsat_1_v5_gn_3_100_novel29,Lsat_1_v5_gn_3_100_novel33,Lsat_1_v5_gn_3_100_novel35,Lsat_1_v5_gn_3_100_novel31,Lsat_1_v5_gn_3_100_nov…
Dovetail_09Sept_Map_inspected_12_07_2015_1_v8_lg_3	Lsat_1_v5_gn_3_100	-	A3	766225-766221	Lsat_1_v5_gn_3_100_novel02	Lsat_1_v5_gn_3_100_novel01,Lsat_1_v5_gn_3_100.MRNA1_,Lsat_1_v5_gn_3_100_novel22,Lsat_1_v5_gn_3_100_novel23,Lsat_1_v5_gn_3_100_novel26,Lsat_1_v5_gn_3_100_novel03,Lsat_1_v5_gn_3_100_novel04,Lsat_1_v5_gn_3_100_novel05,Lsat_1_v5_gn_3_100_novel24,Lsat_1_v5_gn_3_100_novel28,Lsat_1_v5_gn_3_100_novel29,Lsat_1_v5_gn_3_100_novel06,Lsat_1_v5_gn_3_100_novel07,Lsat_1_v5_gn_3_100_novel33,Lsat_1_v5_gn_3_100_nov…
Dovetail_09Sept_Map_inspected_12_07_2015_1_v8_lg_3	Lsat_1_v5_gn_3_100	-	A3	766495-766465	Lsat_1_v5_gn_3_100_novel02	Lsat_1_v5_gn_3_100_novel01,Lsat_1_v5_gn_3_100.MRNA1_,Lsat_1_v5_gn_3_100_novel22,Lsat_1_v5_gn_3_100_novel23,Lsat_1_v5_gn_3_100_novel26,Lsat_1_v5_gn_3_100_novel03,Lsat_1_v5_gn_3_100_novel04,Lsat_1_v5_gn_3_100_novel05,Lsat_1_v5_gn_3_100_novel24,Lsat_1_v5_gn_3_100_novel28,Lsat_1_v5_gn_3_100_novel29,Lsat_1_v5_gn_3_100_novel06,Lsat_1_v5_gn_3_100_novel07,Lsat_1_v5_gn_3_100_novel33,Lsat_1_v5_gn_3_100_nov…
Dovetail_09Sept_Map_inspected_12_07_2015_1_v8_lg_3	Lsat_1_v5_gn_3_100	-	A3	766495-766488	Lsat_1_v5_gn_3_100_novel18	Lsat_1_v5_gn_3_100_novel01,Lsat_1_v5_gn_3_100.MRNA1_,Lsat_1_v5_gn_3_100_novel22,Lsat_1_v5_gn_3_100_novel23,Lsat_1_v5_gn_3_100_novel26,Lsat_1_v5_gn_3_100_novel03,Lsat_1_v5_gn_3_100_novel04,Lsat_1_v5_gn_3_100_novel05,Lsat_1_v5_gn_3_100_novel24,Lsat_1_v5_gn_3_100_novel28,Lsat_1_v5_gn_3_100_novel29,Lsat_1_v5_gn_3_100_novel06,Lsat_1_v5_gn_3_100_novel07,Lsat_1_v5_gn_3_100_novel33,Lsat_1_v5_gn_3_100_nov…
Dovetail_09Sept_Map_inspected_12_07_2015_1_v8_lg_3	Lsat_1_v5_gn_3_100	-	A3	766921-766884	Lsat_1_v5_gn_3_100.MRNA1_,Lsat_1_v5_gn_3_100_novel07,Lsat_1_v5_gn_3_100_novel06,Lsat_1_v5_gn_3_100_novel05,Lsat_1_v5_gn_3_100_novel04,Lsat_1_v5_gn_3_100_novel03,Lsat_1_v5_gn_3_100_novel02,Lsat_1_v5_gn_3_100_novel24,Lsat_1_v5_gn_3_100_novel08,Lsat_1_v5_gn_3_100_novel27,Lsat_1_v5_gn_3_100_novel25,Lsat_1_v5_gn_3_100_novel42,Lsat_1_v5_gn_3_100_novel41,Lsat_1_v5_gn_3_100_novel21,Lsat_1_v5_gn_3_100_nov…	Lsat_1_v5_gn_3_100_novel01,Lsat_1_v5_gn_3_100_novel26,Lsat_1_v5_gn_3_100_novel09,Lsat_1_v5_gn_3_100_novel16,Lsat_1_v5_gn_3_100_novel02,Lsat_1_v5_gn_3_100.MRNA1_,Lsat_1_v5_gn_3_100_novel22,Lsat_1_v5_gn_3_100_novel23,Lsat_1_v5_gn_3_100_novel03,Lsat_1_v5_gn_3_100_novel04,Lsat_1_v5_gn_3_100_novel05,Lsat_1_v5_gn_3_100_novel24,Lsat_1_v5_gn_3_100_novel28,Lsat_1_v5_gn_3_100_novel29,Lsat_1_v5_gn_3_100_nov…
Dovetail_09Sept_Map_inspected_12_07_2015_1_v8_lg_3	Lsat_1_v5_gn_3_100	-	A3	767301-767256	Lsat_1_v5_gn_3_100_novel19	Lsat_1_v5_gn_3_100_novel01,Lsat_1_v5_gn_3_100_novel02,Lsat_1_v5_gn_3_100.MRNA1_,Lsat_1_v5_gn_3_100_novel22,Lsat_1_v5_gn_3_100_novel23,Lsat_1_v5_gn_3_100_novel26,Lsat_1_v5_gn_3_100_novel03,Lsat_1_v5_gn_3_100_novel04,Lsat_1_v5_gn_3_100_novel05,Lsat_1_v5_gn_3_100_novel24,Lsat_1_v5_gn_3_100_novel28,Lsat_1_v5_gn_3_100_novel29,Lsat_1_v5_gn_3_100_novel06,Lsat_1_v5_gn_3_100_novel07,Lsat_1_v5_gn_3_100_nov…
Dovetail_09Sept_Map_inspected_12_07_2015_1_v8_lg_3	Lsat_1_v5_gn_3_100	-	A3	768203-768154	Lsat_1_v5_gn_3_100_novel03	Lsat_1_v5_gn_3_100_novel01,Lsat_1_v5_gn_3_100_novel02,Lsat_1_v5_gn_3_100.MRNA1_,Lsat_1_v5_gn_3_100_novel22,Lsat_1_v5_gn_3_100_novel23,Lsat_1_v5_gn_3_100_novel26,Lsat_1_v5_gn_3_100_novel04,Lsat_1_v5_gn_3_100_novel05,Lsat_1_v5_gn_3_100_novel28,Lsat_1_v5_gn_3_100_novel29,Lsat_1_v5_gn_3_100_novel07,Lsat_1_v5_gn_3_100_novel33,Lsat_1_v5_gn_3_100_novel35,Lsat_1_v5_gn_3_100_novel31,Lsat_1_v5_gn_3_100_nov…
Dovetail_09Sept_Map_inspected_12_07_2015_1_v8_lg_3	Lsat_1_v5_gn_3_100	-	A3	768203-768152	Lsat_1_v5_gn_3_100_novel06	Lsat_1_v5_gn_3_100_novel01,Lsat_1_v5_gn_3_100_novel02,Lsat_1_v5_gn_3_100.MRNA1_,Lsat_1_v5_gn_3_100_novel22,Lsat_1_v5_gn_3_100_novel23,Lsat_1_v5_gn_3_100_novel26,Lsat_1_v5_gn_3_100_novel04,Lsat_1_v5_gn_3_100_novel05,Lsat_1_v5_gn_3_100_novel28,Lsat_1_v5_gn_3_100_novel29,Lsat_1_v5_gn_3_100_novel07,Lsat_1_v5_gn_3_100_novel33,Lsat_1_v5_gn_3_100_novel35,Lsat_1_v5_gn_3_100_novel31,Lsat_1_v5_gn_3_100_nov…
Dovetail_09Sept_Map_inspected_12_07_2015_1_v8_lg_3	Lsat_1_v5_gn_3_100	-	A3	768412-768380	Lsat_1_v5_gn_3_100_novel04	Lsat_1_v5_gn_3_100_novel01,Lsat_1_v5_gn_3_100_novel02,Lsat_1_v5_gn_3_100.MRNA1_,Lsat_1_v5_gn_3_100_novel22,Lsat_1_v5_gn_3_100_novel23,Lsat_1_v5_gn_3_100_novel26,Lsat_1_v5_gn_3_100_novel05,Lsat_1_v5_gn_3_100_novel24,Lsat_1_v5_gn_3_100_novel28,Lsat_1_v5_gn_3_100_novel29,Lsat_1_v5_gn_3_100_novel06,Lsat_1_v5_gn_3_100_novel07,Lsat_1_v5_gn_3_100_novel33,Lsat_1_v5_gn_3_100_novel35,Lsat_1_v5_gn_3_100_nov…
Dovetail_09Sept_Map_inspected_12_07_2015_1_v8_lg_3	Lsat_1_v5_gn_3_100	-	A3	768412-768396	Lsat_1_v5_gn_3_100_novel11	Lsat_1_v5_gn_3_100_novel01,Lsat_1_v5_gn_3_100_novel02,Lsat_1_v5_gn_3_100.MRNA1_,Lsat_1_v5_gn_3_100_novel22,Lsat_1_v5_gn_3_100_novel23,Lsat_1_v5_gn_3_100_novel26,Lsat_1_v5_gn_3_100_novel05,Lsat_1_v5_gn_3_100_novel24,Lsat_1_v5_gn_3_100_novel28,Lsat_1_v5_gn_3_100_novel29,Lsat_1_v5_gn_3_100_novel06,Lsat_1_v5_gn_3_100_novel07,Lsat_1_v5_gn_3_100_novel33,Lsat_1_v5_gn_3_100_novel35,Lsat_1_v5_gn_3_100_nov…
Dovetail_09Sept_Map_inspected_12_07_2015_1_v8_lg_3	Lsat_1_v5_gn_3_100	-	A3	768789-768775	Lsat_1_v5_gn_3_100_novel09	Lsat_1_v5_gn_3_100_novel01,Lsat_1_v5_gn_3_100_novel02,Lsat_1_v5_gn_3_100.MRNA1_,Lsat_1_v5_gn_3_100_novel22,Lsat_1_v5_gn_3_100_novel23,Lsat_1_v5_gn_3_100_novel26,Lsat_1_v5_gn_3_100_novel03,Lsat_1_v5_gn_3_100_novel04,Lsat_1_v5_gn_3_100_novel05,Lsat_1_v5_gn_3_100_novel24,Lsat_1_v5_gn_3_100_novel28,Lsat_1_v5_gn_3_100_novel29,Lsat_1_v5_gn_3_100_novel06,Lsat_1_v5_gn_3_100_novel07,Lsat_1_v5_gn_3_100_nov…
Dovetail_09Sept_Map_inspected_12_07_2015_1_v8_lg_3	Lsat_1_v5_gn_3_100	-	A3	767521-767493	Lsat_1_v5_gn_3_100_novel25	Lsat_1_v5_gn_3_100_novel02,Lsat_1_v5_gn_3_100.MRNA1_,Lsat_1_v5_gn_3_100_novel22,Lsat_1_v5_gn_3_100_novel23,Lsat_1_v5_gn_3_100_novel26,Lsat_1_v5_gn_3_100_novel03,Lsat_1_v5_gn_3_100_novel04,Lsat_1_v5_gn_3_100_novel05,Lsat_1_v5_gn_3_100_novel24,Lsat_1_v5_gn_3_100_novel28,Lsat_1_v5_gn_3_100_novel06,Lsat_1_v5_gn_3_100_novel07,Lsat_1_v5_gn_3_100_novel33,Lsat_1_v5_gn_3_100_novel35,Lsat_1_v5_gn_3_100_nov…
Dovetail_09Sept_Map_inspected_12_07_2015_1_v8_lg_3	Lsat_1_v5_gn_3_100	-	A3	768154-768152	Lsat_1_v5_gn_3_100_novel06	Lsat_1_v5_gn_3_100_novel03,Lsat_1_v5_gn_3_100_novel13,Lsat_1_v5_gn_3_100_novel06
Dovetail_09Sept_Map_inspected_12_07_2015_1_v8_lg_3	Lsat_1_v5_gn_3_100	-	A3	765837-765813	Lsat_1_v5_gn_3_100_novel15	Lsat_1_v5_gn_3_100_novel07,Lsat_1_v5_gn_3_100_novel15
Dovetail_09Sept_Map_inspected_12_07_2015_1_v8_lg_3	Lsat_1_v5_gn_3_100	-	A3	770661-770519	Lsat_1_v5_gn_3_100_novel44	Lsat_1_v5_gn_3_100_novel37,Lsat_1_v5_gn_3_100_novel44
Dovetail_09Sept_Map_inspected_12_07_2015_1_v8_lg_3	Lsat_1_v5_gn_3_100	-	A3	768396-768380	Lsat_1_v5_gn_3_100_novel04	Lsat_1_v5_gn_3_100_novel11,Lsat_1_v5_gn_3_100_novel03,Lsat_1_v5_gn_3_100_novel04
Dovetail_09Sept_Map_inspected_12_07_2015_1_v8_lg_3	Lsat_1_v5_gn_3_100	-	A3	766488-766465	Lsat_1_v5_gn_3_100_novel02	Lsat_1_v5_gn_3_100_novel18,Lsat_1_v5_gn_3_100_novel02
Dovetail_09Sept_Map_inspected_12_07_2015_1_v8_lg_3	Lsat_1_v5_gn_3_100	-	A3	768215-768203	Lsat_1_v5_gn_3_100_novel09,Lsat_1_v5_gn_3_100.MRNA1_,Lsat_1_v5_gn_3_100_novel07,Lsat_1_v5_gn_3_100_novel05,Lsat_1_v5_gn_3_100_novel04,Lsat_1_v5_gn_3_100_novel02,Lsat_1_v5_gn_3_100_novel01,Lsat_1_v5_gn_3_100_novel08,Lsat_1_v5_gn_3_100_novel27,Lsat_1_v5_gn_3_100_novel42,Lsat_1_v5_gn_3_100_novel41,Lsat_1_v5_gn_3_100_novel26,Lsat_1_v5_gn_3_100_novel21,Lsat_1_v5_gn_3_100_novel23,Lsat_1_v5_gn_3_100_nov…	Lsat_1_v5_gn_3_100_novel20,Lsat_1_v5_gn_3_100_novel01,Lsat_1_v5_gn_3_100_novel02,Lsat_1_v5_gn_3_100.MRNA1_,Lsat_1_v5_gn_3_100_novel22,Lsat_1_v5_gn_3_100_novel23,Lsat_1_v5_gn_3_100_novel26,Lsat_1_v5_gn_3_100_novel04,Lsat_1_v5_gn_3_100_novel05,Lsat_1_v5_gn_3_100_novel28,Lsat_1_v5_gn_3_100_novel29,Lsat_1_v5_gn_3_100_novel07,Lsat_1_v5_gn_3_100_novel33,Lsat_1_v5_gn_3_100_novel35,Lsat_1_v5_gn_3_100_nov…
Dovetail_09Sept_Map_inspected_12_07_2015_1_v8_lg_3	Lsat_1_v5_gn_3_100	-	A3	768215-768154	Lsat_1_v5_gn_3_100_novel13	Lsat_1_v5_gn_3_100_novel20,Lsat_1_v5_gn_3_100_novel03,Lsat_1_v5_gn_3_100_novel13
Dovetail_09Sept_Map_inspected_12_07_2015_1_v8_lg_3	Lsat_1_v5_gn_3_100	-	A3	768215-768152	Lsat_1_v5_gn_3_100_novel06	Lsat_1_v5_gn_3_100_novel20,Lsat_1_v5_gn_3_100_novel06
Dovetail_09Sept_Map_inspected_12_07_2015_1_v8_lg_3	Lsat_1_v5_gn_3_67160	-	A3	87895357-87895340	Lsat_1_v5_gn_3_67160_novel04	Lsat_1_v5_gn_3_67160_novel07,Lsat_1_v5_gn_3_67160_novel03,Lsat_1_v5_gn_3_67160_novel09,Lsat_1_v5_gn_3_67160_novel10,Lsat_1_v5_gn_3_67160_novel04
Dovetail_09Sept_Map_inspected_12_07_2015_1_v8_lg_3	Lsat_1_v5_gn_3_79681	-	A3	109120575-109120557	Lsat_1_v5_gn_3_79681_novel01	Lsat_1_v5_gn_3_79681.MRNA1_,Lsat_1_v5_gn_3_79681_novel01
Dovetail_09Sept_Map_inspected_12_07_2015_1_v8_lg_3	Lsat_1_v5_gn_3_45540	-	A3	58259474-58259448	Lsat_1_v5_gn_3_45540_novel02	Lsat_1_v5_gn_3_45540_novel01,Lsat_1_v5_gn_3_45540.MRNA1_,Lsat_1_v5_gn_3_45540_novel02
Dovetail_09Sept_Map_inspected_12_07_2015_1_v8_lg_3	Lsat_1_v5_gn_3_103380	-	A3	172426006-172425990	Lsat_1_v5_gn_3_103380_novel08,Lsat_1_v5_gn_3_103380_novel07,Lsat_1_v5_gn_3_103380_novel04,Lsat_1_v5_gn_3_103380_novel05,Lsat_1_v5_gn_3_103380_novel03,Lsat_1_v5_gn_3_103380_novel01	Lsat_1_v5_gn_3_103380_novel02,Lsat_1_v5_gn_3_103380.MRNA1_,Lsat_1_v5_gn_3_103380_novel01,Lsat_1_v5_gn_3_103380_novel04,Lsat_1_v5_gn_3_103380_novel03,Lsat_1_v5_gn_3_103380_novel05,Lsat_1_v5_gn_3_103380_novel07,Lsat_1_v5_gn_3_103380_novel08
Dovetail_09Sept_Map_inspected_12_07_2015_1_v8_lg_3	Lsat_1_v5_gn_3_45921	-	A3	58618709-58618555	Lsat_1_v5_gn_3_45921_novel05	Lsat_1_v5_gn_3_45921_novel06,Lsat_1_v5_gn_3_45921_novel05
Dovetail_09Sept_Map_inspected_12_07_2015_1_v8_lg_3	Lsat_1_v5_gn_3_137221	-	A3	248636127-248636124	Lsat_1_v5_gn_3_137221_novel01	Lsat_1_v5_gn_3_137221_novel02,Lsat_1_v5_gn_3_137221_novel01
Dovetail_09Sept_Map_inspected_12_07_2015_1_v8_lg_3	Lsat_1_v5_gn_3_129041	-	A3	223850596-223850576	Lsat_1_v5_gn_3_129041_novel02	Lsat_1_v5_gn_3_129041_novel01,Lsat_1_v5_gn_3_129041_novel02,Lsat_1_v5_gn_3_129041.MRNA1_
Dovetail_09Sept_Map_inspected_12_07_2015_1_v8_lg_3	Novelgene2863	-	A3	12697600-12697591	Novelgene2863_novel05	Novelgene2863_novel03,Novelgene2863_novel04,Novelgene2863_novel09,Novelgene2863_novel08,Novelgene2863_novel05
Dovetail_09Sept_Map_inspected_12_07_2015_1_v8_lg_3	Novelgene2863	-	A3	12697838-12697834	Novelgene2863_novel10	Novelgene2863_novel03,Novelgene2863_novel04,Novelgene2863_novel09,Novelgene2863_novel06,Novelgene2863_novel07,Novelgene2863_novel08,Novelgene2863_novel10
Dovetail_09Sept_Map_inspected_12_07_2015_1_v8_lg_3	Novelgene2863	-	A3	12697327-12696763	Novelgene2863_novel04,Novelgene2863_novel05,Novelgene2863_novel06	Novelgene2863_novel08,Novelgene2863_novel04,Novelgene2863_novel05,Novelgene2863_novel06,Novelgene2863_novel07
Dovetail_09Sept_Map_inspected_12_07_2015_1_v8_lg_8	Lsat_1_v5_gn_8_137440	+	A3	223152246-223152253	Lsat_1_v5_gn_8_137440_novel16	Lsat_1_v5_gn_8_137440_novel01,Lsat_1_v5_gn_8_137440_novel06,Lsat_1_v5_gn_8_137440_novel11,Lsat_1_v5_gn_8_137440_novel08,Lsat_1_v5_gn_8_137440_novel09,Lsat_1_v5_gn_8_137440_novel04,Lsat_1_v5_gn_8_137440_novel03,Lsat_1_v5_gn_8_137440_novel12,Lsat_1_v5_gn_8_137440_novel10,Lsat_1_v5_gn_8_137440_novel05,Lsat_1_v5_gn_8_137440_novel02,Lsat_1_v5_gn_8_137440.MRNA1_,Lsat_1_v5_gn_8_137440_novel13,Lsat_1_v5_…
Dovetail_09Sept_Map_inspected_12_07_2015_1_v8_lg_8	Lsat_1_v5_gn_8_137440	+	A3	223151968-223151971	Lsat_1_v5_gn_8_137440_novel19,Lsat_1_v5_gn_8_137440_novel15,Lsat_1_v5_gn_8_137440_novel16,Lsat_1_v5_gn_8_137440_novel17,Lsat_1_v5_gn_8_137440_novel12,Lsat_1_v5_gn_8_137440_novel13,Lsat_1_v5_gn_8_137440_novel04,Lsat_1_v5_gn_8_137440_novel01,Lsat_1_v5_gn_8_137440_novel24,Lsat_1_v5_gn_8_137440_novel27,Lsat_1_v5_gn_8_137440_novel21,Lsat_1_v5_gn_8_137440_novel22,Lsat_1_v5_gn_8_137440_novel09	Lsat_1_v5_gn_8_137440_novel06,Lsat_1_v5_gn_8_137440_novel11,Lsat_1_v5_gn_8_137440_novel03,Lsat_1_v5_gn_8_137440_novel10,Lsat_1_v5_gn_8_137440_novel02,Lsat_1_v5_gn_8_137440.MRNA1_,Lsat_1_v5_gn_8_137440_novel14,Lsat_1_v5_gn_8_137440_novel18,Lsat_1_v5_gn_8_137440_novel20,Lsat_1_v5_gn_8_137440_novel23,Lsat_1_v5_gn_8_137440_novel25,Lsat_1_v5_gn_8_137440_novel26,Lsat_1_v5_gn_8_137440_novel01,Lsat_1_v5_…
Dovetail_09Sept_Map_inspected_12_07_2015_1_v8_lg_8	Lsat_1_v5_gn_8_137440	+	A3	223160177-223160181	Lsat_1_v5_gn_8_137440_novel21	Lsat_1_v5_gn_8_137440_novel29,Lsat_1_v5_gn_8_137440_novel21
Dovetail_09Sept_Map_inspected_12_07_2015_1_v8_lg_8	Lsat_1_v5_gn_8_137440	+	A3	223160129-223160181	Lsat_1_v5_gn_8_137440_novel61	Lsat_1_v5_gn_8_137440_novel59,Lsat_1_v5_gn_8_137440_novel11,Lsat_1_v5_gn_8_137440_novel61
Dovetail_09Sept_Map_inspected_12_07_2015_1_v8_lg_8	Lsat_1_v5_gn_8_137440	+	A3	223161222-223161226	Lsat_1_v5_gn_8_137440_novel73,Lsat_1_v5_gn_8_137440_novel70,Lsat_1_v5_gn_8_137440_novel71,Lsat_1_v5_gn_8_137440_novel74,Lsat_1_v5_gn_8_137440_novel54,Lsat_1_v5_gn_8_137440_novel36,Lsat_1_v5_gn_8_137440_novel37,Lsat_1_v5_gn_8_137440_novel34,Lsat_1_v5_gn_8_137440_novel35,Lsat_1_v5_gn_8_137440_novel33,Lsat_1_v5_gn_8_137440_novel30,Lsat_1_v5_gn_8_137440_novel31,Lsat_1_v5_gn_8_137440_novel39,Lsat_1_v5…	Lsat_1_v5_gn_8_137440_novel72,Lsat_1_v5_gn_8_137440_novel01,Lsat_1_v5_gn_8_137440_novel06,Lsat_1_v5_gn_8_137440_novel09,Lsat_1_v5_gn_8_137440_novel04,Lsat_1_v5_gn_8_137440_novel07,Lsat_1_v5_gn_8_137440_novel03,Lsat_1_v5_gn_8_137440_novel12,Lsat_1_v5_gn_8_137440_novel10,Lsat_1_v5_gn_8_137440_novel05,Lsat_1_v5_gn_8_137440_novel02,Lsat_1_v5_gn_8_137440.MRNA1_,Lsat_1_v5_gn_8_137440_novel13,Lsat_1_v5_…
Dovetail_09Sept_Map_inspected_12_07_2015_1_v8_lg_8	Lsat_1_v5_gn_8_33901	+	A3	43942745-43942774	Lsat_1_v5_gn_8_33901_novel02	Lsat_1_v5_gn_8_33901.MRNA1_,Lsat_1_v5_gn_8_33901_novel02
Dovetail_09Sept_Map_inspected_12_07_2015_1_v8_lg_8	Lsat_1_v5_gn_8_500	+	A3	2624293-2624302	Lsat_1_v5_gn_8_500_novel06	Lsat_1_v5_gn_8_500_novel04,Lsat_1_v5_gn_8_500_novel05,Lsat_1_v5_gn_8_500_novel08,Lsat_1_v5_gn_8_500_novel02,Lsat_1_v5_gn_8_500_novel07,Lsat_1_v5_gn_8_500_novel11,Lsat_1_v5_gn_8_500_novel10,Lsat_1_v5_gn_8_500_novel12,Lsat_1_v5_gn_8_500_novel14,Lsat_1_v5_gn_8_500_novel09,Lsat_1_v5_gn_8_500_novel16,Lsat_1_v5_gn_8_500_novel18,Lsat_1_v5_gn_8_500_novel13,Lsat_1_v5_gn_8_500_novel01,Lsat_1_v5_gn_8_500_no…
Dovetail_09Sept_Map_inspected_12_07_2015_1_v8_lg_8	Lsat_1_v5_gn_8_500	+	A3	2628547-2628549	Lsat_1_v5_gn_8_500_novel06	Lsat_1_v5_gn_8_500_novel02,Lsat_1_v5_gn_8_500_novel06
Dovetail_09Sept_Map_inspected_12_07_2015_1_v8_lg_8	Lsat_1_v5_gn_8_81241	+	A3	116989192-116989213	Lsat_1_v5_gn_8_81241_novel08	Lsat_1_v5_gn_8_81241_novel01,Lsat_1_v5_gn_8_81241_novel02,Lsat_1_v5_gn_8_81241_novel04,Lsat_1_v5_gn_8_81241.MRNA1_,Lsat_1_v5_gn_8_81241_novel06,Lsat_1_v5_gn_8_81241_novel07,Lsat_1_v5_gn_8_81241_novel10,Lsat_1_v5_gn_8_81241_novel11,Lsat_1_v5_gn_8_81241_novel12,Lsat_1_v5_gn_8_81241_novel13,Lsat_1_v5_gn_8_81241_novel14,Lsat_1_v5_gn_8_81241_novel05,Lsat_1_v5_gn_8_81241_novel08
Dovetail_09Sept_Map_inspected_12_07_2015_1_v8_lg_8	Lsat_1_v5_gn_8_81241	+	A3	116989171-116989192	Lsat_1_v5_gn_8_81241.MRNA1_,Lsat_1_v5_gn_8_81241_novel02,Lsat_1_v5_gn_8_81241_novel07,Lsat_1_v5_gn_8_81241_novel01,Lsat_1_v5_gn_8_81241_novel14,Lsat_1_v5_gn_8_81241_novel06,Lsat_1_v5_gn_8_81241_novel04,Lsat_1_v5_gn_8_81241_novel10,Lsat_1_v5_gn_8_81241_novel11,Lsat_1_v5_gn_8_81241_novel12	Lsat_1_v5_gn_8_81241_novel03,Lsat_1_v5_gn_8_81241_novel01,Lsat_1_v5_gn_8_81241_novel02,Lsat_1_v5_gn_8_81241_novel04,Lsat_1_v5_gn_8_81241.MRNA1_,Lsat_1_v5_gn_8_81241_novel06,Lsat_1_v5_gn_8_81241_novel07,Lsat_1_v5_gn_8_81241_novel10,Lsat_1_v5_gn_8_81241_novel11,Lsat_1_v5_gn_8_81241_novel12,Lsat_1_v5_gn_8_81241_novel13,Lsat_1_v5_gn_8_81241_novel14
Dovetail_09Sept_Map_inspected_12_07_2015_1_v8_lg_8	Lsat_1_v5_gn_8_81241	+	A3	116989171-116989213	Lsat_1_v5_gn_8_81241_novel05	Lsat_1_v5_gn_8_81241_novel03,Lsat_1_v5_gn_8_81241_novel05,Lsat_1_v5_gn_8_81241_novel08
Dovetail_09Sept_Map_inspected_12_07_2015_1_v8_lg_8	Lsat_1_v5_gn_8_140600	+	A3	232169848-232169858	Lsat_1_v5_gn_8_140600.MRNA1_	Lsat_1_v5_gn_8_140600_novel01,Lsat_1_v5_gn_8_140600.MRNA1_
Dovetail_09Sept_Map_inspected_12_07_2015_1_v8_lg_8	Lsat_1_v5_gn_8_3200	+	A3	4262739-4262749	Lsat_1_v5_gn_8_3200_novel01	Lsat_1_v5_gn_8_3200_novel02,Lsat_1_v5_gn_8_3200_novel01
Dovetail_09Sept_Map_inspected_12_07_2015_1_v8_lg_8	Lsat_1_v5_gn_8_92300	+	A3	133069004-133069012	Lsat_1_v5_gn_8_92300_novel01	Lsat_1_v5_gn_8_92300_novel03,Lsat_1_v5_gn_8_92300_novel01
Dovetail_09Sept_Map_inspected_12_07_2015_1_v8_lg_8	Lsat_1_v5_gn_8_2261	+	A3	3155350-3155354	Lsat_1_v5_gn_8_2261.MRNA1_	Lsat_1_v5_gn_8_2261_novel01,Lsat_1_v5_gn_8_2261_novel03,Lsat_1_v5_gn_8_2261_novel04,Lsat_1_v5_gn_8_2261_novel05,Lsat_1_v5_gn_8_2261_novel02,Lsat_1_v5_gn_8_2261_novel06,Lsat_1_v5_gn_8_2261_novel07,Lsat_1_v5_gn_8_2261_novel08,Lsat_1_v5_gn_8_2261_novel09,Lsat_1_v5_gn_8_2261_novel11,Lsat_1_v5_gn_8_2261.MRNA1_,Lsat_1_v5_gn_8_2261_novel10
Dovetail_09Sept_Map_inspected_12_07_2015_1_v8_lg_8	Lsat_1_v5_gn_8_2261	+	A3	3158314-3158353	Lsat_1_v5_gn_8_2261_novel03	Lsat_1_v5_gn_8_2261_novel01,Lsat_1_v5_gn_8_2261.MRNA1_,Lsat_1_v5_gn_8_2261_novel04,Lsat_1_v5_gn_8_2261_novel05,Lsat_1_v5_gn_8_2261_novel02,Lsat_1_v5_gn_8_2261_novel09,Lsat_1_v5_gn_8_2261_novel11,Lsat_1_v5_gn_8_2261_novel03
Dovetail_09Sept_Map_inspected_12_07_2015_1_v8_lg_8	Lsat_1_v5_gn_8_31680	+	A3	42299671-42299684	Lsat_1_v5_gn_8_31680_novel01	Lsat_1_v5_gn_8_31680_novel02,Lsat_1_v5_gn_8_31680.MRNA1_,Lsat_1_v5_gn_8_31680_novel01
Dovetail_09Sept_Map_inspected_12_07_2015_1_v8_lg_8	Lsat_1_v5_gn_8_94641	+	A3	137332510-137332533	Lsat_1_v5_gn_8_94641_novel01	Lsat_1_v5_gn_8_94641_novel02,Lsat_1_v5_gn_8_94641_novel01,Lsat_1_v5_gn_8_94641_novel03
Dovetail_09Sept_Map_inspected_12_07_2015_1_v8_lg_8	Lsat_1_v5_gn_8_2041	+	A3	3427543-3427573	Lsat_1_v5_gn_8_2041_novel01	Lsat_1_v5_gn_8_2041_novel02,Lsat_1_v5_gn_8_2041_novel03,Lsat_1_v5_gn_8_2041_novel04,Lsat_1_v5_gn_8_2041_novel05,Lsat_1_v5_gn_8_2041_novel01
Dovetail_09Sept_Map_inspected_12_07_2015_1_v8_lg_8	Lsat_1_v5_gn_8_37061	+	A3	48112924-48112938	Lsat_1_v5_gn_8_37061_novel01	Lsat_1_v5_gn_8_37061.MRNA1_,Lsat_1_v5_gn_8_37061_novel01
Dovetail_09Sept_Map_inspected_12_07_2015_1_v8_lg_8	Lsat_1_v5_gn_8_150420	+	A3	259991909-259991938	Lsat_1_v5_gn_8_150420_novel05	Lsat_1_v5_gn_8_150420_novel07,Lsat_1_v5_gn_8_150420_novel03,Lsat_1_v5_gn_8_150420_novel08,Lsat_1_v5_gn_8_150420_novel01,Lsat_1_v5_gn_8_150420_novel09,Lsat_1_v5_gn_8_150420_novel11,Lsat_1_v5_gn_8_150420_novel06,Lsat_1_v5_gn_8_150420_novel12,Lsat_1_v5_gn_8_150420_novel04,Lsat_1_v5_gn_8_150420_novel14,Lsat_1_v5_gn_8_150420_novel10,Lsat_1_v5_gn_8_150420_novel02,Lsat_1_v5_gn_8_150420_novel15,Lsat_1_v5…
Dovetail_09Sept_Map_inspected_12_07_2015_1_v8_lg_8	Lsat_1_v5_gn_8_150420	+	A3	259996319-259996327	Lsat_1_v5_gn_8_150420_novel21	Lsat_1_v5_gn_8_150420_novel07,Lsat_1_v5_gn_8_150420_novel03,Lsat_1_v5_gn_8_150420_novel01,Lsat_1_v5_gn_8_150420_novel09,Lsat_1_v5_gn_8_150420_novel11,Lsat_1_v5_gn_8_150420_novel06,Lsat_1_v5_gn_8_150420_novel05,Lsat_1_v5_gn_8_150420_novel12,Lsat_1_v5_gn_8_150420_novel04,Lsat_1_v5_gn_8_150420_novel14,Lsat_1_v5_gn_8_150420_novel10,Lsat_1_v5_gn_8_150420_novel02,Lsat_1_v5_gn_8_150420_novel15,Lsat_1_v5…
Dovetail_09Sept_Map_inspected_12_07_2015_1_v8_lg_8	Lsat_1_v5_gn_8_150420	+	A3	259997258-259997305	Lsat_1_v5_gn_8_150420_novel19	Lsat_1_v5_gn_8_150420_novel07,Lsat_1_v5_gn_8_150420_novel03,Lsat_1_v5_gn_8_150420_novel09,Lsat_1_v5_gn_8_150420_novel11,Lsat_1_v5_gn_8_150420_novel06,Lsat_1_v5_gn_8_150420_novel05,Lsat_1_v5_gn_8_150420_novel12,Lsat_1_v5_gn_8_150420_novel04,Lsat_1_v5_gn_8_150420_novel14,Lsat_1_v5_gn_8_150420_novel10,Lsat_1_v5_gn_8_150420_novel02,Lsat_1_v5_gn_8_150420_novel15,Lsat_1_v5_gn_8_150420_novel13,Lsat_1_v5…
Dovetail_09Sept_Map_inspected_12_07_2015_1_v8_lg_8	Lsat_1_v5_gn_8_150420	+	A3	259992383-259992397	Lsat_1_v5_gn_8_150420_novel08,Lsat_1_v5_gn_8_150420_novel09,Lsat_1_v5_gn_8_150420_novel06,Lsat_1_v5_gn_8_150420_novel11,Lsat_1_v5_gn_8_150420_novel04,Lsat_1_v5_gn_8_150420_novel05,Lsat_1_v5_gn_8_150420_novel02,Lsat_1_v5_gn_8_150420_novel10,Lsat_1_v5_gn_8_150420_novel13,Lsat_1_v5_gn_8_150420_novel15,Lsat_1_v5_gn_8_150420_novel01	Lsat_1_v5_gn_8_150420_novel03,Lsat_1_v5_gn_8_150420_novel08,Lsat_1_v5_gn_8_150420_novel01,Lsat_1_v5_gn_8_150420_novel09,Lsat_1_v5_gn_8_150420_novel11,Lsat_1_v5_gn_8_150420_novel06,Lsat_1_v5_gn_8_150420_novel05,Lsat_1_v5_gn_8_150420_novel12,Lsat_1_v5_gn_8_150420_novel04,Lsat_1_v5_gn_8_150420_novel10,Lsat_1_v5_gn_8_150420_novel02,Lsat_1_v5_gn_8_150420_novel15,Lsat_1_v5_gn_8_150420_novel13
Dovetail_09Sept_Map_inspected_12_07_2015_1_v8_lg_8	Lsat_1_v5_gn_8_88100	+	A3	126203609-126203634	Lsat_1_v5_gn_8_88100_novel04	Lsat_1_v5_gn_8_88100_novel03,Lsat_1_v5_gn_8_88100_novel02,Lsat_1_v5_gn_8_88100_novel04
Dovetail_09Sept_Map_inspected_12_07_2015_1_v8_lg_8	Lsat_1_v5_gn_8_52120	+	A3	74486149-74486183	Lsat_1_v5_gn_8_52120_novel03	Lsat_1_v5_gn_8_52120_novel02,Lsat_1_v5_gn_8_52120_novel01,Lsat_1_v5_gn_8_52120.MRNA1_,Lsat_1_v5_gn_8_52120_novel03
Dovetail_09Sept_Map_inspected_12_07_2015_1_v8_lg_8	Lsat_1_v5_gn_8_146581	+	A3	247685667-247685713	Lsat_1_v5_gn_8_146581_novel06	Lsat_1_v5_gn_8_146581.MRNA1_,Lsat_1_v5_gn_8_146581_novel02,Lsat_1_v5_gn_8_146581_novel09,Lsat_1_v5_gn_8_146581_novel12,Lsat_1_v5_gn_8_146581_novel13,Lsat_1_v5_gn_8_146581_novel07,Lsat_1_v5_gn_8_146581_novel08,Lsat_1_v5_gn_8_146581_novel14,Lsat_1_v5_gn_8_146581_novel03,Lsat_1_v5_gn_8_146581_novel16,Lsat_1_v5_gn_8_146581_novel17,Lsat_1_v5_gn_8_146581_novel18,Lsat_1_v5_gn_8_146581_novel06
Dovetail_09Sept_Map_inspected_12_07_2015_1_v8_lg_8	Lsat_1_v5_gn_8_146581	+	A3	247692838-247692841	Lsat_1_v5_gn_8_146581_novel03	Lsat_1_v5_gn_8_146581.MRNA1_,Lsat_1_v5_gn_8_146581_novel02,Lsat_1_v5_gn_8_146581_novel04,Lsat_1_v5_gn_8_146581_novel06,Lsat_1_v5_gn_8_146581_novel10,Lsat_1_v5_gn_8_146581_novel05,Lsat_1_v5_gn_8_146581_novel09,Lsat_1_v5_gn_8_146581_novel12,Lsat_1_v5_gn_8_146581_novel13,Lsat_1_v5_gn_8_146581_novel07,Lsat_1_v5_gn_8_146581_novel08,Lsat_1_v5_gn_8_146581_novel11,Lsat_1_v5_gn_8_146581_novel14,Lsat_1_v5_…
Dovetail_09Sept_Map_inspected_12_07_2015_1_v8_lg_8	Lsat_1_v5_gn_8_146581	+	A3	247683108-247683278	Lsat_1_v5_gn_8_146581_novel16,Lsat_1_v5_gn_8_146581_novel04	Lsat_1_v5_gn_8_146581_novel01,Lsat_1_v5_gn_8_146581_novel06,Lsat_1_v5_gn_8_146581_novel10,Lsat_1_v5_gn_8_146581_novel05,Lsat_1_v5_gn_8_146581_novel07,Lsat_1_v5_gn_8_146581_novel04,Lsat_1_v5_gn_8_146581_novel08,Lsat_1_v5_gn_8_146581_novel16
Dovetail_09Sept_Map_inspected_12_07_2015_1_v8_lg_8	Lsat_1_v5_gn_8_69540	+	A3	101938668-101938690	Lsat_1_v5_gn_8_69540_novel01	Lsat_1_v5_gn_8_69540_novel02,Lsat_1_v5_gn_8_69540_novel01
Dovetail_09Sept_Map_inspected_12_07_2015_1_v8_lg_8	Lsat_1_v5_gn_8_8420	+	A3	9852987-9852991	Lsat_1_v5_gn_8_8420_novel06,Lsat_1_v5_gn_8_8420_novel07	Lsat_1_v5_gn_8_8420.MRNA1_,Lsat_1_v5_gn_8_8420_novel01,Lsat_1_v5_gn_8_8420_novel02,Lsat_1_v5_gn_8_8420_novel03,Lsat_1_v5_gn_8_8420_novel04,Lsat_1_v5_gn_8_8420_novel08,Lsat_1_v5_gn_8_8420_novel05,Lsat_1_v5_gn_8_8420_novel11,Lsat_1_v5_gn_8_8420_novel07,Lsat_1_v5_gn_8_8420_novel06,Lsat_1_v5_gn_8_8420_novel10
Dovetail_09Sept_Map_inspected_12_07_2015_1_v8_lg_8	Lsat_1_v5_gn_8_8420	+	A3	9853140-9853143	Lsat_1_v5_gn_8_8420_novel02,Lsat_1_v5_gn_8_8420_novel08	Lsat_1_v5_gn_8_8420.MRNA1_,Lsat_1_v5_gn_8_8420_novel01,Lsat_1_v5_gn_8_8420_novel03,Lsat_1_v5_gn_8_8420_novel07,Lsat_1_v5_gn_8_8420_novel04,Lsat_1_v5_gn_8_8420_novel06,Lsat_1_v5_gn_8_8420_novel05,Lsat_1_v5_gn_8_8420_novel11,Lsat_1_v5_gn_8_8420_novel12,Lsat_1_v5_gn_8_8420_novel02,Lsat_1_v5_gn_8_8420_novel08,Lsat_1_v5_gn_8_8420_novel10
Dovetail_09Sept_Map_inspected_12_07_2015_1_v8_lg_8	Lsat_1_v5_gn_8_8420	+	A3	9854819-9854822	Lsat_1_v5_gn_8_8420_novel06	Lsat_1_v5_gn_8_8420.MRNA1_,Lsat_1_v5_gn_8_8420_novel01,Lsat_1_v5_gn_8_8420_novel02,Lsat_1_v5_gn_8_8420_novel03,Lsat_1_v5_gn_8_8420_novel07,Lsat_1_v5_gn_8_8420_novel04,Lsat_1_v5_gn_8_8420_novel08,Lsat_1_v5_gn_8_8420_novel05,Lsat_1_v5_gn_8_8420_novel10,Lsat_1_v5_gn_8_8420_novel11,Lsat_1_v5_gn_8_8420_novel12,Lsat_1_v5_gn_8_8420_novel13,Lsat_1_v5_gn_8_8420_novel14,Lsat_1_v5_gn_8_8420_novel15,Lsat_1_v…
Dovetail_09Sept_Map_inspected_12_07_2015_1_v8_lg_8	Lsat_1_v5_gn_8_8420	+	A3	9859355-9859358	Lsat_1_v5_gn_8_8420_novel11	Lsat_1_v5_gn_8_8420.MRNA1_,Lsat_1_v5_gn_8_8420_novel02,Lsat_1_v5_gn_8_8420_novel03,Lsat_1_v5_gn_8_8420_novel07,Lsat_1_v5_gn_8_8420_novel08,Lsat_1_v5_gn_8_8420_novel06,Lsat_1_v5_gn_8_8420_novel05,Lsat_1_v5_gn_8_8420_novel10,Lsat_1_v5_gn_8_8420_novel12,Lsat_1_v5_gn_8_8420_novel13,Lsat_1_v5_gn_8_8420_novel14,Lsat_1_v5_gn_8_8420_novel15,Lsat_1_v5_gn_8_8420_novel17,Lsat_1_v5_gn_8_8420_novel18,Lsat_1_v…
Dovetail_09Sept_Map_inspected_12_07_2015_1_v8_lg_8	Lsat_1_v5_gn_8_8420	+	A3	9859082-9859085	Lsat_1_v5_gn_8_8420_novel06,Lsat_1_v5_gn_8_8420_novel14,Lsat_1_v5_gn_8_8420_novel10,Lsat_1_v5_gn_8_8420_novel13,Lsat_1_v5_gn_8_8420_novel12,Lsat_1_v5_gn_8_8420.MRNA1_,Lsat_1_v5_gn_8_8420_novel21,Lsat_1_v5_gn_8_8420_novel17	Lsat_1_v5_gn_8_8420_novel02,Lsat_1_v5_gn_8_8420_novel03,Lsat_1_v5_gn_8_8420_novel08,Lsat_1_v5_gn_8_8420_novel15,Lsat_1_v5_gn_8_8420_novel18,Lsat_1_v5_gn_8_8420.MRNA1_,Lsat_1_v5_gn_8_8420_novel07,Lsat_1_v5_gn_8_8420_novel06,Lsat_1_v5_gn_8_8420_novel10,Lsat_1_v5_gn_8_8420_novel12,Lsat_1_v5_gn_8_8420_novel13,Lsat_1_v5_gn_8_8420_novel14,Lsat_1_v5_gn_8_8420_novel17,Lsat_1_v5_gn_8_8420_novel21
Dovetail_09Sept_Map_inspected_12_07_2015_1_v8_lg_8	Lsat_1_v5_gn_8_8420	+	A3	9859073-9859085	Lsat_1_v5_gn_8_8420_novel06,Lsat_1_v5_gn_8_8420_novel07,Lsat_1_v5_gn_8_8420_novel14,Lsat_1_v5_gn_8_8420_novel17,Lsat_1_v5_gn_8_8420_novel10,Lsat_1_v5_gn_8_8420_novel13,Lsat_1_v5_gn_8_8420_novel12,Lsat_1_v5_gn_8_8420.MRNA1_	Lsat_1_v5_gn_8_8420_novel04,Lsat_1_v5_gn_8_8420_novel05,Lsat_1_v5_gn_8_8420_novel11,Lsat_1_v5_gn_8_8420.MRNA1_,Lsat_1_v5_gn_8_8420_novel07,Lsat_1_v5_gn_8_8420_novel06,Lsat_1_v5_gn_8_8420_novel10,Lsat_1_v5_gn_8_8420_novel12,Lsat_1_v5_gn_8_8420_novel13,Lsat_1_v5_gn_8_8420_novel14,Lsat_1_v5_gn_8_8420_novel17,Lsat_1_v5_gn_8_8420_novel21
Dovetail_09Sept_Map_inspected_12_07_2015_1_v8_lg_8	Lsat_1_v5_gn_8_8420	+	A3	9859073-9859082	Lsat_1_v5_gn_8_8420_novel02,Lsat_1_v5_gn_8_8420_novel03,Lsat_1_v5_gn_8_8420_novel18,Lsat_1_v5_gn_8_8420_novel15	Lsat_1_v5_gn_8_8420_novel04,Lsat_1_v5_gn_8_8420_novel05,Lsat_1_v5_gn_8_8420_novel11,Lsat_1_v5_gn_8_8420_novel02,Lsat_1_v5_gn_8_8420_novel03,Lsat_1_v5_gn_8_8420_novel08,Lsat_1_v5_gn_8_8420_novel15,Lsat_1_v5_gn_8_8420_novel18
Dovetail_09Sept_Map_inspected_12_07_2015_1_v8_lg_8	Lsat_1_v5_gn_8_27120	+	A3	34171742-34171813	Lsat_1_v5_gn_8_27120_novel01	Lsat_1_v5_gn_8_27120_novel02,Lsat_1_v5_gn_8_27120_novel03,Lsat_1_v5_gn_8_27120_novel01
Dovetail_09Sept_Map_inspected_12_07_2015_1_v8_lg_8	Lsat_1_v5_gn_8_83300	+	A3	119469320-119469328	Lsat_1_v5_gn_8_83300_novel02	Lsat_1_v5_gn_8_83300_novel06,Lsat_1_v5_gn_8_83300_novel02
Dovetail_09Sept_Map_inspected_12_07_2015_1_v8_lg_8	Lsat_1_v5_gn_8_45621	+	A3	63401582-63401602	Lsat_1_v5_gn_8_45621_novel01	Lsat_1_v5_gn_8_45621_novel02,Lsat_1_v5_gn_8_45621_novel01,Lsat_1_v5_gn_8_45621_novel03
Dovetail_09Sept_Map_inspected_12_07_2015_1_v8_lg_8	Lsat_1_v5_gn_8_45621	+	A3	63402717-63402783	Lsat_1_v5_gn_8_45621_novel03	Lsat_1_v5_gn_8_45621_novel02,Lsat_1_v5_gn_8_45621_novel01,Lsat_1_v5_gn_8_45621_novel04,Lsat_1_v5_gn_8_45621_novel03
Dovetail_09Sept_Map_inspected_12_07_2015_1_v8_lg_8	Lsat_1_v5_gn_8_24921	+	A3	31813577-31813592	Lsat_1_v5_gn_8_24921_novel02	Lsat_1_v5_gn_8_24921_novel01,Lsat_1_v5_gn_8_24921_novel02
Dovetail_09Sept_Map_inspected_12_07_2015_1_v8_lg_8	Lsat_1_v5_gn_8_24921	+	A3	31814361-31814367	Lsat_1_v5_gn_8_24921_novel02	Lsat_1_v5_gn_8_24921_novel01,Lsat_1_v5_gn_8_24921_novel02
Dovetail_09Sept_Map_inspected_12_07_2015_1_v8_lg_8	Lsat_1_v5_gn_8_50060	+	A3	69244479-69244982	Lsat_1_v5_gn_8_50060_novel02	Lsat_1_v5_gn_8_50060_novel01,Lsat_1_v5_gn_8_50060_novel02
Dovetail_09Sept_Map_inspected_12_07_2015_1_v8_lg_8	Lsat_1_v5_gn_8_57300	+	A3	82083154-82083167	Lsat_1_v5_gn_8_57300_novel01	Lsat_1_v5_gn_8_57300_novel02,Lsat_1_v5_gn_8_57300_novel03,Lsat_1_v5_gn_8_57300_novel01
Dovetail_09Sept_Map_inspected_12_07_2015_1_v8_lg_8	Lsat_1_v5_gn_8_57300	+	A3	82084056-82084071	Lsat_1_v5_gn_8_57300_novel01	Lsat_1_v5_gn_8_57300_novel02,Lsat_1_v5_gn_8_57300_novel01,Lsat_1_v5_gn_8_57300_novel03
Dovetail_09Sept_Map_inspected_12_07_2015_1_v8_lg_8	Lsat_1_v5_gn_8_37441	+	A3	50555185-50555187	Lsat_1_v5_gn_8_37441_novel04	Lsat_1_v5_gn_8_37441.MRNA1_,Lsat_1_v5_gn_8_37441_novel01,Lsat_1_v5_gn_8_37441_novel02,Lsat_1_v5_gn_8_37441_novel06,Lsat_1_v5_gn_8_37441_novel08,Lsat_1_v5_gn_8_37441_novel03,Lsat_1_v5_gn_8_37441_novel11,Lsat_1_v5_gn_8_37441_novel12,Lsat_1_v5_gn_8_37441_novel13,Lsat_1_v5_gn_8_37441_novel04
Dovetail_09Sept_Map_inspected_12_07_2015_1_v8_lg_8	Lsat_1_v5_gn_8_37441	+	A3	50552733-50552764	Lsat_1_v5_gn_8_37441_novel01,Lsat_1_v5_gn_8_37441.MRNA1_,Lsat_1_v5_gn_8_37441_novel04,Lsat_1_v5_gn_8_37441_novel06,Lsat_1_v5_gn_8_37441_novel07,Lsat_1_v5_gn_8_37441_novel08,Lsat_1_v5_gn_8_37441_novel09,Lsat_1_v5_gn_8_37441_novel11	Lsat_1_v5_gn_8_37441_novel03,Lsat_1_v5_gn_8_37441.MRNA1_,Lsat_1_v5_gn_8_37441_novel01,Lsat_1_v5_gn_8_37441_novel04,Lsat_1_v5_gn_8_37441_novel06,Lsat_1_v5_gn_8_37441_novel07,Lsat_1_v5_gn_8_37441_novel08,Lsat_1_v5_gn_8_37441_novel09,Lsat_1_v5_gn_8_37441_novel11,Lsat_1_v5_gn_8_37441_novel12
Dovetail_09Sept_Map_inspected_12_07_2015_1_v8_lg_8	Lsat_1_v5_gn_8_12460	+	A3	17870673-17870678	Lsat_1_v5_gn_8_12460_novel02	Lsat_1_v5_gn_8_12460_novel03,Lsat_1_v5_gn_8_12460_novel02
Dovetail_09Sept_Map_inspected_12_07_2015_1_v8_lg_8	Lsat_1_v5_gn_8_153980	+	A3	265790393-265790397	Lsat_1_v5_gn_8_153980_novel16	Lsat_1_v5_gn_8_153980_novel01,Lsat_1_v5_gn_8_153980_novel02,Lsat_1_v5_gn_8_153980_novel07,Lsat_1_v5_gn_8_153980_novel03,Lsat_1_v5_gn_8_153980_novel04,Lsat_1_v5_gn_8_153980_novel09,Lsat_1_v5_gn_8_153980_novel05,Lsat_1_v5_gn_8_153980_novel10,Lsat_1_v5_gn_8_153980_novel06,Lsat_1_v5_gn_8_153980_novel12,Lsat_1_v5_gn_8_153980_novel11,Lsat_1_v5_gn_8_153980_novel14,Lsat_1_v5_gn_8_153980_novel17,Lsat_1_v5…
Dovetail_09Sept_Map_inspected_12_07_2015_1_v8_lg_8	Lsat_1_v5_gn_8_153980	+	A3	265789285-265789288	Lsat_1_v5_gn_8_153980_novel04,Lsat_1_v5_gn_8_153980_novel05,Lsat_1_v5_gn_8_153980_novel06,Lsat_1_v5_gn_8_153980_novel07,Lsat_1_v5_gn_8_153980_novel01,Lsat_1_v5_gn_8_153980_novel02,Lsat_1_v5_gn_8_153980_novel03,Lsat_1_v5_gn_8_153980_novel12,Lsat_1_v5_gn_8_153980_novel10,Lsat_1_v5_gn_8_153980_novel17,Lsat_1_v5_gn_8_153980_novel15,Lsat_1_v5_gn_8_153980_novel18,Lsat_1_v5_gn_8_153980_novel20,Lsat_1_v5…	Lsat_1_v5_gn_8_153980_novel11,Lsat_1_v5_gn_8_153980_novel16,Lsat_1_v5_gn_8_153980_novel23,Lsat_1_v5_gn_8_153980_novel01,Lsat_1_v5_gn_8_153980_novel02,Lsat_1_v5_gn_8_153980_novel07,Lsat_1_v5_gn_8_153980_novel03,Lsat_1_v5_gn_8_153980_novel04,Lsat_1_v5_gn_8_153980_novel09,Lsat_1_v5_gn_8_153980_novel05,Lsat_1_v5_gn_8_153980_novel10,Lsat_1_v5_gn_8_153980_novel06,Lsat_1_v5_gn_8_153980_novel12,Lsat_1_v5…
Dovetail_09Sept_Map_inspected_12_07_2015_1_v8_lg_8	Lsat_1_v5_gn_8_54080	+	A3	75192542-75192565	Lsat_1_v5_gn_8_54080_novel02	Lsat_1_v5_gn_8_54080_novel01,Lsat_1_v5_gn_8_54080_novel03,Lsat_1_v5_gn_8_54080.MRNA1_,Lsat_1_v5_gn_8_54080_novel02
Dovetail_09Sept_Map_inspected_12_07_2015_1_v8_lg_8	Lsat_1_v5_gn_8_54080	+	A3	75190193-75190200	Lsat_1_v5_gn_8_54080.MRNA1_,Lsat_1_v5_gn_8_54080_novel02	Lsat_1_v5_gn_8_54080_novel03,Lsat_1_v5_gn_8_54080_novel01,Lsat_1_v5_gn_8_54080_novel02,Lsat_1_v5_gn_8_54080.MRNA1_
Dovetail_09Sept_Map_inspected_12_07_2015_1_v8_lg_8	Lsat_1_v5_gn_8_31660	+	A3	42295779-42295785	Lsat_1_v5_gn_8_31660_novel07	Lsat_1_v5_gn_8_31660_novel05,Lsat_1_v5_gn_8_31660_novel08,Lsat_1_v5_gn_8_31660_novel09,Lsat_1_v5_gn_8_31660_novel13,Lsat_1_v5_gn_8_31660_novel12,Lsat_1_v5_gn_8_31660_novel15,Lsat_1_v5_gn_8_31660_novel16,Lsat_1_v5_gn_8_31660_novel18,Lsat_1_v5_gn_8_31660_novel19,Lsat_1_v5_gn_8_31660_novel07,Lsat_1_v5_gn_8_31660_novel14
Dovetail_09Sept_Map_inspected_12_07_2015_1_v8_lg_8	Lsat_1_v5_gn_8_31660	+	A3	42290376-42290409	Lsat_1_v5_gn_8_31660_novel07,Lsat_1_v5_gn_8_31660_novel05,Lsat_1_v5_gn_8_31660_novel04,Lsat_1_v5_gn_8_31660_novel10,Lsat_1_v5_gn_8_31660_novel11,Lsat_1_v5_gn_8_31660_novel12	Lsat_1_v5_gn_8_31660_novel09,Lsat_1_v5_gn_8_31660_novel04,Lsat_1_v5_gn_8_31660_novel05,Lsat_1_v5_gn_8_31660_novel07,Lsat_1_v5_gn_8_31660_novel08,Lsat_1_v5_gn_8_31660_novel10,Lsat_1_v5_gn_8_31660_novel11,Lsat_1_v5_gn_8_31660_novel12
Dovetail_09Sept_Map_inspected_12_07_2015_1_v8_lg_8	Lsat_1_v5_gn_8_15820	+	A3	21901807-21902092	Lsat_1_v5_gn_8_15820.MRNA1_	Lsat_1_v5_gn_8_15820_novel01,Lsat_1_v5_gn_8_15820.MRNA1_
Dovetail_09Sept_Map_inspected_12_07_2015_1_v8_lg_8	Lsat_1_v5_gn_8_33061	+	A3	42814652-42814667	Lsat_1_v5_gn_8_33061_novel03,Lsat_1_v5_gn_8_33061_novel01,Lsat_1_v5_gn_8_33061_novel06	Lsat_1_v5_gn_8_33061_novel02,Lsat_1_v5_gn_8_33061_novel03,Lsat_1_v5_gn_8_33061_novel01,Lsat_1_v5_gn_8_33061_novel04,Lsat_1_v5_gn_8_33061_novel06
Dovetail_09Sept_Map_inspected_12_07_2015_1_v8_lg_8	Lsat_1_v5_gn_8_85621	+	A3	124467319-124467324	Lsat_1_v5_gn_8_85621_novel02	Lsat_1_v5_gn_8_85621_novel01,Lsat_1_v5_gn_8_85621_novel02
Dovetail_09Sept_Map_inspected_12_07_2015_1_v8_lg_8	Lsat_1_v5_gn_8_166381	+	A3	302239055-302239069	Lsat_1_v5_gn_8_166381_novel02	Lsat_1_v5_gn_8_166381_novel03,Lsat_1_v5_gn_8_166381_novel02
Dovetail_09Sept_Map_inspected_12_07_2015_1_v8_lg_8	Lsat_1_v5_gn_8_155520	+	A3	267701734-267701782	Lsat_1_v5_gn_8_155520_novel03	Lsat_1_v5_gn_8_155520_novel02,Lsat_1_v5_gn_8_155520_novel03
Dovetail_09Sept_Map_inspected_12_07_2015_1_v8_lg_8	Lsat_1_v5_gn_8_155520	+	A3	267703139-267703142	Lsat_1_v5_gn_8_155520_novel03	Lsat_1_v5_gn_8_155520_novel02,Lsat_1_v5_gn_8_155520_novel03
Dovetail_09Sept_Map_inspected_12_07_2015_1_v8_lg_8	Lsat_1_v5_gn_8_89820	+	A3	129455973-129455985	Lsat_1_v5_gn_8_89820_novel20,Lsat_1_v5_gn_8_89820_novel21,Lsat_1_v5_gn_8_89820_novel27,Lsat_1_v5_gn_8_89820_novel40,Lsat_1_v5_gn_8_89820_novel41,Lsat_1_v5_gn_8_89820_novel44,Lsat_1_v5_gn_8_89820_novel45,Lsat_1_v5_gn_8_89820_novel09,Lsat_1_v5_gn_8_89820_novel06,Lsat_1_v5_gn_8_89820_novel01,Lsat_1_v5_gn_8_89820_novel28,Lsat_1_v5_gn_8_89820_novel43,Lsat_1_v5_gn_8_89820_novel34,Lsat_1_v5_gn_8_89820_n…	Lsat_1_v5_gn_8_89820_novel12,Lsat_1_v5_gn_8_89820_novel13,Lsat_1_v5_gn_8_89820_novel17,Lsat_1_v5_gn_8_89820_novel29,Lsat_1_v5_gn_8_89820_novel04,Lsat_1_v5_gn_8_89820_novel03,Lsat_1_v5_gn_8_89820_novel05,Lsat_1_v5_gn_8_89820_novel07,Lsat_1_v5_gn_8_89820_novel30,Lsat_1_v5_gn_8_89820_novel14,Lsat_1_v5_gn_8_89820_novel02,Lsat_1_v5_gn_8_89820_novel31,Lsat_1_v5_gn_8_89820_novel36,Lsat_1_v5_gn_8_89820_n…
Dovetail_09Sept_Map_inspected_12_07_2015_1_v8_lg_8	Lsat_1_v5_gn_8_89820	+	A3	129462344-129462503	Lsat_1_v5_gn_8_89820_novel07	Lsat_1_v5_gn_8_89820_novel12,Lsat_1_v5_gn_8_89820_novel13,Lsat_1_v5_gn_8_89820_novel17,Lsat_1_v5_gn_8_89820_novel29,Lsat_1_v5_gn_8_89820_novel04,Lsat_1_v5_gn_8_89820_novel03,Lsat_1_v5_gn_8_89820_novel05,Lsat_1_v5_gn_8_89820_novel30,Lsat_1_v5_gn_8_89820_novel14,Lsat_1_v5_gn_8_89820_novel02,Lsat_1_v5_gn_8_89820_novel09,Lsat_1_v5_gn_8_89820_novel31,Lsat_1_v5_gn_8_89820_novel36,Lsat_1_v5_gn_8_89820_n…
Dovetail_09Sept_Map_inspected_12_07_2015_1_v8_lg_8	Lsat_1_v5_gn_8_89820	+	A3	129461380-129461392	Lsat_1_v5_gn_8_89820_novel25,Lsat_1_v5_gn_8_89820_novel45,Lsat_1_v5_gn_8_89820_novel49,Lsat_1_v5_gn_8_89820_novel09,Lsat_1_v5_gn_8_89820_novel04,Lsat_1_v5_gn_8_89820_novel05,Lsat_1_v5_gn_8_89820_novel28,Lsat_1_v5_gn_8_89820_novel59,Lsat_1_v5_gn_8_89820_novel19,Lsat_1_v5_gn_8_89820_novel10,Lsat_1_v5_gn_8_89820_novel31	Lsat_1_v5_gn_8_89820_novel13,Lsat_1_v5_gn_8_89820_novel17,Lsat_1_v5_gn_8_89820_novel29,Lsat_1_v5_gn_8_89820_novel03,Lsat_1_v5_gn_8_89820_novel07,Lsat_1_v5_gn_8_89820_novel14,Lsat_1_v5_gn_8_89820_novel02,Lsat_1_v5_gn_8_89820_novel36,Lsat_1_v5_gn_8_89820_novel08,Lsat_1_v5_gn_8_89820_novel18,Lsat_1_v5_gn_8_89820_novel37,Lsat_1_v5_gn_8_89820_novel16,Lsat_1_v5_gn_8_89820_novel20,Lsat_1_v5_gn_8_89820_n…
Dovetail_09Sept_Map_inspected_12_07_2015_1_v8_lg_8	Lsat_1_v5_gn_8_89820	+	A3	129464051-129464065	Lsat_1_v5_gn_8_89820_novel21,Lsat_1_v5_gn_8_89820_novel24,Lsat_1_v5_gn_8_89820_novel25,Lsat_1_v5_gn_8_89820_novel27,Lsat_1_v5_gn_8_89820_novel43,Lsat_1_v5_gn_8_89820_novel40,Lsat_1_v5_gn_8_89820_novel38,Lsat_1_v5_gn_8_89820_novel59,Lsat_1_v5_gn_8_89820_novel19,Lsat_1_v5_gn_8_89820_novel18,Lsat_1_v5_gn_8_89820_novel49,Lsat_1_v5_gn_8_89820_novel17,Lsat_1_v5_gn_8_89820_novel50,Lsat_1_v5_gn_8_89820_n…	Lsat_1_v5_gn_8_89820_novel37,Lsat_1_v5_gn_8_89820_novel20,Lsat_1_v5_gn_8_89820_novel26,Lsat_1_v5_gn_8_89820_novel28,Lsat_1_v5_gn_8_89820_novel22,Lsat_1_v5_gn_8_89820_novel23,Lsat_1_v5_gn_8_89820_novel17,Lsat_1_v5_gn_8_89820_novel18,Lsat_1_v5_gn_8_89820_novel19,Lsat_1_v5_gn_8_89820_novel16,Lsat_1_v5_gn_8_89820_novel43,Lsat_1_v5_gn_8_89820_novel39,Lsat_1_v5_gn_8_89820_novel24,Lsat_1_v5_gn_8_89820_n…
Dovetail_09Sept_Map_inspected_12_07_2015_1_v8_lg_8	Lsat_1_v5_gn_8_144420	+	A3	242041278-242041609	Lsat_1_v5_gn_8_144420_novel07	Lsat_1_v5_gn_8_144420_novel22,Lsat_1_v5_gn_8_144420_novel21,Lsat_1_v5_gn_8_144420_novel05,Lsat_1_v5_gn_8_144420_novel11,Lsat_1_v5_gn_8_144420_novel12,Lsat_1_v5_gn_8_144420_novel26,Lsat_1_v5_gn_8_144420_novel06,Lsat_1_v5_gn_8_144420_novel20,Lsat_1_v5_gn_8_144420_novel08,Lsat_1_v5_gn_8_144420_novel25,Lsat_1_v5_gn_8_144420_novel14,Lsat_1_v5_gn_8_144420_novel24,Lsat_1_v5_gn_8_144420_novel29,Lsat_1_v5…
Dovetail_09Sept_Map_inspected_12_07_2015_1_v8_lg_8	Lsat_1_v5_gn_8_144420	+	A3	242041278-242041599	Lsat_1_v5_gn_8_144420_novel09	Lsat_1_v5_gn_8_144420_novel22,Lsat_1_v5_gn_8_144420_novel21,Lsat_1_v5_gn_8_144420_novel05,Lsat_1_v5_gn_8_144420_novel11,Lsat_1_v5_gn_8_144420_novel12,Lsat_1_v5_gn_8_144420_novel26,Lsat_1_v5_gn_8_144420_novel06,Lsat_1_v5_gn_8_144420_novel20,Lsat_1_v5_gn_8_144420_novel08,Lsat_1_v5_gn_8_144420_novel25,Lsat_1_v5_gn_8_144420_novel14,Lsat_1_v5_gn_8_144420_novel24,Lsat_1_v5_gn_8_144420_novel29,Lsat_1_v5…
Dovetail_09Sept_Map_inspected_12_07_2015_1_v8_lg_8	Lsat_1_v5_gn_8_144420	+	A3	242041278-242041601	Lsat_1_v5_gn_8_144420_novel23	Lsat_1_v5_gn_8_144420_novel22,Lsat_1_v5_gn_8_144420_novel21,Lsat_1_v5_gn_8_144420_novel05,Lsat_1_v5_gn_8_144420_novel11,Lsat_1_v5_gn_8_144420_novel12,Lsat_1_v5_gn_8_144420_novel26,Lsat_1_v5_gn_8_144420_novel06,Lsat_1_v5_gn_8_144420_novel20,Lsat_1_v5_gn_8_144420_novel08,Lsat_1_v5_gn_8_144420_novel25,Lsat_1_v5_gn_8_144420_novel14,Lsat_1_v5_gn_8_144420_novel24,Lsat_1_v5_gn_8_144420_novel29,Lsat_1_v5…
Dovetail_09Sept_Map_inspected_12_07_2015_1_v8_lg_8	Lsat_1_v5_gn_8_144420	+	A3	242048128-242048293	Lsat_1_v5_gn_8_144420_novel31,Lsat_1_v5_gn_8_144420_novel08,Lsat_1_v5_gn_8_144420_novel38,Lsat_1_v5_gn_8_144420_novel18,Lsat_1_v5_gn_8_144420_novel37	Lsat_1_v5_gn_8_144420_novel21,Lsat_1_v5_gn_8_144420_novel07,Lsat_1_v5_gn_8_144420_novel05,Lsat_1_v5_gn_8_144420_novel17,Lsat_1_v5_gn_8_144420_novel06,Lsat_1_v5_gn_8_144420_novel24,Lsat_1_v5_gn_8_144420_novel09,Lsat_1_v5_gn_8_144420_novel30,Lsat_1_v5_gn_8_144420_novel35,Lsat_1_v5_gn_8_144420_novel36,Lsat_1_v5_gn_8_144420_novel32,Lsat_1_v5_gn_8_144420_novel43,Lsat_1_v5_gn_8_144420_novel18,Lsat_1_v5…
Dovetail_09Sept_Map_inspected_12_07_2015_1_v8_lg_8	Lsat_1_v5_gn_8_144420	+	A3	242047169-242047179	Lsat_1_v5_gn_8_144420_novel27,Lsat_1_v5_gn_8_144420_novel26,Lsat_1_v5_gn_8_144420_novel29,Lsat_1_v5_gn_8_144420_novel40,Lsat_1_v5_gn_8_144420_novel21,Lsat_1_v5_gn_8_144420_novel06,Lsat_1_v5_gn_8_144420_novel23,Lsat_1_v5_gn_8_144420_novel22,Lsat_1_v5_gn_8_144420_novel36,Lsat_1_v5_gn_8_144420_novel37,Lsat_1_v5_gn_8_144420_novel33,Lsat_1_v5_gn_8_144420_novel30,Lsat_1_v5_gn_8_144420_novel18,Lsat_1_v5…	Lsat_1_v5_gn_8_144420_novel07,Lsat_1_v5_gn_8_144420_novel05,Lsat_1_v5_gn_8_144420_novel13,Lsat_1_v5_gn_8_144420_novel20,Lsat_1_v5_gn_8_144420_novel08,Lsat_1_v5_gn_8_144420_novel25,Lsat_1_v5_gn_8_144420_novel04,Lsat_1_v5_gn_8_144420_novel14,Lsat_1_v5_gn_8_144420_novel24,Lsat_1_v5_gn_8_144420_novel09,Lsat_1_v5_gn_8_144420_novel35,Lsat_1_v5_gn_8_144420_novel28,Lsat_1_v5_gn_8_144420_novel34,Lsat_1_v5…
Dovetail_09Sept_Map_inspected_12_07_2015_1_v8_lg_8	Lsat_1_v5_gn_8_144420	+	A3	242041599-242041609	Lsat_1_v5_gn_8_144420_novel07	Lsat_1_v5_gn_8_144420_novel15,Lsat_1_v5_gn_8_144420_novel09,Lsat_1_v5_gn_8_144420_novel07
Dovetail_09Sept_Map_inspected_12_07_2015_1_v8_lg_8	Lsat_1_v5_gn_8_144420	+	A3	242041599-242041601	Lsat_1_v5_gn_8_144420_novel23	Lsat_1_v5_gn_8_144420_novel15,Lsat_1_v5_gn_8_144420_novel09,Lsat_1_v5_gn_8_144420_novel23
Dovetail_09Sept_Map_inspected_12_07_2015_1_v8_lg_8	Lsat_1_v5_gn_8_144420	+	A3	242041601-242041609	Lsat_1_v5_gn_8_144420_novel07	Lsat_1_v5_gn_8_144420_novel23,Lsat_1_v5_gn_8_144420_novel07
Dovetail_09Sept_Map_inspected_12_07_2015_1_v8_lg_8	Lsat_1_v5_gn_8_9321	+	A3	12162918-12162929	Lsat_1_v5_gn_8_9321.MRNA1_	Lsat_1_v5_gn_8_9321_novel02,Lsat_1_v5_gn_8_9321.MRNA1_
Dovetail_09Sept_Map_inspected_12_07_2015_1_v8_lg_8	Lsat_1_v5_gn_8_112021	+	A3	170911857-170911876	Lsat_1_v5_gn_8_112021_novel01	Lsat_1_v5_gn_8_112021_novel02,Lsat_1_v5_gn_8_112021_novel01,Lsat_1_v5_gn_8_112021_novel03
Dovetail_09Sept_Map_inspected_12_07_2015_1_v8_lg_8	Lsat_1_v5_gn_8_162521	+	A3	290084696-290084701	Lsat_1_v5_gn_8_162521_novel18	Lsat_1_v5_gn_8_162521.MRNA1_,Lsat_1_v5_gn_8_162521_novel01,Lsat_1_v5_gn_8_162521_novel02,Lsat_1_v5_gn_8_162521_novel08,Lsat_1_v5_gn_8_162521_novel04,Lsat_1_v5_gn_8_162521_novel15,Lsat_1_v5_gn_8_162521_novel17,Lsat_1_v5_gn_8_162521_novel10,Lsat_1_v5_gn_8_162521_novel03,Lsat_1_v5_gn_8_162521_novel09,Lsat_1_v5_gn_8_162521_novel13,Lsat_1_v5_gn_8_162521_novel11,Lsat_1_v5_gn_8_162521_novel14,Lsat_1_v5_…
Dovetail_09Sept_Map_inspected_12_07_2015_1_v8_lg_8	Lsat_1_v5_gn_8_162521	+	A3	290088090-290088145	Lsat_1_v5_gn_8_162521_novel02	Lsat_1_v5_gn_8_162521.MRNA1_,Lsat_1_v5_gn_8_162521_novel08,Lsat_1_v5_gn_8_162521_novel04,Lsat_1_v5_gn_8_162521_novel15,Lsat_1_v5_gn_8_162521_novel17,Lsat_1_v5_gn_8_162521_novel03,Lsat_1_v5_gn_8_162521_novel09,Lsat_1_v5_gn_8_162521_novel13,Lsat_1_v5_gn_8_162521_novel11,Lsat_1_v5_gn_8_162521_novel14,Lsat_1_v5_gn_8_162521_novel05,Lsat_1_v5_gn_8_162521_novel12,Lsat_1_v5_gn_8_162521_novel06,Lsat_1_v5_…
Dovetail_09Sept_Map_inspected_12_07_2015_1_v8_lg_8	Lsat_1_v5_gn_8_162521	+	A3	290087772-290087789	Lsat_1_v5_gn_8_162521_novel19,Lsat_1_v5_gn_8_162521_novel18,Lsat_1_v5_gn_8_162521_novel16,Lsat_1_v5_gn_8_162521_novel06,Lsat_1_v5_gn_8_162521_novel17,Lsat_1_v5_gn_8_162521_novel05,Lsat_1_v5_gn_8_162521_novel14,Lsat_1_v5_gn_8_162521_novel15,Lsat_1_v5_gn_8_162521_novel09,Lsat_1_v5_gn_8_162521_novel08,Lsat_1_v5_gn_8_162521_novel10,Lsat_1_v5_gn_8_162521_novel12,Lsat_1_v5_gn_8_162521_novel13,Lsat_1_v5…	Lsat_1_v5_gn_8_162521_novel04,Lsat_1_v5_gn_8_162521_novel03,Lsat_1_v5_gn_8_162521_novel11,Lsat_1_v5_gn_8_162521.MRNA1_,Lsat_1_v5_gn_8_162521_novel01,Lsat_1_v5_gn_8_162521_novel02,Lsat_1_v5_gn_8_162521_novel08,Lsat_1_v5_gn_8_162521_novel15,Lsat_1_v5_gn_8_162521_novel17,Lsat_1_v5_gn_8_162521_novel10,Lsat_1_v5_gn_8_162521_novel09,Lsat_1_v5_gn_8_162521_novel13,Lsat_1_v5_gn_8_162521_novel14,Lsat_1_v5_…
Dovetail_09Sept_Map_inspected_12_07_2015_1_v8_lg_8	Lsat_1_v5_gn_8_71901	+	A3	102571248-102571279	Lsat_1_v5_gn_8_71901_novel01	Lsat_1_v5_gn_8_71901.MRNA1_,Lsat_1_v5_gn_8_71901_novel03,Lsat_1_v5_gn_8_71901_novel01
Dovetail_09Sept_Map_inspected_12_07_2015_1_v8_lg_8	Lsat_1_v5_gn_8_48221	+	A3	67661858-67661912	Lsat_1_v5_gn_8_48221_novel01	Lsat_1_v5_gn_8_48221_novel02,Lsat_1_v5_gn_8_48221_novel04,Lsat_1_v5_gn_8_48221_novel01
Dovetail_09Sept_Map_inspected_12_07_2015_1_v8_lg_8	Lsat_1_v5_gn_8_93781	+	A3	136216738-136216750	Lsat_1_v5_gn_8_93781_novel04	Lsat_1_v5_gn_8_93781_novel01,Lsat_1_v5_gn_8_93781_novel03,Lsat_1_v5_gn_8_93781_novel05,Lsat_1_v5_gn_8_93781_novel04,Lsat_1_v5_gn_8_93781_novel06
Dovetail_09Sept_Map_inspected_12_07_2015_1_v8_lg_8	Lsat_1_v5_gn_8_5581	+	A3	5895895-5895899	Lsat_1_v5_gn_8_5581_novel03	Lsat_1_v5_gn_8_5581_novel01,Lsat_1_v5_gn_8_5581_novel02,Lsat_1_v5_gn_8_5581_novel03
Dovetail_09Sept_Map_inspected_12_07_2015_1_v8_lg_8	Lsat_1_v5_gn_8_5081	+	A3	6806424-6806495	Lsat_1_v5_gn_8_5081_novel28	Lsat_1_v5_gn_8_5081_novel01,Lsat_1_v5_gn_8_5081_novel02,Lsat_1_v5_gn_8_5081_novel05,Lsat_1_v5_gn_8_5081_novel06,Lsat_1_v5_gn_8_5081_novel07,Lsat_1_v5_gn_8_5081_novel08,Lsat_1_v5_gn_8_5081_novel09,Lsat_1_v5_gn_8_5081_novel10,Lsat_1_v5_gn_8_5081_novel11,Lsat_1_v5_gn_8_5081_novel12,Lsat_1_v5_gn_8_5081_novel13,Lsat_1_v5_gn_8_5081_novel15,Lsat_1_v5_gn_8_5081_novel18,Lsat_1_v5_gn_8_5081_novel16,Lsat_1_…
Dovetail_09Sept_Map_inspected_12_07_2015_1_v8_lg_8	Lsat_1_v5_gn_8_5081	+	A3	6808403-6808468	Lsat_1_v5_gn_8_5081_novel16	Lsat_1_v5_gn_8_5081_novel01,Lsat_1_v5_gn_8_5081_novel02,Lsat_1_v5_gn_8_5081_novel05,Lsat_1_v5_gn_8_5081_novel06,Lsat_1_v5_gn_8_5081_novel07,Lsat_1_v5_gn_8_5081_novel08,Lsat_1_v5_gn_8_5081_novel09,Lsat_1_v5_gn_8_5081_novel10,Lsat_1_v5_gn_8_5081_novel11,Lsat_1_v5_gn_8_5081_novel12,Lsat_1_v5_gn_8_5081_novel13,Lsat_1_v5_gn_8_5081_novel15,Lsat_1_v5_gn_8_5081_novel18,Lsat_1_v5_gn_8_5081_novel17,Lsat_1_…
Dovetail_09Sept_Map_inspected_12_07_2015_1_v8_lg_8	Lsat_1_v5_gn_8_5081	+	A3	6799793-6799808	Lsat_1_v5_gn_8_5081_novel04,Lsat_1_v5_gn_8_5081_novel05	Lsat_1_v5_gn_8_5081_novel03,Lsat_1_v5_gn_8_5081_novel02,Lsat_1_v5_gn_8_5081_novel06,Lsat_1_v5_gn_8_5081_novel01,Lsat_1_v5_gn_8_5081_novel04,Lsat_1_v5_gn_8_5081_novel05
Dovetail_09Sept_Map_inspected_12_07_2015_1_v8_lg_8	Lsat_1_v5_gn_8_5081	+	A3	6809000-6809008	Lsat_1_v5_gn_8_5081_novel26,Lsat_1_v5_gn_8_5081_novel07	Lsat_1_v5_gn_8_5081_novel02,Lsat_1_v5_gn_8_5081_novel05,Lsat_1_v5_gn_8_5081_novel08,Lsat_1_v5_gn_8_5081_novel09,Lsat_1_v5_gn_8_5081_novel10,Lsat_1_v5_gn_8_5081_novel11,Lsat_1_v5_gn_8_5081_novel12,Lsat_1_v5_gn_8_5081_novel15,Lsat_1_v5_gn_8_5081_novel18,Lsat_1_v5_gn_8_5081_novel16,Lsat_1_v5_gn_8_5081_novel17,Lsat_1_v5_gn_8_5081_novel19,Lsat_1_v5_gn_8_5081_novel14,Lsat_1_v5_gn_8_5081_novel21,Lsat_1_…
Dovetail_09Sept_Map_inspected_12_07_2015_1_v8_lg_8	Lsat_1_v5_gn_8_5081	+	A3	6805808-6805824	Lsat_1_v5_gn_8_5081_novel24,Lsat_1_v5_gn_8_5081_novel25,Lsat_1_v5_gn_8_5081_novel26,Lsat_1_v5_gn_8_5081_novel27,Lsat_1_v5_gn_8_5081_novel20,Lsat_1_v5_gn_8_5081_novel21,Lsat_1_v5_gn_8_5081_novel23,Lsat_1_v5_gn_8_5081_novel07,Lsat_1_v5_gn_8_5081_novel28,Lsat_1_v5_gn_8_5081_novel29,Lsat_1_v5_gn_8_5081_novel19,Lsat_1_v5_gn_8_5081_novel18,Lsat_1_v5_gn_8_5081_novel08,Lsat_1_v5_gn_8_5081_novel09,Lsat_1_…	Lsat_1_v5_gn_8_5081_novel17,Lsat_1_v5_gn_8_5081_novel22,Lsat_1_v5_gn_8_5081_novel01,Lsat_1_v5_gn_8_5081_novel02,Lsat_1_v5_gn_8_5081_novel05,Lsat_1_v5_gn_8_5081_novel06,Lsat_1_v5_gn_8_5081_novel07,Lsat_1_v5_gn_8_5081_novel08,Lsat_1_v5_gn_8_5081_novel09,Lsat_1_v5_gn_8_5081_novel10,Lsat_1_v5_gn_8_5081_novel11,Lsat_1_v5_gn_8_5081_novel12,Lsat_1_v5_gn_8_5081_novel13,Lsat_1_v5_gn_8_5081_novel15,Lsat_1_…
Dovetail_09Sept_Map_inspected_12_07_2015_1_v8_lg_8	Lsat_1_v5_gn_8_3941	+	A3	5262547-5262597	Lsat_1_v5_gn_8_3941.MRNA1_	Lsat_1_v5_gn_8_3941_novel01,Lsat_1_v5_gn_8_3941.MRNA1_
Dovetail_09Sept_Map_inspected_12_07_2015_1_v8_lg_8	Lsat_1_v5_gn_8_58441	+	A3	83965517-83965556	Lsat_1_v5_gn_8_58441_novel02	Lsat_1_v5_gn_8_58441_novel01,Lsat_1_v5_gn_8_58441_novel02
Dovetail_09Sept_Map_inspected_12_07_2015_1_v8_lg_8	Lsat_1_v5_gn_8_89780	+	A3	129412891-129412993	Lsat_1_v5_gn_8_89780_novel01	Lsat_1_v5_gn_8_89780_novel02,Lsat_1_v5_gn_8_89780_novel01
Dovetail_09Sept_Map_inspected_12_07_2015_1_v8_lg_8	Lsat_1_v5_gn_8_58621	+	A3	83824906-83824946	Lsat_1_v5_gn_8_58621_novel01,Lsat_1_v5_gn_8_58621.MRNA1_	Lsat_1_v5_gn_8_58621_novel03,Lsat_1_v5_gn_8_58621.MRNA1_,Lsat_1_v5_gn_8_58621_novel01,Lsat_1_v5_gn_8_58621_novel04
Dovetail_09Sept_Map_inspected_12_07_2015_1_v8_lg_8	Lsat_1_v5_gn_8_98701	+	A3	145381035-145382842	Lsat_1_v5_gn_8_98701_novel04	Lsat_1_v5_gn_8_98701_novel03,Lsat_1_v5_gn_8_98701_novel02,Lsat_1_v5_gn_8_98701_novel04
Dovetail_09Sept_Map_inspected_12_07_2015_1_v8_lg_8	Lsat_1_v5_gn_8_47881	+	A3	67222959-67222969	Lsat_1_v5_gn_8_47881_novel05	Lsat_1_v5_gn_8_47881_novel01,Lsat_1_v5_gn_8_47881_novel03,Lsat_1_v5_gn_8_47881_novel02,Lsat_1_v5_gn_8_47881_novel04,Lsat_1_v5_gn_8_47881_novel05
Dovetail_09Sept_Map_inspected_12_07_2015_1_v8_lg_8	Lsat_1_v5_gn_8_47881	+	A3	67225052-67225070	Lsat_1_v5_gn_8_47881_novel01	Lsat_1_v5_gn_8_47881_novel02,Lsat_1_v5_gn_8_47881_novel01,Lsat_1_v5_gn_8_47881_novel05
Dovetail_09Sept_Map_inspected_12_07_2015_1_v8_lg_8	Lsat_1_v5_gn_8_143241	+	A3	235895659-235895673	Lsat_1_v5_gn_8_143241_novel02	Lsat_1_v5_gn_8_143241_novel01,Lsat_1_v5_gn_8_143241_novel03,Lsat_1_v5_gn_8_143241_novel04,Lsat_1_v5_gn_8_143241_novel02
Dovetail_09Sept_Map_inspected_12_07_2015_1_v8_lg_8	Lsat_1_v5_gn_8_147080	+	A3	246866842-246866845	Lsat_1_v5_gn_8_147080_novel01	Lsat_1_v5_gn_8_147080_novel02,Lsat_1_v5_gn_8_147080_novel01
Dovetail_09Sept_Map_inspected_12_07_2015_1_v8_lg_8	Lsat_1_v5_gn_8_100840	+	A3	149843381-149843384	Lsat_1_v5_gn_8_100840_novel06,Lsat_1_v5_gn_8_100840_novel03	Lsat_1_v5_gn_8_100840_novel01,Lsat_1_v5_gn_8_100840_novel02,Lsat_1_v5_gn_8_100840_novel04,Lsat_1_v5_gn_8_100840_novel05,Lsat_1_v5_gn_8_100840_novel07,Lsat_1_v5_gn_8_100840_novel09,Lsat_1_v5_gn_8_100840_novel03,Lsat_1_v5_gn_8_100840_novel06,Lsat_1_v5_gn_8_100840_novel08
Dovetail_09Sept_Map_inspected_12_07_2015_1_v8_lg_8	Lsat_1_v5_gn_8_102220	+	A3	151500345-151500355	Lsat_1_v5_gn_8_102220_novel02	Lsat_1_v5_gn_8_102220_novel01,Lsat_1_v5_gn_8_102220_novel03,Lsat_1_v5_gn_8_102220_novel02
Dovetail_09Sept_Map_inspected_12_07_2015_1_v8_lg_8	Lsat_1_v5_gn_8_29340	+	A3	36850358-36850383	Lsat_1_v5_gn_8_29340_novel05,Lsat_1_v5_gn_8_29340_novel04,Lsat_1_v5_gn_8_29340_novel01	Lsat_1_v5_gn_8_29340_novel02,Lsat_1_v5_gn_8_29340_novel04,Lsat_1_v5_gn_8_29340_novel03,Lsat_1_v5_gn_8_29340_novel01,Lsat_1_v5_gn_8_29340_novel05
Dovetail_09Sept_Map_inspected_12_07_2015_1_v8_lg_8	Lsat_1_v5_gn_8_14640	+	A3	18771567-18771594	Lsat_1_v5_gn_8_14640_novel02	Lsat_1_v5_gn_8_14640.MRNA1_,Lsat_1_v5_gn_8_14640_novel01,Lsat_1_v5_gn_8_14640_novel03,Lsat_1_v5_gn_8_14640_novel02
Dovetail_09Sept_Map_inspected_12_07_2015_1_v8_lg_8	Lsat_1_v5_gn_8_14640	+	A3	18770381-18770409	Lsat_1_v5_gn_8_14640.MRNA1_	Lsat_1_v5_gn_8_14640_novel02,Lsat_1_v5_gn_8_14640.MRNA1_,Lsat_1_v5_gn_8_14640_novel03
Dovetail_09Sept_Map_inspected_12_07_2015_1_v8_lg_8	Lsat_1_v5_gn_8_17720	+	A3	27482954-27482983	Lsat_1_v5_gn_8_17720.MRNA1_,Lsat_1_v5_gn_8_17720_novel05	Lsat_1_v5_gn_8_17720_novel02,Lsat_1_v5_gn_8_17720.MRNA1_,Lsat_1_v5_gn_8_17720_novel01,Lsat_1_v5_gn_8_17720_novel05
Dovetail_09Sept_Map_inspected_12_07_2015_1_v8_lg_8	Lsat_1_v5_gn_8_37461	+	A3	50535163-50535168	Lsat_1_v5_gn_8_37461_novel01	Lsat_1_v5_gn_8_37461_novel02,Lsat_1_v5_gn_8_37461_novel01,Lsat_1_v5_gn_8_37461.MRNA1_
Dovetail_09Sept_Map_inspected_12_07_2015_1_v8_lg_8	Lsat_1_v5_gn_8_166720	+	A3	307711472-307711475	Lsat_1_v5_gn_8_166720.MRNA1_,Lsat_1_v5_gn_8_166720_novel05,Lsat_1_v5_gn_8_166720_novel06,Lsat_1_v5_gn_8_166720_novel07,Lsat_1_v5_gn_8_166720_novel01,Lsat_1_v5_gn_8_166720_novel03	Lsat_1_v5_gn_8_166720_novel02,Lsat_1_v5_gn_8_166720_novel04,Lsat_1_v5_gn_8_166720_novel01,Lsat_1_v5_gn_8_166720.MRNA1_,Lsat_1_v5_gn_8_166720_novel03,Lsat_1_v5_gn_8_166720_novel05,Lsat_1_v5_gn_8_166720_novel06,Lsat_1_v5_gn_8_166720_novel07,Lsat_1_v5_gn_8_166720_novel08
Dovetail_09Sept_Map_inspected_12_07_2015_1_v8_lg_8	Lsat_1_v5_gn_8_3561	+	A3	4385892-4386180	Lsat_1_v5_gn_8_3561_novel03	Lsat_1_v5_gn_8_3561_novel02,Lsat_1_v5_gn_8_3561_novel03
Dovetail_09Sept_Map_inspected_12_07_2015_1_v8_lg_8	Lsat_1_v5_gn_8_83661	+	A3	122755995-122755998	Lsat_1_v5_gn_8_83661.MRNA1_	Lsat_1_v5_gn_8_83661_novel01,Lsat_1_v5_gn_8_83661.MRNA1_
Dovetail_09Sept_Map_inspected_12_07_2015_1_v8_lg_8	Lsat_1_v5_gn_8_81141	+	A3	117062703-117062726	Lsat_1_v5_gn_8_81141_novel01	Lsat_1_v5_gn_8_81141_novel02,Lsat_1_v5_gn_8_81141_novel01
Dovetail_09Sept_Map_inspected_12_07_2015_1_v8_lg_8	Lsat_1_v5_gn_8_125660	+	A3	194859315-194859718	Lsat_1_v5_gn_8_125660_novel02	Lsat_1_v5_gn_8_125660_novel01,Lsat_1_v5_gn_8_125660_novel02
Dovetail_09Sept_Map_inspected_12_07_2015_1_v8_lg_8	Lsat_1_v5_gn_8_108741	+	A3	163765725-163765751	Lsat_1_v5_gn_8_108741_novel07	Lsat_1_v5_gn_8_108741_novel10,Lsat_1_v5_gn_8_108741_novel02,Lsat_1_v5_gn_8_108741_novel08,Lsat_1_v5_gn_8_108741_novel04,Lsat_1_v5_gn_8_108741_novel12,Lsat_1_v5_gn_8_108741_novel03,Lsat_1_v5_gn_8_108741_novel06,Lsat_1_v5_gn_8_108741_novel13,Lsat_1_v5_gn_8_108741_novel14,Lsat_1_v5_gn_8_108741_novel16,Lsat_1_v5_gn_8_108741_novel17,Lsat_1_v5_gn_8_108741.MRNA1_,Lsat_1_v5_gn_8_108741_novel20,Lsat_1_v5_…
Dovetail_09Sept_Map_inspected_12_07_2015_1_v8_lg_8	Lsat_1_v5_gn_8_108741	+	A3	163771354-163771408	Lsat_1_v5_gn_8_108741_novel21,Lsat_1_v5_gn_8_108741_novel32,Lsat_1_v5_gn_8_108741_novel23,Lsat_1_v5_gn_8_108741_novel22,Lsat_1_v5_gn_8_108741_novel25,Lsat_1_v5_gn_8_108741_novel24,Lsat_1_v5_gn_8_108741_novel27,Lsat_1_v5_gn_8_108741_novel26,Lsat_1_v5_gn_8_108741_novel28,Lsat_1_v5_gn_8_108741_novel18,Lsat_1_v5_gn_8_108741_novel31,Lsat_1_v5_gn_8_108741_novel09,Lsat_1_v5_gn_8_108741_novel08,Lsat_1_v5…	Lsat_1_v5_gn_8_108741_novel06,Lsat_1_v5_gn_8_108741_novel08,Lsat_1_v5_gn_8_108741_novel04,Lsat_1_v5_gn_8_108741_novel09,Lsat_1_v5_gn_8_108741_novel05,Lsat_1_v5_gn_8_108741_novel12,Lsat_1_v5_gn_8_108741_novel03,Lsat_1_v5_gn_8_108741_novel13,Lsat_1_v5_gn_8_108741_novel16,Lsat_1_v5_gn_8_108741_novel07,Lsat_1_v5_gn_8_108741_novel17,Lsat_1_v5_gn_8_108741_novel18,Lsat_1_v5_gn_8_108741.MRNA1_,Lsat_1_v5_…
Dovetail_09Sept_Map_inspected_12_07_2015_1_v8_lg_8	Lsat_1_v5_gn_8_108741	+	A3	163771354-163771360	Lsat_1_v5_gn_8_108741_novel29	Lsat_1_v5_gn_8_108741_novel06,Lsat_1_v5_gn_8_108741_novel29
Dovetail_09Sept_Map_inspected_12_07_2015_1_v8_lg_8	Lsat_1_v5_gn_8_108741	+	A3	163771360-163771408	Lsat_1_v5_gn_8_108741_novel21,Lsat_1_v5_gn_8_108741_novel32,Lsat_1_v5_gn_8_108741_novel23,Lsat_1_v5_gn_8_108741_novel22,Lsat_1_v5_gn_8_108741_novel25,Lsat_1_v5_gn_8_108741_novel24,Lsat_1_v5_gn_8_108741_novel27,Lsat_1_v5_gn_8_108741_novel26,Lsat_1_v5_gn_8_108741_novel28,Lsat_1_v5_gn_8_108741_novel18,Lsat_1_v5_gn_8_108741_novel31,Lsat_1_v5_gn_8_108741_novel09,Lsat_1_v5_gn_8_108741_novel08,Lsat_1_v5…	Lsat_1_v5_gn_8_108741_novel29,Lsat_1_v5_gn_8_108741_novel08,Lsat_1_v5_gn_8_108741_novel04,Lsat_1_v5_gn_8_108741_novel09,Lsat_1_v5_gn_8_108741_novel05,Lsat_1_v5_gn_8_108741_novel12,Lsat_1_v5_gn_8_108741_novel03,Lsat_1_v5_gn_8_108741_novel13,Lsat_1_v5_gn_8_108741_novel16,Lsat_1_v5_gn_8_108741_novel07,Lsat_1_v5_gn_8_108741_novel17,Lsat_1_v5_gn_8_108741_novel18,Lsat_1_v5_gn_8_108741.MRNA1_,Lsat_1_v5_…
Dovetail_09Sept_Map_inspected_12_07_2015_1_v8_lg_8	Lsat_1_v5_gn_8_36021	+	A3	47002460-47002640	Lsat_1_v5_gn_8_36021_novel09,Lsat_1_v5_gn_8_36021_novel08,Lsat_1_v5_gn_8_36021_novel12,Lsat_1_v5_gn_8_36021_novel03,Lsat_1_v5_gn_8_36021_novel05,Lsat_1_v5_gn_8_36021_novel04,Lsat_1_v5_gn_8_36021_novel07,Lsat_1_v5_gn_8_36021_novel10,Lsat_1_v5_gn_8_36021_novel06	Lsat_1_v5_gn_8_36021_novel02,Lsat_1_v5_gn_8_36021_novel01,Lsat_1_v5_gn_8_36021_novel11,Lsat_1_v5_gn_8_36021_novel08,Lsat_1_v5_gn_8_36021_novel07,Lsat_1_v5_gn_8_36021_novel09,Lsat_1_v5_gn_8_36021_novel03,Lsat_1_v5_gn_8_36021_novel06,Lsat_1_v5_gn_8_36021_novel10,Lsat_1_v5_gn_8_36021_novel12,Lsat_1_v5_gn_8_36021_novel04,Lsat_1_v5_gn_8_36021_novel14,Lsat_1_v5_gn_8_36021_novel05
Dovetail_09Sept_Map_inspected_12_07_2015_1_v8_lg_8	Lsat_1_v5_gn_8_36021	+	A3	47008889-47008899	Lsat_1_v5_gn_8_36021_novel06	Lsat_1_v5_gn_8_36021_novel02,Lsat_1_v5_gn_8_36021_novel01,Lsat_1_v5_gn_8_36021_novel08,Lsat_1_v5_gn_8_36021_novel07,Lsat_1_v5_gn_8_36021_novel09,Lsat_1_v5_gn_8_36021_novel03,Lsat_1_v5_gn_8_36021_novel11,Lsat_1_v5_gn_8_36021_novel10,Lsat_1_v5_gn_8_36021_novel13,Lsat_1_v5_gn_8_36021_novel12,Lsat_1_v5_gn_8_36021_novel04,Lsat_1_v5_gn_8_36021_novel14,Lsat_1_v5_gn_8_36021_novel05,Lsat_1_v5_gn_8_36021_n…
Dovetail_09Sept_Map_inspected_12_07_2015_1_v8_lg_8	Lsat_1_v5_gn_8_36021	+	A3	47008467-47008478	Lsat_1_v5_gn_8_36021_novel09,Lsat_1_v5_gn_8_36021_novel08,Lsat_1_v5_gn_8_36021_novel01,Lsat_1_v5_gn_8_36021_novel12,Lsat_1_v5_gn_8_36021_novel02,Lsat_1_v5_gn_8_36021_novel05,Lsat_1_v5_gn_8_36021_novel13	Lsat_1_v5_gn_8_36021_novel03,Lsat_1_v5_gn_8_36021_novel02,Lsat_1_v5_gn_8_36021_novel01,Lsat_1_v5_gn_8_36021_novel08,Lsat_1_v5_gn_8_36021_novel09,Lsat_1_v5_gn_8_36021_novel13,Lsat_1_v5_gn_8_36021_novel12,Lsat_1_v5_gn_8_36021_novel04,Lsat_1_v5_gn_8_36021_novel05
Dovetail_09Sept_Map_inspected_12_07_2015_1_v8_lg_8	Lsat_1_v5_gn_8_36021	+	A3	47008071-47008298	Lsat_1_v5_gn_8_36021_novel15,Lsat_1_v5_gn_8_36021_novel12,Lsat_1_v5_gn_8_36021_novel04,Lsat_1_v5_gn_8_36021_novel07,Lsat_1_v5_gn_8_36021_novel06,Lsat_1_v5_gn_8_36021_novel01	Lsat_1_v5_gn_8_36021_novel16,Lsat_1_v5_gn_8_36021_novel01,Lsat_1_v5_gn_8_36021_novel07,Lsat_1_v5_gn_8_36021_novel11,Lsat_1_v5_gn_8_36021_novel06,Lsat_1_v5_gn_8_36021_novel12,Lsat_1_v5_gn_8_36021_novel04,Lsat_1_v5_gn_8_36021_novel15
Dovetail_09Sept_Map_inspected_12_07_2015_1_v8_lg_8	Lsat_1_v5_gn_8_114080	+	A3	174352176-174352192	Lsat_1_v5_gn_8_114080_novel03	Lsat_1_v5_gn_8_114080_novel01,Lsat_1_v5_gn_8_114080_novel02,Lsat_1_v5_gn_8_114080_novel04,Lsat_1_v5_gn_8_114080_novel03
Dovetail_09Sept_Map_inspected_12_07_2015_1_v8_lg_8	Lsat_1_v5_gn_8_128721	+	A3	201318464-201318477	Lsat_1_v5_gn_8_128721_novel02	Lsat_1_v5_gn_8_128721_novel01,Lsat_1_v5_gn_8_128721_novel03,Lsat_1_v5_gn_8_128721_novel05,Lsat_1_v5_gn_8_128721_novel06,Lsat_1_v5_gn_8_128721_novel02
Dovetail_09Sept_Map_inspected_12_07_2015_1_v8_lg_8	Lsat_1_v5_gn_8_142041	+	A3	235022545-235023444	Lsat_1_v5_gn_8_142041.MRNA1_	Lsat_1_v5_gn_8_142041_novel02,Lsat_1_v5_gn_8_142041.MRNA1_,Lsat_1_v5_gn_8_142041_novel01
Dovetail_09Sept_Map_inspected_12_07_2015_1_v8_lg_8	Lsat_1_v5_gn_8_96380	+	A3	141752999-141753012	Lsat_1_v5_gn_8_96380_novel09	Lsat_1_v5_gn_8_96380_novel01,Lsat_1_v5_gn_8_96380_novel02,Lsat_1_v5_gn_8_96380_novel07,Lsat_1_v5_gn_8_96380_novel03,Lsat_1_v5_gn_8_96380_novel06,Lsat_1_v5_gn_8_96380_novel08,Lsat_1_v5_gn_8_96380_novel10,Lsat_1_v5_gn_8_96380_novel14,Lsat_1_v5_gn_8_96380_novel16,Lsat_1_v5_gn_8_96380_novel13,Lsat_1_v5_gn_8_96380_novel11,Lsat_1_v5_gn_8_96380_novel15,Lsat_1_v5_gn_8_96380_novel12,Lsat_1_v5_gn_8_96380.M…
Dovetail_09Sept_Map_inspected_12_07_2015_1_v8_lg_8	Lsat_1_v5_gn_8_96380	+	A3	141754917-141754931	Lsat_1_v5_gn_8_96380_novel08	Lsat_1_v5_gn_8_96380_novel01,Lsat_1_v5_gn_8_96380_novel02,Lsat_1_v5_gn_8_96380_novel07,Lsat_1_v5_gn_8_96380_novel03,Lsat_1_v5_gn_8_96380_novel06,Lsat_1_v5_gn_8_96380_novel14,Lsat_1_v5_gn_8_96380_novel16,Lsat_1_v5_gn_8_96380_novel13,Lsat_1_v5_gn_8_96380_novel11,Lsat_1_v5_gn_8_96380_novel09,Lsat_1_v5_gn_8_96380_novel15,Lsat_1_v5_gn_8_96380_novel12,Lsat_1_v5_gn_8_96380.MRNA1_,Lsat_1_v5_gn_8_96380_no…
Dovetail_09Sept_Map_inspected_12_07_2015_1_v8_lg_8	Lsat_1_v5_gn_8_96380	+	A3	141750317-141750665	Lsat_1_v5_gn_8_96380_novel07,Lsat_1_v5_gn_8_96380_novel10,Lsat_1_v5_gn_8_96380_novel05	Lsat_1_v5_gn_8_96380_novel02,Lsat_1_v5_gn_8_96380_novel03,Lsat_1_v5_gn_8_96380_novel17,Lsat_1_v5_gn_8_96380_novel01,Lsat_1_v5_gn_8_96380_novel07,Lsat_1_v5_gn_8_96380_novel10,Lsat_1_v5_gn_8_96380_novel05
Dovetail_09Sept_Map_inspected_12_07_2015_1_v8_lg_8	Lsat_1_v5_gn_8_16621	+	A3	21432441-21432444	Lsat_1_v5_gn_8_16621_novel02	Lsat_1_v5_gn_8_16621_novel01,Lsat_1_v5_gn_8_16621_novel04,Lsat_1_v5_gn_8_16621_novel02
Dovetail_09Sept_Map_inspected_12_07_2015_1_v8_lg_8	Lsat_1_v5_gn_8_16621	+	A3	21431996-21432033	Lsat_1_v5_gn_8_16621_novel04	Lsat_1_v5_gn_8_16621_novel02,Lsat_1_v5_gn_8_16621_novel01,Lsat_1_v5_gn_8_16621_novel04
Dovetail_09Sept_Map_inspected_12_07_2015_1_v8_lg_8	Lsat_1_v5_gn_8_133781	+	A3	220875277-220875323	Lsat_1_v5_gn_8_133781_novel04	Lsat_1_v5_gn_8_133781_novel01,Lsat_1_v5_gn_8_133781_novel03,Lsat_1_v5_gn_8_133781_novel02,Lsat_1_v5_gn_8_133781.MRNA1_,Lsat_1_v5_gn_8_133781_novel05,Lsat_1_v5_gn_8_133781_novel06,Lsat_1_v5_gn_8_133781_novel07,Lsat_1_v5_gn_8_133781_novel04
Dovetail_09Sept_Map_inspected_12_07_2015_1_v8_lg_8	Lsat_1_v5_gn_8_13121	+	A3	15942312-15942330	Lsat_1_v5_gn_8_13121_novel02	Lsat_1_v5_gn_8_13121_novel03,Lsat_1_v5_gn_8_13121_novel01,Lsat_1_v5_gn_8_13121_novel02
Dovetail_09Sept_Map_inspected_12_07_2015_1_v8_lg_8	Lsat_1_v5_gn_8_30781	+	A3	37851191-37851194	Lsat_1_v5_gn_8_30781_novel06	Lsat_1_v5_gn_8_30781_novel01,Lsat_1_v5_gn_8_30781.MRNA1_,Lsat_1_v5_gn_8_30781_novel02,Lsat_1_v5_gn_8_30781_novel03,Lsat_1_v5_gn_8_30781_novel04,Lsat_1_v5_gn_8_30781_novel05,Lsat_1_v5_gn_8_30781_novel06
Dovetail_09Sept_Map_inspected_12_07_2015_1_v8_lg_8	Lsat_1_v5_gn_8_114481	+	A3	173365624-173365643	Lsat_1_v5_gn_8_114481_novel03,Lsat_1_v5_gn_8_114481_novel02,Lsat_1_v5_gn_8_114481_novel05	Lsat_1_v5_gn_8_114481_novel04,Lsat_1_v5_gn_8_114481_novel06,Lsat_1_v5_gn_8_114481_novel05,Lsat_1_v5_gn_8_114481_novel02,Lsat_1_v5_gn_8_114481_novel03
Dovetail_09Sept_Map_inspected_12_07_2015_1_v8_lg_8	Lsat_1_v5_gn_8_90200	+	A3	130071567-130071578	Lsat_1_v5_gn_8_90200_novel02	Lsat_1_v5_gn_8_90200_novel01,Lsat_1_v5_gn_8_90200_novel04,Lsat_1_v5_gn_8_90200_novel05,Lsat_1_v5_gn_8_90200_novel03,Lsat_1_v5_gn_8_90200_novel02
Dovetail_09Sept_Map_inspected_12_07_2015_1_v8_lg_8	Lsat_1_v5_gn_8_90200	+	A3	130074511-130074566	Lsat_1_v5_gn_8_90200_novel05	Lsat_1_v5_gn_8_90200_novel04,Lsat_1_v5_gn_8_90200_novel05
Dovetail_09Sept_Map_inspected_12_07_2015_1_v8_lg_8	Lsat_1_v5_gn_8_90200	+	A3	130074463-130074511	Lsat_1_v5_gn_8_90200_novel04	Lsat_1_v5_gn_8_90200_novel03,Lsat_1_v5_gn_8_90200_novel04
Dovetail_09Sept_Map_inspected_12_07_2015_1_v8_lg_8	Lsat_1_v5_gn_8_90200	+	A3	130074463-130074566	Lsat_1_v5_gn_8_90200_novel05	Lsat_1_v5_gn_8_90200_novel03,Lsat_1_v5_gn_8_90200_novel05
Dovetail_09Sept_Map_inspected_12_07_2015_1_v8_lg_8	Lsat_1_v5_gn_8_123140	+	A3	189863482-189863507	Lsat_1_v5_gn_8_123140_novel02	Lsat_1_v5_gn_8_123140_novel01,Lsat_1_v5_gn_8_123140.MRNA1_,Lsat_1_v5_gn_8_123140_novel03,Lsat_1_v5_gn_8_123140_novel04,Lsat_1_v5_gn_8_123140_novel02
Dovetail_09Sept_Map_inspected_12_07_2015_1_v8_lg_8	Lsat_1_v5_gn_8_123140	+	A3	189863928-189863934	Lsat_1_v5_gn_8_123140_novel04	Lsat_1_v5_gn_8_123140_novel01,Lsat_1_v5_gn_8_123140.MRNA1_,Lsat_1_v5_gn_8_123140_novel02,Lsat_1_v5_gn_8_123140_novel03,Lsat_1_v5_gn_8_123140_novel04
Dovetail_09Sept_Map_inspected_12_07_2015_1_v8_lg_8	Lsat_1_v5_gn_8_123140	+	A3	189862849-189862991	Lsat_1_v5_gn_8_123140_novel03	Lsat_1_v5_gn_8_123140_novel04,Lsat_1_v5_gn_8_123140_novel03
Dovetail_09Sept_Map_inspected_12_07_2015_1_v8_lg_8	Lsat_1_v5_gn_8_9021	+	A3	12342923-12342949	Lsat_1_v5_gn_8_9021_novel01	Lsat_1_v5_gn_8_9021_novel02,Lsat_1_v5_gn_8_9021_novel01
Dovetail_09Sept_Map_inspected_12_07_2015_1_v8_lg_8	Lsat_1_v5_gn_8_92740	+	A3	133785144-133785163	Lsat_1_v5_gn_8_92740_novel15	Lsat_1_v5_gn_8_92740_novel02,Lsat_1_v5_gn_8_92740_novel06,Lsat_1_v5_gn_8_92740_novel09,Lsat_1_v5_gn_8_92740_novel10,Lsat_1_v5_gn_8_92740_novel12,Lsat_1_v5_gn_8_92740_novel13,Lsat_1_v5_gn_8_92740_novel14,Lsat_1_v5_gn_8_92740_novel16,Lsat_1_v5_gn_8_92740_novel17,Lsat_1_v5_gn_8_92740_novel15
Dovetail_09Sept_Map_inspected_12_07_2015_1_v8_lg_8	Lsat_1_v5_gn_8_115201	+	A3	175429235-175429247	Lsat_1_v5_gn_8_115201_novel02	Lsat_1_v5_gn_8_115201.MRNA1_,Lsat_1_v5_gn_8_115201_novel01,Lsat_1_v5_gn_8_115201_novel02
Dovetail_09Sept_Map_inspected_12_07_2015_1_v8_lg_8	Lsat_1_v5_gn_8_133901	+	A3	220682752-220682893	Lsat_1_v5_gn_8_133901_novel05	Lsat_1_v5_gn_8_133901.MRNA1_,Lsat_1_v5_gn_8_133901_novel03,Lsat_1_v5_gn_8_133901_novel02,Lsat_1_v5_gn_8_133901_novel04,Lsat_1_v5_gn_8_133901_novel05
Dovetail_09Sept_Map_inspected_12_07_2015_1_v8_lg_8	Lsat_1_v5_gn_8_140981	+	A3	233837030-233837043	Lsat_1_v5_gn_8_140981_novel03	Lsat_1_v5_gn_8_140981_novel01,Lsat_1_v5_gn_8_140981_novel03,Lsat_1_v5_gn_8_140981_novel02
Dovetail_09Sept_Map_inspected_12_07_2015_1_v8_lg_8	Lsat_1_v5_gn_8_81861	+	A3	118507197-118507202	Lsat_1_v5_gn_8_81861_novel01	Lsat_1_v5_gn_8_81861_novel02,Lsat_1_v5_gn_8_81861_novel01
Dovetail_09Sept_Map_inspected_12_07_2015_1_v8_lg_8	Lsat_1_v5_gn_8_11100	+	A3	15008473-15008486	Lsat_1_v5_gn_8_11100_novel01	Lsat_1_v5_gn_8_11100.MRNA1_,Lsat_1_v5_gn_8_11100_novel02,Lsat_1_v5_gn_8_11100_novel01
Dovetail_09Sept_Map_inspected_12_07_2015_1_v8_lg_8	Lsat_1_v5_gn_8_11100	+	A3	15008061-15008072	Lsat_1_v5_gn_8_11100.MRNA1_	Lsat_1_v5_gn_8_11100_novel02,Lsat_1_v5_gn_8_11100.MRNA1_,Lsat_1_v5_gn_8_11100_novel01
Dovetail_09Sept_Map_inspected_12_07_2015_1_v8_lg_8	Lsat_1_v5_gn_8_16481	+	A3	21540151-21540155	Lsat_1_v5_gn_8_16481_novel05,Lsat_1_v5_gn_8_16481_novel04,Lsat_1_v5_gn_8_16481_novel06,Lsat_1_v5_gn_8_16481_novel03	Lsat_1_v5_gn_8_16481_novel01,Lsat_1_v5_gn_8_16481_novel03,Lsat_1_v5_gn_8_16481_novel02,Lsat_1_v5_gn_8_16481_novel04,Lsat_1_v5_gn_8_16481_novel05,Lsat_1_v5_gn_8_16481_novel06
Dovetail_09Sept_Map_inspected_12_07_2015_1_v8_lg_8	Lsat_1_v5_gn_8_147300	+	A3	248415000-248415010	Lsat_1_v5_gn_8_147300_novel02	Lsat_1_v5_gn_8_147300.MRNA1_,Lsat_1_v5_gn_8_147300_novel01,Lsat_1_v5_gn_8_147300_novel02
Dovetail_09Sept_Map_inspected_12_07_2015_1_v8_lg_8	Lsat_1_v5_gn_8_25240	+	A3	32087870-32087873	Lsat_1_v5_gn_8_25240_novel04	Lsat_1_v5_gn_8_25240_novel10,Lsat_1_v5_gn_8_25240_novel04
Dovetail_09Sept_Map_inspected_12_07_2015_1_v8_lg_8	Lsat_1_v5_gn_8_25240	+	A3	32087870-32087875	Lsat_1_v5_gn_8_25240_novel17	Lsat_1_v5_gn_8_25240_novel10,Lsat_1_v5_gn_8_25240_novel17
Dovetail_09Sept_Map_inspected_12_07_2015_1_v8_lg_8	Lsat_1_v5_gn_8_25240	+	A3	32087873-32087875	Lsat_1_v5_gn_8_25240_novel17	Lsat_1_v5_gn_8_25240_novel04,Lsat_1_v5_gn_8_25240_novel17
Dovetail_09Sept_Map_inspected_12_07_2015_1_v8_lg_8	Lsat_1_v5_gn_8_48740	+	A3	68937911-68937921	Lsat_1_v5_gn_8_48740_novel02	Lsat_1_v5_gn_8_48740_novel01,Lsat_1_v5_gn_8_48740_novel02
Dovetail_09Sept_Map_inspected_12_07_2015_1_v8_lg_8	Lsat_1_v5_gn_8_48740	+	A3	68941168-68941172	Lsat_1_v5_gn_8_48740_novel02	Lsat_1_v5_gn_8_48740_novel01,Lsat_1_v5_gn_8_48740_novel02
Dovetail_09Sept_Map_inspected_12_07_2015_1_v8_lg_8	Lsat_1_v5_gn_8_26901	+	A3	32699987-32700020	Lsat_1_v5_gn_8_26901_novel02	Lsat_1_v5_gn_8_26901_novel01,Lsat_1_v5_gn_8_26901_novel02
Dovetail_09Sept_Map_inspected_12_07_2015_1_v8_lg_8	Lsat_1_v5_gn_8_32400	+	A3	42164733-42164776	Lsat_1_v5_gn_8_32400_novel01	Lsat_1_v5_gn_8_32400.MRNA1_,Lsat_1_v5_gn_8_32400_novel01
Dovetail_09Sept_Map_inspected_12_07_2015_1_v8_lg_8	Lsat_1_v5_gn_8_41921	+	A3	57726587-57726603	Lsat_1_v5_gn_8_41921_novel02	Lsat_1_v5_gn_8_41921_novel01,Lsat_1_v5_gn_8_41921.MRNA1_,Lsat_1_v5_gn_8_41921_novel03,Lsat_1_v5_gn_8_41921_novel02
Dovetail_09Sept_Map_inspected_12_07_2015_1_v8_lg_8	Lsat_1_v5_gn_8_41921	+	A3	57727323-57727360	Lsat_1_v5_gn_8_41921_novel01	Lsat_1_v5_gn_8_41921_novel02,Lsat_1_v5_gn_8_41921.MRNA1_,Lsat_1_v5_gn_8_41921_novel03,Lsat_1_v5_gn_8_41921_novel01
Dovetail_09Sept_Map_inspected_12_07_2015_1_v8_lg_8	Lsat_1_v5_gn_8_87621	+	A3	125451753-125451769	Lsat_1_v5_gn_8_87621_novel03	Lsat_1_v5_gn_8_87621_novel01,Lsat_1_v5_gn_8_87621_novel02,Lsat_1_v5_gn_8_87621_novel03
Dovetail_09Sept_Map_inspected_12_07_2015_1_v8_lg_8	Lsat_1_v5_gn_8_89240	+	A3	128624570-128624573	Lsat_1_v5_gn_8_89240_novel01	Lsat_1_v5_gn_8_89240_novel02,Lsat_1_v5_gn_8_89240_novel01
Dovetail_09Sept_Map_inspected_12_07_2015_1_v8_lg_8	Lsat_1_v5_gn_8_35040	+	A3	45692752-45692792	Lsat_1_v5_gn_8_35040_novel02	Lsat_1_v5_gn_8_35040_novel03,Lsat_1_v5_gn_8_35040_novel02
Dovetail_09Sept_Map_inspected_12_07_2015_1_v8_lg_8	Lsat_1_v5_gn_8_75800	+	A3	109966788-109966795	Lsat_1_v5_gn_8_75800_novel03,Lsat_1_v5_gn_8_75800_novel02	Lsat_1_v5_gn_8_75800_novel01,Lsat_1_v5_gn_8_75800_novel06,Lsat_1_v5_gn_8_75800_novel02,Lsat_1_v5_gn_8_75800_novel03,Lsat_1_v5_gn_8_75800_novel07
Dovetail_09Sept_Map_inspected_12_07_2015_1_v8_lg_8	Lsat_1_v5_gn_8_75800	+	A3	109967262-109967267	Lsat_1_v5_gn_8_75800_novel03,Lsat_1_v5_gn_8_75800_novel01	Lsat_1_v5_gn_8_75800_novel02,Lsat_1_v5_gn_8_75800_novel01,Lsat_1_v5_gn_8_75800_novel03,Lsat_1_v5_gn_8_75800_novel06
Dovetail_09Sept_Map_inspected_12_07_2015_1_v8_lg_8	Lsat_1_v5_gn_8_75800	+	A3	109967429-109967444	Lsat_1_v5_gn_8_75800_novel02	Lsat_1_v5_gn_8_75800_novel06,Lsat_1_v5_gn_8_75800_novel02
Dovetail_09Sept_Map_inspected_12_07_2015_1_v8_lg_8	Lsat_1_v5_gn_8_75800	+	A3	109965980-109966055	Lsat_1_v5_gn_8_75800_novel04	Lsat_1_v5_gn_8_75800_novel05,Lsat_1_v5_gn_8_75800_novel04
Dovetail_09Sept_Map_inspected_12_07_2015_1_v8_lg_8	Lsat_1_v5_gn_8_68341	+	A3	98602921-98605408	Lsat_1_v5_gn_8_68341_novel02	Lsat_1_v5_gn_8_68341_novel01,Lsat_1_v5_gn_8_68341_novel02
Dovetail_09Sept_Map_inspected_12_07_2015_1_v8_lg_8	Lsat_1_v5_gn_8_108440	+	A3	166517694-166517701	Lsat_1_v5_gn_8_108440_novel03	Lsat_1_v5_gn_8_108440_novel01,Lsat_1_v5_gn_8_108440_novel02,Lsat_1_v5_gn_8_108440_novel03
Dovetail_09Sept_Map_inspected_12_07_2015_1_v8_lg_8	Lsat_1_v5_gn_8_47400	+	A3	66866143-66866150	Lsat_1_v5_gn_8_47400_novel01	Lsat_1_v5_gn_8_47400_novel02,Lsat_1_v5_gn_8_47400_novel01
Dovetail_09Sept_Map_inspected_12_07_2015_1_v8_lg_8	Lsat_1_v5_gn_8_340	+	A3	2375742-2375837	Lsat_1_v5_gn_8_340_novel04	Lsat_1_v5_gn_8_340_novel01,Lsat_1_v5_gn_8_340_novel04
Dovetail_09Sept_Map_inspected_12_07_2015_1_v8_lg_8	Lsat_1_v5_gn_8_340	+	A3	2375837-2375991	Lsat_1_v5_gn_8_340.MRNA1_	Lsat_1_v5_gn_8_340_novel04,Lsat_1_v5_gn_8_340.MRNA1_
Dovetail_09Sept_Map_inspected_12_07_2015_1_v8_lg_8	Lsat_1_v5_gn_8_129901	+	A3	205476805-205476910	Lsat_1_v5_gn_8_129901_novel11	Lsat_1_v5_gn_8_129901.MRNA1_,Lsat_1_v5_gn_8_129901_novel05,Lsat_1_v5_gn_8_129901_novel07,Lsat_1_v5_gn_8_129901_novel06,Lsat_1_v5_gn_8_129901_novel08,Lsat_1_v5_gn_8_129901_novel09,Lsat_1_v5_gn_8_129901_novel18,Lsat_1_v5_gn_8_129901_novel19,Lsat_1_v5_gn_8_129901_novel03,Lsat_1_v5_gn_8_129901_novel04,Lsat_1_v5_gn_8_129901_novel10,Lsat_1_v5_gn_8_129901_novel15,Lsat_1_v5_gn_8_129901_novel17,Lsat_1_v5_…
Dovetail_09Sept_Map_inspected_12_07_2015_1_v8_lg_8	Lsat_1_v5_gn_8_129901	+	A3	205478419-205478435	Lsat_1_v5_gn_8_129901_novel14	Lsat_1_v5_gn_8_129901.MRNA1_,Lsat_1_v5_gn_8_129901_novel05,Lsat_1_v5_gn_8_129901_novel07,Lsat_1_v5_gn_8_129901_novel06,Lsat_1_v5_gn_8_129901_novel08,Lsat_1_v5_gn_8_129901_novel19,Lsat_1_v5_gn_8_129901_novel03,Lsat_1_v5_gn_8_129901_novel04,Lsat_1_v5_gn_8_129901_novel10,Lsat_1_v5_gn_8_129901_novel15,Lsat_1_v5_gn_8_129901_novel17,Lsat_1_v5_gn_8_129901_novel01,Lsat_1_v5_gn_8_129901_novel20,Lsat_1_v5_…
Dovetail_09Sept_Map_inspected_12_07_2015_1_v8_lg_8	Lsat_1_v5_gn_8_129901	+	A3	205481376-205481398	Lsat_1_v5_gn_8_129901_novel10	Lsat_1_v5_gn_8_129901.MRNA1_,Lsat_1_v5_gn_8_129901_novel05,Lsat_1_v5_gn_8_129901_novel07,Lsat_1_v5_gn_8_129901_novel06,Lsat_1_v5_gn_8_129901_novel19,Lsat_1_v5_gn_8_129901_novel03,Lsat_1_v5_gn_8_129901_novel04,Lsat_1_v5_gn_8_129901_novel15,Lsat_1_v5_gn_8_129901_novel17,Lsat_1_v5_gn_8_129901_novel01,Lsat_1_v5_gn_8_129901_novel20,Lsat_1_v5_gn_8_129901_novel02,Lsat_1_v5_gn_8_129901_novel16,Lsat_1_v5_…
Dovetail_09Sept_Map_inspected_12_07_2015_1_v8_lg_8	Lsat_1_v5_gn_8_129901	+	A3	205476273-205476283	Lsat_1_v5_gn_8_129901_novel08,Lsat_1_v5_gn_8_129901_novel09,Lsat_1_v5_gn_8_129901.MRNA1_,Lsat_1_v5_gn_8_129901_novel03,Lsat_1_v5_gn_8_129901_novel19,Lsat_1_v5_gn_8_129901_novel18,Lsat_1_v5_gn_8_129901_novel17,Lsat_1_v5_gn_8_129901_novel16,Lsat_1_v5_gn_8_129901_novel15,Lsat_1_v5_gn_8_129901_novel14,Lsat_1_v5_gn_8_129901_novel04,Lsat_1_v5_gn_8_129901_novel12,Lsat_1_v5_gn_8_129901_novel11,Lsat_1_v5_…	Lsat_1_v5_gn_8_129901_novel07,Lsat_1_v5_gn_8_129901.MRNA1_,Lsat_1_v5_gn_8_129901_novel05,Lsat_1_v5_gn_8_129901_novel06,Lsat_1_v5_gn_8_129901_novel08,Lsat_1_v5_gn_8_129901_novel09,Lsat_1_v5_gn_8_129901_novel18,Lsat_1_v5_gn_8_129901_novel19,Lsat_1_v5_gn_8_129901_novel03,Lsat_1_v5_gn_8_129901_novel04,Lsat_1_v5_gn_8_129901_novel10,Lsat_1_v5_gn_8_129901_novel15,Lsat_1_v5_gn_8_129901_novel17,Lsat_1_v5_…
Dovetail_09Sept_Map_inspected_12_07_2015_1_v8_lg_8	Lsat_1_v5_gn_8_17981	+	A3	23461858-23461870	Lsat_1_v5_gn_8_17981_novel02	Lsat_1_v5_gn_8_17981_novel01,Lsat_1_v5_gn_8_17981_novel02
Dovetail_09Sept_Map_inspected_12_07_2015_1_v8_lg_8	Lsat_1_v5_gn_8_167361	+	A3	309415279-309415367	Lsat_1_v5_gn_8_167361.MRNA1_	Lsat_1_v5_gn_8_167361_novel02,Lsat_1_v5_gn_8_167361_novel01,Lsat_1_v5_gn_8_167361.MRNA1_
Dovetail_09Sept_Map_inspected_12_07_2015_1_v8_lg_8	Lsat_1_v5_gn_8_123481	+	A3	192840174-192840177	Lsat_1_v5_gn_8_123481_novel01	Lsat_1_v5_gn_8_123481.MRNA1_,Lsat_1_v5_gn_8_123481_novel01
Dovetail_09Sept_Map_inspected_12_07_2015_1_v8_lg_8	Lsat_1_v5_gn_8_36721	+	A3	48700477-48700481	Lsat_1_v5_gn_8_36721_novel01	Lsat_1_v5_gn_8_36721.MRNA1_,Lsat_1_v5_gn_8_36721_novel01
Dovetail_09Sept_Map_inspected_12_07_2015_1_v8_lg_8	Lsat_1_v5_gn_8_5261	+	A3	6260647-6260689	Lsat_1_v5_gn_8_5261_novel03	Lsat_1_v5_gn_8_5261_novel02,Lsat_1_v5_gn_8_5261_novel01,Lsat_1_v5_gn_8_5261_novel04,Lsat_1_v5_gn_8_5261_novel03
Dovetail_09Sept_Map_inspected_12_07_2015_1_v8_lg_8	Novelgene0025	+	A3	25789625-25792023	Novelgene0025_novel03	Novelgene0025_novel02,Novelgene0025_novel03
Dovetail_09Sept_Map_inspected_12_07_2015_1_v8_lg_8	Novelgene0066	+	A3	67715202-67715207	Novelgene0066_novel04	Novelgene0066_novel01,Novelgene0066_novel02,Novelgene0066_novel03,Novelgene0066_novel05,Novelgene0066_novel06,Novelgene0066_novel04
Dovetail_09Sept_Map_inspected_12_07_2015_1_v8_lg_8	Novelgene0112	+	A3	113323028-113323032	Novelgene0112_novel02	Novelgene0112_novel01,Novelgene0112_novel02
Dovetail_09Sept_Map_inspected_12_07_2015_1_v8_lg_8	Novelgene0120	+	A3	119077203-119077242	Novelgene0120_novel04	Novelgene0120_novel02,Novelgene0120_novel01,Novelgene0120_novel04
Dovetail_09Sept_Map_inspected_12_07_2015_1_v8_lg_8	Novelgene0174	+	A3	204023555-204023589	Novelgene0174_novel01	Novelgene0174_novel02,Novelgene0174_novel01
Dovetail_09Sept_Map_inspected_12_07_2015_1_v8_lg_8	Novelgene0201	+	A3	260790361-260790368	Novelgene0201_novel05	Novelgene0201_novel01,Novelgene0201_novel02,Novelgene0201_novel03,Novelgene0201_novel04,Novelgene0201_novel05
Dovetail_09Sept_Map_inspected_12_07_2015_1_v8_lg_8	Novelgene0201	+	A3	260788619-260788622	Novelgene0201_novel01,Novelgene0201_novel02	Novelgene0201_novel03,Novelgene0201_novel04,Novelgene0201_novel01,Novelgene0201_novel02,Novelgene0201_novel05
Dovetail_09Sept_Map_inspected_12_07_2015_1_v8_lg_8	Novelgene0212	+	A3	294985049-294985123	Novelgene0212_novel03	Novelgene0212_novel01,Novelgene0212_novel04,Novelgene0212_novel03
Dovetail_09Sept_Map_inspected_12_07_2015_1_v8_lg_8	Lsat_1_v5_gn_8_141200	-	A3	232714887-232714875	Lsat_1_v5_gn_8_141200_novel02	Lsat_1_v5_gn_8_141200_novel03,Lsat_1_v5_gn_8_141200_novel02,Lsat_1_v5_gn_8_141200.MRNA1_
Dovetail_09Sept_Map_inspected_12_07_2015_1_v8_lg_8	Lsat_1_v5_gn_8_72401	-	A3	106061946-106060765	Lsat_1_v5_gn_8_72401_novel01	Lsat_1_v5_gn_8_72401_novel02,Lsat_1_v5_gn_8_72401_novel01
Dovetail_09Sept_Map_inspected_12_07_2015_1_v8_lg_8	Lsat_1_v5_gn_8_31860	-	A3	40837017-40833937	Lsat_1_v5_gn_8_31860_novel01	Lsat_1_v5_gn_8_31860_novel05,Lsat_1_v5_gn_8_31860_novel01,Lsat_1_v5_gn_8_31860_novel03
Dovetail_09Sept_Map_inspected_12_07_2015_1_v8_lg_8	Lsat_1_v5_gn_8_31860	-	A3	40840214-40839622	Lsat_1_v5_gn_8_31860_novel06,Lsat_1_v5_gn_8_31860_novel03	Lsat_1_v5_gn_8_31860_novel07,Lsat_1_v5_gn_8_31860_novel02,Lsat_1_v5_gn_8_31860_novel03,Lsat_1_v5_gn_8_31860_novel06
Dovetail_09Sept_Map_inspected_12_07_2015_1_v8_lg_8	Lsat_1_v5_gn_8_55640	-	A3	77034720-77034706	Lsat_1_v5_gn_8_55640_novel07	Lsat_1_v5_gn_8_55640_novel06,Lsat_1_v5_gn_8_55640_novel05,Lsat_1_v5_gn_8_55640_novel08,Lsat_1_v5_gn_8_55640_novel07
Dovetail_09Sept_Map_inspected_12_07_2015_1_v8_lg_8	Lsat_1_v5_gn_8_63140	-	A3	87606376-87606216	Lsat_1_v5_gn_8_63140.MRNA1_	Lsat_1_v5_gn_8_63140_novel01,Lsat_1_v5_gn_8_63140.MRNA1_
Dovetail_09Sept_Map_inspected_12_07_2015_1_v8_lg_8	Lsat_1_v5_gn_8_9561	-	A3	13804752-13804749	Lsat_1_v5_gn_8_9561_novel16	Lsat_1_v5_gn_8_9561_novel02,Lsat_1_v5_gn_8_9561_novel04,Lsat_1_v5_gn_8_9561_novel06,Lsat_1_v5_gn_8_9561.MRNA1_,Lsat_1_v5_gn_8_9561_novel07,Lsat_1_v5_gn_8_9561_novel11,Lsat_1_v5_gn_8_9561_novel13,Lsat_1_v5_gn_8_9561_novel14,Lsat_1_v5_gn_8_9561_novel08,Lsat_1_v5_gn_8_9561_novel15,Lsat_1_v5_gn_8_9561_novel22,Lsat_1_v5_gn_8_9561_novel23,Lsat_1_v5_gn_8_9561_novel24,Lsat_1_v5_gn_8_9561_novel05,Lsat_1_v…
Dovetail_09Sept_Map_inspected_12_07_2015_1_v8_lg_8	Lsat_1_v5_gn_8_9561	-	A3	13800520-13800502	Lsat_1_v5_gn_8_9561_novel05,Lsat_1_v5_gn_8_9561_novel22,Lsat_1_v5_gn_8_9561_novel21,Lsat_1_v5_gn_8_9561_novel23,Lsat_1_v5_gn_8_9561_novel04,Lsat_1_v5_gn_8_9561_novel07,Lsat_1_v5_gn_8_9561_novel06,Lsat_1_v5_gn_8_9561_novel27,Lsat_1_v5_gn_8_9561_novel26,Lsat_1_v5_gn_8_9561_novel03,Lsat_1_v5_gn_8_9561_novel02,Lsat_1_v5_gn_8_9561_novel29,Lsat_1_v5_gn_8_9561_novel28,Lsat_1_v5_gn_8_9561_novel09,Lsat_1_…	Lsat_1_v5_gn_8_9561_novel15,Lsat_1_v5_gn_8_9561_novel02,Lsat_1_v5_gn_8_9561_novel03,Lsat_1_v5_gn_8_9561_novel04,Lsat_1_v5_gn_8_9561_novel06,Lsat_1_v5_gn_8_9561.MRNA1_,Lsat_1_v5_gn_8_9561_novel07,Lsat_1_v5_gn_8_9561_novel11,Lsat_1_v5_gn_8_9561_novel12,Lsat_1_v5_gn_8_9561_novel13,Lsat_1_v5_gn_8_9561_novel14,Lsat_1_v5_gn_8_9561_novel08,Lsat_1_v5_gn_8_9561_novel09,Lsat_1_v5_gn_8_9561_novel18,Lsat_1_v…
Dovetail_09Sept_Map_inspected_12_07_2015_1_v8_lg_8	Lsat_1_v5_gn_8_54041	-	A3	75154020-75153996	Lsat_1_v5_gn_8_54041_novel02	Lsat_1_v5_gn_8_54041_novel01,Lsat_1_v5_gn_8_54041.MRNA1_,Lsat_1_v5_gn_8_54041_novel04,Lsat_1_v5_gn_8_54041_novel03,Lsat_1_v5_gn_8_54041_novel02
Dovetail_09Sept_Map_inspected_12_07_2015_1_v8_lg_8	Lsat_1_v5_gn_8_54041	-	A3	75154763-75154753	Lsat_1_v5_gn_8_54041_novel03	Lsat_1_v5_gn_8_54041_novel01,Lsat_1_v5_gn_8_54041_novel02,Lsat_1_v5_gn_8_54041.MRNA1_,Lsat_1_v5_gn_8_54041_novel03
Dovetail_09Sept_Map_inspected_12_07_2015_1_v8_lg_8	Lsat_1_v5_gn_8_147640	-	A3	252003538-252003535	Lsat_1_v5_gn_8_147640.MRNA1_	Lsat_1_v5_gn_8_147640_novel01,Lsat_1_v5_gn_8_147640.MRNA1_,Lsat_1_v5_gn_8_147640_novel02
Dovetail_09Sept_Map_inspected_12_07_2015_1_v8_lg_8	Lsat_1_v5_gn_8_981	-	A3	1045440-1045416	Lsat_1_v5_gn_8_981_novel06	Lsat_1_v5_gn_8_981_novel01,Lsat_1_v5_gn_8_981_novel04,Lsat_1_v5_gn_8_981_novel03,Lsat_1_v5_gn_8_981_novel08,Lsat_1_v5_gn_8_981_novel07,Lsat_1_v5_gn_8_981_novel09,Lsat_1_v5_gn_8_981_novel10,Lsat_1_v5_gn_8_981_novel11,Lsat_1_v5_gn_8_981_novel06
Dovetail_09Sept_Map_inspected_12_07_2015_1_v8_lg_8	Lsat_1_v5_gn_8_90041	-	A3	129922298-129922290	Lsat_1_v5_gn_8_90041_novel01	Lsat_1_v5_gn_8_90041_novel02,Lsat_1_v5_gn_8_90041_novel04,Lsat_1_v5_gn_8_90041_novel01
Dovetail_09Sept_Map_inspected_12_07_2015_1_v8_lg_8	Lsat_1_v5_gn_8_90041	-	A3	129929224-129929221	Lsat_1_v5_gn_8_90041_novel07	Lsat_1_v5_gn_8_90041_novel05,Lsat_1_v5_gn_8_90041_novel07,Lsat_1_v5_gn_8_90041_novel06
Dovetail_09Sept_Map_inspected_12_07_2015_1_v8_lg_8	Lsat_1_v5_gn_8_166621	-	A3	306954122-306953976	Lsat_1_v5_gn_8_166621.MRNA1_	Lsat_1_v5_gn_8_166621_novel02,Lsat_1_v5_gn_8_166621.MRNA1_
Dovetail_09Sept_Map_inspected_12_07_2015_1_v8_lg_8	Lsat_1_v5_gn_8_16161	-	A3	22524073-22524069	Lsat_1_v5_gn_8_16161_novel11	Lsat_1_v5_gn_8_16161_novel01,Lsat_1_v5_gn_8_16161.MRNA1_,Lsat_1_v5_gn_8_16161_novel03,Lsat_1_v5_gn_8_16161_novel04,Lsat_1_v5_gn_8_16161_novel06,Lsat_1_v5_gn_8_16161_novel08,Lsat_1_v5_gn_8_16161_novel09,Lsat_1_v5_gn_8_16161_novel05,Lsat_1_v5_gn_8_16161_novel10,Lsat_1_v5_gn_8_16161_novel02,Lsat_1_v5_gn_8_16161_novel11
Dovetail_09Sept_Map_inspected_12_07_2015_1_v8_lg_8	Lsat_1_v5_gn_8_16161	-	A3	22525746-22525711	Lsat_1_v5_gn_8_16161_novel10	Lsat_1_v5_gn_8_16161.MRNA1_,Lsat_1_v5_gn_8_16161_novel04,Lsat_1_v5_gn_8_16161_novel06,Lsat_1_v5_gn_8_16161_novel05,Lsat_1_v5_gn_8_16161_novel10
Dovetail_09Sept_Map_inspected_12_07_2015_1_v8_lg_8	Lsat_1_v5_gn_8_105740	-	A3	157750153-157748540	Lsat_1_v5_gn_8_105740_novel01	Lsat_1_v5_gn_8_105740_novel02,Lsat_1_v5_gn_8_105740_novel01,Lsat_1_v5_gn_8_105740_novel03
Dovetail_09Sept_Map_inspected_12_07_2015_1_v8_lg_8	Lsat_1_v5_gn_8_148660	-	A3	254222144-254222131	Lsat_1_v5_gn_8_148660_novel04	Lsat_1_v5_gn_8_148660_novel03,Lsat_1_v5_gn_8_148660_novel04
Dovetail_09Sept_Map_inspected_12_07_2015_1_v8_lg_8	Lsat_1_v5_gn_8_148660	-	A3	254223031-254223007	Lsat_1_v5_gn_8_148660_novel03	Lsat_1_v5_gn_8_148660_novel04,Lsat_1_v5_gn_8_148660_novel03
Dovetail_09Sept_Map_inspected_12_07_2015_1_v8_lg_8	Lsat_1_v5_gn_8_70581	-	A3	104250147-104250130	Lsat_1_v5_gn_8_70581_novel20	Lsat_1_v5_gn_8_70581_novel01,Lsat_1_v5_gn_8_70581_novel02,Lsat_1_v5_gn_8_70581_novel04,Lsat_1_v5_gn_8_70581_novel08,Lsat_1_v5_gn_8_70581_novel21,Lsat_1_v5_gn_8_70581_novel22,Lsat_1_v5_gn_8_70581_novel25,Lsat_1_v5_gn_8_70581_novel23,Lsat_1_v5_gn_8_70581_novel03,Lsat_1_v5_gn_8_70581_novel27,Lsat_1_v5_gn_8_70581_novel10,Lsat_1_v5_gn_8_70581_novel29,Lsat_1_v5_gn_8_70581_novel30,Lsat_1_v5_gn_8_70581_n…
Dovetail_09Sept_Map_inspected_12_07_2015_1_v8_lg_8	Lsat_1_v5_gn_8_70581	-	A3	104253175-104253123	Lsat_1_v5_gn_8_70581_novel31	Lsat_1_v5_gn_8_70581_novel01,Lsat_1_v5_gn_8_70581_novel02,Lsat_1_v5_gn_8_70581_novel04,Lsat_1_v5_gn_8_70581_novel08,Lsat_1_v5_gn_8_70581_novel21,Lsat_1_v5_gn_8_70581_novel22,Lsat_1_v5_gn_8_70581_novel25,Lsat_1_v5_gn_8_70581_novel23,Lsat_1_v5_gn_8_70581_novel03,Lsat_1_v5_gn_8_70581_novel27,Lsat_1_v5_gn_8_70581_novel10,Lsat_1_v5_gn_8_70581_novel30,Lsat_1_v5_gn_8_70581_novel28,Lsat_1_v5_gn_8_70581_n…
Dovetail_09Sept_Map_inspected_12_07_2015_1_v8_lg_8	Lsat_1_v5_gn_8_70581	-	A3	104253345-104253342	Lsat_1_v5_gn_8_70581_novel46	Lsat_1_v5_gn_8_70581_novel01,Lsat_1_v5_gn_8_70581_novel02,Lsat_1_v5_gn_8_70581_novel04,Lsat_1_v5_gn_8_70581_novel08,Lsat_1_v5_gn_8_70581_novel21,Lsat_1_v5_gn_8_70581_novel22,Lsat_1_v5_gn_8_70581_novel25,Lsat_1_v5_gn_8_70581_novel23,Lsat_1_v5_gn_8_70581_novel03,Lsat_1_v5_gn_8_70581_novel27,Lsat_1_v5_gn_8_70581_novel29,Lsat_1_v5_gn_8_70581_novel30,Lsat_1_v5_gn_8_70581_novel28,Lsat_1_v5_gn_8_70581_n…
Dovetail_09Sept_Map_inspected_12_07_2015_1_v8_lg_8	Lsat_1_v5_gn_8_70581	-	A3	104252471-104252468	Lsat_1_v5_gn_8_70581_novel44,Lsat_1_v5_gn_8_70581_novel17,Lsat_1_v5_gn_8_70581_novel01	Lsat_1_v5_gn_8_70581_novel02,Lsat_1_v5_gn_8_70581_novel04,Lsat_1_v5_gn_8_70581_novel08,Lsat_1_v5_gn_8_70581_novel21,Lsat_1_v5_gn_8_70581_novel22,Lsat_1_v5_gn_8_70581_novel25,Lsat_1_v5_gn_8_70581_novel23,Lsat_1_v5_gn_8_70581_novel03,Lsat_1_v5_gn_8_70581_novel27,Lsat_1_v5_gn_8_70581_novel10,Lsat_1_v5_gn_8_70581_novel29,Lsat_1_v5_gn_8_70581_novel30,Lsat_1_v5_gn_8_70581_novel28,Lsat_1_v5_gn_8_70581_n…
Dovetail_09Sept_Map_inspected_12_07_2015_1_v8_lg_8	Lsat_1_v5_gn_8_70581	-	A3	104256677-104256667	Lsat_1_v5_gn_8_70581_novel33	Lsat_1_v5_gn_8_70581_novel02,Lsat_1_v5_gn_8_70581_novel04,Lsat_1_v5_gn_8_70581_novel22,Lsat_1_v5_gn_8_70581_novel25,Lsat_1_v5_gn_8_70581_novel23,Lsat_1_v5_gn_8_70581_novel27,Lsat_1_v5_gn_8_70581_novel10,Lsat_1_v5_gn_8_70581_novel29,Lsat_1_v5_gn_8_70581_novel30,Lsat_1_v5_gn_8_70581_novel28,Lsat_1_v5_gn_8_70581_novel11,Lsat_1_v5_gn_8_70581_novel31,Lsat_1_v5_gn_8_70581_novel35,Lsat_1_v5_gn_8_70581_n…
Dovetail_09Sept_Map_inspected_12_07_2015_1_v8_lg_8	Lsat_1_v5_gn_8_70581	-	A3	104250166-104250147	Lsat_1_v5_gn_8_70581_novel44,Lsat_1_v5_gn_8_70581_novel45,Lsat_1_v5_gn_8_70581_novel46,Lsat_1_v5_gn_8_70581_novel47,Lsat_1_v5_gn_8_70581_novel41,Lsat_1_v5_gn_8_70581_novel42,Lsat_1_v5_gn_8_70581_novel43,Lsat_1_v5_gn_8_70581_novel29,Lsat_1_v5_gn_8_70581_novel48,Lsat_1_v5_gn_8_70581_novel49,Lsat_1_v5_gn_8_70581_novel31,Lsat_1_v5_gn_8_70581_novel30,Lsat_1_v5_gn_8_70581_novel33,Lsat_1_v5_gn_8_70581_n…	Lsat_1_v5_gn_8_70581_novel14,Lsat_1_v5_gn_8_70581_novel01,Lsat_1_v5_gn_8_70581_novel02,Lsat_1_v5_gn_8_70581_novel04,Lsat_1_v5_gn_8_70581_novel08,Lsat_1_v5_gn_8_70581_novel21,Lsat_1_v5_gn_8_70581_novel22,Lsat_1_v5_gn_8_70581_novel25,Lsat_1_v5_gn_8_70581_novel23,Lsat_1_v5_gn_8_70581_novel03,Lsat_1_v5_gn_8_70581_novel27,Lsat_1_v5_gn_8_70581_novel10,Lsat_1_v5_gn_8_70581_novel29,Lsat_1_v5_gn_8_70581_n…
Dovetail_09Sept_Map_inspected_12_07_2015_1_v8_lg_8	Lsat_1_v5_gn_8_70581	-	A3	104250166-104250130	Lsat_1_v5_gn_8_70581_novel20	Lsat_1_v5_gn_8_70581_novel14,Lsat_1_v5_gn_8_70581_novel20
Dovetail_09Sept_Map_inspected_12_07_2015_1_v8_lg_8	Lsat_1_v5_gn_8_70581	-	A3	104252908-104252885	Lsat_1_v5_gn_8_70581_novel44,Lsat_1_v5_gn_8_70581_novel45,Lsat_1_v5_gn_8_70581_novel46,Lsat_1_v5_gn_8_70581_novel47,Lsat_1_v5_gn_8_70581_novel40,Lsat_1_v5_gn_8_70581_novel41,Lsat_1_v5_gn_8_70581_novel42,Lsat_1_v5_gn_8_70581_novel43,Lsat_1_v5_gn_8_70581_novel29,Lsat_1_v5_gn_8_70581_novel48,Lsat_1_v5_gn_8_70581_novel31,Lsat_1_v5_gn_8_70581_novel30,Lsat_1_v5_gn_8_70581_novel32,Lsat_1_v5_gn_8_70581_n…	Lsat_1_v5_gn_8_70581_novel19,Lsat_1_v5_gn_8_70581_novel01,Lsat_1_v5_gn_8_70581_novel02,Lsat_1_v5_gn_8_70581_novel04,Lsat_1_v5_gn_8_70581_novel08,Lsat_1_v5_gn_8_70581_novel21,Lsat_1_v5_gn_8_70581_novel22,Lsat_1_v5_gn_8_70581_novel25,Lsat_1_v5_gn_8_70581_novel23,Lsat_1_v5_gn_8_70581_novel03,Lsat_1_v5_gn_8_70581_novel27,Lsat_1_v5_gn_8_70581_novel10,Lsat_1_v5_gn_8_70581_novel29,Lsat_1_v5_gn_8_70581_n…
Dovetail_09Sept_Map_inspected_12_07_2015_1_v8_lg_8	Lsat_1_v5_gn_8_97420	-	A3	143956806-143956797	Lsat_1_v5_gn_8_97420_novel02	Lsat_1_v5_gn_8_97420_novel01,Lsat_1_v5_gn_8_97420_novel02
Dovetail_09Sept_Map_inspected_12_07_2015_1_v8_lg_8	Lsat_1_v5_gn_8_34741	-	A3	45438220-45438217	Lsat_1_v5_gn_8_34741.MRNA1_	Lsat_1_v5_gn_8_34741_novel01,Lsat_1_v5_gn_8_34741.MRNA1_
Dovetail_09Sept_Map_inspected_12_07_2015_1_v8_lg_8	Lsat_1_v5_gn_8_165800	-	A3	305612552-305612537	Lsat_1_v5_gn_8_165800_novel03	Lsat_1_v5_gn_8_165800_novel01,Lsat_1_v5_gn_8_165800_novel02,Lsat_1_v5_gn_8_165800_novel03
Dovetail_09Sept_Map_inspected_12_07_2015_1_v8_lg_8	Lsat_1_v5_gn_8_52920	-	A3	73523917-73523896	Lsat_1_v5_gn_8_52920.MRNA1_	Lsat_1_v5_gn_8_52920_novel02,Lsat_1_v5_gn_8_52920.MRNA1_
Dovetail_09Sept_Map_inspected_12_07_2015_1_v8_lg_8	Lsat_1_v5_gn_8_8061	-	A3	11906943-11906936	Lsat_1_v5_gn_8_8061_novel05	Lsat_1_v5_gn_8_8061_novel04,Lsat_1_v5_gn_8_8061_novel08,Lsat_1_v5_gn_8_8061_novel02,Lsat_1_v5_gn_8_8061_novel09,Lsat_1_v5_gn_8_8061_novel10,Lsat_1_v5_gn_8_8061_novel11,Lsat_1_v5_gn_8_8061_novel12,Lsat_1_v5_gn_8_8061_novel13,Lsat_1_v5_gn_8_8061_novel14,Lsat_1_v5_gn_8_8061_novel15,Lsat_1_v5_gn_8_8061_novel16,Lsat_1_v5_gn_8_8061_novel17,Lsat_1_v5_gn_8_8061_novel18,Lsat_1_v5_gn_8_8061_novel19,Lsat_1_…
Dovetail_09Sept_Map_inspected_12_07_2015_1_v8_lg_8	Lsat_1_v5_gn_8_8061	-	A3	11912215-11912208	Lsat_1_v5_gn_8_8061_novel05,Lsat_1_v5_gn_8_8061_novel01,Lsat_1_v5_gn_8_8061_novel14,Lsat_1_v5_gn_8_8061_novel15,Lsat_1_v5_gn_8_8061_novel16,Lsat_1_v5_gn_8_8061_novel11,Lsat_1_v5_gn_8_8061_novel12,Lsat_1_v5_gn_8_8061_novel13,Lsat_1_v5_gn_8_8061_novel09,Lsat_1_v5_gn_8_8061_novel06,Lsat_1_v5_gn_8_8061_novel21,Lsat_1_v5_gn_8_8061_novel23,Lsat_1_v5_gn_8_8061_novel25,Lsat_1_v5_gn_8_8061_novel24,Lsat_1_…	Lsat_1_v5_gn_8_8061_novel10,Lsat_1_v5_gn_8_8061_novel17,Lsat_1_v5_gn_8_8061_novel07,Lsat_1_v5_gn_8_8061_novel20,Lsat_1_v5_gn_8_8061_novel01,Lsat_1_v5_gn_8_8061_novel04,Lsat_1_v5_gn_8_8061_novel02,Lsat_1_v5_gn_8_8061_novel09,Lsat_1_v5_gn_8_8061_novel05,Lsat_1_v5_gn_8_8061_novel11,Lsat_1_v5_gn_8_8061_novel12,Lsat_1_v5_gn_8_8061_novel13,Lsat_1_v5_gn_8_8061_novel14,Lsat_1_v5_gn_8_8061_novel06,Lsat_1_…
Dovetail_09Sept_Map_inspected_12_07_2015_1_v8_lg_8	Lsat_1_v5_gn_8_8061	-	A3	11906945-11906936	Lsat_1_v5_gn_8_8061_novel05	Lsat_1_v5_gn_8_8061_novel06,Lsat_1_v5_gn_8_8061_novel01,Lsat_1_v5_gn_8_8061_novel05
Dovetail_09Sept_Map_inspected_12_07_2015_1_v8_lg_8	Lsat_1_v5_gn_8_8061	-	A3	11906945-11906943	Lsat_1_v5_gn_8_8061_novel07,Lsat_1_v5_gn_8_8061_novel15,Lsat_1_v5_gn_8_8061_novel16,Lsat_1_v5_gn_8_8061_novel17,Lsat_1_v5_gn_8_8061_novel10,Lsat_1_v5_gn_8_8061_novel11,Lsat_1_v5_gn_8_8061_novel12,Lsat_1_v5_gn_8_8061_novel13,Lsat_1_v5_gn_8_8061_novel18,Lsat_1_v5_gn_8_8061_novel19,Lsat_1_v5_gn_8_8061_novel09,Lsat_1_v5_gn_8_8061_novel08,Lsat_1_v5_gn_8_8061_novel14,Lsat_1_v5_gn_8_8061_novel21,Lsat_1_…	Lsat_1_v5_gn_8_8061_novel06,Lsat_1_v5_gn_8_8061_novel04,Lsat_1_v5_gn_8_8061_novel08,Lsat_1_v5_gn_8_8061_novel02,Lsat_1_v5_gn_8_8061_novel09,Lsat_1_v5_gn_8_8061_novel10,Lsat_1_v5_gn_8_8061_novel11,Lsat_1_v5_gn_8_8061_novel12,Lsat_1_v5_gn_8_8061_novel13,Lsat_1_v5_gn_8_8061_novel14,Lsat_1_v5_gn_8_8061_novel15,Lsat_1_v5_gn_8_8061_novel16,Lsat_1_v5_gn_8_8061_novel17,Lsat_1_v5_gn_8_8061_novel18,Lsat_1_…
Dovetail_09Sept_Map_inspected_12_07_2015_1_v8_lg_8	Lsat_1_v5_gn_8_55460	-	A3	77124903-77124888	Lsat_1_v5_gn_8_55460_novel11,Lsat_1_v5_gn_8_55460_novel13,Lsat_1_v5_gn_8_55460_novel14,Lsat_1_v5_gn_8_55460_novel19,Lsat_1_v5_gn_8_55460_novel09,Lsat_1_v5_gn_8_55460_novel21,Lsat_1_v5_gn_8_55460_novel20	Lsat_1_v5_gn_8_55460_novel15,Lsat_1_v5_gn_8_55460_novel10,Lsat_1_v5_gn_8_55460_novel06,Lsat_1_v5_gn_8_55460_novel09,Lsat_1_v5_gn_8_55460_novel11,Lsat_1_v5_gn_8_55460_novel13,Lsat_1_v5_gn_8_55460_novel14,Lsat_1_v5_gn_8_55460_novel19,Lsat_1_v5_gn_8_55460_novel20,Lsat_1_v5_gn_8_55460_novel21
Dovetail_09Sept_Map_inspected_12_07_2015_1_v8_lg_8	Lsat_1_v5_gn_8_55460	-	A3	77118582-77118570	Lsat_1_v5_gn_8_55460_novel13	Lsat_1_v5_gn_8_55460_novel16,Lsat_1_v5_gn_8_55460_novel05,Lsat_1_v5_gn_8_55460_novel13
Dovetail_09Sept_Map_inspected_12_07_2015_1_v8_lg_8	Lsat_1_v5_gn_8_64360	-	A3	92833849-92833477	Lsat_1_v5_gn_8_64360.MRNA1_	Lsat_1_v5_gn_8_64360_novel02,Lsat_1_v5_gn_8_64360.MRNA1_
Dovetail_09Sept_Map_inspected_12_07_2015_1_v8_lg_8	Lsat_1_v5_gn_8_64360	-	A3	92833849-92833486	Lsat_1_v5_gn_8_64360_novel03	Lsat_1_v5_gn_8_64360_novel02,Lsat_1_v5_gn_8_64360_novel03
Dovetail_09Sept_Map_inspected_12_07_2015_1_v8_lg_8	Lsat_1_v5_gn_8_64360	-	A3	92833486-92833477	Lsat_1_v5_gn_8_64360.MRNA1_	Lsat_1_v5_gn_8_64360_novel03,Lsat_1_v5_gn_8_64360.MRNA1_
Dovetail_09Sept_Map_inspected_12_07_2015_1_v8_lg_8	Lsat_1_v5_gn_8_61421	-	A3	88296989-88296985	Lsat_1_v5_gn_8_61421_novel03	Lsat_1_v5_gn_8_61421_novel02,Lsat_1_v5_gn_8_61421_novel03
Dovetail_09Sept_Map_inspected_12_07_2015_1_v8_lg_8	Lsat_1_v5_gn_8_61421	-	A3	88297613-88297325	Lsat_1_v5_gn_8_61421_novel02	Lsat_1_v5_gn_8_61421_novel03,Lsat_1_v5_gn_8_61421_novel02
Dovetail_09Sept_Map_inspected_12_07_2015_1_v8_lg_8	Lsat_1_v5_gn_8_64840	-	A3	91729795-91729788	Lsat_1_v5_gn_8_64840_novel39,Lsat_1_v5_gn_8_64840_novel92,Lsat_1_v5_gn_8_64840_novel30	Lsat_1_v5_gn_8_64840_novel04,Lsat_1_v5_gn_8_64840_novel05,Lsat_1_v5_gn_8_64840_novel08,Lsat_1_v5_gn_8_64840_novel09,Lsat_1_v5_gn_8_64840_novel22,Lsat_1_v5_gn_8_64840_novel11,Lsat_1_v5_gn_8_64840_novel46,Lsat_1_v5_gn_8_64840_novel47,Lsat_1_v5_gn_8_64840_novel50,Lsat_1_v5_gn_8_64840_novel52,Lsat_1_v5_gn_8_64840_novel57,Lsat_1_v5_gn_8_64840_novel23,Lsat_1_v5_gn_8_64840_novel59,Lsat_1_v5_gn_8_64840_n…
Dovetail_09Sept_Map_inspected_12_07_2015_1_v8_lg_8	Lsat_1_v5_gn_8_64840	-	A3	91729958-91729950	Lsat_1_v5_gn_8_64840_novel51,Lsat_1_v5_gn_8_64840_novel56,Lsat_1_v5_gn_8_64840_novel17,Lsat_1_v5_gn_8_64840_novel25,Lsat_1_v5_gn_8_64840_novel38,Lsat_1_v5_gn_8_64840_novel78,Lsat_1_v5_gn_8_64840_novel72,Lsat_1_v5_gn_8_64840_novel68	Lsat_1_v5_gn_8_64840_novel04,Lsat_1_v5_gn_8_64840_novel05,Lsat_1_v5_gn_8_64840_novel08,Lsat_1_v5_gn_8_64840_novel09,Lsat_1_v5_gn_8_64840_novel22,Lsat_1_v5_gn_8_64840_novel11,Lsat_1_v5_gn_8_64840_novel46,Lsat_1_v5_gn_8_64840_novel47,Lsat_1_v5_gn_8_64840_novel50,Lsat_1_v5_gn_8_64840_novel52,Lsat_1_v5_gn_8_64840_novel57,Lsat_1_v5_gn_8_64840_novel23,Lsat_1_v5_gn_8_64840_novel59,Lsat_1_v5_gn_8_64840_n…
Dovetail_09Sept_Map_inspected_12_07_2015_1_v8_lg_8	Lsat_1_v5_gn_8_64840	-	A3	91730148-91730138	Lsat_1_v5_gn_8_64840_novel15,Lsat_1_v5_gn_8_64840_novel06,Lsat_1_v5_gn_8_64840_novel32,Lsat_1_v5_gn_8_64840_novel37,Lsat_1_v5_gn_8_64840_novel70,Lsat_1_v5_gn_8_64840_novel21	Lsat_1_v5_gn_8_64840_novel04,Lsat_1_v5_gn_8_64840_novel05,Lsat_1_v5_gn_8_64840_novel08,Lsat_1_v5_gn_8_64840_novel09,Lsat_1_v5_gn_8_64840_novel22,Lsat_1_v5_gn_8_64840_novel11,Lsat_1_v5_gn_8_64840_novel46,Lsat_1_v5_gn_8_64840_novel47,Lsat_1_v5_gn_8_64840_novel50,Lsat_1_v5_gn_8_64840_novel52,Lsat_1_v5_gn_8_64840_novel57,Lsat_1_v5_gn_8_64840_novel23,Lsat_1_v5_gn_8_64840_novel59,Lsat_1_v5_gn_8_64840_n…
Dovetail_09Sept_Map_inspected_12_07_2015_1_v8_lg_8	Lsat_1_v5_gn_8_64840	-	A3	91730148-91730141	Lsat_1_v5_gn_8_64840_novel41,Lsat_1_v5_gn_8_64840_novel27	Lsat_1_v5_gn_8_64840_novel04,Lsat_1_v5_gn_8_64840_novel05,Lsat_1_v5_gn_8_64840_novel08,Lsat_1_v5_gn_8_64840_novel09,Lsat_1_v5_gn_8_64840_novel22,Lsat_1_v5_gn_8_64840_novel11,Lsat_1_v5_gn_8_64840_novel46,Lsat_1_v5_gn_8_64840_novel47,Lsat_1_v5_gn_8_64840_novel50,Lsat_1_v5_gn_8_64840_novel52,Lsat_1_v5_gn_8_64840_novel57,Lsat_1_v5_gn_8_64840_novel23,Lsat_1_v5_gn_8_64840_novel59,Lsat_1_v5_gn_8_64840_n…
Dovetail_09Sept_Map_inspected_12_07_2015_1_v8_lg_8	Lsat_1_v5_gn_8_64840	-	A3	91730359-91730320	Lsat_1_v5_gn_8_64840_novel38	Lsat_1_v5_gn_8_64840_novel04,Lsat_1_v5_gn_8_64840_novel05,Lsat_1_v5_gn_8_64840_novel08,Lsat_1_v5_gn_8_64840_novel09,Lsat_1_v5_gn_8_64840_novel22,Lsat_1_v5_gn_8_64840_novel11,Lsat_1_v5_gn_8_64840_novel46,Lsat_1_v5_gn_8_64840_novel47,Lsat_1_v5_gn_8_64840_novel50,Lsat_1_v5_gn_8_64840_novel52,Lsat_1_v5_gn_8_64840_novel57,Lsat_1_v5_gn_8_64840_novel59,Lsat_1_v5_gn_8_64840_novel61,Lsat_1_v5_gn_8_64840_n…
Dovetail_09Sept_Map_inspected_12_07_2015_1_v8_lg_8	Lsat_1_v5_gn_8_64840	-	A3	91731074-91731071	Lsat_1_v5_gn_8_64840_novel42	Lsat_1_v5_gn_8_64840_novel04,Lsat_1_v5_gn_8_64840_novel05,Lsat_1_v5_gn_8_64840_novel08,Lsat_1_v5_gn_8_64840_novel09,Lsat_1_v5_gn_8_64840_novel22,Lsat_1_v5_gn_8_64840_novel11,Lsat_1_v5_gn_8_64840_novel46,Lsat_1_v5_gn_8_64840_novel47,Lsat_1_v5_gn_8_64840_novel50,Lsat_1_v5_gn_8_64840_novel52,Lsat_1_v5_gn_8_64840_novel57,Lsat_1_v5_gn_8_64840_novel23,Lsat_1_v5_gn_8_64840_novel59,Lsat_1_v5_gn_8_64840_n…
Dovetail_09Sept_Map_inspected_12_07_2015_1_v8_lg_8	Lsat_1_v5_gn_8_64840	-	A3	91730157-91730148	Lsat_1_v5_gn_8_64840_novel58,Lsat_1_v5_gn_8_64840_novel59,Lsat_1_v5_gn_8_64840_novel52,Lsat_1_v5_gn_8_64840_novel53,Lsat_1_v5_gn_8_64840_novel50,Lsat_1_v5_gn_8_64840_novel51,Lsat_1_v5_gn_8_64840_novel56,Lsat_1_v5_gn_8_64840_novel57,Lsat_1_v5_gn_8_64840_novel55,Lsat_1_v5_gn_8_64840_novel18,Lsat_1_v5_gn_8_64840_novel19,Lsat_1_v5_gn_8_64840_novel16,Lsat_1_v5_gn_8_64840_novel17,Lsat_1_v5_gn_8_64840_n…	Lsat_1_v5_gn_8_64840_novel54,Lsat_1_v5_gn_8_64840_novel87,Lsat_1_v5_gn_8_64840_novel04,Lsat_1_v5_gn_8_64840_novel05,Lsat_1_v5_gn_8_64840_novel08,Lsat_1_v5_gn_8_64840_novel09,Lsat_1_v5_gn_8_64840_novel22,Lsat_1_v5_gn_8_64840_novel11,Lsat_1_v5_gn_8_64840_novel46,Lsat_1_v5_gn_8_64840_novel47,Lsat_1_v5_gn_8_64840_novel50,Lsat_1_v5_gn_8_64840_novel52,Lsat_1_v5_gn_8_64840_novel57,Lsat_1_v5_gn_8_64840_n…
Dovetail_09Sept_Map_inspected_12_07_2015_1_v8_lg_8	Lsat_1_v5_gn_8_64840	-	A3	91730157-91730138	Lsat_1_v5_gn_8_64840_novel32,Lsat_1_v5_gn_8_64840_novel68,Lsat_1_v5_gn_8_64840_novel37,Lsat_1_v5_gn_8_64840_novel70,Lsat_1_v5_gn_8_64840_novel21,Lsat_1_v5_gn_8_64840_novel15	Lsat_1_v5_gn_8_64840_novel54,Lsat_1_v5_gn_8_64840_novel87,Lsat_1_v5_gn_8_64840_novel68,Lsat_1_v5_gn_8_64840_novel32,Lsat_1_v5_gn_8_64840_novel70,Lsat_1_v5_gn_8_64840_novel06,Lsat_1_v5_gn_8_64840_novel15,Lsat_1_v5_gn_8_64840_novel37,Lsat_1_v5_gn_8_64840_novel21
Dovetail_09Sept_Map_inspected_12_07_2015_1_v8_lg_8	Lsat_1_v5_gn_8_64840	-	A3	91730157-91730141	Lsat_1_v5_gn_8_64840_novel66,Lsat_1_v5_gn_8_64840_novel41	Lsat_1_v5_gn_8_64840_novel54,Lsat_1_v5_gn_8_64840_novel87,Lsat_1_v5_gn_8_64840_novel41,Lsat_1_v5_gn_8_64840_novel66,Lsat_1_v5_gn_8_64840_novel27
Dovetail_09Sept_Map_inspected_12_07_2015_1_v8_lg_8	Lsat_1_v5_gn_8_64840	-	A3	91730141-91730138	Lsat_1_v5_gn_8_64840_novel32,Lsat_1_v5_gn_8_64840_novel68,Lsat_1_v5_gn_8_64840_novel37,Lsat_1_v5_gn_8_64840_novel70,Lsat_1_v5_gn_8_64840_novel21,Lsat_1_v5_gn_8_64840_novel15	Lsat_1_v5_gn_8_64840_novel41,Lsat_1_v5_gn_8_64840_novel66,Lsat_1_v5_gn_8_64840_novel27,Lsat_1_v5_gn_8_64840_novel68,Lsat_1_v5_gn_8_64840_novel32,Lsat_1_v5_gn_8_64840_novel70,Lsat_1_v5_gn_8_64840_novel06,Lsat_1_v5_gn_8_64840_novel15,Lsat_1_v5_gn_8_64840_novel37,Lsat_1_v5_gn_8_64840_novel21
Dovetail_09Sept_Map_inspected_12_07_2015_1_v8_lg_8	Lsat_1_v5_gn_8_64840	-	A3	91735445-91735437	Lsat_1_v5_gn_8_64840_novel41	Lsat_1_v5_gn_8_64840_novel102,Lsat_1_v5_gn_8_64840_novel41
Dovetail_09Sept_Map_inspected_12_07_2015_1_v8_lg_8	Lsat_1_v5_gn_8_64840	-	A3	91735445-91735438	Lsat_1_v5_gn_8_64840_novel42	Lsat_1_v5_gn_8_64840_novel102,Lsat_1_v5_gn_8_64840_novel42
Dovetail_09Sept_Map_inspected_12_07_2015_1_v8_lg_8	Lsat_1_v5_gn_8_64840	-	A3	91735438-91735437	Lsat_1_v5_gn_8_64840_novel41	Lsat_1_v5_gn_8_64840_novel42,Lsat_1_v5_gn_8_64840_novel41
Dovetail_09Sept_Map_inspected_12_07_2015_1_v8_lg_8	Lsat_1_v5_gn_8_166701	-	A3	307658677-307658673	Lsat_1_v5_gn_8_166701_novel02	Lsat_1_v5_gn_8_166701_novel01,Lsat_1_v5_gn_8_166701_novel02
Dovetail_09Sept_Map_inspected_12_07_2015_1_v8_lg_8	Lsat_1_v5_gn_8_137620	-	A3	224755098-224755079	Lsat_1_v5_gn_8_137620_novel03	Lsat_1_v5_gn_8_137620_novel01,Lsat_1_v5_gn_8_137620_novel04,Lsat_1_v5_gn_8_137620_novel05,Lsat_1_v5_gn_8_137620_novel02,Lsat_1_v5_gn_8_137620_novel03
Dovetail_09Sept_Map_inspected_12_07_2015_1_v8_lg_8	Lsat_1_v5_gn_8_137620	-	A3	224757073-224757060	Lsat_1_v5_gn_8_137620_novel05,Lsat_1_v5_gn_8_137620_novel03	Lsat_1_v5_gn_8_137620_novel01,Lsat_1_v5_gn_8_137620_novel04,Lsat_1_v5_gn_8_137620_novel05,Lsat_1_v5_gn_8_137620_novel02,Lsat_1_v5_gn_8_137620_novel03
Dovetail_09Sept_Map_inspected_12_07_2015_1_v8_lg_8	Lsat_1_v5_gn_8_116820	-	A3	179953868-179953834	Lsat_1_v5_gn_8_116820_novel02	Lsat_1_v5_gn_8_116820_novel05,Lsat_1_v5_gn_8_116820_novel04,Lsat_1_v5_gn_8_116820_novel07,Lsat_1_v5_gn_8_116820_novel08,Lsat_1_v5_gn_8_116820_novel01,Lsat_1_v5_gn_8_116820_novel03,Lsat_1_v5_gn_8_116820_novel09,Lsat_1_v5_gn_8_116820_novel11,Lsat_1_v5_gn_8_116820_novel12,Lsat_1_v5_gn_8_116820_novel02
Dovetail_09Sept_Map_inspected_12_07_2015_1_v8_lg_8	Lsat_1_v5_gn_8_116820	-	A3	179954229-179954226	Lsat_1_v5_gn_8_116820_novel05,Lsat_1_v5_gn_8_116820_novel01	Lsat_1_v5_gn_8_116820_novel04,Lsat_1_v5_gn_8_116820_novel02,Lsat_1_v5_gn_8_116820_novel07,Lsat_1_v5_gn_8_116820_novel08,Lsat_1_v5_gn_8_116820_novel03,Lsat_1_v5_gn_8_116820_novel11,Lsat_1_v5_gn_8_116820_novel10,Lsat_1_v5_gn_8_116820_novel05,Lsat_1_v5_gn_8_116820_novel01,Lsat_1_v5_gn_8_116820_novel12
Dovetail_09Sept_Map_inspected_12_07_2015_1_v8_lg_8	Lsat_1_v5_gn_8_1221	-	A3	1504697-1504694	Lsat_1_v5_gn_8_1221_novel02	Lsat_1_v5_gn_8_1221_novel04,Lsat_1_v5_gn_8_1221_novel02,Lsat_1_v5_gn_8_1221_novel03
Dovetail_09Sept_Map_inspected_12_07_2015_1_v8_lg_8	Lsat_1_v5_gn_8_1221	-	A3	1505323-1505279	Lsat_1_v5_gn_8_1221_novel03	Lsat_1_v5_gn_8_1221_novel04,Lsat_1_v5_gn_8_1221_novel03
Dovetail_09Sept_Map_inspected_12_07_2015_1_v8_lg_8	Lsat_1_v5_gn_8_40260	-	A3	56341716-56341711	Lsat_1_v5_gn_8_40260_novel03	Lsat_1_v5_gn_8_40260_novel01,Lsat_1_v5_gn_8_40260_novel04,Lsat_1_v5_gn_8_40260_novel05,Lsat_1_v5_gn_8_40260.MRNA1_,Lsat_1_v5_gn_8_40260_novel06,Lsat_1_v5_gn_8_40260_novel08,Lsat_1_v5_gn_8_40260_novel02,Lsat_1_v5_gn_8_40260_novel03
Dovetail_09Sept_Map_inspected_12_07_2015_1_v8_lg_8	Lsat_1_v5_gn_8_40260	-	A3	56342243-56342221	Lsat_1_v5_gn_8_40260_novel04	Lsat_1_v5_gn_8_40260_novel01,Lsat_1_v5_gn_8_40260_novel02,Lsat_1_v5_gn_8_40260_novel03,Lsat_1_v5_gn_8_40260_novel05,Lsat_1_v5_gn_8_40260.MRNA1_,Lsat_1_v5_gn_8_40260_novel06,Lsat_1_v5_gn_8_40260_novel08,Lsat_1_v5_gn_8_40260_novel04
Dovetail_09Sept_Map_inspected_12_07_2015_1_v8_lg_8	Lsat_1_v5_gn_8_15301	-	A3	19893251-19893248	Lsat_1_v5_gn_8_15301_novel01	Lsat_1_v5_gn_8_15301_novel02,Lsat_1_v5_gn_8_15301_novel01
Dovetail_09Sept_Map_inspected_12_07_2015_1_v8_lg_8	Lsat_1_v5_gn_8_21460	-	A3	26473041-26472945	Lsat_1_v5_gn_8_21460_novel08	Lsat_1_v5_gn_8_21460_novel05,Lsat_1_v5_gn_8_21460_novel08
Dovetail_09Sept_Map_inspected_12_07_2015_1_v8_lg_8	Lsat_1_v5_gn_8_11621	-	A3	16510900-16510893	Lsat_1_v5_gn_8_11621_novel01	Lsat_1_v5_gn_8_11621_novel02,Lsat_1_v5_gn_8_11621_novel01
Dovetail_09Sept_Map_inspected_12_07_2015_1_v8_lg_8	Lsat_1_v5_gn_8_62521	-	A3	84782834-84782816	Lsat_1_v5_gn_8_62521_novel03	Lsat_1_v5_gn_8_62521_novel01,Lsat_1_v5_gn_8_62521_novel03,Lsat_1_v5_gn_8_62521_novel02
Dovetail_09Sept_Map_inspected_12_07_2015_1_v8_lg_8	Lsat_1_v5_gn_8_62521	-	A3	84780428-84780423	Lsat_1_v5_gn_8_62521_novel01	Lsat_1_v5_gn_8_62521_novel03,Lsat_1_v5_gn_8_62521_novel02,Lsat_1_v5_gn_8_62521_novel01
Dovetail_09Sept_Map_inspected_12_07_2015_1_v8_lg_8	Lsat_1_v5_gn_8_86460	-	A3	124602309-124602282	Lsat_1_v5_gn_8_86460_novel02	Lsat_1_v5_gn_8_86460.MRNA1_,Lsat_1_v5_gn_8_86460_novel01,Lsat_1_v5_gn_8_86460_novel02
Dovetail_09Sept_Map_inspected_12_07_2015_1_v8_lg_8	Lsat_1_v5_gn_8_159661	-	A3	278212581-278212568	Lsat_1_v5_gn_8_159661_novel03	Lsat_1_v5_gn_8_159661.MRNA1_,Lsat_1_v5_gn_8_159661_novel03
Dovetail_09Sept_Map_inspected_12_07_2015_1_v8_lg_8	Lsat_1_v5_gn_8_22761	-	A3	28083901-28083891	Lsat_1_v5_gn_8_22761_novel03	Lsat_1_v5_gn_8_22761.MRNA1_,Lsat_1_v5_gn_8_22761_novel01,Lsat_1_v5_gn_8_22761_novel04,Lsat_1_v5_gn_8_22761_novel05,Lsat_1_v5_gn_8_22761_novel03
Dovetail_09Sept_Map_inspected_12_07_2015_1_v8_lg_8	Lsat_1_v5_gn_8_22761	-	A3	28084783-28084776	Lsat_1_v5_gn_8_22761_novel06	Lsat_1_v5_gn_8_22761.MRNA1_,Lsat_1_v5_gn_8_22761_novel03,Lsat_1_v5_gn_8_22761_novel06,Lsat_1_v5_gn_8_22761_novel05
Dovetail_09Sept_Map_inspected_12_07_2015_1_v8_lg_8	Lsat_1_v5_gn_8_22761	-	A3	28082948-28082932	Lsat_1_v5_gn_8_22761_novel06,Lsat_1_v5_gn_8_22761_novel04,Lsat_1_v5_gn_8_22761_novel01	Lsat_1_v5_gn_8_22761_novel03,Lsat_1_v5_gn_8_22761_novel05,Lsat_1_v5_gn_8_22761.MRNA1_,Lsat_1_v5_gn_8_22761_novel06,Lsat_1_v5_gn_8_22761_novel01,Lsat_1_v5_gn_8_22761_novel04
Dovetail_09Sept_Map_inspected_12_07_2015_1_v8_lg_8	Lsat_1_v5_gn_8_35321	-	A3	47458271-47458248	Lsat_1_v5_gn_8_35321_novel02	Lsat_1_v5_gn_8_35321_novel01,Lsat_1_v5_gn_8_35321_novel02
Dovetail_09Sept_Map_inspected_12_07_2015_1_v8_lg_8	Lsat_1_v5_gn_8_157680	-	A3	275863186-275863134	Lsat_1_v5_gn_8_157680_novel03	Lsat_1_v5_gn_8_157680.MRNA1_,Lsat_1_v5_gn_8_157680_novel01,Lsat_1_v5_gn_8_157680_novel06,Lsat_1_v5_gn_8_157680_novel08,Lsat_1_v5_gn_8_157680_novel09,Lsat_1_v5_gn_8_157680_novel10,Lsat_1_v5_gn_8_157680_novel12,Lsat_1_v5_gn_8_157680_novel14,Lsat_1_v5_gn_8_157680_novel15,Lsat_1_v5_gn_8_157680_novel03
Dovetail_09Sept_Map_inspected_12_07_2015_1_v8_lg_8	Lsat_1_v5_gn_8_157680	-	A3	275863186-275863141	Lsat_1_v5_gn_8_157680_novel05	Lsat_1_v5_gn_8_157680.MRNA1_,Lsat_1_v5_gn_8_157680_novel01,Lsat_1_v5_gn_8_157680_novel06,Lsat_1_v5_gn_8_157680_novel08,Lsat_1_v5_gn_8_157680_novel09,Lsat_1_v5_gn_8_157680_novel10,Lsat_1_v5_gn_8_157680_novel12,Lsat_1_v5_gn_8_157680_novel14,Lsat_1_v5_gn_8_157680_novel15,Lsat_1_v5_gn_8_157680_novel05
Dovetail_09Sept_Map_inspected_12_07_2015_1_v8_lg_8	Lsat_1_v5_gn_8_157680	-	A3	275863141-275863134	Lsat_1_v5_gn_8_157680_novel03	Lsat_1_v5_gn_8_157680_novel05,Lsat_1_v5_gn_8_157680_novel03
Dovetail_09Sept_Map_inspected_12_07_2015_1_v8_lg_8	Lsat_1_v5_gn_8_40400	-	A3	56108141-56108127	Lsat_1_v5_gn_8_40400_novel02	Lsat_1_v5_gn_8_40400_novel01,Lsat_1_v5_gn_8_40400_novel03,Lsat_1_v5_gn_8_40400_novel02
Dovetail_09Sept_Map_inspected_12_07_2015_1_v8_lg_8	Lsat_1_v5_gn_8_261	-	A3	2285649-2285589	Lsat_1_v5_gn_8_261_novel02	Lsat_1_v5_gn_8_261_novel01,Lsat_1_v5_gn_8_261_novel09,Lsat_1_v5_gn_8_261_novel10,Lsat_1_v5_gn_8_261_novel12,Lsat_1_v5_gn_8_261.MRNA1_,Lsat_1_v5_gn_8_261_novel15,Lsat_1_v5_gn_8_261_novel17,Lsat_1_v5_gn_8_261_novel24,Lsat_1_v5_gn_8_261_novel25,Lsat_1_v5_gn_8_261_novel18,Lsat_1_v5_gn_8_261_novel27,Lsat_1_v5_gn_8_261_novel29,Lsat_1_v5_gn_8_261_novel31,Lsat_1_v5_gn_8_261_novel28,Lsat_1_v5_gn_8_261_nov…
Dovetail_09Sept_Map_inspected_12_07_2015_1_v8_lg_8	Lsat_1_v5_gn_8_261	-	A3	2288412-2288392	Lsat_1_v5_gn_8_261_novel01,Lsat_1_v5_gn_8_261_novel02,Lsat_1_v5_gn_8_261_novel03,Lsat_1_v5_gn_8_261_novel04,Lsat_1_v5_gn_8_261_novel05,Lsat_1_v5_gn_8_261_novel06,Lsat_1_v5_gn_8_261_novel29,Lsat_1_v5_gn_8_261_novel26,Lsat_1_v5_gn_8_261_novel09,Lsat_1_v5_gn_8_261_novel24,Lsat_1_v5_gn_8_261_novel25,Lsat_1_v5_gn_8_261_novel22,Lsat_1_v5_gn_8_261_novel23,Lsat_1_v5_gn_8_261_novel20,Lsat_1_v5_gn_8_261_no…	Lsat_1_v5_gn_8_261_novel17,Lsat_1_v5_gn_8_261_novel01,Lsat_1_v5_gn_8_261_novel04,Lsat_1_v5_gn_8_261_novel05,Lsat_1_v5_gn_8_261_novel09,Lsat_1_v5_gn_8_261_novel10,Lsat_1_v5_gn_8_261_novel14,Lsat_1_v5_gn_8_261_novel06,Lsat_1_v5_gn_8_261.MRNA1_,Lsat_1_v5_gn_8_261_novel15,Lsat_1_v5_gn_8_261_novel16,Lsat_1_v5_gn_8_261_novel20,Lsat_1_v5_gn_8_261_novel24,Lsat_1_v5_gn_8_261_novel21,Lsat_1_v5_gn_8_261_nov…
Dovetail_09Sept_Map_inspected_12_07_2015_1_v8_lg_8	Lsat_1_v5_gn_8_13760	-	A3	14307052-14307027	Lsat_1_v5_gn_8_13760_novel02	Lsat_1_v5_gn_8_13760_novel01,Lsat_1_v5_gn_8_13760_novel02
Dovetail_09Sept_Map_inspected_12_07_2015_1_v8_lg_8	Lsat_1_v5_gn_8_13760	-	A3	14305641-14305575	Lsat_1_v5_gn_8_13760_novel01	Lsat_1_v5_gn_8_13760_novel02,Lsat_1_v5_gn_8_13760_novel01
Dovetail_09Sept_Map_inspected_12_07_2015_1_v8_lg_8	Lsat_1_v5_gn_8_103501	-	A3	154460199-154460152	Lsat_1_v5_gn_8_103501_novel01	Lsat_1_v5_gn_8_103501.MRNA1_,Lsat_1_v5_gn_8_103501_novel01
Dovetail_09Sept_Map_inspected_12_07_2015_1_v8_lg_8	Lsat_1_v5_gn_8_67801	-	A3	96632270-96632241	Lsat_1_v5_gn_8_67801_novel01	Lsat_1_v5_gn_8_67801_novel02,Lsat_1_v5_gn_8_67801_novel03,Lsat_1_v5_gn_8_67801_novel01
Dovetail_09Sept_Map_inspected_12_07_2015_1_v8_lg_8	Lsat_1_v5_gn_8_49901	-	A3	67839103-67839042	Lsat_1_v5_gn_8_49901_novel01	Lsat_1_v5_gn_8_49901.MRNA1_,Lsat_1_v5_gn_8_49901_novel02,Lsat_1_v5_gn_8_49901_novel01
Dovetail_09Sept_Map_inspected_12_07_2015_1_v8_lg_8	Lsat_1_v5_gn_8_89101	-	A3	128531352-128531349	Lsat_1_v5_gn_8_89101_novel02,Lsat_1_v5_gn_8_89101_novel03	Lsat_1_v5_gn_8_89101_novel01,Lsat_1_v5_gn_8_89101_novel04,Lsat_1_v5_gn_8_89101_novel06,Lsat_1_v5_gn_8_89101_novel02,Lsat_1_v5_gn_8_89101_novel03,Lsat_1_v5_gn_8_89101_novel05
Dovetail_09Sept_Map_inspected_12_07_2015_1_v8_lg_8	Lsat_1_v5_gn_8_146920	-	A3	244150960-244150949	Lsat_1_v5_gn_8_146920_novel13,Lsat_1_v5_gn_8_146920.MRNA1_	Lsat_1_v5_gn_8_146920_novel02,Lsat_1_v5_gn_8_146920.MRNA1_,Lsat_1_v5_gn_8_146920_novel10,Lsat_1_v5_gn_8_146920_novel13
Dovetail_09Sept_Map_inspected_12_07_2015_1_v8_lg_8	Lsat_1_v5_gn_8_28160	-	A3	35589194-35589189	Lsat_1_v5_gn_8_28160_novel09	Lsat_1_v5_gn_8_28160_novel01,Lsat_1_v5_gn_8_28160_novel09
Dovetail_09Sept_Map_inspected_12_07_2015_1_v8_lg_8	Lsat_1_v5_gn_8_28160	-	A3	35589199-35589194	Lsat_1_v5_gn_8_28160_novel01	Lsat_1_v5_gn_8_28160_novel02,Lsat_1_v5_gn_8_28160_novel03,Lsat_1_v5_gn_8_28160_novel04,Lsat_1_v5_gn_8_28160_novel05,Lsat_1_v5_gn_8_28160_novel06,Lsat_1_v5_gn_8_28160_novel07,Lsat_1_v5_gn_8_28160_novel08,Lsat_1_v5_gn_8_28160_novel10,Lsat_1_v5_gn_8_28160_novel12,Lsat_1_v5_gn_8_28160_novel11,Lsat_1_v5_gn_8_28160_novel13,Lsat_1_v5_gn_8_28160_novel14,Lsat_1_v5_gn_8_28160.MRNA1_,Lsat_1_v5_gn_8_28160_no…
Dovetail_09Sept_Map_inspected_12_07_2015_1_v8_lg_8	Lsat_1_v5_gn_8_28160	-	A3	35589199-35589189	Lsat_1_v5_gn_8_28160_novel09	Lsat_1_v5_gn_8_28160_novel02,Lsat_1_v5_gn_8_28160_novel03,Lsat_1_v5_gn_8_28160_novel04,Lsat_1_v5_gn_8_28160_novel05,Lsat_1_v5_gn_8_28160_novel06,Lsat_1_v5_gn_8_28160_novel07,Lsat_1_v5_gn_8_28160_novel08,Lsat_1_v5_gn_8_28160_novel10,Lsat_1_v5_gn_8_28160_novel12,Lsat_1_v5_gn_8_28160_novel11,Lsat_1_v5_gn_8_28160_novel13,Lsat_1_v5_gn_8_28160_novel14,Lsat_1_v5_gn_8_28160.MRNA1_,Lsat_1_v5_gn_8_28160_no…
Dovetail_09Sept_Map_inspected_12_07_2015_1_v8_lg_8	Lsat_1_v5_gn_8_54500	-	A3	76187488-76187483	Lsat_1_v5_gn_8_54500_novel06,Lsat_1_v5_gn_8_54500_novel05,Lsat_1_v5_gn_8_54500_novel03,Lsat_1_v5_gn_8_54500_novel02	Lsat_1_v5_gn_8_54500_novel04,Lsat_1_v5_gn_8_54500_novel01,Lsat_1_v5_gn_8_54500_novel02,Lsat_1_v5_gn_8_54500_novel03,Lsat_1_v5_gn_8_54500_novel05,Lsat_1_v5_gn_8_54500_novel06
Dovetail_09Sept_Map_inspected_12_07_2015_1_v8_lg_8	Lsat_1_v5_gn_8_54500	-	A3	76189336-76188738	Lsat_1_v5_gn_8_54500_novel06,Lsat_1_v5_gn_8_54500_novel05,Lsat_1_v5_gn_8_54500_novel03,Lsat_1_v5_gn_8_54500_novel02	Lsat_1_v5_gn_8_54500_novel04,Lsat_1_v5_gn_8_54500_novel01,Lsat_1_v5_gn_8_54500_novel02,Lsat_1_v5_gn_8_54500_novel03,Lsat_1_v5_gn_8_54500_novel05,Lsat_1_v5_gn_8_54500_novel06
Dovetail_09Sept_Map_inspected_12_07_2015_1_v8_lg_8	Lsat_1_v5_gn_8_19801	-	A3	25787533-25787527	Lsat_1_v5_gn_8_19801_novel01	Lsat_1_v5_gn_8_19801_novel02,Lsat_1_v5_gn_8_19801_novel01
Dovetail_09Sept_Map_inspected_12_07_2015_1_v8_lg_8	Lsat_1_v5_gn_8_82180	-	A3	118085973-118085969	Lsat_1_v5_gn_8_82180_novel02	Lsat_1_v5_gn_8_82180_novel01,Lsat_1_v5_gn_8_82180.MRNA1_,Lsat_1_v5_gn_8_82180_novel02
Dovetail_09Sept_Map_inspected_12_07_2015_1_v8_lg_8	Lsat_1_v5_gn_8_43581	-	A3	60358439-60358425	Lsat_1_v5_gn_8_43581_novel03	Lsat_1_v5_gn_8_43581_novel02,Lsat_1_v5_gn_8_43581_novel07,Lsat_1_v5_gn_8_43581_novel09,Lsat_1_v5_gn_8_43581_novel04,Lsat_1_v5_gn_8_43581_novel12,Lsat_1_v5_gn_8_43581_novel08,Lsat_1_v5_gn_8_43581_novel10,Lsat_1_v5_gn_8_43581_novel13,Lsat_1_v5_gn_8_43581_novel14,Lsat_1_v5_gn_8_43581_novel15,Lsat_1_v5_gn_8_43581_novel16,Lsat_1_v5_gn_8_43581_novel17,Lsat_1_v5_gn_8_43581_novel01,Lsat_1_v5_gn_8_43581_n…
Dovetail_09Sept_Map_inspected_12_07_2015_1_v8_lg_8	Lsat_1_v5_gn_8_39220	-	A3	52371153-52371108	Lsat_1_v5_gn_8_39220_novel17	Lsat_1_v5_gn_8_39220_novel13,Lsat_1_v5_gn_8_39220_novel03,Lsat_1_v5_gn_8_39220_novel17
Dovetail_09Sept_Map_inspected_12_07_2015_1_v8_lg_8	Lsat_1_v5_gn_8_141761	-	A3	233936195-233936191	Lsat_1_v5_gn_8_141761_novel18	Lsat_1_v5_gn_8_141761_novel01,Lsat_1_v5_gn_8_141761_novel02,Lsat_1_v5_gn_8_141761_novel04,Lsat_1_v5_gn_8_141761_novel07,Lsat_1_v5_gn_8_141761_novel09,Lsat_1_v5_gn_8_141761_novel03,Lsat_1_v5_gn_8_141761_novel10,Lsat_1_v5_gn_8_141761_novel11,Lsat_1_v5_gn_8_141761.MRNA1_,Lsat_1_v5_gn_8_141761_novel14,Lsat_1_v5_gn_8_141761_novel15,Lsat_1_v5_gn_8_141761_novel17,Lsat_1_v5_gn_8_141761_novel16,Lsat_1_v5_…
Dovetail_09Sept_Map_inspected_12_07_2015_1_v8_lg_8	Lsat_1_v5_gn_8_141761	-	A3	233938488-233938478	Lsat_1_v5_gn_8_141761_novel21	Lsat_1_v5_gn_8_141761_novel01,Lsat_1_v5_gn_8_141761_novel02,Lsat_1_v5_gn_8_141761_novel04,Lsat_1_v5_gn_8_141761_novel09,Lsat_1_v5_gn_8_141761_novel03,Lsat_1_v5_gn_8_141761_novel08,Lsat_1_v5_gn_8_141761_novel11,Lsat_1_v5_gn_8_141761.MRNA1_,Lsat_1_v5_gn_8_141761_novel15,Lsat_1_v5_gn_8_141761_novel17,Lsat_1_v5_gn_8_141761_novel18,Lsat_1_v5_gn_8_141761_novel16,Lsat_1_v5_gn_8_141761_novel12,Lsat_1_v5_…
Dovetail_09Sept_Map_inspected_12_07_2015_1_v8_lg_8	Lsat_1_v5_gn_8_141761	-	A3	233935445-233935424	Lsat_1_v5_gn_8_141761_novel15,Lsat_1_v5_gn_8_141761_novel14,Lsat_1_v5_gn_8_141761_novel04,Lsat_1_v5_gn_8_141761_novel16,Lsat_1_v5_gn_8_141761_novel02,Lsat_1_v5_gn_8_141761_novel03,Lsat_1_v5_gn_8_141761_novel07,Lsat_1_v5_gn_8_141761_novel19,Lsat_1_v5_gn_8_141761_novel18,Lsat_1_v5_gn_8_141761_novel08,Lsat_1_v5_gn_8_141761_novel09,Lsat_1_v5_gn_8_141761_novel11,Lsat_1_v5_gn_8_141761_novel20,Lsat_1_v5…	Lsat_1_v5_gn_8_141761_novel13,Lsat_1_v5_gn_8_141761_novel01,Lsat_1_v5_gn_8_141761_novel02,Lsat_1_v5_gn_8_141761_novel04,Lsat_1_v5_gn_8_141761_novel07,Lsat_1_v5_gn_8_141761_novel09,Lsat_1_v5_gn_8_141761_novel03,Lsat_1_v5_gn_8_141761_novel08,Lsat_1_v5_gn_8_141761_novel10,Lsat_1_v5_gn_8_141761_novel11,Lsat_1_v5_gn_8_141761.MRNA1_,Lsat_1_v5_gn_8_141761_novel14,Lsat_1_v5_gn_8_141761_novel15,Lsat_1_v5_…
Dovetail_09Sept_Map_inspected_12_07_2015_1_v8_lg_8	Lsat_1_v5_gn_8_60041	-	A3	86595919-86595892	Lsat_1_v5_gn_8_60041_novel01	Lsat_1_v5_gn_8_60041_novel02,Lsat_1_v5_gn_8_60041_novel01,Lsat_1_v5_gn_8_60041_novel03
Dovetail_09Sept_Map_inspected_12_07_2015_1_v8_lg_8	Lsat_1_v5_gn_8_119540	-	A3	183846202-183846192	Lsat_1_v5_gn_8_119540_novel17	Lsat_1_v5_gn_8_119540_novel05,Lsat_1_v5_gn_8_119540_novel03,Lsat_1_v5_gn_8_119540_novel06,Lsat_1_v5_gn_8_119540_novel02,Lsat_1_v5_gn_8_119540_novel08,Lsat_1_v5_gn_8_119540_novel14,Lsat_1_v5_gn_8_119540_novel01,Lsat_1_v5_gn_8_119540_novel15,Lsat_1_v5_gn_8_119540_novel16,Lsat_1_v5_gn_8_119540_novel11,Lsat_1_v5_gn_8_119540_novel18,Lsat_1_v5_gn_8_119540_novel19,Lsat_1_v5_gn_8_119540_novel21,Lsat_1_v5…
Dovetail_09Sept_Map_inspected_12_07_2015_1_v8_lg_8	Lsat_1_v5_gn_8_119540	-	A3	183848470-183848255	Lsat_1_v5_gn_8_119540_novel11	Lsat_1_v5_gn_8_119540_novel05,Lsat_1_v5_gn_8_119540_novel03,Lsat_1_v5_gn_8_119540_novel06,Lsat_1_v5_gn_8_119540_novel02,Lsat_1_v5_gn_8_119540_novel08,Lsat_1_v5_gn_8_119540_novel14,Lsat_1_v5_gn_8_119540_novel01,Lsat_1_v5_gn_8_119540_novel15,Lsat_1_v5_gn_8_119540_novel17,Lsat_1_v5_gn_8_119540_novel16,Lsat_1_v5_gn_8_119540_novel19,Lsat_1_v5_gn_8_119540_novel21,Lsat_1_v5_gn_8_119540_novel09,Lsat_1_v5…
Dovetail_09Sept_Map_inspected_12_07_2015_1_v8_lg_8	Lsat_1_v5_gn_8_119540	-	A3	183848894-183848884	Lsat_1_v5_gn_8_119540_novel15,Lsat_1_v5_gn_8_119540_novel14,Lsat_1_v5_gn_8_119540_novel17,Lsat_1_v5_gn_8_119540_novel13,Lsat_1_v5_gn_8_119540_novel12,Lsat_1_v5_gn_8_119540_novel19,Lsat_1_v5_gn_8_119540_novel04,Lsat_1_v5_gn_8_119540_novel08,Lsat_1_v5_gn_8_119540_novel05,Lsat_1_v5_gn_8_119540_novel28,Lsat_1_v5_gn_8_119540_novel29,Lsat_1_v5_gn_8_119540_novel24,Lsat_1_v5_gn_8_119540_novel02,Lsat_1_v5…	Lsat_1_v5_gn_8_119540_novel03,Lsat_1_v5_gn_8_119540_novel16,Lsat_1_v5_gn_8_119540_novel11,Lsat_1_v5_gn_8_119540_novel09,Lsat_1_v5_gn_8_119540_novel10,Lsat_1_v5_gn_8_119540_novel26,Lsat_1_v5_gn_8_119540_novel05,Lsat_1_v5_gn_8_119540_novel06,Lsat_1_v5_gn_8_119540_novel02,Lsat_1_v5_gn_8_119540_novel08,Lsat_1_v5_gn_8_119540_novel14,Lsat_1_v5_gn_8_119540_novel01,Lsat_1_v5_gn_8_119540_novel15,Lsat_1_v5…
Dovetail_09Sept_Map_inspected_12_07_2015_1_v8_lg_8	Lsat_1_v5_gn_8_119540	-	A3	183847215-183846399	Lsat_1_v5_gn_8_119540_novel12	Lsat_1_v5_gn_8_119540_novel11,Lsat_1_v5_gn_8_119540_novel19,Lsat_1_v5_gn_8_119540_novel13,Lsat_1_v5_gn_8_119540_novel23,Lsat_1_v5_gn_8_119540_novel10,Lsat_1_v5_gn_8_119540_novel12
Dovetail_09Sept_Map_inspected_12_07_2015_1_v8_lg_8	Lsat_1_v5_gn_8_123101	-	A3	189531316-189529869	Lsat_1_v5_gn_8_123101_novel10	Lsat_1_v5_gn_8_123101_novel08,Lsat_1_v5_gn_8_123101_novel13,Lsat_1_v5_gn_8_123101_novel10,Lsat_1_v5_gn_8_123101_novel12
Dovetail_09Sept_Map_inspected_12_07_2015_1_v8_lg_8	Lsat_1_v5_gn_8_123101	-	A3	189531544-189531316	Lsat_1_v5_gn_8_123101_novel13	Lsat_1_v5_gn_8_123101_novel09,Lsat_1_v5_gn_8_123101_novel14,Lsat_1_v5_gn_8_123101_novel08,Lsat_1_v5_gn_8_123101_novel13
Dovetail_09Sept_Map_inspected_12_07_2015_1_v8_lg_8	Lsat_1_v5_gn_8_123101	-	A3	189531544-189529869	Lsat_1_v5_gn_8_123101_novel10	Lsat_1_v5_gn_8_123101_novel09,Lsat_1_v5_gn_8_123101_novel10,Lsat_1_v5_gn_8_123101_novel12
Dovetail_09Sept_Map_inspected_12_07_2015_1_v8_lg_8	Lsat_1_v5_gn_8_116121	-	A3	178878572-178878549	Lsat_1_v5_gn_8_116121_novel01	Lsat_1_v5_gn_8_116121_novel02,Lsat_1_v5_gn_8_116121_novel03,Lsat_1_v5_gn_8_116121_novel01,Lsat_1_v5_gn_8_116121.MRNA1_
Dovetail_09Sept_Map_inspected_12_07_2015_1_v8_lg_8	Lsat_1_v5_gn_0_32260	-	A3	263944974-263944969	Lsat_1_v5_gn_0_32260_novel02	Lsat_1_v5_gn_0_32260_novel01,Lsat_1_v5_gn_0_32260_novel02
Dovetail_09Sept_Map_inspected_12_07_2015_1_v8_lg_8	Lsat_1_v5_gn_0_32260	-	A3	263945793-263945782	Lsat_1_v5_gn_0_32260_novel02	Lsat_1_v5_gn_0_32260_novel01,Lsat_1_v5_gn_0_32260_novel02
Dovetail_09Sept_Map_inspected_12_07_2015_1_v8_lg_8	Lsat_1_v5_gn_8_12740	-	A3	16318238-16318235	Lsat_1_v5_gn_8_12740_novel117	Lsat_1_v5_gn_8_12740_novel01,Lsat_1_v5_gn_8_12740_novel50,Lsat_1_v5_gn_8_12740_novel52,Lsat_1_v5_gn_8_12740_novel55,Lsat_1_v5_gn_8_12740_novel43,Lsat_1_v5_gn_8_12740_novel61,Lsat_1_v5_gn_8_12740_novel32,Lsat_1_v5_gn_8_12740_novel02,Lsat_1_v5_gn_8_12740_novel62,Lsat_1_v5_gn_8_12740_novel67,Lsat_1_v5_gn_8_12740_novel36,Lsat_1_v5_gn_8_12740_novel03,Lsat_1_v5_gn_8_12740.MRNA1_,Lsat_1_v5_gn_8_12740_no…
Dovetail_09Sept_Map_inspected_12_07_2015_1_v8_lg_8	Lsat_1_v5_gn_8_12740	-	A3	16322778-16322774	Lsat_1_v5_gn_8_12740_novel24	Lsat_1_v5_gn_8_12740_novel01,Lsat_1_v5_gn_8_12740_novel50,Lsat_1_v5_gn_8_12740_novel52,Lsat_1_v5_gn_8_12740_novel55,Lsat_1_v5_gn_8_12740_novel43,Lsat_1_v5_gn_8_12740_novel32,Lsat_1_v5_gn_8_12740_novel02,Lsat_1_v5_gn_8_12740_novel62,Lsat_1_v5_gn_8_12740_novel67,Lsat_1_v5_gn_8_12740_novel36,Lsat_1_v5_gn_8_12740_novel03,Lsat_1_v5_gn_8_12740.MRNA1_,Lsat_1_v5_gn_8_12740_novel70,Lsat_1_v5_gn_8_12740_no…
Dovetail_09Sept_Map_inspected_12_07_2015_1_v8_lg_8	Lsat_1_v5_gn_8_12740	-	A3	16323920-16323868	Lsat_1_v5_gn_8_12740_novel11	Lsat_1_v5_gn_8_12740_novel01,Lsat_1_v5_gn_8_12740_novel50,Lsat_1_v5_gn_8_12740_novel52,Lsat_1_v5_gn_8_12740_novel55,Lsat_1_v5_gn_8_12740_novel43,Lsat_1_v5_gn_8_12740_novel32,Lsat_1_v5_gn_8_12740_novel02,Lsat_1_v5_gn_8_12740_novel67,Lsat_1_v5_gn_8_12740_novel36,Lsat_1_v5_gn_8_12740.MRNA1_,Lsat_1_v5_gn_8_12740_novel70,Lsat_1_v5_gn_8_12740_novel48,Lsat_1_v5_gn_8_12740_novel33,Lsat_1_v5_gn_8_12740_no…
Dovetail_09Sept_Map_inspected_12_07_2015_1_v8_lg_8	Lsat_1_v5_gn_8_12740	-	A3	16323920-16323896	Lsat_1_v5_gn_8_12740_novel31	Lsat_1_v5_gn_8_12740_novel01,Lsat_1_v5_gn_8_12740_novel50,Lsat_1_v5_gn_8_12740_novel52,Lsat_1_v5_gn_8_12740_novel55,Lsat_1_v5_gn_8_12740_novel43,Lsat_1_v5_gn_8_12740_novel32,Lsat_1_v5_gn_8_12740_novel02,Lsat_1_v5_gn_8_12740_novel67,Lsat_1_v5_gn_8_12740_novel36,Lsat_1_v5_gn_8_12740.MRNA1_,Lsat_1_v5_gn_8_12740_novel70,Lsat_1_v5_gn_8_12740_novel48,Lsat_1_v5_gn_8_12740_novel33,Lsat_1_v5_gn_8_12740_no…
Dovetail_09Sept_Map_inspected_12_07_2015_1_v8_lg_8	Lsat_1_v5_gn_8_12740	-	A3	16324079-16324077	Lsat_1_v5_gn_8_12740_novel78	Lsat_1_v5_gn_8_12740_novel01,Lsat_1_v5_gn_8_12740_novel50,Lsat_1_v5_gn_8_12740_novel52,Lsat_1_v5_gn_8_12740_novel55,Lsat_1_v5_gn_8_12740_novel43,Lsat_1_v5_gn_8_12740_novel32,Lsat_1_v5_gn_8_12740_novel02,Lsat_1_v5_gn_8_12740_novel67,Lsat_1_v5_gn_8_12740_novel36,Lsat_1_v5_gn_8_12740_novel03,Lsat_1_v5_gn_8_12740.MRNA1_,Lsat_1_v5_gn_8_12740_novel70,Lsat_1_v5_gn_8_12740_novel48,Lsat_1_v5_gn_8_12740_no…
Dovetail_09Sept_Map_inspected_12_07_2015_1_v8_lg_8	Lsat_1_v5_gn_8_12740	-	A3	16326347-16326345	Lsat_1_v5_gn_8_12740_novel41	Lsat_1_v5_gn_8_12740_novel01,Lsat_1_v5_gn_8_12740_novel50,Lsat_1_v5_gn_8_12740_novel55,Lsat_1_v5_gn_8_12740_novel43,Lsat_1_v5_gn_8_12740_novel02,Lsat_1_v5_gn_8_12740_novel36,Lsat_1_v5_gn_8_12740_novel03,Lsat_1_v5_gn_8_12740.MRNA1_,Lsat_1_v5_gn_8_12740_novel48,Lsat_1_v5_gn_8_12740_novel04,Lsat_1_v5_gn_8_12740_novel05,Lsat_1_v5_gn_8_12740_novel80,Lsat_1_v5_gn_8_12740_novel56,Lsat_1_v5_gn_8_12740_no…
Dovetail_09Sept_Map_inspected_12_07_2015_1_v8_lg_8	Lsat_1_v5_gn_8_12740	-	A3	16326582-16326556	Lsat_1_v5_gn_8_12740_novel75	Lsat_1_v5_gn_8_12740_novel01,Lsat_1_v5_gn_8_12740_novel50,Lsat_1_v5_gn_8_12740_novel52,Lsat_1_v5_gn_8_12740_novel55,Lsat_1_v5_gn_8_12740_novel43,Lsat_1_v5_gn_8_12740_novel02,Lsat_1_v5_gn_8_12740_novel03,Lsat_1_v5_gn_8_12740.MRNA1_,Lsat_1_v5_gn_8_12740_novel48,Lsat_1_v5_gn_8_12740_novel04,Lsat_1_v5_gn_8_12740_novel05,Lsat_1_v5_gn_8_12740_novel80,Lsat_1_v5_gn_8_12740_novel56,Lsat_1_v5_gn_8_12740_no…
Dovetail_09Sept_Map_inspected_12_07_2015_1_v8_lg_8	Lsat_1_v5_gn_8_12740	-	A3	16322962-16322922	Lsat_1_v5_gn_8_12740_novel08	Lsat_1_v5_gn_8_12740_novel50,Lsat_1_v5_gn_8_12740_novel52,Lsat_1_v5_gn_8_12740_novel55,Lsat_1_v5_gn_8_12740_novel43,Lsat_1_v5_gn_8_12740_novel32,Lsat_1_v5_gn_8_12740_novel02,Lsat_1_v5_gn_8_12740_novel62,Lsat_1_v5_gn_8_12740_novel67,Lsat_1_v5_gn_8_12740_novel36,Lsat_1_v5_gn_8_12740_novel03,Lsat_1_v5_gn_8_12740.MRNA1_,Lsat_1_v5_gn_8_12740_novel70,Lsat_1_v5_gn_8_12740_novel48,Lsat_1_v5_gn_8_12740_no…
Dovetail_09Sept_Map_inspected_12_07_2015_1_v8_lg_8	Lsat_1_v5_gn_8_12740	-	A3	16324684-16324670	Lsat_1_v5_gn_8_12740_novel01	Lsat_1_v5_gn_8_12740_novel50,Lsat_1_v5_gn_8_12740_novel52,Lsat_1_v5_gn_8_12740_novel55,Lsat_1_v5_gn_8_12740_novel43,Lsat_1_v5_gn_8_12740_novel32,Lsat_1_v5_gn_8_12740_novel02,Lsat_1_v5_gn_8_12740_novel36,Lsat_1_v5_gn_8_12740_novel03,Lsat_1_v5_gn_8_12740.MRNA1_,Lsat_1_v5_gn_8_12740_novel70,Lsat_1_v5_gn_8_12740_novel48,Lsat_1_v5_gn_8_12740_novel71,Lsat_1_v5_gn_8_12740_novel33,Lsat_1_v5_gn_8_12740_no…
Dovetail_09Sept_Map_inspected_12_07_2015_1_v8_lg_8	Lsat_1_v5_gn_8_12740	-	A3	16324684-16324677	Lsat_1_v5_gn_8_12740_novel23	Lsat_1_v5_gn_8_12740_novel50,Lsat_1_v5_gn_8_12740_novel52,Lsat_1_v5_gn_8_12740_novel55,Lsat_1_v5_gn_8_12740_novel43,Lsat_1_v5_gn_8_12740_novel32,Lsat_1_v5_gn_8_12740_novel02,Lsat_1_v5_gn_8_12740_novel36,Lsat_1_v5_gn_8_12740_novel03,Lsat_1_v5_gn_8_12740.MRNA1_,Lsat_1_v5_gn_8_12740_novel70,Lsat_1_v5_gn_8_12740_novel48,Lsat_1_v5_gn_8_12740_novel71,Lsat_1_v5_gn_8_12740_novel33,Lsat_1_v5_gn_8_12740_no…
Dovetail_09Sept_Map_inspected_12_07_2015_1_v8_lg_8	Lsat_1_v5_gn_8_12740	-	A3	16323929-16323920	Lsat_1_v5_gn_8_12740_novel58,Lsat_1_v5_gn_8_12740_novel54,Lsat_1_v5_gn_8_12740_novel55,Lsat_1_v5_gn_8_12740_novel56,Lsat_1_v5_gn_8_12740_novel50,Lsat_1_v5_gn_8_12740_novel52,Lsat_1_v5_gn_8_12740_novel53,Lsat_1_v5_gn_8_12740_novel85,Lsat_1_v5_gn_8_12740_novel84,Lsat_1_v5_gn_8_12740_novel48,Lsat_1_v5_gn_8_12740_novel46,Lsat_1_v5_gn_8_12740_novel45,Lsat_1_v5_gn_8_12740_novel44,Lsat_1_v5_gn_8_12740_n…	Lsat_1_v5_gn_8_12740_novel03,Lsat_1_v5_gn_8_12740_novel71,Lsat_1_v5_gn_8_12740_novel51,Lsat_1_v5_gn_8_12740_novel69,Lsat_1_v5_gn_8_12740_novel108,Lsat_1_v5_gn_8_12740_novel115,Lsat_1_v5_gn_8_12740_novel57,Lsat_1_v5_gn_8_12740_novel124,Lsat_1_v5_gn_8_12740_novel47,Lsat_1_v5_gn_8_12740_novel105,Lsat_1_v5_gn_8_12740_novel17,Lsat_1_v5_gn_8_12740_novel39,Lsat_1_v5_gn_8_12740_novel59,Lsat_1_v5_gn_8_127…
Dovetail_09Sept_Map_inspected_12_07_2015_1_v8_lg_8	Lsat_1_v5_gn_8_12740	-	A3	16323929-16323868	Lsat_1_v5_gn_8_12740_novel11	Lsat_1_v5_gn_8_12740_novel03,Lsat_1_v5_gn_8_12740_novel71,Lsat_1_v5_gn_8_12740_novel51,Lsat_1_v5_gn_8_12740_novel69,Lsat_1_v5_gn_8_12740_novel108,Lsat_1_v5_gn_8_12740_novel115,Lsat_1_v5_gn_8_12740_novel57,Lsat_1_v5_gn_8_12740_novel124,Lsat_1_v5_gn_8_12740_novel47,Lsat_1_v5_gn_8_12740_novel105,Lsat_1_v5_gn_8_12740_novel17,Lsat_1_v5_gn_8_12740_novel39,Lsat_1_v5_gn_8_12740_novel59,Lsat_1_v5_gn_8_127…
Dovetail_09Sept_Map_inspected_12_07_2015_1_v8_lg_8	Lsat_1_v5_gn_8_12740	-	A3	16323929-16323896	Lsat_1_v5_gn_8_12740_novel31	Lsat_1_v5_gn_8_12740_novel03,Lsat_1_v5_gn_8_12740_novel71,Lsat_1_v5_gn_8_12740_novel51,Lsat_1_v5_gn_8_12740_novel69,Lsat_1_v5_gn_8_12740_novel108,Lsat_1_v5_gn_8_12740_novel115,Lsat_1_v5_gn_8_12740_novel57,Lsat_1_v5_gn_8_12740_novel124,Lsat_1_v5_gn_8_12740_novel47,Lsat_1_v5_gn_8_12740_novel105,Lsat_1_v5_gn_8_12740_novel17,Lsat_1_v5_gn_8_12740_novel39,Lsat_1_v5_gn_8_12740_novel59,Lsat_1_v5_gn_8_127…
Dovetail_09Sept_Map_inspected_12_07_2015_1_v8_lg_8	Lsat_1_v5_gn_8_12740	-	A3	16324686-16324670	Lsat_1_v5_gn_8_12740_novel01	Lsat_1_v5_gn_8_12740_novel74,Lsat_1_v5_gn_8_12740_novel01
Dovetail_09Sept_Map_inspected_12_07_2015_1_v8_lg_8	Lsat_1_v5_gn_8_12740	-	A3	16324686-16324684	Lsat_1_v5_gn_8_12740_novel58,Lsat_1_v5_gn_8_12740_novel59,Lsat_1_v5_gn_8_12740_novel54,Lsat_1_v5_gn_8_12740_novel55,Lsat_1_v5_gn_8_12740_novel56,Lsat_1_v5_gn_8_12740_novel57,Lsat_1_v5_gn_8_12740_novel50,Lsat_1_v5_gn_8_12740_novel51,Lsat_1_v5_gn_8_12740_novel52,Lsat_1_v5_gn_8_12740_novel53,Lsat_1_v5_gn_8_12740_novel85,Lsat_1_v5_gn_8_12740_novel84,Lsat_1_v5_gn_8_12740_novel49,Lsat_1_v5_gn_8_12740_n…	Lsat_1_v5_gn_8_12740_novel74,Lsat_1_v5_gn_8_12740_novel50,Lsat_1_v5_gn_8_12740_novel52,Lsat_1_v5_gn_8_12740_novel55,Lsat_1_v5_gn_8_12740_novel43,Lsat_1_v5_gn_8_12740_novel32,Lsat_1_v5_gn_8_12740_novel02,Lsat_1_v5_gn_8_12740_novel36,Lsat_1_v5_gn_8_12740_novel03,Lsat_1_v5_gn_8_12740.MRNA1_,Lsat_1_v5_gn_8_12740_novel70,Lsat_1_v5_gn_8_12740_novel48,Lsat_1_v5_gn_8_12740_novel71,Lsat_1_v5_gn_8_12740_no…
Dovetail_09Sept_Map_inspected_12_07_2015_1_v8_lg_8	Lsat_1_v5_gn_8_12740	-	A3	16324686-16324677	Lsat_1_v5_gn_8_12740_novel23	Lsat_1_v5_gn_8_12740_novel74,Lsat_1_v5_gn_8_12740_novel23
Dovetail_09Sept_Map_inspected_12_07_2015_1_v8_lg_8	Lsat_1_v5_gn_8_12740	-	A3	16319245-16319240	Lsat_1_v5_gn_8_12740_novel10	Lsat_1_v5_gn_8_12740_novel45,Lsat_1_v5_gn_8_12740_novel10
Dovetail_09Sept_Map_inspected_12_07_2015_1_v8_lg_8	Lsat_1_v5_gn_8_12740	-	A3	16323094-16322957	Lsat_1_v5_gn_8_12740_novel01	Lsat_1_v5_gn_8_12740_novel13,Lsat_1_v5_gn_8_12740_novel01
Dovetail_09Sept_Map_inspected_12_07_2015_1_v8_lg_8	Lsat_1_v5_gn_8_12740	-	A3	16323094-16322963	Lsat_1_v5_gn_8_12740_novel144	Lsat_1_v5_gn_8_12740_novel13,Lsat_1_v5_gn_8_12740_novel144
Dovetail_09Sept_Map_inspected_12_07_2015_1_v8_lg_8	Lsat_1_v5_gn_8_12740	-	A3	16324677-16324670	Lsat_1_v5_gn_8_12740_novel01	Lsat_1_v5_gn_8_12740_novel23,Lsat_1_v5_gn_8_12740_novel01
Dovetail_09Sept_Map_inspected_12_07_2015_1_v8_lg_8	Lsat_1_v5_gn_8_12740	-	A3	16322963-16322957	Lsat_1_v5_gn_8_12740_novel01	Lsat_1_v5_gn_8_12740_novel144,Lsat_1_v5_gn_8_12740_novel01
Dovetail_09Sept_Map_inspected_12_07_2015_1_v8_lg_8	Lsat_1_v5_gn_8_12740	-	A3	16323896-16323868	Lsat_1_v5_gn_8_12740_novel11	Lsat_1_v5_gn_8_12740_novel31,Lsat_1_v5_gn_8_12740_novel34,Lsat_1_v5_gn_8_12740_novel11
Dovetail_09Sept_Map_inspected_12_07_2015_1_v8_lg_8	Lsat_1_v5_gn_8_94021	-	A3	135424149-135424143	Lsat_1_v5_gn_8_94021_novel01	Lsat_1_v5_gn_8_94021_novel02,Lsat_1_v5_gn_8_94021_novel01,Lsat_1_v5_gn_8_94021_novel04
Dovetail_09Sept_Map_inspected_12_07_2015_1_v8_lg_8	Lsat_1_v5_gn_8_61061	-	A3	85995920-85995910	Lsat_1_v5_gn_8_61061_novel01	Lsat_1_v5_gn_8_61061_novel02,Lsat_1_v5_gn_8_61061.MRNA1_,Lsat_1_v5_gn_8_61061_novel03,Lsat_1_v5_gn_8_61061_novel01
Dovetail_09Sept_Map_inspected_12_07_2015_1_v8_lg_8	Lsat_1_v5_gn_8_40680	-	A3	54781628-54781601	Lsat_1_v5_gn_8_40680_novel10	Lsat_1_v5_gn_8_40680_novel06,Lsat_1_v5_gn_8_40680_novel04,Lsat_1_v5_gn_8_40680_novel07,Lsat_1_v5_gn_8_40680_novel03,Lsat_1_v5_gn_8_40680_novel09,Lsat_1_v5_gn_8_40680_novel11,Lsat_1_v5_gn_8_40680_novel02,Lsat_1_v5_gn_8_40680_novel05,Lsat_1_v5_gn_8_40680_novel10
Dovetail_09Sept_Map_inspected_12_07_2015_1_v8_lg_8	Lsat_1_v5_gn_8_40680	-	A3	54783905-54782248	Lsat_1_v5_gn_8_40680_novel11,Lsat_1_v5_gn_8_40680_novel09,Lsat_1_v5_gn_8_40680_novel05,Lsat_1_v5_gn_8_40680_novel07,Lsat_1_v5_gn_8_40680_novel01,Lsat_1_v5_gn_8_40680_novel03	Lsat_1_v5_gn_8_40680_novel04,Lsat_1_v5_gn_8_40680_novel01,Lsat_1_v5_gn_8_40680_novel07,Lsat_1_v5_gn_8_40680_novel05,Lsat_1_v5_gn_8_40680_novel03,Lsat_1_v5_gn_8_40680_novel09,Lsat_1_v5_gn_8_40680_novel11,Lsat_1_v5_gn_8_40680_novel02
Dovetail_09Sept_Map_inspected_12_07_2015_1_v8_lg_8	Lsat_1_v5_gn_8_82140	-	A3	118145335-118145282	Lsat_1_v5_gn_8_82140_novel06	Lsat_1_v5_gn_8_82140_novel01,Lsat_1_v5_gn_8_82140_novel02,Lsat_1_v5_gn_8_82140_novel08,Lsat_1_v5_gn_8_82140_novel06
Dovetail_09Sept_Map_inspected_12_07_2015_1_v8_lg_8	Lsat_1_v5_gn_8_82140	-	A3	118148025-118148009	Lsat_1_v5_gn_8_82140_novel27	Lsat_1_v5_gn_8_82140_novel01,Lsat_1_v5_gn_8_82140_novel02,Lsat_1_v5_gn_8_82140_novel05,Lsat_1_v5_gn_8_82140_novel06,Lsat_1_v5_gn_8_82140_novel07,Lsat_1_v5_gn_8_82140_novel08,Lsat_1_v5_gn_8_82140_novel13,Lsat_1_v5_gn_8_82140_novel14,Lsat_1_v5_gn_8_82140_novel15,Lsat_1_v5_gn_8_82140_novel11,Lsat_1_v5_gn_8_82140_novel03,Lsat_1_v5_gn_8_82140_novel04,Lsat_1_v5_gn_8_82140_novel23,Lsat_1_v5_gn_8_82140_n…
Dovetail_09Sept_Map_inspected_12_07_2015_1_v8_lg_8	Lsat_1_v5_gn_8_82140	-	A3	118145367-118145335	Lsat_1_v5_gn_8_82140_novel08,Lsat_1_v5_gn_8_82140_novel01	Lsat_1_v5_gn_8_82140_novel07,Lsat_1_v5_gn_8_82140_novel03,Lsat_1_v5_gn_8_82140_novel01,Lsat_1_v5_gn_8_82140_novel02,Lsat_1_v5_gn_8_82140_novel08
Dovetail_09Sept_Map_inspected_12_07_2015_1_v8_lg_8	Lsat_1_v5_gn_8_82140	-	A3	118145367-118145282	Lsat_1_v5_gn_8_82140_novel06	Lsat_1_v5_gn_8_82140_novel07,Lsat_1_v5_gn_8_82140_novel03,Lsat_1_v5_gn_8_82140_novel06
Dovetail_09Sept_Map_inspected_12_07_2015_1_v8_lg_8	Lsat_1_v5_gn_8_82140	-	A3	118145852-118145735	Lsat_1_v5_gn_8_82140_novel17	Lsat_1_v5_gn_8_82140_novel15,Lsat_1_v5_gn_8_82140_novel12,Lsat_1_v5_gn_8_82140_novel17
Dovetail_09Sept_Map_inspected_12_07_2015_1_v8_lg_8	Lsat_1_v5_gn_8_82140	-	A3	118145759-118145735	Lsat_1_v5_gn_8_82140_novel14,Lsat_1_v5_gn_8_82140_novel11,Lsat_1_v5_gn_8_82140_novel03,Lsat_1_v5_gn_8_82140_novel16,Lsat_1_v5_gn_8_82140_novel13,Lsat_1_v5_gn_8_82140_novel01,Lsat_1_v5_gn_8_82140_novel02,Lsat_1_v5_gn_8_82140_novel10,Lsat_1_v5_gn_8_82140_novel04,Lsat_1_v5_gn_8_82140_novel05,Lsat_1_v5_gn_8_82140_novel06,Lsat_1_v5_gn_8_82140_novel07,Lsat_1_v5_gn_8_82140_novel08,Lsat_1_v5_gn_8_82140_n…	Lsat_1_v5_gn_8_82140_novel18,Lsat_1_v5_gn_8_82140_novel01,Lsat_1_v5_gn_8_82140_novel02,Lsat_1_v5_gn_8_82140_novel05,Lsat_1_v5_gn_8_82140_novel06,Lsat_1_v5_gn_8_82140_novel07,Lsat_1_v5_gn_8_82140_novel08,Lsat_1_v5_gn_8_82140_novel09,Lsat_1_v5_gn_8_82140_novel10,Lsat_1_v5_gn_8_82140_novel13,Lsat_1_v5_gn_8_82140_novel14,Lsat_1_v5_gn_8_82140_novel11,Lsat_1_v5_gn_8_82140_novel03,Lsat_1_v5_gn_8_82140_n…
Dovetail_09Sept_Map_inspected_12_07_2015_1_v8_lg_8	Lsat_1_v5_gn_8_70821	-	A3	104702101-104702062	Lsat_1_v5_gn_8_70821_novel02	Lsat_1_v5_gn_8_70821_novel01,Lsat_1_v5_gn_8_70821_novel04,Lsat_1_v5_gn_8_70821_novel03,Lsat_1_v5_gn_8_70821_novel02
Dovetail_09Sept_Map_inspected_12_07_2015_1_v8_lg_8	Lsat_1_v5_gn_8_19701	-	A3	25767361-25767330	Lsat_1_v5_gn_8_19701_novel03	Lsat_1_v5_gn_8_19701_novel04,Lsat_1_v5_gn_8_19701_novel03
Dovetail_09Sept_Map_inspected_12_07_2015_1_v8_lg_8	Lsat_1_v5_gn_8_19701	-	A3	25767364-25767330	Lsat_1_v5_gn_8_19701_novel01	Lsat_1_v5_gn_8_19701_novel02,Lsat_1_v5_gn_8_19701_novel01,Lsat_1_v5_gn_8_19701_novel06
Dovetail_09Sept_Map_inspected_12_07_2015_1_v8_lg_8	Lsat_1_v5_gn_8_9821	-	A3	14033347-14033182	Lsat_1_v5_gn_8_9821_novel01	Lsat_1_v5_gn_8_9821_novel02,Lsat_1_v5_gn_8_9821_novel04,Lsat_1_v5_gn_8_9821_novel01
Dovetail_09Sept_Map_inspected_12_07_2015_1_v8_lg_8	Lsat_1_v5_gn_8_43541	-	A3	60335795-60335792	Lsat_1_v5_gn_8_43541_novel05	Lsat_1_v5_gn_8_43541_novel02,Lsat_1_v5_gn_8_43541_novel05
Dovetail_09Sept_Map_inspected_12_07_2015_1_v8_lg_8	Lsat_1_v5_gn_8_74320	-	A3	110545618-110545609	Lsat_1_v5_gn_8_74320_novel01	Lsat_1_v5_gn_8_74320_novel02,Lsat_1_v5_gn_8_74320_novel01
Dovetail_09Sept_Map_inspected_12_07_2015_1_v8_lg_8	Lsat_1_v5_gn_8_119500	-	A3	183900824-183900798	Lsat_1_v5_gn_8_119500_novel03	Lsat_1_v5_gn_8_119500_novel01,Lsat_1_v5_gn_8_119500_novel04,Lsat_1_v5_gn_8_119500_novel03
Dovetail_09Sept_Map_inspected_12_07_2015_1_v8_lg_8	Lsat_1_v5_gn_8_19721	-	A3	25777217-25777212	Lsat_1_v5_gn_8_19721_novel02	Lsat_1_v5_gn_8_19721_novel01,Lsat_1_v5_gn_8_19721_novel02
Dovetail_09Sept_Map_inspected_12_07_2015_1_v8_lg_8	Lsat_1_v5_gn_8_106740	-	A3	160115603-160115212	Lsat_1_v5_gn_8_106740.MRNA1_,Lsat_1_v5_gn_8_106740_novel01,Lsat_1_v5_gn_8_106740_novel14,Lsat_1_v5_gn_8_106740_novel12,Lsat_1_v5_gn_8_106740_novel11	Lsat_1_v5_gn_8_106740_novel09,Lsat_1_v5_gn_8_106740.MRNA1_,Lsat_1_v5_gn_8_106740_novel07,Lsat_1_v5_gn_8_106740_novel11,Lsat_1_v5_gn_8_106740_novel12,Lsat_1_v5_gn_8_106740_novel01,Lsat_1_v5_gn_8_106740_novel14
Dovetail_09Sept_Map_inspected_12_07_2015_1_v8_lg_8	Lsat_1_v5_gn_8_150821	-	A3	260328730-260328694	Lsat_1_v5_gn_8_150821_novel04	Lsat_1_v5_gn_8_150821_novel01,Lsat_1_v5_gn_8_150821_novel06,Lsat_1_v5_gn_8_150821_novel13,Lsat_1_v5_gn_8_150821_novel12,Lsat_1_v5_gn_8_150821_novel04,Lsat_1_v5_gn_8_150821_novel08
Dovetail_09Sept_Map_inspected_12_07_2015_1_v8_lg_8	Lsat_1_v5_gn_8_150821	-	A3	260328730-260328713	Lsat_1_v5_gn_8_150821_novel09,Lsat_1_v5_gn_8_150821_novel10,Lsat_1_v5_gn_8_150821_novel03,Lsat_1_v5_gn_8_150821_novel02,Lsat_1_v5_gn_8_150821_novel15,Lsat_1_v5_gn_8_150821_novel11	Lsat_1_v5_gn_8_150821_novel01,Lsat_1_v5_gn_8_150821_novel06,Lsat_1_v5_gn_8_150821_novel13,Lsat_1_v5_gn_8_150821_novel12,Lsat_1_v5_gn_8_150821_novel05,Lsat_1_v5_gn_8_150821_novel02,Lsat_1_v5_gn_8_150821_novel03,Lsat_1_v5_gn_8_150821_novel09,Lsat_1_v5_gn_8_150821_novel10,Lsat_1_v5_gn_8_150821_novel11,Lsat_1_v5_gn_8_150821_novel15
Dovetail_09Sept_Map_inspected_12_07_2015_1_v8_lg_8	Lsat_1_v5_gn_8_150821	-	A3	260328730-260328688	Lsat_1_v5_gn_8_150821_novel07	Lsat_1_v5_gn_8_150821_novel01,Lsat_1_v5_gn_8_150821_novel06,Lsat_1_v5_gn_8_150821_novel13,Lsat_1_v5_gn_8_150821_novel12,Lsat_1_v5_gn_8_150821_novel07
Dovetail_09Sept_Map_inspected_12_07_2015_1_v8_lg_8	Lsat_1_v5_gn_8_150821	-	A3	260328951-260328947	Lsat_1_v5_gn_8_150821_novel04,Lsat_1_v5_gn_8_150821_novel09,Lsat_1_v5_gn_8_150821_novel08,Lsat_1_v5_gn_8_150821_novel05,Lsat_1_v5_gn_8_150821_novel13,Lsat_1_v5_gn_8_150821_novel10,Lsat_1_v5_gn_8_150821_novel11	Lsat_1_v5_gn_8_150821_novel01,Lsat_1_v5_gn_8_150821_novel02,Lsat_1_v5_gn_8_150821_novel03,Lsat_1_v5_gn_8_150821_novel06,Lsat_1_v5_gn_8_150821_novel07,Lsat_1_v5_gn_8_150821_novel14,Lsat_1_v5_gn_8_150821_novel15,Lsat_1_v5_gn_8_150821_novel04,Lsat_1_v5_gn_8_150821_novel05,Lsat_1_v5_gn_8_150821_novel08,Lsat_1_v5_gn_8_150821_novel09,Lsat_1_v5_gn_8_150821_novel10,Lsat_1_v5_gn_8_150821_novel11,Lsat_1_v5…
Dovetail_09Sept_Map_inspected_12_07_2015_1_v8_lg_8	Lsat_1_v5_gn_8_150821	-	A3	260329205-260329169	Lsat_1_v5_gn_8_150821_novel04	Lsat_1_v5_gn_8_150821_novel01,Lsat_1_v5_gn_8_150821_novel05,Lsat_1_v5_gn_8_150821_novel02,Lsat_1_v5_gn_8_150821_novel03,Lsat_1_v5_gn_8_150821_novel06,Lsat_1_v5_gn_8_150821_novel08,Lsat_1_v5_gn_8_150821_novel09,Lsat_1_v5_gn_8_150821_novel10,Lsat_1_v5_gn_8_150821_novel13,Lsat_1_v5_gn_8_150821_novel12,Lsat_1_v5_gn_8_150821_novel15,Lsat_1_v5_gn_8_150821_novel04
Dovetail_09Sept_Map_inspected_12_07_2015_1_v8_lg_8	Lsat_1_v5_gn_8_150821	-	A3	260328694-260328688	Lsat_1_v5_gn_8_150821_novel07	Lsat_1_v5_gn_8_150821_novel04,Lsat_1_v5_gn_8_150821_novel08,Lsat_1_v5_gn_8_150821_novel07
Dovetail_09Sept_Map_inspected_12_07_2015_1_v8_lg_8	Lsat_1_v5_gn_8_150821	-	A3	260328713-260328694	Lsat_1_v5_gn_8_150821_novel08	Lsat_1_v5_gn_8_150821_novel05,Lsat_1_v5_gn_8_150821_novel02,Lsat_1_v5_gn_8_150821_novel03,Lsat_1_v5_gn_8_150821_novel09,Lsat_1_v5_gn_8_150821_novel10,Lsat_1_v5_gn_8_150821_novel11,Lsat_1_v5_gn_8_150821_novel15,Lsat_1_v5_gn_8_150821_novel04,Lsat_1_v5_gn_8_150821_novel08
Dovetail_09Sept_Map_inspected_12_07_2015_1_v8_lg_8	Lsat_1_v5_gn_8_150821	-	A3	260328713-260328688	Lsat_1_v5_gn_8_150821_novel07	Lsat_1_v5_gn_8_150821_novel05,Lsat_1_v5_gn_8_150821_novel02,Lsat_1_v5_gn_8_150821_novel03,Lsat_1_v5_gn_8_150821_novel09,Lsat_1_v5_gn_8_150821_novel10,Lsat_1_v5_gn_8_150821_novel11,Lsat_1_v5_gn_8_150821_novel15,Lsat_1_v5_gn_8_150821_novel07
Dovetail_09Sept_Map_inspected_12_07_2015_1_v8_lg_8	Lsat_1_v5_gn_8_7401	-	A3	10208294-10208268	Lsat_1_v5_gn_8_7401_novel01	Lsat_1_v5_gn_8_7401_novel02,Lsat_1_v5_gn_8_7401_novel03,Lsat_1_v5_gn_8_7401_novel01
Dovetail_09Sept_Map_inspected_12_07_2015_1_v8_lg_8	Lsat_1_v5_gn_8_88561	-	A3	127949080-127949070	Lsat_1_v5_gn_8_88561.MRNA1_	Lsat_1_v5_gn_8_88561_novel02,Lsat_1_v5_gn_8_88561.MRNA1_
Dovetail_09Sept_Map_inspected_12_07_2015_1_v8_lg_8	Lsat_1_v5_gn_8_108920	-	A3	166109029-166108998	Lsat_1_v5_gn_8_108920_novel02	Lsat_1_v5_gn_8_108920_novel01,Lsat_1_v5_gn_8_108920.MRNA1_,Lsat_1_v5_gn_8_108920_novel02
Dovetail_09Sept_Map_inspected_12_07_2015_1_v8_lg_8	Lsat_1_v5_gn_8_125881	-	A3	195569423-195569406	Lsat_1_v5_gn_8_125881_novel03	Lsat_1_v5_gn_8_125881_novel01,Lsat_1_v5_gn_8_125881_novel02,Lsat_1_v5_gn_8_125881_novel04,Lsat_1_v5_gn_8_125881_novel03
Dovetail_09Sept_Map_inspected_12_07_2015_1_v8_lg_8	Lsat_1_v5_gn_8_150501	-	A3	260042276-260042265	Lsat_1_v5_gn_8_150501_novel03	Lsat_1_v5_gn_8_150501_novel04,Lsat_1_v5_gn_8_150501_novel03
Dovetail_09Sept_Map_inspected_12_07_2015_1_v8_lg_8	Lsat_1_v5_gn_8_82801	-	A3	118985383-118985221	Lsat_1_v5_gn_8_82801_novel03	Lsat_1_v5_gn_8_82801_novel02,Lsat_1_v5_gn_8_82801_novel03
Dovetail_09Sept_Map_inspected_12_07_2015_1_v8_lg_8	Lsat_1_v5_gn_8_112480	-	A3	171785292-171785289	Lsat_1_v5_gn_8_112480_novel07,Lsat_1_v5_gn_8_112480_novel08,Lsat_1_v5_gn_8_112480_novel09,Lsat_1_v5_gn_8_112480_novel03,Lsat_1_v5_gn_8_112480_novel13,Lsat_1_v5_gn_8_112480_novel05,Lsat_1_v5_gn_8_112480_novel15,Lsat_1_v5_gn_8_112480_novel14,Lsat_1_v5_gn_8_112480_novel04	Lsat_1_v5_gn_8_112480.MRNA1_,Lsat_1_v5_gn_8_112480_novel04,Lsat_1_v5_gn_8_112480_novel07,Lsat_1_v5_gn_8_112480_novel08,Lsat_1_v5_gn_8_112480_novel09,Lsat_1_v5_gn_8_112480_novel13,Lsat_1_v5_gn_8_112480_novel03,Lsat_1_v5_gn_8_112480_novel05,Lsat_1_v5_gn_8_112480_novel14,Lsat_1_v5_gn_8_112480_novel15,Lsat_1_v5_gn_8_112480_novel16
Dovetail_09Sept_Map_inspected_12_07_2015_1_v8_lg_8	Lsat_1_v5_gn_8_112480	-	A3	171787656-171787644	Lsat_1_v5_gn_8_112480_novel05	Lsat_1_v5_gn_8_112480.MRNA1_,Lsat_1_v5_gn_8_112480_novel04,Lsat_1_v5_gn_8_112480_novel06,Lsat_1_v5_gn_8_112480_novel08,Lsat_1_v5_gn_8_112480_novel03,Lsat_1_v5_gn_8_112480_novel14,Lsat_1_v5_gn_8_112480_novel15,Lsat_1_v5_gn_8_112480_novel19,Lsat_1_v5_gn_8_112480_novel20,Lsat_1_v5_gn_8_112480_novel05
Dovetail_09Sept_Map_inspected_12_07_2015_1_v8_lg_8	Lsat_1_v5_gn_8_24081	-	A3	29739731-29739720	Lsat_1_v5_gn_8_24081_novel08	Lsat_1_v5_gn_8_24081_novel01,Lsat_1_v5_gn_8_24081_novel04,Lsat_1_v5_gn_8_24081_novel05,Lsat_1_v5_gn_8_24081.MRNA1_,Lsat_1_v5_gn_8_24081_novel06,Lsat_1_v5_gn_8_24081_novel07,Lsat_1_v5_gn_8_24081_novel09,Lsat_1_v5_gn_8_24081_novel02,Lsat_1_v5_gn_8_24081_novel08
Dovetail_09Sept_Map_inspected_12_07_2015_1_v8_lg_8	Lsat_1_v5_gn_8_24081	-	A3	29743574-29743274	Lsat_1_v5_gn_8_24081_novel05	Lsat_1_v5_gn_8_24081_novel07,Lsat_1_v5_gn_8_24081_novel05,Lsat_1_v5_gn_8_24081_novel06
Dovetail_09Sept_Map_inspected_12_07_2015_1_v8_lg_8	Lsat_1_v5_gn_8_98461	-	A3	145267402-145267356	Lsat_1_v5_gn_8_98461.MRNA1_	Lsat_1_v5_gn_8_98461_novel01,Lsat_1_v5_gn_8_98461_novel02,Lsat_1_v5_gn_8_98461.MRNA1_
Dovetail_09Sept_Map_inspected_12_07_2015_1_v8_lg_8	Lsat_1_v5_gn_8_14661	-	A3	18784205-18784187	Lsat_1_v5_gn_8_14661_novel02	Lsat_1_v5_gn_8_14661_novel01,Lsat_1_v5_gn_8_14661.MRNA1_,Lsat_1_v5_gn_8_14661_novel02
Dovetail_09Sept_Map_inspected_12_07_2015_1_v8_lg_8	Lsat_1_v5_gn_8_133600	-	A3	221211394-221211387	Lsat_1_v5_gn_8_133600_novel04	Lsat_1_v5_gn_8_133600.MRNA1_,Lsat_1_v5_gn_8_133600_novel03,Lsat_1_v5_gn_8_133600_novel06,Lsat_1_v5_gn_8_133600_novel09,Lsat_1_v5_gn_8_133600_novel10,Lsat_1_v5_gn_8_133600_novel05,Lsat_1_v5_gn_8_133600_novel07,Lsat_1_v5_gn_8_133600_novel13,Lsat_1_v5_gn_8_133600_novel15,Lsat_1_v5_gn_8_133600_novel17,Lsat_1_v5_gn_8_133600_novel20,Lsat_1_v5_gn_8_133600_novel21,Lsat_1_v5_gn_8_133600_novel11,Lsat_1_v5_…
Dovetail_09Sept_Map_inspected_12_07_2015_1_v8_lg_8	Lsat_1_v5_gn_8_133600	-	A3	221212357-221212352	Lsat_1_v5_gn_8_133600_novel20	Lsat_1_v5_gn_8_133600.MRNA1_,Lsat_1_v5_gn_8_133600_novel03,Lsat_1_v5_gn_8_133600_novel04,Lsat_1_v5_gn_8_133600_novel09,Lsat_1_v5_gn_8_133600_novel10,Lsat_1_v5_gn_8_133600_novel05,Lsat_1_v5_gn_8_133600_novel07,Lsat_1_v5_gn_8_133600_novel13,Lsat_1_v5_gn_8_133600_novel15,Lsat_1_v5_gn_8_133600_novel17,Lsat_1_v5_gn_8_133600_novel18,Lsat_1_v5_gn_8_133600_novel22,Lsat_1_v5_gn_8_133600_novel11,Lsat_1_v5_…
Dovetail_09Sept_Map_inspected_12_07_2015_1_v8_lg_8	Lsat_1_v5_gn_8_133600	-	A3	221205755-221205743	Lsat_1_v5_gn_8_133600_novel09	Lsat_1_v5_gn_8_133600_novel15,Lsat_1_v5_gn_8_133600_novel09
Dovetail_09Sept_Map_inspected_12_07_2015_1_v8_lg_8	Lsat_1_v5_gn_8_155141	-	A3	109089472-109089454	Lsat_1_v5_gn_8_155141_novel01	Lsat_1_v5_gn_8_155141.MRNA1_,Lsat_1_v5_gn_8_155141_novel01
Dovetail_09Sept_Map_inspected_12_07_2015_1_v8_lg_8	Lsat_1_v5_gn_8_65460	-	A3	93879241-93879224	Lsat_1_v5_gn_8_65460_novel01	Lsat_1_v5_gn_8_65460_novel02,Lsat_1_v5_gn_8_65460_novel01,Lsat_1_v5_gn_8_65460.MRNA1_
Dovetail_09Sept_Map_inspected_12_07_2015_1_v8_lg_8	Lsat_1_v5_gn_8_2941	-	A3	4106498-4106488	Lsat_1_v5_gn_8_2941_novel14	Lsat_1_v5_gn_8_2941_novel01,Lsat_1_v5_gn_8_2941_novel08,Lsat_1_v5_gn_8_2941_novel07,Lsat_1_v5_gn_8_2941_novel02,Lsat_1_v5_gn_8_2941_novel09,Lsat_1_v5_gn_8_2941_novel10,Lsat_1_v5_gn_8_2941_novel04,Lsat_1_v5_gn_8_2941_novel12,Lsat_1_v5_gn_8_2941_novel15,Lsat_1_v5_gn_8_2941_novel16,Lsat_1_v5_gn_8_2941_novel18,Lsat_1_v5_gn_8_2941_novel19,Lsat_1_v5_gn_8_2941_novel13,Lsat_1_v5_gn_8_2941_novel20,Lsat_1_…
Dovetail_09Sept_Map_inspected_12_07_2015_1_v8_lg_8	Lsat_1_v5_gn_8_2941	-	A3	4106498-4106479	Lsat_1_v5_gn_8_2941_novel03	Lsat_1_v5_gn_8_2941_novel01,Lsat_1_v5_gn_8_2941_novel08,Lsat_1_v5_gn_8_2941_novel07,Lsat_1_v5_gn_8_2941_novel02,Lsat_1_v5_gn_8_2941_novel09,Lsat_1_v5_gn_8_2941_novel10,Lsat_1_v5_gn_8_2941_novel04,Lsat_1_v5_gn_8_2941_novel12,Lsat_1_v5_gn_8_2941_novel15,Lsat_1_v5_gn_8_2941_novel16,Lsat_1_v5_gn_8_2941_novel18,Lsat_1_v5_gn_8_2941_novel19,Lsat_1_v5_gn_8_2941_novel13,Lsat_1_v5_gn_8_2941_novel20,Lsat_1_…
Dovetail_09Sept_Map_inspected_12_07_2015_1_v8_lg_8	Lsat_1_v5_gn_8_2941	-	A3	4107982-4107944	Lsat_1_v5_gn_8_2941_novel11,Lsat_1_v5_gn_8_2941_novel02	Lsat_1_v5_gn_8_2941_novel01,Lsat_1_v5_gn_8_2941_novel08,Lsat_1_v5_gn_8_2941_novel07,Lsat_1_v5_gn_8_2941_novel09,Lsat_1_v5_gn_8_2941_novel10,Lsat_1_v5_gn_8_2941_novel04,Lsat_1_v5_gn_8_2941_novel12,Lsat_1_v5_gn_8_2941_novel14,Lsat_1_v5_gn_8_2941_novel15,Lsat_1_v5_gn_8_2941_novel16,Lsat_1_v5_gn_8_2941_novel17,Lsat_1_v5_gn_8_2941_novel18,Lsat_1_v5_gn_8_2941_novel19,Lsat_1_v5_gn_8_2941_novel13,Lsat_1_…
Dovetail_09Sept_Map_inspected_12_07_2015_1_v8_lg_8	Lsat_1_v5_gn_8_2941	-	A3	4112451-4112443	Lsat_1_v5_gn_8_2941_novel13	Lsat_1_v5_gn_8_2941_novel01,Lsat_1_v5_gn_8_2941_novel08,Lsat_1_v5_gn_8_2941_novel07,Lsat_1_v5_gn_8_2941_novel02,Lsat_1_v5_gn_8_2941_novel09,Lsat_1_v5_gn_8_2941_novel10,Lsat_1_v5_gn_8_2941_novel04,Lsat_1_v5_gn_8_2941_novel12,Lsat_1_v5_gn_8_2941_novel15,Lsat_1_v5_gn_8_2941_novel16,Lsat_1_v5_gn_8_2941_novel17,Lsat_1_v5_gn_8_2941_novel19,Lsat_1_v5_gn_8_2941_novel20,Lsat_1_v5_gn_8_2941_novel03,Lsat_1_…
Dovetail_09Sept_Map_inspected_12_07_2015_1_v8_lg_8	Lsat_1_v5_gn_8_2941	-	A3	4106488-4106479	Lsat_1_v5_gn_8_2941_novel03	Lsat_1_v5_gn_8_2941_novel14,Lsat_1_v5_gn_8_2941_novel03
Dovetail_09Sept_Map_inspected_12_07_2015_1_v8_lg_8	Lsat_1_v5_gn_8_30880	-	A3	40538648-40538632	Lsat_1_v5_gn_8_30880_novel02	Lsat_1_v5_gn_8_30880_novel01,Lsat_1_v5_gn_8_30880_novel02
Dovetail_09Sept_Map_inspected_12_07_2015_1_v8_lg_8	Lsat_1_v5_gn_8_54460	-	A3	76224913-76224881	Lsat_1_v5_gn_8_54460_novel11	Lsat_1_v5_gn_8_54460_novel01,Lsat_1_v5_gn_8_54460_novel04,Lsat_1_v5_gn_8_54460_novel12,Lsat_1_v5_gn_8_54460_novel14,Lsat_1_v5_gn_8_54460_novel16,Lsat_1_v5_gn_8_54460_novel19,Lsat_1_v5_gn_8_54460_novel17,Lsat_1_v5_gn_8_54460_novel20,Lsat_1_v5_gn_8_54460_novel27,Lsat_1_v5_gn_8_54460_novel21,Lsat_1_v5_gn_8_54460_novel30,Lsat_1_v5_gn_8_54460_novel31,Lsat_1_v5_gn_8_54460_novel22,Lsat_1_v5_gn_8_54460_n…
Dovetail_09Sept_Map_inspected_12_07_2015_1_v8_lg_8	Lsat_1_v5_gn_8_54460	-	A3	76229106-76229094	Lsat_1_v5_gn_8_54460_novel06	Lsat_1_v5_gn_8_54460_novel04,Lsat_1_v5_gn_8_54460_novel16,Lsat_1_v5_gn_8_54460_novel19,Lsat_1_v5_gn_8_54460_novel20,Lsat_1_v5_gn_8_54460_novel27,Lsat_1_v5_gn_8_54460_novel21,Lsat_1_v5_gn_8_54460_novel30,Lsat_1_v5_gn_8_54460_novel31,Lsat_1_v5_gn_8_54460_novel22,Lsat_1_v5_gn_8_54460_novel15,Lsat_1_v5_gn_8_54460_novel36,Lsat_1_v5_gn_8_54460_novel38,Lsat_1_v5_gn_8_54460_novel40,Lsat_1_v5_gn_8_54460_n…
Dovetail_09Sept_Map_inspected_12_07_2015_1_v8_lg_8	Lsat_1_v5_gn_8_54460	-	A3	76230953-76230944	Lsat_1_v5_gn_8_54460_novel20	Lsat_1_v5_gn_8_54460_novel19,Lsat_1_v5_gn_8_54460_novel24,Lsat_1_v5_gn_8_54460_novel20
Dovetail_09Sept_Map_inspected_12_07_2015_1_v8_lg_8	Lsat_1_v5_gn_8_54460	-	A3	76230953-76230951	Lsat_1_v5_gn_8_54460_novel26	Lsat_1_v5_gn_8_54460_novel19,Lsat_1_v5_gn_8_54460_novel24,Lsat_1_v5_gn_8_54460_novel26
Dovetail_09Sept_Map_inspected_12_07_2015_1_v8_lg_8	Lsat_1_v5_gn_8_54460	-	A3	76224597-76223798	Lsat_1_v5_gn_8_54460_novel29	Lsat_1_v5_gn_8_54460_novel27,Lsat_1_v5_gn_8_54460_novel31,Lsat_1_v5_gn_8_54460_novel35,Lsat_1_v5_gn_8_54460_novel44,Lsat_1_v5_gn_8_54460_novel42,Lsat_1_v5_gn_8_54460_novel13,Lsat_1_v5_gn_8_54460_novel53,Lsat_1_v5_gn_8_54460_novel29
Dovetail_09Sept_Map_inspected_12_07_2015_1_v8_lg_8	Lsat_1_v5_gn_8_54460	-	A3	76224597-76224267	Lsat_1_v5_gn_8_54460_novel28	Lsat_1_v5_gn_8_54460_novel27,Lsat_1_v5_gn_8_54460_novel31,Lsat_1_v5_gn_8_54460_novel35,Lsat_1_v5_gn_8_54460_novel44,Lsat_1_v5_gn_8_54460_novel42,Lsat_1_v5_gn_8_54460_novel13,Lsat_1_v5_gn_8_54460_novel53,Lsat_1_v5_gn_8_54460_novel28
[truncated: 13,944 more rows]
