# Supplementary material for: Comparative Analysis of Italian Lettuce (Lactuca sativa L. var. ramose) Transcriptome Profiles Reveals the Molecular Mechanism on Exogenous Melatonin Preventing Cadmium Toxicity
Source: Genes (Basel). 2022 May 26;13(6):955. doi: 10.3390/genes13060955 (PMC9223142; doi:10.3390/genes13060955)
Supplement: Supplementary file 1 [file genes-13-00955-s001.zip › Supplementary Files/Table S6_Fusion genes.xls]

transcriptID	start	end	chr	chrstart	chrend	coverage	gene	start	end	chr	chrstart	chrend	coverage	gene
i0_LQ_Diffusion_c89625/f1p0/492	1	109	Dovetail_09Sept_Map_inspected_12-07-2015_1_v8_lg_9	25269984	25270798	22.2	LSAT_1_V5_GN_9_22980	110	492	Dovetail_09Sept_Map_inspected_12-07-2015_1_v8_lg_9	24966006	24966388	77.8	notsure
i0_LQ_Diffusion_c63035/f1p2/711	1	482	Dovetail_09Sept_Map_inspected_12-07-2015_1_v8_lg_2	190726606	190727287	67.8	notsure	483	706	Dovetail_09Sept_Map_inspected_12-07-2015_1_v8_lg_9	131813340	131813151	31.5	notsure
i6_LQ_Diffusion_c9896/f1p3/6022	1	4169	Dovetail_09Sept_Map_inspected_12-07-2015_1_v8_lg_2	211764297	211768467	67.1	notsure	4170	6212	Dovetail_09Sept_Map_inspected_12-07-2015_1_v8_lg_6	186305985	186303939	32.9	notsure
i1_LQ_Diffusion_c5975/f1p0/1120	1	841	Dovetail_09Sept_Map_inspected_12-07-2015_1_v8_lg_3	92887519	92889081	74.8	LSAT_1_V5_GN_3_69001	842	1125	Dovetail_09Sept_Map_inspected_12-07-2015_1_v8_lg_3	152481934	152482215	25.2	LSAT_1_V5_GN_3_96341
i0_HQ_Diffusion_c53142/f5p33/678	1	499	Dovetail_09Sept_Map_inspected_12-07-2015_1_v8_lg_3	43327907	43328405	73.6	LSAT_1_V5_GN_3_33940	500	678	Dovetail_09Sept_Map_inspected_12-07-2015_1_v8_lg_3	43897337	43897515	26.4	LSAT_1_V5_GN_0_8660
i7_LQ_Diffusion_c801/f1p0/7048	1	1157	Dovetail_09Sept_Map_inspected_12-07-2015_1_v8_lg_9	37267267	37266113	15.5	notsure	1158	7470	Dovetail_09Sept_Map_inspected_12-07-2015_1_v8_lg_5	329002093	328995819	84.5	notsure
i0_LQ_Diffusion_c22113/f1p3/406	5	345	Dovetail_09Sept_Map_inspected_12-07-2015_1_v8_lg_5	180190245	180189905	83.8	notsure	346	407	Dovetail_09Sept_Map_inspected_12-07-2015_1_v8_lg_2	167850580	167850641	15.2	notsure
i3_LQ_Diffusion_c5329/f1p0/3455	8	887	Dovetail_09Sept_Map_inspected_12-07-2015_1_v8_lg_8	97512997	97517286	25.4	LSAT_1_V5_GN_8_68180	888	3458	Dovetail_09Sept_Map_inspected_12-07-2015_1_v8_lg_5	189443723	189440162	74.3	notsure
i1_HQ_Diffusion_c5590/f2p0/1389	1	259	Dovetail_09Sept_Map_inspected_12-07-2015_1_v8_lg_5	89082112	89082369	18.6	LSAT_1_V5_GN_5_42480	260	1389	Dovetail_09Sept_Map_inspected_12-07-2015_1_v8_lg_2	135111889	135110589	81.4	notsure
i2_LQ_Diffusion_c6479/f1p0/2428	1	1757	Dovetail_09Sept_Map_inspected_12-07-2015_1_v8_lg_9	57923998	57921433	67.1	notsure	1758	2617	Dovetail_09Sept_Map_inspected_12-07-2015_1_v8_lg_1	124004872	124003478	32.9	notsure
i0_LQ_Diffusion_c115254/f1p2/310	1	98	Dovetail_09Sept_Map_inspected_12-07-2015_1_v8_lg_8	149917205	149917108	31.5	LSAT_1_V5_GN_8_101001	99	311	Dovetail_09Sept_Map_inspected_12-07-2015_1_v8_lg_9	37574234	37574997	68.5	LSAT_1_V5_GN_9_35001
i2_LQ_Diffusion_c13853/f1p0/2864	1	475	Dovetail_09Sept_Map_inspected_12-07-2015_1_v8_lg_3	93234993	93236059	16.4	notsure	476	2896	Dovetail_09Sept_Map_inspected_12-07-2015_1_v8_lg_3	92461361	92458528	83.6	notsure
i4_LQ_Diffusion_c70472/f1p3/4567	1	1307	Dovetail_09Sept_Map_inspected_12-07-2015_1_v8_lg_8	47910282	47912062	27.5	notsure	1308	4758	Dovetail_09Sept_Map_inspected_12-07-2015_1_v8_lg_7	171557526	171562755	72.5	LSAT_1_V5_GN_7_101900
i5_LQ_Diffusion_c24478/f1p5/5133	1	2998	Dovetail_09Sept_Map_inspected_12-07-2015_1_v8_lg_5	84150190	84156350	58.4	notsure	2999	5124	Dovetail_09Sept_Map_inspected_12-07-2015_1_v8_lg_3	184816588	184712819	41.4	notsure
i6_LQ_Diffusion_c5787/f1p0/6450	2	4572	Dovetail_09Sept_Map_inspected_12-07-2015_1_v8_lg_6	174692054	174488580	69.6	notsure	4573	6570	Dovetail_09Sept_Map_inspected_12-07-2015_1_v8_lg_3	123433975	123437452	30.4	LSAT_1_V5_GN_3_85721
i1_LQ_Diffusion_c5793/f1p0/1771	1	258	Dovetail_09Sept_Map_inspected_12-07-2015_1_v8_lg_5	265720277	265720020	14.6	LSAT_1_V5_GN_5_138080	259	1771	Dovetail_09Sept_Map_inspected_12-07-2015_1_v8_lg_4	348211804	348208079	85.4	LSAT_1_V5_GN_4_172421
i1_LQ_Diffusion_c5354/f1p0/1274	1	186	Dovetail_09Sept_Map_inspected_12-07-2015_1_v8_lg_5	89082184	89082369	14.6	LSAT_1_V5_GN_5_42480	187	1275	Dovetail_09Sept_Map_inspected_12-07-2015_1_v8_lg_2	135111889	135110630	85.4	notsure
i3_HQ_Diffusion_c26279/f4p0/3094	1	2602	Dovetail_09Sept_Map_inspected_12-07-2015_1_v8_lg_6	74220151	74217658	84.2	notsure	2603	3089	Dovetail_09Sept_Map_inspected_12-07-2015_1_v8_lg_1	15753397	15753883	15.8	LSAT_1_V5_GN_1_14200
i0_LQ_Diffusion_c124431/f1p10/540	1	374	Dovetail_09Sept_Map_inspected_12-07-2015_1_v8_lg_5	89083661	89084112	69.1	LSAT_1_V5_GN_5_42480	375	541	Dovetail_09Sept_Map_inspected_12-07-2015_1_v8_lg_5	88974264	88974430	30.9	LSAT_1_V5_GN_5_42341
i2_LQ_Diffusion_c18255/f1p0/3001	1	470	Dovetail_09Sept_Map_inspected_12-07-2015_1_v8_lg_2	83794954	83795423	15.3	notsure	471	3073	Dovetail_09Sept_Map_inspected_12-07-2015_1_v8_lg_3	199523491	199515739	84.5	notsure
i4_LQ_Diffusion_c49987/f1p0/4442	2	1053	Dovetail_09Sept_Map_inspected_12-07-2015_1_v8_lg_4	300516513	300282279	23.7	notsure	1054	4429	Dovetail_09Sept_Map_inspected_12-07-2015_1_v8_lg_4	300515125	300278722	76.2	notsure
i0_LQ_Diffusion_c152608/f1p7/411	1	349	Dovetail_09Sept_Map_inspected_12-07-2015_1_v8_lg_5	180190253	180189905	84.7	notsure	350	412	Dovetail_09Sept_Map_inspected_12-07-2015_1_v8_lg_2	167850580	167850642	15.3	notsure
i0_LQ_Diffusion_c48313/f1p0/658	1	583	Dovetail_09Sept_Map_inspected_12-07-2015_1_v8_lg_1	65669519	65670545	88.6	notsure	584	657	Dovetail_09Sept_Map_inspected_12-07-2015_1_v8_lg_4	104602537	104602610	11.2	notsure
i0_LQ_Diffusion_c46304/f1p852/623	1	146	Dovetail_09Sept_Map_inspected_12-07-2015_1_v8_lg_4	285806284	285806139	23.4	notsure	147	623	Dovetail_09Sept_Map_inspected_12-07-2015_1_v8_lg_4	166944282	166944758	76.6	LSAT_1_V5_GN_4_99801
i1_LQ_Diffusion_c24811/f1p0/1654	11	261	Dovetail_09Sept_Map_inspected_12-07-2015_1_v8_lg_9	141905064	141905611	14.4	notsure	262	1748	Dovetail_09Sept_Map_inspected_12-07-2015_1_v8_lg_3	120610830	120617496	85.0	notsure
i0_LQ_Diffusion_c59722/f3p20/662	3	439	Dovetail_09Sept_Map_inspected_12-07-2015_1_v8_lg_5	312228358	312228794	66.0	LSAT_1_V5_GN_5_171060	440	662	Dovetail_09Sept_Map_inspected_12-07-2015_1_v8_lg_9	36059617	36059395	33.7	LSAT_1_V5_GN_9_33260
i5_LQ_Diffusion_c22856/f1p0/5062	1	1675	Dovetail_09Sept_Map_inspected_12-07-2015_1_v8_lg_9	57924039	57925294	31.8	LSAT_1_V5_GN_9_51000	1676	5261	Dovetail_09Sept_Map_inspected_12-07-2015_1_v8_lg_5	113490995	113486651	68.1	notsure
i3_LQ_Diffusion_c18079/f1p0/3688	1	680	Dovetail_09Sept_Map_inspected_12-07-2015_1_v8_lg_6	165344491	165343262	18.0	LSAT_1_V5_GN_6_100640	681	3768	Dovetail_09Sept_Map_inspected_12-07-2015_1_v8_lg_9	45387296	45391274	81.9	LSAT_1_V5_GN_9_41220
i4_LQ_Diffusion_c35929/f1p7/4307	1	3880	Dovetail_09Sept_Map_inspected_12-07-2015_1_v8_lg_2	1995	78361	90.0	LSAT_1_V5_GN_2_261	3881	4309	Dovetail_09Sept_Map_inspected_12-07-2015_1_v8_lg_2	2529054	2527898	10.0	notsure
i4_LQ_Diffusion_c3358/f1p0/4955	12	870	Dovetail_09Sept_Map_inspected_12-07-2015_1_v8_lg_5	176396107	176395169	16.3	LSAT_1_V5_GN_5_78281	871	5281	Dovetail_09Sept_Map_inspected_12-07-2015_1_v8_lg_9	200006245	199981364	83.5	notsure
i5_LQ_Diffusion_c21149/f1p0/5578	1	3882	Dovetail_09Sept_Map_inspected_12-07-2015_1_v8_lg_2	211764584	211768467	70.0	notsure	3883	5538	Dovetail_09Sept_Map_inspected_12-07-2015_1_v8_lg_6	186305985	186304329	29.8	LSAT_1_V5_GN_6_113301
i0_LQ_Diffusion_c165310/f1p52/984	1	614	Dovetail_09Sept_Map_inspected_12-07-2015_1_v8_lg_8	179013840	179014453	62.3	LSAT_1_V5_GN_8_116260	615	985	Dovetail_09Sept_Map_inspected_12-07-2015_1_v8_lg_5	89083958	89084328	37.7	LSAT_1_V5_GN_5_42480
i4_HQ_Diffusion_c5518/f3p0/4885	1	2282	Dovetail_09Sept_Map_inspected_12-07-2015_1_v8_lg_3	18444514	18446797	46.7	notsure	2283	4885	Dovetail_09Sept_Map_inspected_12-07-2015_1_v8_lg_7	1315567	1318171	53.3	LSAT_1_V5_GN_7_380
i0_LQ_Diffusion_c23973/f1p3/668	7	252	Dovetail_09Sept_Map_inspected_12-07-2015_1_v8_lg_2	169528555	169528322	36.8	notsure	253	668	Dovetail_09Sept_Map_inspected_12-07-2015_1_v8_lg_1	126706183	126698045	62.3	notsure
i4_LQ_Diffusion_c6071/f1p4/4910	1	3495	Dovetail_09Sept_Map_inspected_12-07-2015_1_v8_lg_5	274737747	274732139	70.5	notsure	3496	4948	Dovetail_09Sept_Map_inspected_12-07-2015_1_v8_lg_9	10547769	10550850	29.3	notsure
i3_LQ_Diffusion_c3464/f1p4/3424	3	2730	Dovetail_09Sept_Map_inspected_12-07-2015_1_v8_lg_5	84151484	84157304	79.6	notsure	2731	3427	Dovetail_09Sept_Map_inspected_12-07-2015_1_v8_lg_9	45069563	45067321	20.3	notsure
i3_HQ_Diffusion_c8742/f6p0/3882	1	459	Dovetail_09Sept_Map_inspected_12-07-2015_1_v8_lg_3	158181279	158180821	11.8	notsure	460	3881	Dovetail_09Sept_Map_inspected_12-07-2015_1_v8_lg_8	154751772	154756205	88.2	notsure
i0_LQ_Diffusion_c63336/f1p6/1395	1	1175	Dovetail_09Sept_Map_inspected_12-07-2015_1_v8_lg_3	97980508	97978788	84.0	LSAT_1_V5_GN_3_73300	1176	1398	Dovetail_09Sept_Map_inspected_12-07-2015_1_v8_lg_8	86265032	86265254	16.0	LSAT_1_V5_GN_8_61201
i4_LQ_Diffusion_c27508/f1p0/4170	1	3179	Dovetail_09Sept_Map_inspected_12-07-2015_1_v8_lg_4	101354165	101350308	75.9	LSAT_1_V5_GN_4_65921	3180	4188	Dovetail_09Sept_Map_inspected_12-07-2015_1_v8_lg_5	141192374	141191366	24.1	LSAT_1_V5_GN_5_61540
i3_LQ_Diffusion_c18787/f1p2/3893	1	2986	Dovetail_09Sept_Map_inspected_12-07-2015_1_v8_lg_1	67365535	67368636	74.6	LSAT_1_V5_GN_1_57340	2987	4002	Dovetail_09Sept_Map_inspected_12-07-2015_1_v8_lg_5	267550206	267552114	25.4	notsure
i3_LQ_Diffusion_c27921/f1p0/3067	1	520	Dovetail_09Sept_Map_inspected_12-07-2015_1_v8_lg_3	93234960	93236059	16.9	notsure	521	3068	Dovetail_09Sept_Map_inspected_12-07-2015_1_v8_lg_3	92461361	92458529	83.1	notsure
i0_HQ_Diffusion_c165824/f16p8/754	1	109	Dovetail_09Sept_Map_inspected_12-07-2015_1_v8_lg_9	25269984	25270798	14.5	LSAT_1_V5_GN_9_22980	110	754	Dovetail_09Sept_Map_inspected_12-07-2015_1_v8_lg_9	24966006	24967057	85.5	LSAT_1_V5_GN_0_37821
i2_HQ_Diffusion_c22447/f30p0/2888	1	494	Dovetail_09Sept_Map_inspected_12-07-2015_1_v8_lg_3	93234986	93236059	17.1	notsure	495	2888	Dovetail_09Sept_Map_inspected_12-07-2015_1_v8_lg_3	92461361	92458525	82.9	notsure
i3_LQ_Diffusion_c11354/f1p0/3320	1	1102	Dovetail_09Sept_Map_inspected_12-07-2015_1_v8_lg_8	47909940	47911393	33.2	notsure	1103	3323	Dovetail_09Sept_Map_inspected_12-07-2015_1_v8_lg_1	5431064	5426869	66.8	notsure
i5_LQ_Diffusion_c32343/f1p0/5326	1	3043	Dovetail_09Sept_Map_inspected_12-07-2015_1_v8_lg_2	2538797	2485768	57.0	notsure	3044	5336	Dovetail_09Sept_Map_inspected_12-07-2015_1_v8_lg_2	5582	78899	43.0	LSAT_1_V5_GN_2_261
i6_LQ_Diffusion_c1521/f1p0/6662	1	6192	Dovetail_09Sept_Map_inspected_12-07-2015_1_v8_lg_5	311145487	311109192	88.1	notsure	6193	7030	Dovetail_09Sept_Map_inspected_12-07-2015_1_v8_lg_5	313273037	313270425	11.9	notsure
i0_HQ_Diffusion_c131173/f3p5/409	1	302	Dovetail_09Sept_Map_inspected_12-07-2015_1_v8_lg_4	8345905	8346206	73.8	notsure	303	409	Dovetail_09Sept_Map_inspected_12-07-2015_1_v8_lg_8	264837578	264837684	26.2	notsure
i5_LQ_Diffusion_c11226/f1p0/5087	1	3113	Dovetail_09Sept_Map_inspected_12-07-2015_1_v8_lg_2	211765356	211768467	60.8	notsure	3114	5123	Dovetail_09Sept_Map_inspected_12-07-2015_1_v8_lg_6	186305985	186303925	39.2	notsure
i0_HQ_Diffusion_c18034/f5p329/814	1	418	Dovetail_09Sept_Map_inspected_12-07-2015_1_v8_lg_8	119491609	119492026	51.3	LSAT_1_V5_GN_8_83340	419	815	Dovetail_09Sept_Map_inspected_12-07-2015_1_v8_lg_6	16576033	16575637	48.7	notsure
i1_LQ_Diffusion_c12485/f1p0/1871	1	1330	Dovetail_09Sept_Map_inspected_12-07-2015_1_v8_lg_9	25185290	25116742	71.0	notsure	1331	1872	Dovetail_09Sept_Map_inspected_12-07-2015_1_v8_lg_9	24966518	24967059	29.0	LSAT_1_V5_GN_0_37821
i2_LQ_Diffusion_c6012/f1p0/2870	1	336	Dovetail_09Sept_Map_inspected_12-07-2015_1_v8_lg_8	124421433	124421768	11.2	notsure	337	2984	Dovetail_09Sept_Map_inspected_12-07-2015_1_v8_lg_3	220541388	220545872	88.6	LSAT_1_V5_GN_3_131720
i5_LQ_Diffusion_c10307/f1p3/5853	8	3772	Dovetail_09Sept_Map_inspected_12-07-2015_1_v8_lg_3	149102731	148338211	64.0	notsure	3773	5881	Dovetail_09Sept_Map_inspected_12-07-2015_1_v8_lg_7	29837777	29840133	35.9	LSAT_1_V5_GN_7_22341
i1_LQ_Diffusion_c25579/f1p1/1551	1	1300	Dovetail_09Sept_Map_inspected_12-07-2015_1_v8_lg_8	40875034	40873546	83.4	notsure	1301	1559	Dovetail_09Sept_Map_inspected_12-07-2015_1_v8_lg_4	347491789	347492465	16.6	notsure
i5_LQ_Diffusion_c32169/f1p0/5866	6	3828	Dovetail_09Sept_Map_inspected_12-07-2015_1_v8_lg_9	189217019	188193802	64.8	notsure	3829	5898	Dovetail_09Sept_Map_inspected_12-07-2015_1_v8_lg_7	29837820	29840073	35.1	LSAT_1_V5_GN_7_22341
i0_LQ_Diffusion_c19210/f2p5/903	1	222	Dovetail_09Sept_Map_inspected_12-07-2015_1_v8_lg_6	85643550	85643771	24.3	LSAT_1_V5_GN_6_59560	223	912	Dovetail_09Sept_Map_inspected_12-07-2015_1_v8_lg_2	103905743	103904259	75.6	LSAT_1_V5_GN_2_45581
i5_LQ_Diffusion_c35413/f1p0/5247	1	3495	Dovetail_09Sept_Map_inspected_12-07-2015_1_v8_lg_8	33805259	33801262	66.6	notsure	3496	5247	Dovetail_09Sept_Map_inspected_12-07-2015_1_v8_lg_7	191689886	191688053	33.4	notsure
i0_LQ_Diffusion_c178413/f1p196/502	1	441	Dovetail_09Sept_Map_inspected_12-07-2015_1_v8_lg_5	180190343	180189905	87.8	notsure	442	502	Dovetail_09Sept_Map_inspected_12-07-2015_1_v8_lg_2	167850580	167850640	12.2	notsure
i0_LQ_Diffusion_c21037/f1p3/605	1	281	Dovetail_09Sept_Map_inspected_12-07-2015_1_v8_lg_3	125004111	125003746	46.4	LSAT_1_V5_GN_3_86821	282	606	Dovetail_09Sept_Map_inspected_12-07-2015_1_v8_lg_4	323872243	323871918	53.6	notsure
i0_HQ_Diffusion_c2168/f2p1/625	2	112	Dovetail_09Sept_Map_inspected_12-07-2015_1_v8_lg_3	120111383	120111273	17.8	LSAT_1_V5_GN_3_83900	113	622	Dovetail_09Sept_Map_inspected_12-07-2015_1_v8_lg_7	148330687	148331197	81.7	LSAT_1_V5_GN_7_87581
i3_LQ_Diffusion_c17589/f1p0/3619	1	3138	Dovetail_09Sept_Map_inspected_12-07-2015_1_v8_lg_6	74220646	74217658	86.6	notsure	3139	3625	Dovetail_09Sept_Map_inspected_12-07-2015_1_v8_lg_1	15753397	15753883	13.4	LSAT_1_V5_GN_1_14200
i4_LQ_Diffusion_c21098/f1p1/4505	1	776	Dovetail_09Sept_Map_inspected_12-07-2015_1_v8_lg_1	39339127	39338005	17.2	LSAT_1_V5_GN_1_33901	777	4511	Dovetail_09Sept_Map_inspected_12-07-2015_1_v8_lg_4	176963659	176957889	82.8	LSAT_1_V5_GN_4_104160
i4_LQ_Diffusion_c12604/f2p2/4321	45	1444	Dovetail_09Sept_Map_inspected_12-07-2015_1_v8_lg_9	143601248	143603127	32.1	LSAT_1_V5_GN_9_91880	1445	4366	Dovetail_09Sept_Map_inspected_12-07-2015_1_v8_lg_9	143493388	143496729	66.9	notsure
i7_LQ_Diffusion_c2014/f1p0/7201	50	5322	Dovetail_09Sept_Map_inspected_12-07-2015_1_v8_lg_5	276859869	276528952	69.1	notsure	5323	7626	Dovetail_09Sept_Map_inspected_12-07-2015_1_v8_lg_1	140315788	140309755	30.2	notsure
i0_HQ_Diffusion_c43741/f2p4/922	5	557	Dovetail_09Sept_Map_inspected_12-07-2015_1_v8_lg_2	39332401	39330695	59.9	LSAT_1_V5_GN_2_17540	558	923	Dovetail_09Sept_Map_inspected_12-07-2015_1_v8_lg_8	3103620	3103255	39.7	LSAT_1_V5_GN_8_2340
i0_LQ_Diffusion_c142131/f1p21/768	1	653	Dovetail_09Sept_Map_inspected_12-07-2015_1_v8_lg_3	10071006	10073059	85.0	LSAT_1_V5_GN_3_6660	654	768	Dovetail_09Sept_Map_inspected_12-07-2015_1_v8_lg_6	143872392	143872279	15.0	LSAT_1_V5_GN_6_87460
i5_LQ_Diffusion_c11904/f1p3/5348	2	1847	Dovetail_09Sept_Map_inspected_12-07-2015_1_v8_lg_8	47909993	47912001	34.2	notsure	1848	5390	Dovetail_09Sept_Map_inspected_12-07-2015_1_v8_lg_3	196881299	196875996	65.7	notsure
i1_LQ_Diffusion_c34064/f1p0/1373	1	208	Dovetail_09Sept_Map_inspected_12-07-2015_1_v8_lg_4	147466519	147466312	15.1	notsure	209	1379	Dovetail_09Sept_Map_inspected_12-07-2015_1_v8_lg_1	44407566	44408736	84.9	LSAT_1_V5_GN_1_38720
i3_LQ_Diffusion_c27903/f1p0/3116	1	2058	Dovetail_09Sept_Map_inspected_12-07-2015_1_v8_lg_1	75459426	75487136	64.8	notsure	2059	3178	Dovetail_09Sept_Map_inspected_12-07-2015_1_v8_lg_1	44407570	44408689	35.2	LSAT_1_V5_GN_1_38720
i2_LQ_Diffusion_c4611/f1p0/2843	1	2670	Dovetail_09Sept_Map_inspected_12-07-2015_1_v8_lg_9	117681696	117684311	87.3	LSAT_1_V5_GN_9_80761	2671	3043	Dovetail_09Sept_Map_inspected_12-07-2015_1_v8_lg_6	93837103	93836742	12.2	notsure
i2_HQ_Diffusion_c1516/f3p0/2981	1	356	Dovetail_09Sept_Map_inspected_12-07-2015_1_v8_lg_7	52768993	52768638	11.9	notsure	357	2983	Dovetail_09Sept_Map_inspected_12-07-2015_1_v8_lg_5	21403010	21369436	88.1	notsure
i0_HQ_Diffusion_c166051/f2p15/819	3	150	Dovetail_09Sept_Map_inspected_12-07-2015_1_v8_lg_3	10070991	10071138	18.0	LSAT_1_V5_GN_3_6660	151	821	Dovetail_09Sept_Map_inspected_12-07-2015_1_v8_lg_6	8883062	8882163	81.7	LSAT_1_V5_GN_6_5661
i4_HQ_Diffusion_c28344/f4p0/4347	1	3541	Dovetail_09Sept_Map_inspected_12-07-2015_1_v8_lg_4	300765491	300436884	81.4	notsure	3542	4350	Dovetail_09Sept_Map_inspected_12-07-2015_1_v8_lg_4	300755202	300510702	18.6	notsure
i0_LQ_Diffusion_c125640/f1p6/564	1	163	Dovetail_09Sept_Map_inspected_12-07-2015_1_v8_lg_1	31616688	31616850	28.9	notsure	164	564	Dovetail_09Sept_Map_inspected_12-07-2015_1_v8_lg_5	1831738	1832672	71.1	LSAT_1_V5_GN_0_40440
i1_LQ_Diffusion_c15683/f1p0/1059	8	892	Dovetail_09Sept_Map_inspected_12-07-2015_1_v8_lg_4	252179168	252180690	86.2	LSAT_1_V5_GN_4_131820	893	1026	Dovetail_09Sept_Map_inspected_12-07-2015_1_v8_lg_9	87703024	87702899	13.0	LSAT_1_V5_GN_9_69440
i3_LQ_Diffusion_c11394/f1p0/4013	29	3422	Dovetail_09Sept_Map_inspected_12-07-2015_1_v8_lg_5	84150112	84157307	84.4	notsure	3423	4018	Dovetail_09Sept_Map_inspected_12-07-2015_1_v8_lg_9	45069497	45067359	14.8	notsure
i0_HQ_Diffusion_c185537/f3p11/536	1	412	Dovetail_09Sept_Map_inspected_12-07-2015_1_v8_lg_3	190917252	190916841	76.9	notsure	413	536	Dovetail_09Sept_Map_inspected_12-07-2015_1_v8_lg_9	30866745	30866622	23.1	notsure
i1_LQ_Diffusion_c24603/f1p0/1203	1	326	Dovetail_09Sept_Map_inspected_12-07-2015_1_v8_lg_2	185764969	185764348	27.1	notsure	327	1205	Dovetail_09Sept_Map_inspected_12-07-2015_1_v8_lg_4	171822367	171823643	72.9	notsure
i2_LQ_Diffusion_c4089/f1p5/2954	1	486	Dovetail_09Sept_Map_inspected_12-07-2015_1_v8_lg_3	93234994	93236059	16.4	notsure	487	2958	Dovetail_09Sept_Map_inspected_12-07-2015_1_v8_lg_3	92461361	92458524	83.6	notsure
i4_LQ_Diffusion_c49445/f1p0/4895	1	2024	Dovetail_09Sept_Map_inspected_12-07-2015_1_v8_lg_8	34234081	34232060	41.2	notsure	2025	4913	Dovetail_09Sept_Map_inspected_12-07-2015_1_v8_lg_7	33056958	33050271	58.8	notsure
i1_LQ_Diffusion_c58392/f1p0/1351	3	262	Dovetail_09Sept_Map_inspected_12-07-2015_1_v8_lg_5	89082110	89082369	19.2	LSAT_1_V5_GN_5_42480	263	1351	Dovetail_09Sept_Map_inspected_12-07-2015_1_v8_lg_2	135111889	135110630	80.6	notsure
i4_LQ_Diffusion_c54963/f1p0/4521	11	2386	Dovetail_09Sept_Map_inspected_12-07-2015_1_v8_lg_4	296355794	296450244	49.2	LSAT_1_V5_GN_4_148261	2387	4819	Dovetail_09Sept_Map_inspected_12-07-2015_1_v8_lg_4	300513709	300510695	50.4	notsure
i0_LQ_Diffusion_c88727/f1p6/929	2	787	Dovetail_09Sept_Map_inspected_12-07-2015_1_v8_lg_5	41255802	41256737	84.6	notsure	788	929	Dovetail_09Sept_Map_inspected_12-07-2015_1_v8_lg_4	188990022	188989881	15.3	LSAT_1_V5_GN_4_109340
i4_LQ_Diffusion_c28183/f1p8/4077	1	3620	Dovetail_09Sept_Map_inspected_12-07-2015_1_v8_lg_5	84150589	84157304	83.6	notsure	3621	4331	Dovetail_09Sept_Map_inspected_12-07-2015_1_v8_lg_9	45069563	45067304	16.4	notsure
i4_LQ_Diffusion_c70754/f1p0/4568	1	3828	Dovetail_09Sept_Map_inspected_12-07-2015_1_v8_lg_4	300767330	300436884	83.8	notsure	3829	4568	Dovetail_09Sept_Map_inspected_12-07-2015_1_v8_lg_4	300755202	300510771	16.2	notsure
i5_LQ_Diffusion_c9223/f1p0/5234	1	2956	Dovetail_09Sept_Map_inspected_12-07-2015_1_v8_lg_8	47910002	47913118	55.2	notsure	2957	5352	Dovetail_09Sept_Map_inspected_12-07-2015_1_v8_lg_5	100373211	100377367	44.8	notsure
i0_LQ_Diffusion_c121403/f1p0/514	1	355	Dovetail_09Sept_Map_inspected_12-07-2015_1_v8_lg_6	64751418	64751860	68.9	LSAT_1_V5_GN_6_47921	356	515	Dovetail_09Sept_Map_inspected_12-07-2015_1_v8_lg_8	91893820	91893660	31.1	notsure
i5_LQ_Diffusion_c22380/f1p1/5498	1	3502	Dovetail_09Sept_Map_inspected_12-07-2015_1_v8_lg_8	33805271	33801262	63.7	notsure	3503	5500	Dovetail_09Sept_Map_inspected_12-07-2015_1_v8_lg_7	191689886	191687783	36.3	notsure
i5_HQ_Diffusion_c42067/f2p0/5126	1	3706	Dovetail_09Sept_Map_inspected_12-07-2015_1_v8_lg_5	274737958	274732139	72.3	notsure	3707	5128	Dovetail_09Sept_Map_inspected_12-07-2015_1_v8_lg_9	10547769	10550819	27.7	notsure
i4_LQ_Diffusion_c27489/f1p0/4184	1	3684	Dovetail_09Sept_Map_inspected_12-07-2015_1_v8_lg_5	84150475	84157304	84.1	notsure	3685	4381	Dovetail_09Sept_Map_inspected_12-07-2015_1_v8_lg_9	45069563	45067321	15.9	notsure
i4_LQ_Diffusion_c53006/f1p0/4695	1	3433	Dovetail_09Sept_Map_inspected_12-07-2015_1_v8_lg_4	296763512	296749078	69.7	notsure	3434	4922	Dovetail_09Sept_Map_inspected_12-07-2015_1_v8_lg_1	116032367	116033856	30.3	notsure
i2_LQ_Diffusion_c7901/f1p0/2729	3	2512	Dovetail_09Sept_Map_inspected_12-07-2015_1_v8_lg_8	14568683	14603645	87.9	LSAT_1_V5_GN_8_10660	2513	2857	Dovetail_09Sept_Map_inspected_12-07-2015_1_v8_lg_1	105737951	105480045	12.1	notsure
i0_LQ_Diffusion_c11469/f1p1/649	1	94	Dovetail_09Sept_Map_inspected_12-07-2015_1_v8_lg_9	16022928	16023021	14.5	notsure	95	649	Dovetail_09Sept_Map_inspected_12-07-2015_1_v8_lg_2	128583514	128582874	85.5	notsure
i0_LQ_Diffusion_c96387/f1p2/552	2	377	Dovetail_09Sept_Map_inspected_12-07-2015_1_v8_lg_3	58269811	58269111	67.6	LSAT_1_V5_GN_3_45480	378	556	Dovetail_09Sept_Map_inspected_12-07-2015_1_v8_lg_4	115961734	115961912	32.2	LSAT_1_V5_GN_4_74580
i2_LQ_Diffusion_c8441/f1p0/2225	1	1934	Dovetail_09Sept_Map_inspected_12-07-2015_1_v8_lg_5	211721761	211714889	86.8	notsure	1935	2229	Dovetail_09Sept_Map_inspected_12-07-2015_1_v8_lg_5	88871831	88871536	13.2	notsure
i1_HQ_Diffusion_c7962/f2p0/1153	1	1034	Dovetail_09Sept_Map_inspected_12-07-2015_1_v8_lg_3	190917874	190916841	89.4	notsure	1035	1157	Dovetail_09Sept_Map_inspected_12-07-2015_1_v8_lg_9	30866745	30866623	10.6	notsure
i0_HQ_Diffusion_c12406/f2p0/423	1	220	Dovetail_09Sept_Map_inspected_12-07-2015_1_v8_lg_8	96102210	96102426	51.6	notsure	221	426	Dovetail_09Sept_Map_inspected_12-07-2015_1_v8_lg_4	293937554	293937142	48.4	notsure
i3_LQ_Diffusion_c9647/f1p0/3441	12	2818	Dovetail_09Sept_Map_inspected_12-07-2015_1_v8_lg_1	67365640	67368636	82.3	LSAT_1_V5_GN_1_57340	2819	3410	Dovetail_09Sept_Map_inspected_12-07-2015_1_v8_lg_5	267550206	267552153	17.4	notsure
i3_HQ_Diffusion_c28706/f4p0/3280	1	2318	Dovetail_09Sept_Map_inspected_12-07-2015_1_v8_lg_1	75459414	75511265	70.7	notsure	2319	3280	Dovetail_09Sept_Map_inspected_12-07-2015_1_v8_lg_7	186468526	186469487	29.3	LSAT_1_V5_GN_7_110220
i5_LQ_Diffusion_c36119/f1p0/5078	1	2989	Dovetail_09Sept_Map_inspected_12-07-2015_1_v8_lg_5	84150200	84156350	57.6	notsure	2990	5179	Dovetail_09Sept_Map_inspected_12-07-2015_1_v8_lg_3	184816588	184712820	42.2	notsure
i3_LQ_Diffusion_c26955/f1p0/3139	1	482	Dovetail_09Sept_Map_inspected_12-07-2015_1_v8_lg_3	93234998	93236059	15.4	notsure	483	3133	Dovetail_09Sept_Map_inspected_12-07-2015_1_v8_lg_3	92461361	92458529	84.6	notsure
i3_HQ_Diffusion_c14812/f17p0/3339	23	2855	Dovetail_09Sept_Map_inspected_12-07-2015_1_v8_lg_6	74220382	74217658	84.8	notsure	2856	3339	Dovetail_09Sept_Map_inspected_12-07-2015_1_v8_lg_1	15753397	15753880	14.5	LSAT_1_V5_GN_1_14200
i0_LQ_Diffusion_c88206/f1p7/991	11	642	Dovetail_09Sept_Map_inspected_12-07-2015_1_v8_lg_2	171037137	171035970	63.8	LSAT_1_V5_GN_2_93861	643	991	Dovetail_09Sept_Map_inspected_12-07-2015_1_v8_lg_4	178146470	178146122	35.2	notsure
i0_LQ_Diffusion_c29335/f1p4/546	1	410	Dovetail_09Sept_Map_inspected_12-07-2015_1_v8_lg_5	251905479	251907240	75.2	LSAT_1_V5_GN_5_126680	411	545	Dovetail_09Sept_Map_inspected_12-07-2015_1_v8_lg_7	173107921	173108055	24.8	LSAT_1_V5_GN_7_103481
i4_LQ_Diffusion_c40152/f1p0/4751	2	1846	Dovetail_09Sept_Map_inspected_12-07-2015_1_v8_lg_4	101354085	101350307	37.5	LSAT_1_V5_GN_4_65921	1847	4918	Dovetail_09Sept_Map_inspected_12-07-2015_1_v8_lg_5	141192373	141189297	62.5	LSAT_1_V5_GN_5_61540
i3_LQ_Diffusion_c7164/f1p0/3938	1	3012	Dovetail_09Sept_Map_inspected_12-07-2015_1_v8_lg_1	67365509	67368636	75.1	LSAT_1_V5_GN_1_57340	3013	4005	Dovetail_09Sept_Map_inspected_12-07-2015_1_v8_lg_5	267550206	267552153	24.8	notsure
i3_LQ_Diffusion_c21904/f1p3/3840	1	2456	Dovetail_09Sept_Map_inspected_12-07-2015_1_v8_lg_8	280777505	280774917	63.0	notsure	2457	3900	Dovetail_09Sept_Map_inspected_12-07-2015_1_v8_lg_1	70907894	70909550	37.0	notsure
i1_LQ_Diffusion_c12917/f1p0/1920	1	1264	Dovetail_09Sept_Map_inspected_12-07-2015_1_v8_lg_4	101354165	101350965	62.5	LSAT_1_V5_GN_4_65921	1265	2021	Dovetail_09Sept_Map_inspected_12-07-2015_1_v8_lg_5	141189522	141188766	37.5	LSAT_1_V5_GN_5_61540
i5_LQ_Diffusion_c7564/f1p0/5289	1	3430	Dovetail_09Sept_Map_inspected_12-07-2015_1_v8_lg_2	211765036	211768467	67.6	notsure	3431	5069	Dovetail_09Sept_Map_inspected_12-07-2015_1_v8_lg_6	186288225	186286587	32.3	notsure
i5_LQ_Diffusion_c39351/f1p0/5244	4	2662	Dovetail_09Sept_Map_inspected_12-07-2015_1_v8_lg_3	18437151	18446806	50.6	notsure	2663	5257	Dovetail_09Sept_Map_inspected_12-07-2015_1_v8_lg_7	1315576	1318171	49.3	LSAT_1_V5_GN_7_380
i0_LQ_Diffusion_c65924/f1p34/725	1	131	Dovetail_09Sept_Map_inspected_12-07-2015_1_v8_lg_9	145404304	145404174	18.1	notsure	132	724	Dovetail_09Sept_Map_inspected_12-07-2015_1_v8_lg_4	300276207	300275614	81.9	LSAT_1_V5_GN_4_150441
i0_HQ_Diffusion_c16625/f16p118/935	1	227	Dovetail_09Sept_Map_inspected_12-07-2015_1_v8_lg_7	21830914	21830693	24.4	LSAT_1_V5_GN_7_16760	228	929	Dovetail_09Sept_Map_inspected_12-07-2015_1_v8_lg_4	89797034	89797733	75.6	LSAT_1_V5_GN_4_58821
i6_LQ_Diffusion_c7727/f1p9/6412	1	1130	Dovetail_09Sept_Map_inspected_12-07-2015_1_v8_lg_9	37267268	37266138	17.6	notsure	1131	6433	Dovetail_09Sept_Map_inspected_12-07-2015_1_v8_lg_5	329044263	328996816	82.4	notsure
i0_HQ_Diffusion_c84791/f2p9/743	1	406	Dovetail_09Sept_Map_inspected_12-07-2015_1_v8_lg_5	309606896	309606092	55.0	LSAT_1_V5_GN_5_168581	407	738	Dovetail_09Sept_Map_inspected_12-07-2015_1_v8_lg_2	189784529	189784198	45.0	notsure
i4_LQ_Diffusion_c11134/f1p0/4935	1	2191	Dovetail_09Sept_Map_inspected_12-07-2015_1_v8_lg_6	93839676	93837106	44.3	LSAT_1_V5_GN_6_62421	2192	4941	Dovetail_09Sept_Map_inspected_12-07-2015_1_v8_lg_9	117679610	117682362	55.7	LSAT_1_V5_GN_9_80761
i4_HQ_Diffusion_c80399/f5p1/4629	1	3681	Dovetail_09Sept_Map_inspected_12-07-2015_1_v8_lg_3	42229572	42225911	79.5	notsure	3682	4630	Dovetail_09Sept_Map_inspected_12-07-2015_1_v8_lg_7	166172200	166173156	20.5	notsure
i1_LQ_Diffusion_c9985/f1p0/1436	1	757	Dovetail_09Sept_Map_inspected_12-07-2015_1_v8_lg_4	101352873	101350307	50.0	LSAT_1_V5_GN_4_65921	758	1514	Dovetail_09Sept_Map_inspected_12-07-2015_1_v8_lg_5	141192373	141189316	50.0	LSAT_1_V5_GN_5_61540
i4_LQ_Diffusion_c55333/f1p0/4511	1	776	Dovetail_09Sept_Map_inspected_12-07-2015_1_v8_lg_1	39339127	39338005	17.2	LSAT_1_V5_GN_1_33901	777	4512	Dovetail_09Sept_Map_inspected_12-07-2015_1_v8_lg_4	176963659	176957888	82.8	LSAT_1_V5_GN_4_104160
i5_LQ_Diffusion_c36113/f1p0/5861	11	5161	Dovetail_09Sept_Map_inspected_12-07-2015_1_v8_lg_5	311152333	311109192	86.3	notsure	5162	5967	Dovetail_09Sept_Map_inspected_12-07-2015_1_v8_lg_5	313273037	313270469	13.5	notsure
i0_LQ_Diffusion_c47552/f1p2/994	2	662	Dovetail_09Sept_Map_inspected_12-07-2015_1_v8_lg_2	164995675	164996667	66.2	LSAT_1_V5_GN_2_86181	663	999	Dovetail_09Sept_Map_inspected_12-07-2015_1_v8_lg_5	178357905	178358285	33.7	LSAT_1_V5_GN_5_78880
i3_LQ_Diffusion_c4123/f1p0/3514	1	2686	Dovetail_09Sept_Map_inspected_12-07-2015_1_v8_lg_1	67365571	67368636	74.1	LSAT_1_V5_GN_1_57340	2687	3621	Dovetail_09Sept_Map_inspected_12-07-2015_1_v8_lg_5	267550206	267552113	25.8	notsure
i1_HQ_Diffusion_c33370/f2p0/1642	1	828	Dovetail_09Sept_Map_inspected_12-07-2015_1_v8_lg_9	57923701	57921433	50.4	notsure	829	1643	Dovetail_09Sept_Map_inspected_12-07-2015_1_v8_lg_1	124004872	124003523	49.6	notsure
i5_LQ_Diffusion_c9848/f1p0/5638	1	1775	Dovetail_09Sept_Map_inspected_12-07-2015_1_v8_lg_8	47909926	47912114	31.4	notsure	1776	5649	Dovetail_09Sept_Map_inspected_12-07-2015_1_v8_lg_7	171557578	171562761	68.6	LSAT_1_V5_GN_7_101900
i3_LQ_Diffusion_c9595/f1p0/3875	1	1038	Dovetail_09Sept_Map_inspected_12-07-2015_1_v8_lg_8	47909942	47911393	26.5	notsure	1039	3924	Dovetail_09Sept_Map_inspected_12-07-2015_1_v8_lg_1	5431064	5426861	73.5	notsure
i0_HQ_Diffusion_c166120/f10p4/607	1	356	Dovetail_09Sept_Map_inspected_12-07-2015_1_v8_lg_3	35283660	35284174	58.5	LSAT_1_V5_GN_3_25961	357	609	Dovetail_09Sept_Map_inspected_12-07-2015_1_v8_lg_3	56227169	56227421	41.5	LSAT_1_V5_GN_3_43961
i3_LQ_Diffusion_c6755/f1p0/3586	1	3295	Dovetail_09Sept_Map_inspected_12-07-2015_1_v8_lg_6	74221161	74217658	87.1	notsure	3296	3782	Dovetail_09Sept_Map_inspected_12-07-2015_1_v8_lg_1	15753397	15753883	12.9	LSAT_1_V5_GN_1_14200
i0_LQ_Diffusion_c4438/f1p1/475	1	319	Dovetail_09Sept_Map_inspected_12-07-2015_1_v8_lg_7	3731083	3730767	67.2	notsure	320	474	Dovetail_09Sept_Map_inspected_12-07-2015_1_v8_lg_9	161163656	161163502	32.6	notsure
i3_LQ_Diffusion_c12509/f1p1/3206	1	1998	Dovetail_09Sept_Map_inspected_12-07-2015_1_v8_lg_6	56982085	56977536	62.3	notsure	1999	3207	Dovetail_09Sept_Map_inspected_12-07-2015_1_v8_lg_1	96133700	96134908	37.7	notsure
i0_LQ_Diffusion_c127103/f1p5/502	1	362	Dovetail_09Sept_Map_inspected_12-07-2015_1_v8_lg_3	212001982	212001618	72.1	LSAT_1_V5_GN_3_125760	363	502	Dovetail_09Sept_Map_inspected_12-07-2015_1_v8_lg_3	216865546	216865407	27.9	LSAT_1_V5_GN_3_125141
i4_LQ_Diffusion_c32253/f1p0/4706	1	2699	Dovetail_09Sept_Map_inspected_12-07-2015_1_v8_lg_7	101399476	101396604	54.6	notsure	2700	4943	Dovetail_09Sept_Map_inspected_12-07-2015_1_v8_lg_5	214993576	216052770	45.4	LSAT_1_V5_GN_5_98481
i4_LQ_Diffusion_c37040/f1p0/4954	1	2716	Dovetail_09Sept_Map_inspected_12-07-2015_1_v8_lg_4	48164821	48171609	54.2	notsure	2717	5014	Dovetail_09Sept_Map_inspected_12-07-2015_1_v8_lg_4	47842851	47826689	45.8	notsure
i2_LQ_Diffusion_c9321/f1p0/2664	1	1567	Dovetail_09Sept_Map_inspected_12-07-2015_1_v8_lg_6	56874439	56877266	58.8	LSAT_1_V5_GN_6_42741	1568	2659	Dovetail_09Sept_Map_inspected_12-07-2015_1_v8_lg_2	174420935	174419445	41.0	notsure
i5_LQ_Diffusion_c24064/f1p0/5159	1	1563	Dovetail_09Sept_Map_inspected_12-07-2015_1_v8_lg_8	47910002	47912114	29.6	notsure	1564	5271	Dovetail_09Sept_Map_inspected_12-07-2015_1_v8_lg_7	171557578	171562765	70.2	LSAT_1_V5_GN_7_101900
i3_LQ_Diffusion_c25094/f1p15/3173	2	2695	Dovetail_09Sept_Map_inspected_12-07-2015_1_v8_lg_6	74220223	74217658	84.7	notsure	2696	3182	Dovetail_09Sept_Map_inspected_12-07-2015_1_v8_lg_1	15753397	15753883	15.3	LSAT_1_V5_GN_1_14200
i1_HQ_Diffusion_c44331/f2p0/1091	1	913	Dovetail_09Sept_Map_inspected_12-07-2015_1_v8_lg_2	43177420	43176508	83.7	notsure	914	1090	Dovetail_09Sept_Map_inspected_12-07-2015_1_v8_lg_4	285806205	285806029	16.2	notsure
i0_HQ_Diffusion_c165593/f3p42/324	3	282	Dovetail_09Sept_Map_inspected_12-07-2015_1_v8_lg_3	92359739	92360018	86.4	notsure	283	324	Dovetail_09Sept_Map_inspected_12-07-2015_1_v8_lg_1	65703679	65703638	13.0	notsure
i7_LQ_Diffusion_c779/f1p6/7299	1	1142	Dovetail_09Sept_Map_inspected_12-07-2015_1_v8_lg_9	37267267	37266126	15.4	notsure	1143	7434	Dovetail_09Sept_Map_inspected_12-07-2015_1_v8_lg_5	329002109	328995819	84.6	notsure
i0_HQ_Diffusion_c3127/f2p1/760	8	575	Dovetail_09Sept_Map_inspected_12-07-2015_1_v8_lg_1	54860201	54861158	74.7	LSAT_1_V5_GN_1_49181	576	760	Dovetail_09Sept_Map_inspected_12-07-2015_1_v8_lg_6	33529855	33530039	24.3	LSAT_1_V5_GN_6_25861
i3_LQ_Diffusion_c6510/f1p0/3839	9	2159	Dovetail_09Sept_Map_inspected_12-07-2015_1_v8_lg_7	44667443	44669598	56.0	LSAT_1_V5_GN_7_32741	2160	3840	Dovetail_09Sept_Map_inspected_12-07-2015_1_v8_lg_7	44507980	44506207	43.8	notsure
i4_LQ_Diffusion_c32522/f1p0/4372	1	1167	Dovetail_09Sept_Map_inspected_12-07-2015_1_v8_lg_4	211049899	211051066	26.7	LSAT_1_V5_GN_4_118101	1168	4371	Dovetail_09Sept_Map_inspected_12-07-2015_1_v8_lg_6	74221179	74217832	73.3	notsure
i0_HQ_Diffusion_c6396/f2p41/1002	1	294	Dovetail_09Sept_Map_inspected_12-07-2015_1_v8_lg_1	136996710	136997003	29.3	notsure	295	1002	Dovetail_09Sept_Map_inspected_12-07-2015_1_v8_lg_3	92360524	92361231	70.7	notsure
i4_LQ_Diffusion_c85595/f1p0/4000	2	3068	Dovetail_09Sept_Map_inspected_12-07-2015_1_v8_lg_1	67365566	67368636	74.3	LSAT_1_V5_GN_1_57340	3069	4124	Dovetail_09Sept_Map_inspected_12-07-2015_1_v8_lg_5	267550206	267552153	25.6	notsure
i5_LQ_Diffusion_c39121/f1p0/5726	2	2235	Dovetail_09Sept_Map_inspected_12-07-2015_1_v8_lg_8	47909970	47912302	38.9	notsure	2236	5742	Dovetail_09Sept_Map_inspected_12-07-2015_1_v8_lg_5	100372388	100377388	61.1	notsure
i0_LQ_Diffusion_c190887/f1p0/203	1	81	Dovetail_09Sept_Map_inspected_12-07-2015_1_v8_lg_6	28541068	28540988	39.3	notsure	82	206	Dovetail_09Sept_Map_inspected_12-07-2015_1_v8_lg_5	251471705	251471580	60.7	notsure
i2_HQ_Diffusion_c2122/f3p0/2944	1	752	Dovetail_09Sept_Map_inspected_12-07-2015_1_v8_lg_6	56981830	56978527	25.5	notsure	753	2952	Dovetail_09Sept_Map_inspected_12-07-2015_1_v8_lg_3	160203380	160205580	74.5	notsure
i3_HQ_Diffusion_c1627/f7p5/3845	1	3354	Dovetail_09Sept_Map_inspected_12-07-2015_1_v8_lg_6	74221161	74217658	87.4	notsure	3355	3838	Dovetail_09Sept_Map_inspected_12-07-2015_1_v8_lg_1	15753397	15753880	12.6	LSAT_1_V5_GN_1_14200
i2_LQ_Diffusion_c3670/f1p0/2808	1	493	Dovetail_09Sept_Map_inspected_12-07-2015_1_v8_lg_3	93234987	93236059	17.4	notsure	494	2826	Dovetail_09Sept_Map_inspected_12-07-2015_1_v8_lg_3	92461361	92458599	82.6	notsure
i2_LQ_Diffusion_c18208/f1p0/2619	1	1933	Dovetail_09Sept_Map_inspected_12-07-2015_1_v8_lg_4	300765511	300281356	73.8	notsure	1934	2619	Dovetail_09Sept_Map_inspected_12-07-2015_1_v8_lg_4	300763216	300510640	26.2	notsure
i0_LQ_Diffusion_c121793/f1p2/815	1	540	Dovetail_09Sept_Map_inspected_12-07-2015_1_v8_lg_3	85188298	85189248	66.0	LSAT_1_V5_GN_3_66020	541	818	Dovetail_09Sept_Map_inspected_12-07-2015_1_v8_lg_2	139837095	139836818	34.0	LSAT_1_V5_GN_2_68221
i5_LQ_Diffusion_c40075/f1p0/5889	1	621	Dovetail_09Sept_Map_inspected_12-07-2015_1_v8_lg_3	190918448	190917163	10.2	notsure	622	6105	Dovetail_09Sept_Map_inspected_12-07-2015_1_v8_lg_5	113458775	113485531	89.8	LSAT_1_V5_GN_5_50421
i5_LQ_Diffusion_c36982/f1p2/5126	1	3328	Dovetail_09Sept_Map_inspected_12-07-2015_1_v8_lg_5	239786947	241381561	61.4	LSAT_1_V5_GN_5_118580	3329	5419	Dovetail_09Sept_Map_inspected_12-07-2015_1_v8_lg_7	29837860	29840131	38.6	LSAT_1_V5_GN_7_22341
i4_LQ_Diffusion_c4265/f1p1/4251	1	3541	Dovetail_09Sept_Map_inspected_12-07-2015_1_v8_lg_4	300765491	300436884	82.5	notsure	3542	4291	Dovetail_09Sept_Map_inspected_12-07-2015_1_v8_lg_4	300755202	300510761	17.5	notsure
i2_LQ_Diffusion_c15299/f1p0/2059	1	401	Dovetail_09Sept_Map_inspected_12-07-2015_1_v8_lg_9	33578413	33578813	19.4	notsure	402	2062	Dovetail_09Sept_Map_inspected_12-07-2015_1_v8_lg_3	72428695	72424202	80.6	notsure
i3_LQ_Diffusion_c25333/f1p0/3831	1	433	Dovetail_09Sept_Map_inspected_12-07-2015_1_v8_lg_8	47911569	47912001	11.3	notsure	434	3833	Dovetail_09Sept_Map_inspected_12-07-2015_1_v8_lg_3	196881299	196875974	88.7	notsure
i1_LQ_Diffusion_c36122/f1p1/1048	1	940	Dovetail_09Sept_Map_inspected_12-07-2015_1_v8_lg_8	29800305	29747322	88.3	notsure	941	1059	Dovetail_09Sept_Map_inspected_12-07-2015_1_v8_lg_6	57396128	57396246	11.2	notsure
i7_LQ_Diffusion_c2978/f1p1/7030	43	2506	Dovetail_09Sept_Map_inspected_12-07-2015_1_v8_lg_1	93679404	93604254	33.8	notsure	2507	7285	Dovetail_09Sept_Map_inspected_12-07-2015_1_v8_lg_4	372832872	372826525	65.6	LSAT_1_V5_GN_4_183881
i6_LQ_Diffusion_c6776/f1p240/6230	1	5650	Dovetail_09Sept_Map_inspected_12-07-2015_1_v8_lg_5	311144918	311109192	87.0	notsure	5651	6491	Dovetail_09Sept_Map_inspected_12-07-2015_1_v8_lg_5	313273037	313270427	13.0	notsure
i2_LQ_Diffusion_c17408/f1p0/2424	1	1576	Dovetail_09Sept_Map_inspected_12-07-2015_1_v8_lg_9	57923641	57921433	64.6	notsure	1577	2440	Dovetail_09Sept_Map_inspected_12-07-2015_1_v8_lg_1	124004872	124003473	35.4	notsure
i0_LQ_Diffusion_c20287/f1p2/629	1	537	Dovetail_09Sept_Map_inspected_12-07-2015_1_v8_lg_4	10892892	10892113	84.2	LSAT_1_V5_GN_4_6121	538	638	Dovetail_09Sept_Map_inspected_12-07-2015_1_v8_lg_8	294010011	294010111	15.8	LSAT_1_V5_GN_8_161201
i5_LQ_Diffusion_c12237/f1p6/5261	1	1690	Dovetail_09Sept_Map_inspected_12-07-2015_1_v8_lg_7	30058124	30056433	32.1	notsure	1691	5270	Dovetail_09Sept_Map_inspected_12-07-2015_1_v8_lg_1	179623021	179631070	67.9	LSAT_1_V5_GN_1_117561
i4_LQ_Diffusion_c72125/f1p0/4800	1	4301	Dovetail_09Sept_Map_inspected_12-07-2015_1_v8_lg_4	167626589	167486520	89.6	notsure	4302	4799	Dovetail_09Sept_Map_inspected_12-07-2015_1_v8_lg_4	168021339	168020366	10.4	LSAT_1_V5_GN_4_99521
i5_LQ_Diffusion_c18612/f1p1/5878	1	1112	Dovetail_09Sept_Map_inspected_12-07-2015_1_v8_lg_8	191647955	191620807	17.9	notsure	1113	6204	Dovetail_09Sept_Map_inspected_12-07-2015_1_v8_lg_4	114017701	114011007	82.1	notsure
i3_LQ_Diffusion_c27029/f1p87/3175	1	795	Dovetail_09Sept_Map_inspected_12-07-2015_1_v8_lg_3	93234992	93236059	24.9	notsure	796	3192	Dovetail_09Sept_Map_inspected_12-07-2015_1_v8_lg_3	92461361	92458524	75.1	notsure
i1_HQ_Diffusion_c40891/f2p2/1278	1	178	Dovetail_09Sept_Map_inspected_12-07-2015_1_v8_lg_8	119013740	119013917	13.9	LSAT_1_V5_GN_8_82840	179	1278	Dovetail_09Sept_Map_inspected_12-07-2015_1_v8_lg_2	135111889	135110619	86.1	notsure
i2_LQ_Diffusion_c5630/f1p0/2787	1	592	Dovetail_09Sept_Map_inspected_12-07-2015_1_v8_lg_3	93234998	93236059	21.2	notsure	593	2787	Dovetail_09Sept_Map_inspected_12-07-2015_1_v8_lg_3	92461361	92458529	78.8	notsure
i5_HQ_Diffusion_c5198/f2p0/5675	1	5003	Dovetail_09Sept_Map_inspected_12-07-2015_1_v8_lg_9	195474155	195481357	88.2	LSAT_1_V5_GN_9_120201	5004	5669	Dovetail_09Sept_Map_inspected_12-07-2015_1_v8_lg_7	108885317	108885983	11.7	LSAT_1_V5_GN_7_69741
i3_LQ_Diffusion_c12383/f1p3/3665	5	3279	Dovetail_09Sept_Map_inspected_12-07-2015_1_v8_lg_9	117681055	117684311	89.3	LSAT_1_V5_GN_9_80761	3280	3651	Dovetail_09Sept_Map_inspected_12-07-2015_1_v8_lg_6	93837102	93836742	10.1	notsure
i1_LQ_Diffusion_c46465/f1p0/1016	1	213	Dovetail_09Sept_Map_inspected_12-07-2015_1_v8_lg_1	31616638	31616850	20.9	notsure	214	1019	Dovetail_09Sept_Map_inspected_12-07-2015_1_v8_lg_1	124004872	124003531	79.1	notsure
i0_LQ_Diffusion_c126005/f1p3/553	1	379	Dovetail_09Sept_Map_inspected_12-07-2015_1_v8_lg_4	351944332	351943954	68.5	LSAT_1_V5_GN_4_173140	380	551	Dovetail_09Sept_Map_inspected_12-07-2015_1_v8_lg_8	106613991	106572088	31.1	notsure
i4_LQ_Diffusion_c4224/f1p0/4688	1	2533	Dovetail_09Sept_Map_inspected_12-07-2015_1_v8_lg_4	48164821	48171609	54.0	notsure	2534	4695	Dovetail_09Sept_Map_inspected_12-07-2015_1_v8_lg_4	47842851	47826695	46.0	notsure
i5_LQ_Diffusion_c32792/f1p0/5995	1	1800	Dovetail_09Sept_Map_inspected_12-07-2015_1_v8_lg_8	273998277	274000076	29.9	notsure	1801	6030	Dovetail_09Sept_Map_inspected_12-07-2015_1_v8_lg_4	353591161	353595497	70.1	notsure
i3_LQ_Diffusion_c21450/f1p0/3983	1	2509	Dovetail_09Sept_Map_inspected_12-07-2015_1_v8_lg_8	280777562	280774923	63.0	notsure	2510	3981	Dovetail_09Sept_Map_inspected_12-07-2015_1_v8_lg_1	70907887	70909570	37.0	notsure
i2_LQ_Diffusion_c11583/f1p0/2431	1	1915	Dovetail_09Sept_Map_inspected_12-07-2015_1_v8_lg_2	4327	78211	78.6	LSAT_1_V5_GN_2_261	1916	2435	Dovetail_09Sept_Map_inspected_12-07-2015_1_v8_lg_2	2529204	2527957	21.4	notsure
i0_LQ_Diffusion_c90061/f1p11/969	8	184	Dovetail_09Sept_Map_inspected_12-07-2015_1_v8_lg_5	117697062	117696789	18.3	LSAT_1_V5_GN_5_51740	185	969	Dovetail_09Sept_Map_inspected_12-07-2015_1_v8_lg_5	117843350	117842075	81.0	notsure
i5_LQ_Diffusion_c4774/f1p0/5212	1	670	Dovetail_09Sept_Map_inspected_12-07-2015_1_v8_lg_5	305791076	305791745	12.8	notsure	671	5221	Dovetail_09Sept_Map_inspected_12-07-2015_1_v8_lg_2	202532657	202528155	87.2	notsure
i5_LQ_Diffusion_c36155/f1p0/5223	1	4618	Dovetail_09Sept_Map_inspected_12-07-2015_1_v8_lg_9	139123300	139118095	88.5	notsure	4619	5220	Dovetail_09Sept_Map_inspected_12-07-2015_1_v8_lg_2	155301423	155302022	11.5	notsure
i4_LQ_Diffusion_c22615/f1p0/4898	1	2555	Dovetail_09Sept_Map_inspected_12-07-2015_1_v8_lg_5	202975116	202939035	52.1	notsure	2556	4903	Dovetail_09Sept_Map_inspected_12-07-2015_1_v8_lg_5	246360566	246357372	47.9	LSAT_1_V5_GN_5_121700
i2_LQ_Diffusion_c12136/f1p4/2876	1	486	Dovetail_09Sept_Map_inspected_12-07-2015_1_v8_lg_3	93234994	93236059	16.8	notsure	487	2886	Dovetail_09Sept_Map_inspected_12-07-2015_1_v8_lg_3	92461361	92458524	83.2	notsure
i1_LQ_Diffusion_c39941/f1p0/1161	3	175	Dovetail_09Sept_Map_inspected_12-07-2015_1_v8_lg_8	119013745	119013917	14.9	LSAT_1_V5_GN_8_82840	176	1162	Dovetail_09Sept_Map_inspected_12-07-2015_1_v8_lg_2	135111889	135110731	84.9	notsure
i5_LQ_Diffusion_c47005/f1p0/5983	1	602	Dovetail_09Sept_Map_inspected_12-07-2015_1_v8_lg_2	83794903	83805380	10.1	notsure	603	5985	Dovetail_09Sept_Map_inspected_12-07-2015_1_v8_lg_1	41475574	41483872	89.9	notsure
i0_LQ_Diffusion_c27549/f1p3/705	1	530	Dovetail_09Sept_Map_inspected_12-07-2015_1_v8_lg_7	190178510	190179799	75.1	LSAT_1_V5_GN_7_116021	531	706	Dovetail_09Sept_Map_inspected_12-07-2015_1_v8_lg_8	186687766	186687591	24.9	notsure
i4_LQ_Diffusion_c20985/f1p0/5023	3	3597	Dovetail_09Sept_Map_inspected_12-07-2015_1_v8_lg_6	56981152	56977536	71.4	notsure	3598	5036	Dovetail_09Sept_Map_inspected_12-07-2015_1_v8_lg_1	96133700	96135141	28.6	notsure
i1_LQ_Diffusion_c24039/f1p1/1875	1	1307	Dovetail_09Sept_Map_inspected_12-07-2015_1_v8_lg_9	25269984	25271290	67.4	LSAT_1_V5_GN_9_22980	1308	1939	Dovetail_09Sept_Map_inspected_12-07-2015_1_v8_lg_9	24966019	24967057	32.6	LSAT_1_V5_GN_0_37821
i0_LQ_Diffusion_c48063/f1p2/334	1	203	Dovetail_09Sept_Map_inspected_12-07-2015_1_v8_lg_6	176625381	176625608	60.6	notsure	204	335	Dovetail_09Sept_Map_inspected_12-07-2015_1_v8_lg_3	108782714	108782583	39.4	notsure
i2_LQ_Diffusion_c2629/f1p1/2916	1	721	Dovetail_09Sept_Map_inspected_12-07-2015_1_v8_lg_8	47909975	47911393	24.7	notsure	722	2919	Dovetail_09Sept_Map_inspected_12-07-2015_1_v8_lg_1	5431064	5426884	75.3	notsure
i4_LQ_Diffusion_c11500/f1p0/5010	1	3563	Dovetail_09Sept_Map_inspected_12-07-2015_1_v8_lg_5	274737885	274732139	71.3	notsure	3564	5000	Dovetail_09Sept_Map_inspected_12-07-2015_1_v8_lg_9	10547769	10550834	28.7	notsure
i2_LQ_Diffusion_c22088/f1p0/2019	1	1214	Dovetail_09Sept_Map_inspected_12-07-2015_1_v8_lg_4	17940788	17939575	59.8	notsure	1215	2029	Dovetail_09Sept_Map_inspected_12-07-2015_1_v8_lg_1	124004872	124003523	40.2	notsure
i3_LQ_Diffusion_c27003/f1p0/3078	1	2665	Dovetail_09Sept_Map_inspected_12-07-2015_1_v8_lg_6	74220223	74217658	84.6	notsure	2666	3151	Dovetail_09Sept_Map_inspected_12-07-2015_1_v8_lg_1	15753397	15753882	15.4	LSAT_1_V5_GN_1_14200
i4_HQ_Diffusion_c62768/f7p0/4450	1	3571	Dovetail_09Sept_Map_inspected_12-07-2015_1_v8_lg_4	300765521	300436884	80.2	notsure	3572	4454	Dovetail_09Sept_Map_inspected_12-07-2015_1_v8_lg_4	300755202	300510628	19.8	notsure
i4_LQ_Diffusion_c19011/f1p37/4931	43	2054	Dovetail_09Sept_Map_inspected_12-07-2015_1_v8_lg_3	158187384	158189394	40.5	notsure	2055	4971	Dovetail_09Sept_Map_inspected_12-07-2015_1_v8_lg_2	165415336	165465313	58.7	LSAT_1_V5_GN_2_89740
i0_HQ_Diffusion_c4487/f2p49/901	1	416	Dovetail_09Sept_Map_inspected_12-07-2015_1_v8_lg_3	92359846	92360261	46.2	notsure	417	901	Dovetail_09Sept_Map_inspected_12-07-2015_1_v8_lg_1	136996545	136997029	53.8	notsure
i4_LQ_Diffusion_c77721/f1p0/4047	7	2604	Dovetail_09Sept_Map_inspected_12-07-2015_1_v8_lg_4	48164826	48171609	59.2	notsure	2605	4387	Dovetail_09Sept_Map_inspected_12-07-2015_1_v8_lg_4	47842930	47822368	40.6	notsure
i5_LQ_Diffusion_c7155/f1p0/5235	2	3297	Dovetail_09Sept_Map_inspected_12-07-2015_1_v8_lg_7	26551858	26548503	62.5	notsure	3298	5265	Dovetail_09Sept_Map_inspected_12-07-2015_1_v8_lg_8	19978032	20775111	37.3	LSAT_1_V5_GN_8_15781
i3_LQ_Diffusion_c8668/f1p1/3602	10	516	Dovetail_09Sept_Map_inspected_12-07-2015_1_v8_lg_8	43243159	43243646	14.1	LSAT_1_V5_GN_8_32720	517	3607	Dovetail_09Sept_Map_inspected_12-07-2015_1_v8_lg_9	27968978	27965196	85.7	notsure
i3_LQ_Diffusion_c18908/f1p0/3640	1	2630	Dovetail_09Sept_Map_inspected_12-07-2015_1_v8_lg_1	67365581	67368535	71.7	LSAT_1_V5_GN_1_57340	2631	3666	Dovetail_09Sept_Map_inspected_12-07-2015_1_v8_lg_5	267550105	267552114	28.3	notsure
i0_LQ_Diffusion_c20887/f1p16/751	6	590	Dovetail_09Sept_Map_inspected_12-07-2015_1_v8_lg_6	75341508	75340517	79.4	LSAT_1_V5_GN_6_52901	591	737	Dovetail_09Sept_Map_inspected_12-07-2015_1_v8_lg_1	81217652	81217507	19.9	LSAT_1_V5_GN_1_67340
i0_HQ_Diffusion_c172523/f3p8/563	1	404	Dovetail_09Sept_Map_inspected_12-07-2015_1_v8_lg_4	43264336	43263850	71.8	LSAT_1_V5_GN_4_28960	405	563	Dovetail_09Sept_Map_inspected_12-07-2015_1_v8_lg_7	44090982	44091142	28.2	LSAT_1_V5_GN_7_30180
i2_HQ_Diffusion_c3576/f2p6/2340	1	1302	Dovetail_09Sept_Map_inspected_12-07-2015_1_v8_lg_9	25269989	25271290	55.6	LSAT_1_V5_GN_9_22980	1303	2340	Dovetail_09Sept_Map_inspected_12-07-2015_1_v8_lg_9	24966019	24967056	44.4	LSAT_1_V5_GN_0_37821
i3_LQ_Diffusion_c10329/f1p0/3402	1	2510	Dovetail_09Sept_Map_inspected_12-07-2015_1_v8_lg_1	67365587	67368636	72.8	LSAT_1_V5_GN_1_57340	2511	3446	Dovetail_09Sept_Map_inspected_12-07-2015_1_v8_lg_5	267550206	267552115	27.2	notsure
i5_LQ_Diffusion_c40130/f1p2/5454	1	1683	Dovetail_09Sept_Map_inspected_12-07-2015_1_v8_lg_8	47909985	47912114	28.6	notsure	1684	5890	Dovetail_09Sept_Map_inspected_12-07-2015_1_v8_lg_7	171557578	171562758	71.4	LSAT_1_V5_GN_7_101900
i4_LQ_Diffusion_c72637/f1p0/4801	6	4338	Dovetail_09Sept_Map_inspected_12-07-2015_1_v8_lg_2	12721953	12784231	88.0	LSAT_1_V5_GN_2_5621	4339	4919	Dovetail_09Sept_Map_inspected_12-07-2015_1_v8_lg_2	433737	434492	11.8	notsure
i5_LQ_Diffusion_c39554/f1p0/5634	1	3547	Dovetail_09Sept_Map_inspected_12-07-2015_1_v8_lg_2	211764919	211768467	63.2	notsure	3548	5604	Dovetail_09Sept_Map_inspected_12-07-2015_1_v8_lg_6	186305985	186303929	36.7	notsure
i3_LQ_Diffusion_c24131/f1p3/3826	2	732	Dovetail_09Sept_Map_inspected_12-07-2015_1_v8_lg_3	18445152	18445882	18.5	notsure	733	3962	Dovetail_09Sept_Map_inspected_12-07-2015_1_v8_lg_5	1833508	1830183	81.5	notsure
i8_LQ_Diffusion_c271/f1p0/8290	1	5677	Dovetail_09Sept_Map_inspected_12-07-2015_1_v8_lg_4	124019790	124008308	68.0	LSAT_1_V5_GN_4_79080	5678	8346	Dovetail_09Sept_Map_inspected_12-07-2015_1_v8_lg_9	74338310	74329725	32.0	notsure
i6_LQ_Diffusion_c5837/f1p7/6354	2	5811	Dovetail_09Sept_Map_inspected_12-07-2015_1_v8_lg_5	311144842	311109192	86.9	notsure	5812	6684	Dovetail_09Sept_Map_inspected_12-07-2015_1_v8_lg_5	313273037	313270397	13.1	notsure
i0_LQ_Diffusion_c18851/f1p10/830	8	514	Dovetail_09Sept_Map_inspected_12-07-2015_1_v8_lg_2	207448373	207447684	61.0	LSAT_1_V5_GN_2_128201	515	831	Dovetail_09Sept_Map_inspected_12-07-2015_1_v8_lg_2	207730414	207730097	38.1	LSAT_1_V5_GN_2_128341
i3_LQ_Diffusion_c28079/f1p0/3028	9	2679	Dovetail_09Sept_Map_inspected_12-07-2015_1_v8_lg_6	74220216	74217658	84.4	notsure	2680	3161	Dovetail_09Sept_Map_inspected_12-07-2015_1_v8_lg_1	15753397	15753878	15.2	LSAT_1_V5_GN_1_14200
i5_LQ_Diffusion_c4052/f1p0/5703	1	5070	Dovetail_09Sept_Map_inspected_12-07-2015_1_v8_lg_7	101611343	101617285	88.9	notsure	5071	5703	Dovetail_09Sept_Map_inspected_12-07-2015_1_v8_lg_2	83805541	83806199	11.1	notsure
i2_LQ_Diffusion_c19285/f1p0/2745	1	1338	Dovetail_09Sept_Map_inspected_12-07-2015_1_v8_lg_7	169146772	169490577	48.7	LSAT_1_V5_GN_7_100720	1339	2747	Dovetail_09Sept_Map_inspected_12-07-2015_1_v8_lg_8	123425872	123432141	51.3	notsure
i4_LQ_Diffusion_c77680/f1p0/4218	1	3498	Dovetail_09Sept_Map_inspected_12-07-2015_1_v8_lg_4	300765535	300436884	80.9	notsure	3499	4326	Dovetail_09Sept_Map_inspected_12-07-2015_1_v8_lg_4	300755202	300510683	19.1	notsure
i0_LQ_Diffusion_c19784/f1p3/856	3	754	Dovetail_09Sept_Map_inspected_12-07-2015_1_v8_lg_4	304914226	304915991	88.5	LSAT_1_V5_GN_4_153980	755	849	Dovetail_09Sept_Map_inspected_12-07-2015_1_v8_lg_4	117004414	116995761	11.2	notsure
i3_LQ_Diffusion_c14056/f1p0/3127	1	2655	Dovetail_09Sept_Map_inspected_12-07-2015_1_v8_lg_6	74220201	74217658	84.4	notsure	2656	3145	Dovetail_09Sept_Map_inspected_12-07-2015_1_v8_lg_1	15753397	15753886	15.6	LSAT_1_V5_GN_1_14200
i0_LQ_Diffusion_c9966/f1p4/693	1	472	Dovetail_09Sept_Map_inspected_12-07-2015_1_v8_lg_5	251905193	251907118	67.9	LSAT_1_V5_GN_5_126680	473	695	Dovetail_09Sept_Map_inspected_12-07-2015_1_v8_lg_9	158482563	158482785	32.1	LSAT_1_V5_GN_9_99180
i2_LQ_Diffusion_c17991/f1p0/2480	9	2190	Dovetail_09Sept_Map_inspected_12-07-2015_1_v8_lg_6	93839966	93837106	87.6	notsure	2191	2490	Dovetail_09Sept_Map_inspected_12-07-2015_1_v8_lg_9	117679610	117679900	12.0	LSAT_1_V5_GN_9_80761
i7_LQ_Diffusion_c1567/f1p1/7230	1	2020	Dovetail_09Sept_Map_inspected_12-07-2015_1_v8_lg_4	118838848	118860260	26.1	LSAT_1_V5_GN_4_74900	2021	7740	Dovetail_09Sept_Map_inspected_12-07-2015_1_v8_lg_1	44796867	44803865	73.9	LSAT_1_V5_GN_1_39180
i3_LQ_Diffusion_c13078/f1p2/3151	1	482	Dovetail_09Sept_Map_inspected_12-07-2015_1_v8_lg_3	93234998	93236059	15.3	notsure	483	3154	Dovetail_09Sept_Map_inspected_12-07-2015_1_v8_lg_3	92461361	92458524	84.7	notsure
i3_LQ_Diffusion_c11786/f1p0/3351	1	463	Dovetail_09Sept_Map_inspected_12-07-2015_1_v8_lg_3	190918290	190917163	13.8	notsure	464	3361	Dovetail_09Sept_Map_inspected_12-07-2015_1_v8_lg_5	113458775	113483938	86.2	LSAT_1_V5_GN_5_50481
i0_LQ_Diffusion_c23488/f1p63/915	1	820	Dovetail_09Sept_Map_inspected_12-07-2015_1_v8_lg_4	123483060	123484497	89.6	LSAT_1_V5_GN_4_77861	821	915	Dovetail_09Sept_Map_inspected_12-07-2015_1_v8_lg_8	256916306	256916212	10.4	LSAT_1_V5_GN_8_151760
i3_LQ_Diffusion_c26868/f1p0/3058	1	1292	Dovetail_09Sept_Map_inspected_12-07-2015_1_v8_lg_4	48167143	48171609	41.2	notsure	1293	3138	Dovetail_09Sept_Map_inspected_12-07-2015_1_v8_lg_4	47842851	47826667	58.8	notsure
i3_LQ_Diffusion_c21022/f1p0/3597	1	1556	Dovetail_09Sept_Map_inspected_12-07-2015_1_v8_lg_6	64749665	64752269	43.3	LSAT_1_V5_GN_6_47921	1557	3595	Dovetail_09Sept_Map_inspected_12-07-2015_1_v8_lg_8	243592933	243590845	56.7	notsure
i0_LQ_Diffusion_c58824/f1p1/952	5	760	Dovetail_09Sept_Map_inspected_12-07-2015_1_v8_lg_7	14746426	14742939	77.7	LSAT_1_V5_GN_7_12320	761	973	Dovetail_09Sept_Map_inspected_12-07-2015_1_v8_lg_1	101454890	101454678	21.9	LSAT_1_V5_GN_1_82540
i0_LQ_Diffusion_c21595/f1p0/764	4	445	Dovetail_09Sept_Map_inspected_12-07-2015_1_v8_lg_4	304914226	304915682	57.9	LSAT_1_V5_GN_4_153980	446	763	Dovetail_09Sept_Map_inspected_12-07-2015_1_v8_lg_2	154941051	154941368	41.7	LSAT_1_V5_GN_2_79581
i4_LQ_Diffusion_c67593/f1p13/5082	1	3430	Dovetail_09Sept_Map_inspected_12-07-2015_1_v8_lg_2	211765036	211768467	67.6	notsure	3431	5071	Dovetail_09Sept_Map_inspected_12-07-2015_1_v8_lg_6	186305985	186304344	32.4	LSAT_1_V5_GN_6_113301
i4_LQ_Diffusion_c70373/f1p0/4984	1	4305	Dovetail_09Sept_Map_inspected_12-07-2015_1_v8_lg_5	144482621	144486920	85.9	notsure	4306	5012	Dovetail_09Sept_Map_inspected_12-07-2015_1_v8_lg_2	178451324	178459750	14.1	notsure
i0_LQ_Diffusion_c143773/f1p12/833	1	626	Dovetail_09Sept_Map_inspected_12-07-2015_1_v8_lg_8	8275014	8272372	75.2	LSAT_1_V5_GN_8_6441	627	833	Dovetail_09Sept_Map_inspected_12-07-2015_1_v8_lg_2	211456949	211456742	24.8	LSAT_1_V5_GN_2_131520
i0_LQ_Diffusion_c8280/f1p4/795	3	542	Dovetail_09Sept_Map_inspected_12-07-2015_1_v8_lg_5	111382267	111383158	67.7	LSAT_1_V5_GN_5_49221	543	798	Dovetail_09Sept_Map_inspected_12-07-2015_1_v8_lg_3	32318576	32318831	32.1	LSAT_1_V5_GN_3_24140
i0_LQ_Diffusion_c5314/f1p6/669	1	574	Dovetail_09Sept_Map_inspected_12-07-2015_1_v8_lg_7	190061697	190058661	86.1	notsure	575	666	Dovetail_09Sept_Map_inspected_12-07-2015_1_v8_lg_8	122469724	122469821	13.8	notsure
i0_HQ_Diffusion_c18606/f3p8/866	1	222	Dovetail_09Sept_Map_inspected_12-07-2015_1_v8_lg_9	25269916	25270798	25.6	LSAT_1_V5_GN_9_22980	223	866	Dovetail_09Sept_Map_inspected_12-07-2015_1_v8_lg_9	24966006	24967056	74.4	LSAT_1_V5_GN_0_37821
i1_LQ_Diffusion_c20388/f1p0/1381	1	239	Dovetail_09Sept_Map_inspected_12-07-2015_1_v8_lg_5	89082078	89082316	17.3	LSAT_1_V5_GN_5_42480	240	1381	Dovetail_09Sept_Map_inspected_12-07-2015_1_v8_lg_2	135113133	135110630	82.7	notsure
i1_LQ_Diffusion_c38610/f1p0/1343	1	1087	Dovetail_09Sept_Map_inspected_12-07-2015_1_v8_lg_3	92887273	92889081	80.9	LSAT_1_V5_GN_3_69001	1088	1344	Dovetail_09Sept_Map_inspected_12-07-2015_1_v8_lg_3	152481934	152482187	19.1	LSAT_1_V5_GN_3_96341
i3_LQ_Diffusion_c4522/f1p0/3620	1	1734	Dovetail_09Sept_Map_inspected_12-07-2015_1_v8_lg_2	197083333	197081496	47.9	notsure	1735	3623	Dovetail_09Sept_Map_inspected_12-07-2015_1_v8_lg_8	128808313	128805860	52.1	notsure
i3_HQ_Diffusion_c1722/f5p0/3716	1	472	Dovetail_09Sept_Map_inspected_12-07-2015_1_v8_lg_2	185764974	185764348	12.7	notsure	473	3716	Dovetail_09Sept_Map_inspected_12-07-2015_1_v8_lg_4	171822367	171826144	87.3	notsure
i0_HQ_Diffusion_c25882/f3p9/712	1	561	Dovetail_09Sept_Map_inspected_12-07-2015_1_v8_lg_9	130676836	130676183	78.5	LSAT_1_V5_GN_9_84520	562	715	Dovetail_09Sept_Map_inspected_12-07-2015_1_v8_lg_9	131286938	131287091	21.5	LSAT_1_V5_GN_9_85400
i4_LQ_Diffusion_c67574/f1p3/4669	4	3600	Dovetail_09Sept_Map_inspected_12-07-2015_1_v8_lg_4	300765441	300436884	74.4	notsure	3601	4832	Dovetail_09Sept_Map_inspected_12-07-2015_1_v8_lg_4	300755202	300510627	25.5	notsure
i0_HQ_Diffusion_c44503/f2p4/612	1	549	Dovetail_09Sept_Map_inspected_12-07-2015_1_v8_lg_5	324984775	324985580	89.4	LSAT_1_V5_GN_5_179060	550	614	Dovetail_09Sept_Map_inspected_12-07-2015_1_v8_lg_9	14032549	14032485	10.6	LSAT_1_V5_GN_9_11120
i4_LQ_Diffusion_c43562/f1p0/4210	1	753	Dovetail_09Sept_Map_inspected_12-07-2015_1_v8_lg_9	54750444	54749695	17.8	notsure	754	4225	Dovetail_09Sept_Map_inspected_12-07-2015_1_v8_lg_9	54852800	54856359	82.2	LSAT_1_V5_GN_0_44640
i2_LQ_Diffusion_c21904/f1p3/2018	2	1360	Dovetail_09Sept_Map_inspected_12-07-2015_1_v8_lg_4	101354257	101350965	67.3	LSAT_1_V5_GN_4_65921	1361	2019	Dovetail_09Sept_Map_inspected_12-07-2015_1_v8_lg_5	141189522	141188758	32.6	LSAT_1_V5_GN_5_61540
i4_LQ_Diffusion_c11261/f1p5/4861	1	3507	Dovetail_09Sept_Map_inspected_12-07-2015_1_v8_lg_5	274737760	274732139	69.9	notsure	3508	4986	Dovetail_09Sept_Map_inspected_12-07-2015_1_v8_lg_9	10547769	10550877	29.5	notsure
i5_LQ_Diffusion_c19730/f1p0/5753	1	4255	Dovetail_09Sept_Map_inspected_12-07-2015_1_v8_lg_2	211764211	211768467	72.1	notsure	4256	5899	Dovetail_09Sept_Map_inspected_12-07-2015_1_v8_lg_6	186305985	186304338	27.9	LSAT_1_V5_GN_6_113301
i0_LQ_Diffusion_c115865/f1p0/513	4	103	Dovetail_09Sept_Map_inspected_12-07-2015_1_v8_lg_6	2767669	2767558	19.4	LSAT_1_V5_GN_6_401	104	515	Dovetail_09Sept_Map_inspected_12-07-2015_1_v8_lg_3	24262741	24262330	80.0	LSAT_1_V5_GN_3_17941
i3_LQ_Diffusion_c27382/f1p0/3140	1	360	Dovetail_09Sept_Map_inspected_12-07-2015_1_v8_lg_5	328999121	328998762	11.4	notsure	361	3146	Dovetail_09Sept_Map_inspected_12-07-2015_1_v8_lg_7	34090676	34087892	88.6	notsure
i0_LQ_Diffusion_c117147/f1p2/412	1	89	Dovetail_09Sept_Map_inspected_12-07-2015_1_v8_lg_3	192852383	192852471	21.4	LSAT_1_V5_GN_3_114641	90	415	Dovetail_09Sept_Map_inspected_12-07-2015_1_v8_lg_5	250179174	250178599	78.6	notsure
i3_LQ_Diffusion_c8446/f1p50/3880	1	472	Dovetail_09Sept_Map_inspected_12-07-2015_1_v8_lg_2	185764974	185764348	12.2	notsure	473	3866	Dovetail_09Sept_Map_inspected_12-07-2015_1_v8_lg_4	171822367	171826144	87.8	notsure
i0_HQ_Diffusion_c165457/f4p121/996	1	743	Dovetail_09Sept_Map_inspected_12-07-2015_1_v8_lg_9	81740225	81739311	74.6	LSAT_1_V5_GN_9_64940	744	996	Dovetail_09Sept_Map_inspected_12-07-2015_1_v8_lg_2	197199291	197199660	25.4	LSAT_1_V5_GN_2_118741
i0_LQ_Diffusion_c40269/f1p5/679	1	359	Dovetail_09Sept_Map_inspected_12-07-2015_1_v8_lg_1	113744520	113744878	52.5	notsure	360	683	Dovetail_09Sept_Map_inspected_12-07-2015_1_v8_lg_6	139346459	139346782	47.4	notsure
i0_LQ_Diffusion_c12976/f1p0/341	1	204	Dovetail_09Sept_Map_inspected_12-07-2015_1_v8_lg_4	145703564	145703186	60.2	LSAT_1_V5_GN_4_88560	205	339	Dovetail_09Sept_Map_inspected_12-07-2015_1_v8_lg_7	111027706	111027571	39.8	LSAT_1_V5_GN_7_70860
i5_LQ_Diffusion_c12013/f1p1/5192	1	1733	Dovetail_09Sept_Map_inspected_12-07-2015_1_v8_lg_3	198458216	198459946	31.4	LSAT_1_V5_GN_3_118260	1734	5513	Dovetail_09Sept_Map_inspected_12-07-2015_1_v8_lg_3	195325879	195321378	68.5	notsure
i0_LQ_Diffusion_c20688/f1p4/529	1	102	Dovetail_09Sept_Map_inspected_12-07-2015_1_v8_lg_2	169528423	169528322	19.2	notsure	103	531	Dovetail_09Sept_Map_inspected_12-07-2015_1_v8_lg_1	126706183	126698046	80.8	notsure
i5_LQ_Diffusion_c18023/f1p0/5259	1	2661	Dovetail_09Sept_Map_inspected_12-07-2015_1_v8_lg_5	91393034	90528121	50.4	notsure	2662	5278	Dovetail_09Sept_Map_inspected_12-07-2015_1_v8_lg_2	163667402	163664785	49.6	notsure
i1_LQ_Diffusion_c14681/f1p0/1014	1	612	Dovetail_09Sept_Map_inspected_12-07-2015_1_v8_lg_3	71763952	71763341	60.4	notsure	613	1014	Dovetail_09Sept_Map_inspected_12-07-2015_1_v8_lg_5	1831738	1832673	39.6	LSAT_1_V5_GN_0_40440
i4_LQ_Diffusion_c27458/f1p0/4088	1	3052	Dovetail_09Sept_Map_inspected_12-07-2015_1_v8_lg_1	67365469	67368636	74.6	LSAT_1_V5_GN_1_57340	3053	4090	Dovetail_09Sept_Map_inspected_12-07-2015_1_v8_lg_5	267550206	267552135	25.4	notsure
i4_LQ_Diffusion_c53400/f1p0/4256	1	548	Dovetail_09Sept_Map_inspected_12-07-2015_1_v8_lg_1	39338900	39338005	12.9	LSAT_1_V5_GN_1_33901	549	4260	Dovetail_09Sept_Map_inspected_12-07-2015_1_v8_lg_4	176963659	176957912	87.1	LSAT_1_V5_GN_4_104160
i2_HQ_Diffusion_c855/f2p0/2988	1	1990	Dovetail_09Sept_Map_inspected_12-07-2015_1_v8_lg_1	136995016	136997003	66.6	notsure	1991	2989	Dovetail_09Sept_Map_inspected_12-07-2015_1_v8_lg_3	92360524	92361521	33.4	notsure
i0_LQ_Diffusion_c70060/f1p0/398	2	129	Dovetail_09Sept_Map_inspected_12-07-2015_1_v8_lg_4	149288633	149288854	32.2	LSAT_1_V5_GN_4_92300	130	398	Dovetail_09Sept_Map_inspected_12-07-2015_1_v8_lg_1	209142744	209143009	67.6	notsure
i2_LQ_Diffusion_c20384/f1p0/2849	1	1948	Dovetail_09Sept_Map_inspected_12-07-2015_1_v8_lg_4	101354189	101350308	68.3	LSAT_1_V5_GN_4_65921	1949	2854	Dovetail_09Sept_Map_inspected_12-07-2015_1_v8_lg_5	141192374	141191469	31.7	LSAT_1_V5_GN_5_61540
i3_LQ_Diffusion_c10273/f1p8/3726	1	2778	Dovetail_09Sept_Map_inspected_12-07-2015_1_v8_lg_1	67365633	67368636	74.5	LSAT_1_V5_GN_1_57340	2779	3731	Dovetail_09Sept_Map_inspected_12-07-2015_1_v8_lg_5	267550206	267552131	25.5	notsure
i0_LQ_Diffusion_c6355/f1p5/594	1	441	Dovetail_09Sept_Map_inspected_12-07-2015_1_v8_lg_8	128655180	128654649	74.4	LSAT_1_V5_GN_8_89281	442	593	Dovetail_09Sept_Map_inspected_12-07-2015_1_v8_lg_9	15547319	15547470	25.6	LSAT_1_V5_GN_9_14941
i1_LQ_Diffusion_c23349/f1p2/1743	1	218	Dovetail_09Sept_Map_inspected_12-07-2015_1_v8_lg_7	139712776	139713214	12.6	LSAT_1_V5_GN_7_82981	219	1726	Dovetail_09Sept_Map_inspected_12-07-2015_1_v8_lg_4	261488305	261484531	87.4	LSAT_1_V5_GN_4_134081
