# Supplementary material for: Comparative Analysis of Italian Lettuce (Lactuca sativa L. var. ramose) Transcriptome Profiles Reveals the Molecular Mechanism on Exogenous Melatonin Preventing Cadmium Toxicity
Source: Genes (Basel). 2022 May 26;13(6):955. doi: 10.3390/genes13060955 (PMC9223142; doi:10.3390/genes13060955)
Supplement: Supplementary file 1 [file genes-13-00955-s001.zip › Supplementary Files/Table S7_Leaf and root.cpc.xls]

#transcript_id	transcript_length	type	score
LSAT_1_V5_GN_2_119240_novel03	229	noncoding	-1.17942
LSAT_1_V5_GN_2_119240_novel05	715	noncoding	-1.00671
LSAT_1_V5_GN_1_55640_novel01	376	noncoding	-0.981812
LSAT_1_V5_GN_1_10420_novel01	245	noncoding	-1.29167
LSAT_1_V5_GN_1_10420_novel02	227	noncoding	-0.46234
LSAT_1_V5_GN_8_18320_novel01	240	noncoding	-1.33811
LSAT_1_V5_GN_1_74220_novel08	355	noncoding	-1.26749
LSAT_1_V5_GN_7_88860.MRNA1-	262	noncoding	-1.01882
LSAT_1_V5_GN_8_74361_novel02	761	noncoding	-1.15334
LSAT_1_V5_GN_4_39701_novel02	345	noncoding	-0.435337
LSAT_1_V5_GN_4_39701_novel03	199	noncoding	-1.02029
LSAT_1_V5_GN_5_2560_novel03	314	noncoding	-1.1511
LSAT_1_V5_GN_8_131640_novel01	488	noncoding	-1.0569
LSAT_1_V5_GN_1_90680_novel04	222	noncoding	-1.14419
LSAT_1_V5_GN_1_7161_novel01	222	noncoding	-1.01181
LSAT_1_V5_GN_9_39501_novel01	314	noncoding	-0.744151
LSAT_1_V5_GN_7_113600_novel02	254	noncoding	-0.809177
LSAT_1_V5_GN_5_188500_novel02	242	noncoding	-1.34632
LSAT_1_V5_GN_3_127861_novel01	224	noncoding	-1.47288
LSAT_1_V5_GN_2_11881_novel16	215	noncoding	-1.15407
LSAT_1_V5_GN_9_118681_novel01	1969	noncoding	-1.32242
LSAT_1_V5_GN_9_118681_novel04	1931	noncoding	-1.21937
LSAT_1_V5_GN_9_118681_novel05	1319	noncoding	-1.19505
LSAT_1_V5_GN_5_30860_novel01	370	noncoding	-1.22285
LSAT_1_V5_GN_5_16880_novel01	379	noncoding	-0.993107
LSAT_1_V5_GN_3_37701.MRNA1-	307	noncoding	-0.68783
LSAT_1_V5_GN_3_37701_novel01	502	noncoding	-0.685715
LSAT_1_V5_GN_6_59181_novel03	298	noncoding	-0.499293
LSAT_1_V5_GN_9_119641_novel06	328	noncoding	-1.12217
LSAT_1_V5_GN_9_119641_novel07	116	noncoding	-1.25007
LSAT_1_V5_GN_1_110041_novel03	223	noncoding	-1.34346
LSAT_1_V5_GN_5_167360_novel01	246	noncoding	-1.46918
LSAT_1_V5_GN_8_81241_novel17	305	noncoding	-1.25447
LSAT_1_V5_GN_3_11900_novel04	506	noncoding	-1.04985
LSAT_1_V5_GN_1_12301_novel01	244	noncoding	-1.35649
LSAT_1_V5_GN_1_71460_novel03	283	noncoding	-1.22581
LSAT_1_V5_GN_8_42821_novel02	330	noncoding	-0.961139
LSAT_1_V5_GN_3_139040_novel02	692	noncoding	-0.108221
LSAT_1_V5_GN_5_153201_novel01	716	noncoding	-0.898211
LSAT_1_V5_GN_5_153201_novel02	425	noncoding	-0.908171
LSAT_1_V5_GN_5_181161_novel01	277	noncoding	-0.0515916
LSAT_1_V5_GN_3_7561_novel02	247	noncoding	-1.33166
LSAT_1_V5_GN_3_7561_novel05	282	noncoding	-1.34501
LSAT_1_V5_GN_9_20441_novel23	260	noncoding	-0.705391
LSAT_1_V5_GN_9_20441_novel26	246	noncoding	-1.20381
LSAT_1_V5_GN_8_8000_novel02	298	noncoding	-1.39622
LSAT_1_V5_GN_5_101580_novel01	474	noncoding	-0.0402471
LSAT_1_V5_GN_2_78040_novel01	370	noncoding	-0.832413
LSAT_1_V5_GN_8_150760_novel16	266	noncoding	-1.04171
LSAT_1_V5_GN_7_85621_novel02	865	noncoding	-0.22432
LSAT_1_V5_GN_4_66301_novel02	306	noncoding	-1.16428
LSAT_1_V5_GN_5_1800_novel01	578	noncoding	-0.471001
LSAT_1_V5_GN_5_1800_novel02	301	noncoding	-1.10126
LSAT_1_V5_GN_9_10001_novel03	395	noncoding	-1.04584
LSAT_1_V5_GN_8_71660_novel01	197	noncoding	-1.52277
LSAT_1_V5_GN_8_71240_novel02	377	noncoding	-0.893171
LSAT_1_V5_GN_4_74380_novel01	822	noncoding	-0.0209157
LSAT_1_V5_GN_3_20881_novel01	407	noncoding	-1.17111
LSAT_1_V5_GN_2_136240_novel01	393	noncoding	-0.98677
LSAT_1_V5_GN_2_136240_novel02	331	noncoding	-1.13985
LSAT_1_V5_GN_8_2121_novel03	220	noncoding	-1.4501
LSAT_1_V5_GN_1_34841_novel02	202	noncoding	-1.2245
LSAT_1_V5_GN_1_34841_novel04	646	noncoding	-1.24848
LSAT_1_V5_GN_8_138400_novel02	436	noncoding	-1.21535
LSAT_1_V5_GN_8_120320_novel01	228	noncoding	-1.03266
LSAT_1_V5_GN_2_50601_novel05	436	noncoding	-1.0175
LSAT_1_V5_GN_6_93360_novel01	246	noncoding	-1.40256
LSAT_1_V5_GN_8_99200_novel01	305	noncoding	-1.25615
LSAT_1_V5_GN_4_181581_novel06	250	noncoding	-1.16745
LSAT_1_V5_GN_2_54320_novel02	221	noncoding	-1.19222
LSAT_1_V5_GN_2_51040_novel02	397	noncoding	-1.21313
LSAT_1_V5_GN_8_72241_novel01	253	noncoding	-1.52067
LSAT_1_V5_GN_3_12220_novel06	325	noncoding	-1.05888
LSAT_1_V5_GN_5_105541_novel01	781	noncoding	-0.0551432
LSAT_1_V5_GN_5_105541_novel02	289	noncoding	-0.87106
LSAT_1_V5_GN_2_19760_novel11	232	noncoding	-1.02849
LSAT_1_V5_GN_8_40760_novel04	227	noncoding	-1.06094
LSAT_1_V5_GN_5_13881_novel04	245	noncoding	-1.46607
LSAT_1_V5_GN_3_83620.MRNA1-	394	noncoding	-0.899011
LSAT_1_V5_GN_3_83620_novel01	468	noncoding	-1.1329
LSAT_1_V5_GN_7_116180_novel02	239	noncoding	-0.645857
LSAT_1_V5_GN_8_80000_novel01	272	noncoding	-1.07607
LSAT_1_V5_GN_4_33660_novel01	290	noncoding	-0.869858
LSAT_1_V5_GN_3_46100_novel01	228	noncoding	-1.14886
LSAT_1_V5_GN_9_94900_novel02	257	noncoding	-0.670748
LSAT_1_V5_GN_9_73980.MRNA1-	481	noncoding	-1.13282
LSAT_1_V5_GN_9_73980_novel02	371	noncoding	-1.10627
LSAT_1_V5_GN_4_154680_novel06	299	noncoding	-0.423804
LSAT_1_V5_GN_5_124680_novel02	374	noncoding	-1.02181
LSAT_1_V5_GN_1_99961_novel02	261	noncoding	-1.15997
LSAT_1_V5_GN_9_46261_novel05	308	noncoding	-1.19803
LSAT_1_V5_GN_3_52120_novel01	1131	noncoding	-0.314118
LSAT_1_V5_GN_9_56980_novel01	229	noncoding	-1.25471
LSAT_1_V5_GN_0_5240_novel01	220	noncoding	-1.17059
LSAT_1_V5_GN_8_103360_novel01	419	noncoding	-1.40487
LSAT_1_V5_GN_6_117800_novel02	305	noncoding	-0.973594
LSAT_1_V5_GN_5_101461_novel01	815	noncoding	-0.738415
LSAT_1_V5_GN_9_88221_novel01	455	noncoding	-0.37945
LSAT_1_V5_GN_7_31721_novel06	205	noncoding	-1.05746
LSAT_1_V5_GN_5_74780_novel03	1223	noncoding	-1.18264
LSAT_1_V5_GN_2_59580_novel03	285	noncoding	-0.471983
LSAT_1_V5_GN_9_20520_novel01	290	noncoding	-1.37291
LSAT_1_V5_GN_3_63200_novel02	206	noncoding	-1.52734
LSAT_1_V5_GN_1_75161_novel03	247	noncoding	-1.37548
LSAT_1_V5_GN_7_68120_novel13	656	noncoding	-0.292729
LSAT_1_V5_GN_7_85921_novel01	582	noncoding	-0.499293
LSAT_1_V5_GN_7_85921_novel02	209	noncoding	-1.00226
LSAT_1_V5_GN_8_15340_novel02	270	noncoding	-1.0921
LSAT_1_V5_GN_9_86780_novel03	201	noncoding	-1.46808
LSAT_1_V5_GN_1_123940_novel01	448	noncoding	-1.04713
LSAT_1_V5_GN_1_35621_novel04	298	noncoding	-1.14207
LSAT_1_V5_GN_6_32141_novel02	299	noncoding	-1.1247
LSAT_1_V5_GN_6_32141_novel03	487	noncoding	-0.367787
LSAT_1_V5_GN_6_32141_novel04	1031	noncoding	-1.22648
LSAT_1_V5_GN_6_32141_novel07	260	noncoding	-1.18988
LSAT_1_V5_GN_7_103561_novel03	245	noncoding	-0.549726
LSAT_1_V5_GN_8_23601_novel01	224	noncoding	-1.50732
LSAT_1_V5_GN_6_55840_novel01	419	noncoding	-0.815516
LSAT_1_V5_GN_2_112360_novel02	347	noncoding	-1.3643
LSAT_1_V5_GN_4_180280_novel03	446	noncoding	-1.13361
LSAT_1_V5_GN_4_180280_novel04	1409	noncoding	-1.19755
LSAT_1_V5_GN_4_124920_novel01	359	noncoding	-1.11109
LSAT_1_V5_GN_9_38901_novel02	279	noncoding	-1.12568
LSAT_1_V5_GN_8_23960_novel01	2245	noncoding	-1.0929
LSAT_1_V5_GN_3_49441_novel01	222	noncoding	-1.25387
LSAT_1_V5_GN_9_38921_novel03	267	noncoding	-0.931758
LSAT_1_V5_GN_9_101220_novel01	387	noncoding	-0.601281
LSAT_1_V5_GN_9_61461_novel01	345	noncoding	-1.09983
LSAT_1_V5_GN_2_58261_novel01	440	noncoding	-1.37267
LSAT_1_V5_GN_0_5300_novel01	289	noncoding	-0.818686
LSAT_1_V5_GN_1_22801.MRNA1-	514	noncoding	-0.761459
LSAT_1_V5_GN_1_22801_novel01	727	noncoding	-1.04954
LSAT_1_V5_GN_8_27820_novel02	386	noncoding	-0.931001
LSAT_1_V5_GN_8_98561_novel01	294	noncoding	-0.668609
LSAT_1_V5_GN_2_60540.MRNA1-	854	noncoding	-0.446017
LSAT_1_V5_GN_1_5380_novel02	223	noncoding	-0.98473
LSAT_1_V5_GN_8_109721_novel01	347	noncoding	-1.42778
LSAT_1_V5_GN_3_126420_novel05	209	noncoding	-1.11507
LSAT_1_V5_GN_3_126420_novel06	263	noncoding	-1.1697
LSAT_1_V5_GN_3_84401_novel04	294	noncoding	-1.29698
LSAT_1_V5_GN_5_183820_novel02	275	noncoding	-1.06726
LSAT_1_V5_GN_4_135880_novel01	478	noncoding	-1.15122
LSAT_1_V5_GN_2_36200_novel02	296	noncoding	-0.948937
LSAT_1_V5_GN_2_36200_novel03	315	noncoding	-1.40225
LSAT_1_V5_GN_7_103000_novel02	239	noncoding	-1.06562
LSAT_1_V5_GN_8_55640_novel03	799	noncoding	-1.21263
LSAT_1_V5_GN_3_13280_novel02	387	noncoding	-1.15879
LSAT_1_V5_GN_3_13280_novel03	529	noncoding	-1.13033
LSAT_1_V5_GN_3_13280_novel04	480	noncoding	-1.11936
LSAT_1_V5_GN_9_19960_novel14	520	noncoding	-0.264306
LSAT_1_V5_GN_9_19960_novel15	295	noncoding	-1.05925
LSAT_1_V5_GN_4_10281_novel03	212	noncoding	-1.38256
LSAT_1_V5_GN_3_22761_novel05	251	noncoding	-1.23523
LSAT_1_V5_GN_3_22761_novel06	233	noncoding	-1.05746
LSAT_1_V5_GN_9_114661_novel01	1073	noncoding	-0.177196
LSAT_1_V5_GN_9_113760_novel06	320	noncoding	-0.921534
LSAT_1_V5_GN_3_96341_novel01	308	noncoding	-1.41216
LSAT_1_V5_GN_8_23621_novel01	253	noncoding	-1.33794
LSAT_1_V5_GN_5_102040_novel01	269	noncoding	-1.5233
LSAT_1_V5_GN_8_112321_novel02	319	noncoding	-1.21333
LSAT_1_V5_GN_4_41960_novel01	321	noncoding	-1.00356
LSAT_1_V5_GN_2_86121_novel03	304	noncoding	-0.252398
LSAT_1_V5_GN_3_38341_novel01	268	noncoding	-1.34384
LSAT_1_V5_GN_4_1980_novel01	233	noncoding	-1.43057
LSAT_1_V5_GN_4_83181_novel01	822	noncoding	-0.869814
LSAT_1_V5_GN_4_83181_novel02	393	noncoding	-0.0750668
LSAT_1_V5_GN_9_54361_novel01	3770	noncoding	-0.859368
LSAT_1_V5_GN_9_54361_novel02	1063	noncoding	-1.18085
LSAT_1_V5_GN_3_123400_novel01	204	noncoding	-1.34192
LSAT_1_V5_GN_2_66321_novel02	289	noncoding	-1.15821
LSAT_1_V5_GN_2_66321_novel04	326	noncoding	-0.0665049
LSAT_1_V5_GN_8_152321_novel02	409	noncoding	-0.949435
LSAT_1_V5_GN_8_152321_novel03	495	noncoding	-1.27266
LSAT_1_V5_GN_7_55620_novel01	440	noncoding	-1.22908
LSAT_1_V5_GN_2_41221_novel10	313	noncoding	-0.866288
LSAT_1_V5_GN_5_104100_novel01	239	noncoding	-0.74885
LSAT_1_V5_GN_3_35920_novel01	1118	noncoding	-1.02172
LSAT_1_V5_GN_3_35920_novel02	642	noncoding	-1.21796
LSAT_1_V5_GN_9_97101_novel02	458	noncoding	-1.05657
LSAT_1_V5_GN_3_18460_novel01	359	noncoding	-0.809822
LSAT_1_V5_GN_2_112001_novel01	242	noncoding	-0.793169
LSAT_1_V5_GN_3_113960_novel07	4709	noncoding	-0.540646
LSAT_1_V5_GN_2_44900_novel01	306	noncoding	-1.1616
LSAT_1_V5_GN_2_100281_novel01	246	noncoding	-1.42057
LSAT_1_V5_GN_6_27941_novel01	329	noncoding	-1.17713
LSAT_1_V5_GN_6_7421_novel01	319	noncoding	-0.645319
LSAT_1_V5_GN_6_7421_novel02	343	noncoding	-0.590733
LSAT_1_V5_GN_9_960_novel01	354	noncoding	-0.138522
LSAT_1_V5_GN_2_37481_novel01	280	noncoding	-0.302267
LSAT_1_V5_GN_1_59781_novel05	851	noncoding	-1.20528
LSAT_1_V5_GN_2_131100_novel01	269	noncoding	-1.4708
LSAT_1_V5_GN_5_122581_novel01	264	noncoding	-1.11177
LSAT_1_V5_GN_9_63261_novel01	264	noncoding	-1.36891
LSAT_1_V5_GN_5_102341_novel01	4666	noncoding	-1.15806
LSAT_1_V5_GN_5_102341_novel02	553	noncoding	-1.11701
LSAT_1_V5_GN_6_22420_novel01	210	noncoding	-1.09068
LSAT_1_V5_GN_5_93640_novel04	325	noncoding	-1.08811
LSAT_1_V5_GN_9_56840_novel02	291	noncoding	-1.09578
LSAT_1_V5_GN_2_46381_novel01	2813	noncoding	-1.14394
LSAT_1_V5_GN_2_46381_novel02	2597	noncoding	-1.13931
LSAT_1_V5_GN_3_75100_novel01	207	noncoding	-0.968547
LSAT_1_V5_GN_5_154840.MRNA1-	376	noncoding	-0.922399
LSAT_1_V5_GN_5_154840_novel01	239	noncoding	-0.846124
LSAT_1_V5_GN_5_154840_novel02	230	noncoding	-0.77347
LSAT_1_V5_GN_5_30740_novel05	365	noncoding	-1.24112
LSAT_1_V5_GN_9_901_novel02	271	noncoding	-1.44559
LSAT_1_V5_GN_7_14141_novel01	409	noncoding	-0.150398
LSAT_1_V5_GN_3_78100_novel01	299	noncoding	-0.438579
LSAT_1_V5_GN_5_54661_novel05	438	noncoding	-1.28848
LSAT_1_V5_GN_7_29160_novel08	293	noncoding	-1.17081
LSAT_1_V5_GN_7_17461_novel03	279	noncoding	-1.38613
LSAT_1_V5_GN_7_17461_novel04	491	noncoding	-1.36274
LSAT_1_V5_GN_5_147300_novel02	389	noncoding	-1.19158
LSAT_1_V5_GN_5_147300_novel04	320	noncoding	-1.08121
LSAT_1_V5_GN_4_87701_novel06	223	noncoding	-1.2159
LSAT_1_V5_GN_8_3801_novel02	247	noncoding	-1.04944
LSAT_1_V5_GN_1_12380_novel02	398	noncoding	-0.285862
LSAT_1_V5_GN_3_12861_novel01	505	noncoding	-1.24559
LSAT_1_V5_GN_3_12861_novel03	314	noncoding	-1.14551
LSAT_1_V5_GN_4_109340_novel03	265	noncoding	-1.038
LSAT_1_V5_GN_2_95881_novel04	439	noncoding	-0.953763
LSAT_1_V5_GN_2_95881_novel05	205	noncoding	-1.08712
LSAT_1_V5_GN_4_74540_novel01	313	noncoding	-1.20437
LSAT_1_V5_GN_1_2501_novel02	260	noncoding	-1.19461
LSAT_1_V5_GN_5_24121_novel01	382	noncoding	-0.194679
LSAT_1_V5_GN_7_73220_novel01	322	noncoding	-0.522944
LSAT_1_V5_GN_2_2080_novel01	269	noncoding	-0.456466
LSAT_1_V5_GN_6_41001_novel02	401	noncoding	-1.20728
LSAT_1_V5_GN_8_41620_novel01	343	noncoding	-1.08249
LSAT_1_V5_GN_2_100901_novel01	336	noncoding	-1.37186
LSAT_1_V5_GN_8_95720_novel01	212	noncoding	-1.26917
LSAT_1_V5_GN_1_28080_novel01	334	noncoding	-1.22697
LSAT_1_V5_GN_2_84180_novel30	327	noncoding	-1.25523
LSAT_1_V5_GN_3_123940_novel01	336	noncoding	-0.984306
LSAT_1_V5_GN_7_22781_novel07	361	noncoding	-0.340019
LSAT_1_V5_GN_6_43541_novel02	246	noncoding	-1.42226
LSAT_1_V5_GN_9_16520_novel01	959	noncoding	-1.21213
LSAT_1_V5_GN_1_44000_novel10	254	noncoding	-0.35965
LSAT_1_V5_GN_6_85860_novel03	240	noncoding	-1.3523
LSAT_1_V5_GN_9_40280_novel01	3464	noncoding	-1.22824
LSAT_1_V5_GN_9_40280_novel03	272	noncoding	-0.0246882
LSAT_1_V5_GN_9_87701_novel02	275	noncoding	-0.917501
LSAT_1_V5_GN_9_87701_novel03	221	noncoding	-0.846772
LSAT_1_V5_GN_2_109500_novel03	224	noncoding	-0.770025
LSAT_1_V5_GN_7_46901_novel01	718	noncoding	-1.22353
LSAT_1_V5_GN_9_83520_novel09	309	noncoding	-1.1694
LSAT_1_V5_GN_3_21680_novel01	436	noncoding	-1.41103
LSAT_1_V5_GN_3_115940_novel01	226	noncoding	-1.17993
LSAT_1_V5_GN_3_115940_novel02	216	noncoding	-1.24258
LSAT_1_V5_GN_9_119700_novel03	257	noncoding	-1.2541
LSAT_1_V5_GN_2_70580_novel01	280	noncoding	-0.756847
LSAT_1_V5_GN_1_29241_novel06	247	noncoding	-1.02321
LSAT_1_V5_GN_7_114920_novel02	472	noncoding	-1.19565
LSAT_1_V5_GN_7_114920_novel23	294	noncoding	-0.964208
LSAT_1_V5_GN_7_114920_novel26	937	noncoding	-1.21546
LSAT_1_V5_GN_3_1001_novel06	3608	noncoding	-1.06177
LSAT_1_V5_GN_3_1001_novel07	3989	noncoding	-1.16961
LSAT_1_V5_GN_3_1001_novel08	377	noncoding	-0.902151
LSAT_1_V5_GN_3_1001_novel12	427	noncoding	-0.0763305
LSAT_1_V5_GN_4_28000_novel01	754	noncoding	-0.40375
LSAT_1_V5_GN_7_45281_novel01	225	noncoding	-1.28167
LSAT_1_V5_GN_1_4600.MRNA1-	853	noncoding	-0.444887
LSAT_1_V5_GN_1_4600_novel01	399	noncoding	-1.24989
LSAT_1_V5_GN_9_103361_novel06	353	noncoding	-1.24503
LSAT_1_V5_GN_5_154220_novel01	214	noncoding	-1.21062
LSAT_1_V5_GN_9_44640_novel01	460	noncoding	-0.414063
LSAT_1_V5_GN_2_128021_novel02	381	noncoding	-0.317348
LSAT_1_V5_GN_3_25341_novel03	529	noncoding	-1.0769
LSAT_1_V5_GN_3_25341_novel04	298	noncoding	-1.04544
LSAT_1_V5_GN_2_56480_novel01	214	noncoding	-1.03641
LSAT_1_V5_GN_8_38020.MRNA1-	343	noncoding	-0.738527
LSAT_1_V5_GN_5_69140_novel04	377	noncoding	-1.14263
LSAT_1_V5_GN_2_112901_novel07	427	noncoding	-0.24985
LSAT_1_V5_GN_5_164581_novel02	255	noncoding	-0.835165
LSAT_1_V5_GN_3_80881.MRNA1-	517	noncoding	-0.31876
LSAT_1_V5_GN_3_80881_novel01	237	noncoding	-1.03062
LSAT_1_V5_GN_1_112720_novel01	651	noncoding	-1.1567
LSAT_1_V5_GN_1_112720_novel02	746	noncoding	-1.17279
LSAT_1_V5_GN_4_175061_novel01	275	noncoding	-0.462614
LSAT_1_V5_GN_9_7541_novel01	319	noncoding	-0.187078
LSAT_1_V5_GN_6_16040_novel01	271	noncoding	-1.03724
LSAT_1_V5_GN_3_38841_novel01	492	noncoding	-0.0886527
LSAT_1_V5_GN_3_30561_novel02	502	noncoding	-0.88328
LSAT_1_V5_GN_1_46420_novel01	531	noncoding	-1.12067
LSAT_1_V5_GN_1_46420_novel02	1156	noncoding	-1.25249
LSAT_1_V5_GN_2_83960_novel01	2953	noncoding	-1.09625
LSAT_1_V5_GN_2_83960_novel02	3081	noncoding	-0.249181
LSAT_1_V5_GN_2_83960_novel03	2649	noncoding	-1.09145
LSAT_1_V5_GN_2_83960_novel04	1855	noncoding	-1.20795
LSAT_1_V5_GN_2_83960_novel05	1380	noncoding	-1.19005
LSAT_1_V5_GN_5_71300_novel02	255	noncoding	-0.866376
LSAT_1_V5_GN_5_50541_novel06	205	noncoding	-1.23607
LSAT_1_V5_GN_6_97661_novel07	217	noncoding	-1.03666
LSAT_1_V5_GN_6_97661_novel08	256	noncoding	-1.29218
LSAT_1_V5_GN_7_72040_novel03	398	noncoding	-1.16677
LSAT_1_V5_GN_8_135240_novel02	353	noncoding	-0.620709
LSAT_1_V5_GN_8_158941_novel01	220	noncoding	-1.26031
LSAT_1_V5_GN_3_57780_novel03	302	noncoding	-0.903463
LSAT_1_V5_GN_8_164161_novel02	367	noncoding	-0.349282
LSAT_1_V5_GN_2_80160_novel01	298	noncoding	-0.785515
LSAT_1_V5_GN_7_114400_novel01	271	noncoding	-1.06131
LSAT_1_V5_GN_7_114400_novel07	215	noncoding	-1.16485
LSAT_1_V5_GN_4_12341_novel01	567	noncoding	-1.13358
LSAT_1_V5_GN_4_12341_novel02	217	noncoding	-1.23006
LSAT_1_V5_GN_7_42621_novel01	243	noncoding	-0.072949
LSAT_1_V5_GN_7_42621_novel02	401	noncoding	-1.24201
LSAT_1_V5_GN_3_35601_novel08	294	noncoding	-1.27511
LSAT_1_V5_GN_4_143680_novel31	229	noncoding	-1.46362
LSAT_1_V5_GN_5_171121_novel01	258	noncoding	-1.13447
LSAT_1_V5_GN_1_33221_novel02	226	noncoding	-0.96302
LSAT_1_V5_GN_1_50200_novel04	215	noncoding	-1.4913
LSAT_1_V5_GN_3_72581_novel01	297	noncoding	-0.865618
LSAT_1_V5_GN_3_56721_novel01	963	noncoding	-0.983427
LSAT_1_V5_GN_3_56721_novel04	550	noncoding	-0.981524
LSAT_1_V5_GN_3_56721_novel05	478	noncoding	-0.898526
LSAT_1_V5_GN_5_22901_novel01	348	noncoding	-1.46908
LSAT_1_V5_GN_8_51601.MRNA1-	910	noncoding	-0.485566
LSAT_1_V5_GN_6_107121_novel06	351	noncoding	-1.33075
LSAT_1_V5_GN_9_89740_novel03	2157	noncoding	-0.287356
LSAT_1_V5_GN_3_11340_novel05	214	noncoding	-1.08842
LSAT_1_V5_GN_9_1680_novel05	268	noncoding	-0.885942
LSAT_1_V5_GN_1_80721_novel07	376	noncoding	-0.755342
LSAT_1_V5_GN_1_80721_novel08	497	noncoding	-0.0741633
LSAT_1_V5_GN_7_29360_novel06	207	noncoding	-1.21669
LSAT_1_V5_GN_3_19161_novel06	219	noncoding	-0.0549706
LSAT_1_V5_GN_9_22360_novel01	228	noncoding	-1.08823
LSAT_1_V5_GN_4_126120_novel02	369	noncoding	-1.03435
LSAT_1_V5_GN_6_79080_novel02	218	noncoding	-1.20011
LSAT_1_V5_GN_2_106480_novel10	236	noncoding	-1.28282
LSAT_1_V5_GN_1_37181_novel01	526	noncoding	-1.02395
LSAT_1_V5_GN_5_105880_novel01	517	noncoding	-1.07967
LSAT_1_V5_GN_4_42200_novel01	223	noncoding	-1.09391
LSAT_1_V5_GN_1_60741_novel01	616	noncoding	-0.784312
LSAT_1_V5_GN_8_98681_novel01	240	noncoding	-1.44736
LSAT_1_V5_GN_6_17400_novel01	376	noncoding	-1.29905
LSAT_1_V5_GN_5_44641_novel01	474	noncoding	-1.36966
LSAT_1_V5_GN_4_26380_novel01	238	noncoding	-1.46394
LSAT_1_V5_GN_7_27300_novel02	350	noncoding	-1.27359
LSAT_1_V5_GN_3_35260_novel01	281	noncoding	-1.09062
LSAT_1_V5_GN_3_16181_novel02	240	noncoding	-1.20041
LSAT_1_V5_GN_3_16181_novel03	271	noncoding	-0.711101
LSAT_1_V5_GN_7_89320_novel01	230	noncoding	-1.36684
LSAT_1_V5_GN_4_49001_novel03	481	noncoding	-1.04004
LSAT_1_V5_GN_9_58201_novel290	330	noncoding	-0.913424
LSAT_1_V5_GN_9_58201_novel291	209	noncoding	-1.17204
LSAT_1_V5_GN_6_22121_novel01	1318	noncoding	-0.637574
LSAT_1_V5_GN_6_22121_novel02	395	noncoding	-0.438559
LSAT_1_V5_GN_6_22121_novel03	213	noncoding	-0.914377
LSAT_1_V5_GN_9_45381_novel02	360	noncoding	-0.534142
LSAT_1_V5_GN_6_90680_novel02	242	noncoding	-1.06202
LSAT_1_V5_GN_1_40720_novel01	263	noncoding	-1.52599
LSAT_1_V5_GN_1_40720_novel02	247	noncoding	-1.49887
LSAT_1_V5_GN_5_5301_novel02	317	noncoding	-1.2187
LSAT_1_V5_GN_5_5301_novel03	448	noncoding	-1.18964
LSAT_1_V5_GN_3_59260_novel02	323	noncoding	-0.841958
LSAT_1_V5_GN_4_9840_novel01	324	noncoding	-0.0801153
LSAT_1_V5_GN_8_145260_novel01	353	noncoding	-0.523113
LSAT_1_V5_GN_3_36620_novel01	244	noncoding	-1.35656
LSAT_1_V5_GN_3_36620_novel02	258	noncoding	-0.0896112
LSAT_1_V5_GN_4_59601_novel01	229	noncoding	-0.636528
LSAT_1_V5_GN_3_137161_novel18	536	noncoding	-0.11785
LSAT_1_V5_GN_8_98880_novel01	332	noncoding	-0.0776341
LSAT_1_V5_GN_4_92601_novel01	274	noncoding	-1.26746
LSAT_1_V5_GN_8_64621_novel01	243	noncoding	-1.1493
LSAT_1_V5_GN_8_142361_novel01	256	noncoding	-1.03745
LSAT_1_V5_GN_2_41261_novel01	396	noncoding	-1.29977
LSAT_1_V5_GN_7_33820_novel02	239	noncoding	-1.12916
LSAT_1_V5_GN_8_86760_novel06	355	noncoding	-0.76929
LSAT_1_V5_GN_8_88241_novel02	368	noncoding	-0.235933
LSAT_1_V5_GN_2_46461_novel01	508	noncoding	-1.12454
LSAT_1_V5_GN_9_98081_novel16	405	noncoding	-1.26054
LSAT_1_V5_GN_8_143940_novel05	241	noncoding	-0.979372
LSAT_1_V5_GN_5_156300_novel03	362	noncoding	-0.947323
LSAT_1_V5_GN_5_38660_novel01	1118	noncoding	-1.02432
LSAT_1_V5_GN_5_38660_novel02	1375	noncoding	-1.04457
LSAT_1_V5_GN_5_38660_novel03	1939	noncoding	-1.07224
LSAT_1_V5_GN_5_38660_novel04	245	noncoding	-1.35668
LSAT_1_V5_GN_5_97480_novel01	279	noncoding	-1.11481
LSAT_1_V5_GN_9_49760_novel02	388	noncoding	-0.251816
LSAT_1_V5_GN_4_59981_novel03	264	noncoding	-1.11143
LSAT_1_V5_GN_8_4301_novel01	184	noncoding	-1.43958
LSAT_1_V5_GN_3_75520_novel01	360	noncoding	-0.317933
LSAT_1_V5_GN_3_116420_novel04	560	noncoding	-1.2203
LSAT_1_V5_GN_3_84881_novel01	358	noncoding	-1.31478
LSAT_1_V5_GN_5_126680_novel02	239	noncoding	-1.00827
LSAT_1_V5_GN_9_90080_novel03	268	noncoding	-1.38976
LSAT_1_V5_GN_5_148320_novel01	356	noncoding	-1.23393
LSAT_1_V5_GN_5_148320_novel03	239	noncoding	-1.1856
LSAT_1_V5_GN_8_137160_novel02	253	noncoding	-0.996752
LSAT_1_V5_GN_8_147700_novel03	262	noncoding	-1.46243
LSAT_1_V5_GN_3_12101_novel01	618	noncoding	-1.30083
LSAT_1_V5_GN_1_40580_novel03	330	noncoding	-0.982328
LSAT_1_V5_GN_9_94880_novel02	228	noncoding	-1.06226
LSAT_1_V5_GN_2_132921.MRNA1-	468	noncoding	-0.992072
LSAT_1_V5_GN_2_132921_novel01	563	noncoding	-1.15958
LSAT_1_V5_GN_1_64420_novel01	269	noncoding	-1.09329
LSAT_1_V5_GN_5_67280_novel02	213	noncoding	-1.03426
LSAT_1_V5_GN_6_6461_novel01	289	noncoding	-0.846564
LSAT_1_V5_GN_9_48121_novel07	232	noncoding	-1.30185
LSAT_1_V5_GN_9_48121_novel08	313	noncoding	-1.34775
LSAT_1_V5_GN_5_18120_novel01	310	noncoding	-1.12321
LSAT_1_V5_GN_4_147680_novel03	101	noncoding	-0.0513878
LSAT_1_V5_GN_4_147680_novel05	281	noncoding	-0.401185
LSAT_1_V5_GN_4_90280_novel02	270	noncoding	-1.23045
LSAT_1_V5_GN_9_93860_novel11	231	noncoding	-1.28212
LSAT_1_V5_GN_7_107941_novel02	299	noncoding	-0.0298737
LSAT_1_V5_GN_7_107941_novel03	305	noncoding	-1.07404
LSAT_1_V5_GN_8_25721_novel04	239	noncoding	-1.02589
LSAT_1_V5_GN_4_31680_novel02	240	noncoding	-1.42227
LSAT_1_V5_GN_8_54020_novel02	230	noncoding	-1.5154
LSAT_1_V5_GN_9_64101_novel01	242	noncoding	-1.5038
LSAT_1_V5_GN_9_1840_novel01	362	noncoding	-1.28247
LSAT_1_V5_GN_6_117840_novel05	247	noncoding	-0.971971
LSAT_1_V5_GN_8_24621_novel03	465	noncoding	-1.33342
LSAT_1_V5_GN_3_4041_novel01	218	noncoding	-1.30287
LSAT_1_V5_GN_3_4041_novel02	249	noncoding	-1.17761
LSAT_1_V5_GN_6_8481_novel01	270	noncoding	-0.9844
LSAT_1_V5_GN_3_95961.MRNA1-	522	noncoding	-0.779105
LSAT_1_V5_GN_3_95961_novel01	792	noncoding	-0.897791
LSAT_1_V5_GN_5_185401_novel01	6127	noncoding	-1.15016
LSAT_1_V5_GN_5_185401_novel02	4820	noncoding	-1.19379
LSAT_1_V5_GN_5_185401_novel03	5768	noncoding	-1.2006
LSAT_1_V5_GN_5_185401_novel04	1177	noncoding	-1.11789
LSAT_1_V5_GN_4_18741_novel01	483	noncoding	-0.919886
LSAT_1_V5_GN_4_183140_novel08	473	noncoding	-0.603301
LSAT_1_V5_GN_4_183140_novel09	342	noncoding	-0.924626
LSAT_1_V5_GN_4_183140_novel10	228	noncoding	-1.22118
LSAT_1_V5_GN_3_86160_novel03	365	noncoding	-0.983559
LSAT_1_V5_GN_1_37980_novel01	295	noncoding	-0.992362
LSAT_1_V5_GN_5_44521_novel02	206	noncoding	-0.424743
LSAT_1_V5_GN_4_177261_novel01	276	noncoding	-0.961544
LSAT_1_V5_GN_8_92300_novel06	284	noncoding	-0.863487
LSAT_1_V5_GN_5_48820_novel01	218	noncoding	-1.13575
LSAT_1_V5_GN_3_40720_novel01	336	noncoding	-0.379665
LSAT_1_V5_GN_3_40720_novel02	204	noncoding	-1.42959
LSAT_1_V5_GN_7_113461_novel01	247	noncoding	-1.2832
LSAT_1_V5_GN_1_52320_novel02	350	noncoding	-0.829857
LSAT_1_V5_GN_6_54621_novel01	571	noncoding	-0.731523
LSAT_1_V5_GN_1_59961_novel01	396	noncoding	-1.00644
LSAT_1_V5_GN_4_46160_novel02	205	noncoding	-1.3465
LSAT_1_V5_GN_1_76380_novel02	212	noncoding	-1.16843
LSAT_1_V5_GN_6_1880_novel04	247	noncoding	-1.31663
LSAT_1_V5_GN_9_35941.MRNA1-	426	noncoding	-1.01101
LSAT_1_V5_GN_5_97381.MRNA1-	487	noncoding	-0.711911
LSAT_1_V5_GN_9_35161_novel02	309	noncoding	-1.11467
LSAT_1_V5_GN_9_35161_novel03	207	noncoding	-1.37965
LSAT_1_V5_GN_2_106361_novel01	534	noncoding	-1.21913
LSAT_1_V5_GN_2_106361_novel02	241	noncoding	-1.47847
LSAT_1_V5_GN_7_92181_novel03	354	noncoding	-1.08982
LSAT_1_V5_GN_3_99221_novel01	1116	noncoding	-0.00880287
LSAT_1_V5_GN_2_119680_novel01	1249	noncoding	-0.550265
LSAT_1_V5_GN_2_119680_novel02	379	noncoding	-1.11384
LSAT_1_V5_GN_8_89141_novel01	270	noncoding	-0.152673
LSAT_1_V5_GN_5_40001_novel18	466	noncoding	-0.970166
LSAT_1_V5_GN_5_40001_novel19	308	noncoding	-1.32597
LSAT_1_V5_GN_9_120880_novel01	197	noncoding	-1.14273
LSAT_1_V5_GN_9_120880_novel02	529	noncoding	-1.13248
LSAT_1_V5_GN_9_120880_novel04	299	noncoding	-1.36214
LSAT_1_V5_GN_4_22880_novel01	5717	noncoding	-0.205294
LSAT_1_V5_GN_4_22880_novel02	5055	noncoding	-0.986927
LSAT_1_V5_GN_4_30260_novel02	210	noncoding	-1.14017
LSAT_1_V5_GN_3_75360_novel01	648	noncoding	-1.22016
LSAT_1_V5_GN_8_85820_novel01	213	noncoding	-1.35377
LSAT_1_V5_GN_3_64300_novel01	761	noncoding	-1.08941
LSAT_1_V5_GN_8_2261_novel12	878	noncoding	-1.35351
LSAT_1_V5_GN_8_2261_novel13	432	noncoding	-1.25532
LSAT_1_V5_GN_8_16180_novel03	319	noncoding	-1.39322
LSAT_1_V5_GN_6_35480_novel02	243	noncoding	-1.07837
LSAT_1_V5_GN_6_35480_novel03	222	noncoding	-0.0229658
LSAT_1_V5_GN_7_21560_novel02	332	noncoding	-1.42288
LSAT_1_V5_GN_4_164841_novel01	353	noncoding	-1.01994
LSAT_1_V5_GN_3_39520_novel01	252	noncoding	-1.13618
LSAT_1_V5_GN_2_52420_novel01	360	noncoding	-0.04707
LSAT_1_V5_GN_8_18241_novel02	210	noncoding	-1.08505
LSAT_1_V5_GN_2_34761_novel03	349	noncoding	-0.505737
LSAT_1_V5_GN_1_16860_novel01	264	noncoding	-0.963707
LSAT_1_V5_GN_3_83001_novel01	395	noncoding	-0.841764
LSAT_1_V5_GN_4_71501_novel01	547	noncoding	-0.0670114
LSAT_1_V5_GN_3_111900_novel02	431	noncoding	-1.36195
LSAT_1_V5_GN_3_111900_novel04	274	noncoding	-1.18992
LSAT_1_V5_GN_2_52561_novel01	1370	noncoding	-1.15952
LSAT_1_V5_GN_2_101660_novel01	1115	noncoding	-1.15868
LSAT_1_V5_GN_1_37680_novel03	505	noncoding	-0.681743
LSAT_1_V5_GN_8_90041_novel03	253	noncoding	-1.09288
LSAT_1_V5_GN_1_10500_novel01	273	noncoding	-1.30719
LSAT_1_V5_GN_9_121820_novel01	389	noncoding	-0.175897
LSAT_1_V5_GN_2_93100_novel01	249	noncoding	-0.014332
LSAT_1_V5_GN_5_122901_novel04	275	noncoding	-1.18179
LSAT_1_V5_GN_5_122901_novel05	378	noncoding	-0.0717745
LSAT_1_V5_GN_3_55021_novel02	364	noncoding	-0.0339908
LSAT_1_V5_GN_9_48840_novel08	240	noncoding	-1.09778
LSAT_1_V5_GN_3_68860_novel01	381	noncoding	-0.0525744
LSAT_1_V5_GN_1_93020_novel02	900	noncoding	-0.999814
LSAT_1_V5_GN_2_88460_novel14	288	noncoding	-1.25562
LSAT_1_V5_GN_5_168160_novel01	224	noncoding	-1.24061
LSAT_1_V5_GN_1_91141_novel05	230	noncoding	-0.234079
LSAT_1_V5_GN_1_91141_novel07	245	noncoding	-1.22146
LSAT_1_V5_GN_0_15420_novel04	252	noncoding	-1.13842
LSAT_1_V5_GN_2_133260_novel01	299	noncoding	-1.18181
LSAT_1_V5_GN_5_116440_novel01	354	noncoding	-0.190257
LSAT_1_V5_GN_8_58900_novel04	280	noncoding	-0.910869
LSAT_1_V5_GN_3_80601_novel01	329	noncoding	-1.30911
LSAT_1_V5_GN_3_80601_novel02	377	noncoding	-1.32855
LSAT_1_V5_GN_5_187421_novel03	383	noncoding	-1.32481
LSAT_1_V5_GN_5_105680_novel07	314	noncoding	-1.31994
LSAT_1_V5_GN_2_95241_novel03	311	noncoding	-1.39467
LSAT_1_V5_GN_9_100181_novel03	261	noncoding	-1.35197
LSAT_1_V5_GN_1_73881_novel01	3081	noncoding	-1.14317
LSAT_1_V5_GN_1_73881_novel02	3906	noncoding	-1.05826
LSAT_1_V5_GN_1_73881_novel03	1515	noncoding	-1.31161
LSAT_1_V5_GN_1_73881_novel04	1467	noncoding	-1.11918
LSAT_1_V5_GN_1_73881_novel05	1286	noncoding	-1.02615
LSAT_1_V5_GN_2_122961_novel01	2367	noncoding	-1.3668
LSAT_1_V5_GN_6_66241_novel01	231	noncoding	-1.10051
LSAT_1_V5_GN_9_32321_novel06	376	noncoding	-0.889805
LSAT_1_V5_GN_9_32321_novel20	4314	noncoding	-1.32492
LSAT_1_V5_GN_9_32321_novel21	1486	noncoding	-1.40755
LSAT_1_V5_GN_1_96700_novel01	278	noncoding	-1.17063
LSAT_1_V5_GN_2_98360_novel08	325	noncoding	-1.15018
LSAT_1_V5_GN_2_126361_novel01	584	noncoding	-0.982732
LSAT_1_V5_GN_2_126361_novel02	247	noncoding	-1.28229
LSAT_1_V5_GN_1_82460_novel01	219	noncoding	-1.29545
LSAT_1_V5_GN_5_98501_novel06	383	noncoding	-1.21654
LSAT_1_V5_GN_6_6920.MRNA1-	508	noncoding	-1.14224
LSAT_1_V5_GN_4_74680_novel01	623	noncoding	-1.0438
LSAT_1_V5_GN_9_5660_novel02	229	noncoding	-1.36769
LSAT_1_V5_GN_3_4900_novel01	2868	noncoding	-1.26902
LSAT_1_V5_GN_3_4900_novel02	3282	noncoding	-1.27664
LSAT_1_V5_GN_9_39540_novel01	293	noncoding	-0.177633
LSAT_1_V5_GN_9_122541_novel01	236	noncoding	-1.45748
LSAT_1_V5_GN_3_960_novel01	470	noncoding	-0.241904
LSAT_1_V5_GN_2_20881_novel01	267	noncoding	-1.13893
LSAT_1_V5_GN_3_22060_novel04	310	noncoding	-0.303206
LSAT_1_V5_GN_1_47140_novel01	233	noncoding	-0.976985
LSAT_1_V5_GN_4_12941_novel02	476	noncoding	-0.13969
LSAT_1_V5_GN_4_12941_novel03	422	noncoding	-0.255591
LSAT_1_V5_GN_9_41781_novel02	229	noncoding	-1.16836
LSAT_1_V5_GN_8_88620_novel02	210	noncoding	-1.10017
LSAT_1_V5_GN_8_88620_novel03	313	noncoding	-1.12954
LSAT_1_V5_GN_6_65141_novel02	265	noncoding	-0.963447
LSAT_1_V5_GN_6_61260_novel01	267	noncoding	-1.402
LSAT_1_V5_GN_8_104800_novel02	286	noncoding	-1.06795
LSAT_1_V5_GN_9_54280_novel01	281	noncoding	-1.14247
LSAT_1_V5_GN_5_78281_novel05	837	noncoding	-1.08723
LSAT_1_V5_GN_6_2400_novel01	321	noncoding	-0.35132
LSAT_1_V5_GN_3_126481_novel01	398	noncoding	-1.30877
LSAT_1_V5_GN_2_21421_novel01	364	noncoding	-1.00134
LSAT_1_V5_GN_3_46821_novel01	224	noncoding	-0.800812
LSAT_1_V5_GN_7_31081_novel07	230	noncoding	-1.42975
LSAT_1_V5_GN_4_186200_novel01	275	noncoding	-1.13245
LSAT_1_V5_GN_9_4820_novel03	262	noncoding	-1.31572
LSAT_1_V5_GN_1_77861_novel01	332	noncoding	-1.45614
LSAT_1_V5_GN_1_77861_novel02	1054	noncoding	-0.975281
LSAT_1_V5_GN_1_77861_novel03	883	noncoding	-0.945955
LSAT_1_V5_GN_2_74541.MRNA1-	466	noncoding	-0.677282
LSAT_1_V5_GN_6_88460_novel01	233	noncoding	-1.04406
LSAT_1_V5_GN_6_88460_novel02	448	noncoding	-1.22332
LSAT_1_V5_GN_6_88460_novel03	244	noncoding	-1.09572
LSAT_1_V5_GN_8_57341_novel02	287	noncoding	-0.450994
LSAT_1_V5_GN_0_17841_novel02	296	noncoding	-1.17063
LSAT_1_V5_GN_4_163620_novel01	1036	noncoding	-0.695655
LSAT_1_V5_GN_4_163620_novel02	510	noncoding	-0.843984
LSAT_1_V5_GN_9_15021_novel01	299	noncoding	-1.42355
LSAT_1_V5_GN_7_10260_novel01	611	noncoding	-0.181423
LSAT_1_V5_GN_9_6441_novel03	217	noncoding	-1.13374
LSAT_1_V5_GN_9_6441_novel04	206	noncoding	-1.02237
LSAT_1_V5_GN_8_109261_novel02	297	noncoding	-1.07765
LSAT_1_V5_GN_8_109261_novel03	209	noncoding	-1.18578
LSAT_1_V5_GN_7_55800_novel06	248	noncoding	-1.42703
LSAT_1_V5_GN_4_75681_novel01	278	noncoding	-1.10974
LSAT_1_V5_GN_6_4461_novel02	338	noncoding	-0.42806
LSAT_1_V5_GN_6_4461_novel03	241	noncoding	-0.706355
LSAT_1_V5_GN_1_83120_novel01	5045	noncoding	-1.22979
LSAT_1_V5_GN_1_83120_novel03	214	noncoding	-1.4726
LSAT_1_V5_GN_4_1741_novel01	223	noncoding	-1.00316
LSAT_1_V5_GN_6_92441_novel01	345	noncoding	-1.20952
LSAT_1_V5_GN_6_54241_novel02	281	noncoding	-1.42403
LSAT_1_V5_GN_3_45521_novel02	234	noncoding	-1.41175
LSAT_1_V5_GN_3_29100_novel01	241	noncoding	-0.0743404
LSAT_1_V5_GN_1_56180_novel03	332	noncoding	-0.839228
LSAT_1_V5_GN_1_56180_novel04	297	noncoding	-1.16931
LSAT_1_V5_GN_6_94060_novel03	470	noncoding	-0.748766
LSAT_1_V5_GN_6_94060_novel04	235	noncoding	-1.25096
LSAT_1_V5_GN_7_69540_novel02	233	noncoding	-1.41144
LSAT_1_V5_GN_7_69540_novel03	211	noncoding	-1.46463
LSAT_1_V5_GN_2_101141_novel01	580	noncoding	-0.67793
LSAT_1_V5_GN_1_12980_novel02	332	noncoding	-0.700807
LSAT_1_V5_GN_5_39260_novel06	225	noncoding	-1.14589
LSAT_1_V5_GN_8_166621_novel01	766	noncoding	-1.2487
LSAT_1_V5_GN_7_38121_novel02	256	noncoding	-1.19328
LSAT_1_V5_GN_7_38121_novel03	211	noncoding	-1.23826
LSAT_1_V5_GN_2_83661_novel02	282	noncoding	-1.31809
LSAT_1_V5_GN_3_125660_novel01	214	noncoding	-1.0387
LSAT_1_V5_GN_9_13601_novel01	325	noncoding	-1.09247
LSAT_1_V5_GN_2_36381_novel01	3034	noncoding	-0.989332
LSAT_1_V5_GN_2_63641_novel15	222	noncoding	-1.0086
LSAT_1_V5_GN_8_118901.MRNA1-	810	noncoding	-0.428633
LSAT_1_V5_GN_5_104700_novel03	218	noncoding	-1.32247
LSAT_1_V5_GN_6_116000_novel02	250	noncoding	-1.3331
LSAT_1_V5_GN_2_133400_novel01	284	noncoding	-1.0732
LSAT_1_V5_GN_9_84880_novel02	221	noncoding	-1.14525
LSAT_1_V5_GN_3_6160_novel04	306	noncoding	-1.16405
LSAT_1_V5_GN_3_541_novel03	465	noncoding	-1.14566
LSAT_1_V5_GN_5_13541_novel03	234	noncoding	-1.00955
LSAT_1_V5_GN_5_137520_novel01	305	noncoding	-1.00562
LSAT_1_V5_GN_5_137520_novel03	195	noncoding	-0.953038
LSAT_1_V5_GN_7_79121_novel07	308	noncoding	-1.15184
LSAT_1_V5_GN_4_117540_novel01	4307	noncoding	-1.2491
LSAT_1_V5_GN_4_117540_novel02	192	noncoding	-1.16775
LSAT_1_V5_GN_5_63841_novel01	204	noncoding	-1.13733
LSAT_1_V5_GN_5_63841_novel03	252	noncoding	-0.984713
LSAT_1_V5_GN_2_95040_novel03	209	noncoding	-0.94124
LSAT_1_V5_GN_2_126980_novel02	572	noncoding	-0.0339981
LSAT_1_V5_GN_3_98261_novel03	212	noncoding	-1.03403
LSAT_1_V5_GN_4_103101_novel06	258	noncoding	-1.13251
LSAT_1_V5_GN_6_12340_novel09	477	noncoding	-1.14899
LSAT_1_V5_GN_6_12340_novel10	308	noncoding	-0.964241
LSAT_1_V5_GN_7_100661_novel01	377	noncoding	-1.34597
LSAT_1_V5_GN_3_56401_novel01	499	noncoding	-1.04572
LSAT_1_V5_GN_3_56401_novel02	242	noncoding	-1.26954
LSAT_1_V5_GN_1_52760_novel01	281	noncoding	-1.25172
LSAT_1_V5_GN_1_61921_novel04	280	noncoding	-1.50178
LSAT_1_V5_GN_0_18260_novel05	543	noncoding	-1.13019
LSAT_1_V5_GN_1_94880.MRNA1-	682	noncoding	-0.659079
LSAT_1_V5_GN_8_2041_novel01	4067	noncoding	-0.972848
LSAT_1_V5_GN_8_2041_novel02	4099	noncoding	-1.12078
LSAT_1_V5_GN_8_2041_novel03	4239	noncoding	-1.12224
LSAT_1_V5_GN_8_2041_novel04	3944	noncoding	-0.980838
LSAT_1_V5_GN_8_2041_novel05	3397	noncoding	-1.11164
LSAT_1_V5_GN_2_117641_novel01	442	noncoding	-1.09027
LSAT_1_V5_GN_5_51660_novel02	240	noncoding	-1.08297
LSAT_1_V5_GN_5_43721_novel01	336	noncoding	-1.17169
LSAT_1_V5_GN_3_41820_novel04	325	noncoding	-1.07777
LSAT_1_V5_GN_8_29800_novel02	458	noncoding	-1.32294
LSAT_1_V5_GN_8_29800_novel03	251	noncoding	-1.23383
LSAT_1_V5_GN_8_29800_novel04	360	noncoding	-0.409937
LSAT_1_V5_GN_1_3320_novel01	240	noncoding	-1.30381
LSAT_1_V5_GN_2_33040_novel01	480	noncoding	-1.2056
LSAT_1_V5_GN_5_189600_novel01	358	noncoding	-0.250705
LSAT_1_V5_GN_9_60641_novel03	284	noncoding	-0.997749
LSAT_1_V5_GN_7_22540_novel01	384	noncoding	-1.17288
LSAT_1_V5_GN_7_22540_novel02	223	noncoding	-1.2154
LSAT_1_V5_GN_7_11780_novel02	225	noncoding	-1.14967
LSAT_1_V5_GN_2_121661_novel01	324	noncoding	-0.0145789
LSAT_1_V5_GN_4_22580_novel01	373	noncoding	-1.06765
LSAT_1_V5_GN_6_104880_novel02	497	noncoding	-1.34201
LSAT_1_V5_GN_4_39780_novel01	2241	noncoding	-0.31266
LSAT_1_V5_GN_4_39780_novel02	2183	noncoding	-0.307959
LSAT_1_V5_GN_4_39780_novel03	796	noncoding	-1.01933
LSAT_1_V5_GN_4_39780_novel04	310	noncoding	-0.949843
LSAT_1_V5_GN_6_54841_novel01	342	noncoding	-0.0657325
LSAT_1_V5_GN_5_61540_novel02	654	noncoding	-0.71686
LSAT_1_V5_GN_5_61540_novel04	811	noncoding	-1.33088
LSAT_1_V5_GN_5_61540_novel05	757	noncoding	-1.01162
LSAT_1_V5_GN_6_94081_novel02	287	noncoding	-1.15477
LSAT_1_V5_GN_6_94081_novel03	229	noncoding	-0.823621
LSAT_1_V5_GN_7_78001_novel01	300	noncoding	-1.0903
LSAT_1_V5_GN_6_67620_novel01	234	noncoding	-0.783432
LSAT_1_V5_GN_1_120420_novel01	230	noncoding	-1.43317
LSAT_1_V5_GN_4_29301_novel01	715	noncoding	-0.452205
LSAT_1_V5_GN_9_65460_novel01	375	noncoding	-0.803053
LSAT_1_V5_GN_3_125760_novel01	323	noncoding	-1.404
LSAT_1_V5_GN_3_125760_novel02	283	noncoding	-1.19638
LSAT_1_V5_GN_2_4580_novel07	1425	noncoding	-1.18005
LSAT_1_V5_GN_2_65981_novel03	294	noncoding	-1.06659
LSAT_1_V5_GN_5_53081_novel03	350	noncoding	-1.23342
LSAT_1_V5_GN_9_115340_novel01	333	noncoding	-1.14072
LSAT_1_V5_GN_5_6781_novel01	469	noncoding	-1.27853
LSAT_1_V5_GN_3_102160_novel02	264	noncoding	-0.779667
LSAT_1_V5_GN_6_69640_novel01	223	noncoding	-0.985962
LSAT_1_V5_GN_4_65080_novel01	331	noncoding	-0.938012
LSAT_1_V5_GN_4_153081_novel08	198	noncoding	-1.13188
LSAT_1_V5_GN_6_32121_novel14	344	noncoding	-1.07952
LSAT_1_V5_GN_4_119461.MRNA1-	225	noncoding	-0.614363
LSAT_1_V5_GN_4_119461_novel01	791	noncoding	-0.271377
LSAT_1_V5_GN_6_78501.MRNA1-	352	noncoding	-0.914972
LSAT_1_V5_GN_6_78501_novel01	403	noncoding	-0.954109
LSAT_1_V5_GN_1_85400_novel01	291	noncoding	-0.979514
LSAT_1_V5_GN_6_28301_novel02	746	noncoding	-0.933401
LSAT_1_V5_GN_5_182240_novel04	213	noncoding	-1.18601
LSAT_1_V5_GN_6_83680_novel05	357	noncoding	-1.10334
LSAT_1_V5_GN_3_52320_novel02	341	noncoding	-0.0331928
LSAT_1_V5_GN_2_8460_novel01	306	noncoding	-1.29324
LSAT_1_V5_GN_9_38300_novel01	359	noncoding	-0.378091
LSAT_1_V5_GN_5_54420.MRNA1-	810	noncoding	-0.373017
LSAT_1_V5_GN_5_54420_novel01	354	noncoding	-0.892567
LSAT_1_V5_GN_9_84900_novel02	233	noncoding	-1.14731
LSAT_1_V5_GN_8_5540_novel01	609	noncoding	-1.37731
LSAT_1_V5_GN_8_5540_novel02	258	noncoding	-1.25424
LSAT_1_V5_GN_8_59100_novel01	288	noncoding	-1.17474
LSAT_1_V5_GN_8_59100_novel02	218	noncoding	-1.12048
LSAT_1_V5_GN_4_106820_novel22	265	noncoding	-1.16593
LSAT_1_V5_GN_8_49320_novel03	491	noncoding	-0.927313
LSAT_1_V5_GN_8_49320_novel04	834	noncoding	-0.202279
LSAT_1_V5_GN_6_14601_novel03	335	noncoding	-1.16347
LSAT_1_V5_GN_5_145420_novel02	204	noncoding	-1.13224
LSAT_1_V5_GN_6_7360_novel04	3274	noncoding	-1.12457
LSAT_1_V5_GN_6_7360_novel08	447	noncoding	-1.18105
LSAT_1_V5_GN_6_7360_novel13	333	noncoding	-1.24164
LSAT_1_V5_GN_5_108061_novel02	242	noncoding	-0.880243
LSAT_1_V5_GN_2_4741_novel01	986	noncoding	-1.01006
LSAT_1_V5_GN_1_25341_novel01	357	noncoding	-0.827814
LSAT_1_V5_GN_3_86460.MRNA1-	446	noncoding	-0.597411
LSAT_1_V5_GN_3_86460_novel01	516	noncoding	-1.08912
LSAT_1_V5_GN_8_119040.MRNA1-	683	noncoding	-0.88453
LSAT_1_V5_GN_7_72960_novel02	397	noncoding	-0.985247
LSAT_1_V5_GN_6_17781_novel01	238	noncoding	-1.16936
LSAT_1_V5_GN_2_100160_novel01	439	noncoding	-0.854806
LSAT_1_V5_GN_2_110160_novel04	224	noncoding	-1.10996
LSAT_1_V5_GN_2_110160_novel05	344	noncoding	-1.29025
LSAT_1_V5_GN_1_1961_novel40	431	noncoding	-0.104883
LSAT_1_V5_GN_6_4021_novel01	262	noncoding	-0.996747
LSAT_1_V5_GN_7_61260_novel01	806	noncoding	-1.18511
LSAT_1_V5_GN_7_61260_novel02	378	noncoding	-1.0393
LSAT_1_V5_GN_8_150420_novel25	174	noncoding	-1.16263
LSAT_1_V5_GN_3_47760_novel01	327	noncoding	-1.1539
LSAT_1_V5_GN_8_88100_novel01	809	noncoding	-0.860582
LSAT_1_V5_GN_7_88920_novel01	1020	noncoding	-1.00184
LSAT_1_V5_GN_4_15380_novel06	309	noncoding	-1.12714
LSAT_1_V5_GN_4_15380_novel07	201	noncoding	-1.49107
LSAT_1_V5_GN_7_26081_novel03	303	noncoding	-0.873208
LSAT_1_V5_GN_7_26081_novel04	263	noncoding	-1.41652
LSAT_1_V5_GN_5_30121_novel09	207	noncoding	-0.742858
LSAT_1_V5_GN_9_88981_novel02	328	noncoding	-0.890173
LSAT_1_V5_GN_4_85120_novel02	356	noncoding	-1.11591
LSAT_1_V5_GN_7_95641_novel01	361	noncoding	-1.20624
LSAT_1_V5_GN_9_36141_novel01	243	noncoding	-1.29569
LSAT_1_V5_GN_2_50660_novel01	316	noncoding	-0.811399
LSAT_1_V5_GN_4_78581_novel02	296	noncoding	-0.227853
LSAT_1_V5_GN_5_106701_novel03	272	noncoding	-0.97931
LSAT_1_V5_GN_5_106701_novel04	313	noncoding	-0.867605
LSAT_1_V5_GN_4_101581_novel01	577	noncoding	-1.11667
LSAT_1_V5_GN_9_19301_novel02	262	noncoding	-1.16666
LSAT_1_V5_GN_2_118500_novel02	258	noncoding	-1.21729
LSAT_1_V5_GN_1_77880_novel03	308	noncoding	-1.15471
LSAT_1_V5_GN_8_148660_novel01	3831	noncoding	-0.937142
LSAT_1_V5_GN_8_148660_novel02	3426	noncoding	-0.924043
LSAT_1_V5_GN_8_148660_novel03	1107	noncoding	-0.987928
LSAT_1_V5_GN_8_148660_novel04	877	noncoding	-0.952133
LSAT_1_V5_GN_8_148660_novel05	595	noncoding	-0.933581
LSAT_1_V5_GN_8_148660_novel06	378	noncoding	-1.37137
LSAT_1_V5_GN_4_150721_novel06	308	noncoding	-1.16686
LSAT_1_V5_GN_9_27420_novel02	215	noncoding	-1.10107
LSAT_1_V5_GN_3_62921_novel02	346	noncoding	-1.41733
LSAT_1_V5_GN_4_1821_novel01	300	noncoding	-0.807941
LSAT_1_V5_GN_2_17180_novel03	490	noncoding	-0.979014
LSAT_1_V5_GN_2_34061_novel01	255	noncoding	-1.23245
LSAT_1_V5_GN_8_67780_novel01	318	noncoding	-1.00503
LSAT_1_V5_GN_7_116520_novel02	298	noncoding	-0.98256
LSAT_1_V5_GN_6_50020_novel02	227	noncoding	-1.35321
LSAT_1_V5_GN_7_100521_novel01	371	noncoding	-1.18204
LSAT_1_V5_GN_7_100521_novel02	220	noncoding	-1.33871
LSAT_1_V5_GN_6_43780_novel01	286	noncoding	-0.98345
LSAT_1_V5_GN_5_137360_novel01	200	noncoding	-1.50804
LSAT_1_V5_GN_8_127960_novel02	359	noncoding	-1.29619
LSAT_1_V5_GN_5_4941_novel01	317	noncoding	-1.11889
LSAT_1_V5_GN_9_50040_novel03	221	noncoding	-1.19201
LSAT_1_V5_GN_2_125581_novel01	258	noncoding	-1.11396
LSAT_1_V5_GN_6_112541_novel01	263	noncoding	-1.33897
LSAT_1_V5_GN_4_19860_novel01	477	noncoding	-0.0684679
LSAT_1_V5_GN_4_19860_novel02	228	noncoding	-0.946456
LSAT_1_V5_GN_3_113400_novel02	211	noncoding	-1.42956
LSAT_1_V5_GN_3_113400_novel04	261	noncoding	-1.06803
LSAT_1_V5_GN_3_113400_novel05	423	noncoding	-1.12334
LSAT_1_V5_GN_3_113400_novel07	804	noncoding	-1.2013
LSAT_1_V5_GN_3_113400_novel08	841	noncoding	-1.14901
LSAT_1_V5_GN_9_60160_novel01	286	noncoding	-0.90944
LSAT_1_V5_GN_5_101240_novel02	363	noncoding	-1.041
LSAT_1_V5_GN_7_32241_novel01	674	noncoding	-1.15927
LSAT_1_V5_GN_4_3921_novel01	299	noncoding	-1.40767
LSAT_1_V5_GN_8_133941_novel01	205	noncoding	-1.2937
LSAT_1_V5_GN_5_1921_novel02	207	noncoding	-1.29869
LSAT_1_V5_GN_8_12041_novel02	296	noncoding	-1.33832
LSAT_1_V5_GN_4_12901_novel01	242	noncoding	-0.95655
LSAT_1_V5_GN_2_124880_novel03	279	noncoding	-1.24531
LSAT_1_V5_GN_2_120280_novel01	386	noncoding	-0.769888
LSAT_1_V5_GN_8_10740_novel07	728	noncoding	-1.04188
LSAT_1_V5_GN_8_10740_novel19	1323	noncoding	-1.3357
LSAT_1_V5_GN_8_10740_novel20	273	noncoding	-1.33757
LSAT_1_V5_GN_8_10740_novel21	994	noncoding	-0.260924
LSAT_1_V5_GN_2_86060_novel07	671	noncoding	-1.21647
LSAT_1_V5_GN_6_36161_novel02	216	noncoding	-1.48646
LSAT_1_V5_GN_2_4641_novel01	835	noncoding	-0.373299
LSAT_1_V5_GN_5_127341_novel01	287	noncoding	-1.30934
LSAT_1_V5_GN_9_4320_novel02	265	noncoding	-0.898304
LSAT_1_V5_GN_9_4320_novel23	458	noncoding	-1.02884
LSAT_1_V5_GN_1_99660_novel06	217	noncoding	-1.41076
LSAT_1_V5_GN_7_93241_novel01	251	noncoding	-0.879255
LSAT_1_V5_GN_8_33701_novel01	217	noncoding	-1.11279
LSAT_1_V5_GN_3_56841.MRNA1-	359	noncoding	-0.880322
LSAT_1_V5_GN_3_34740_novel10	440	noncoding	-1.01896
LSAT_1_V5_GN_4_50641_novel01	496	noncoding	-0.921903
LSAT_1_V5_GN_4_50641_novel02	475	noncoding	-0.0656797
LSAT_1_V5_GN_9_124401_novel02	309	noncoding	-1.05707
LSAT_1_V5_GN_1_38720_novel05	335	noncoding	-1.46839
LSAT_1_V5_GN_4_163001_novel02	343	noncoding	-1.07539
LSAT_1_V5_GN_8_97420_novel01	2980	noncoding	-1.24529
LSAT_1_V5_GN_8_97420_novel02	2838	noncoding	-1.18286
LSAT_1_V5_GN_8_97420_novel03	3025	noncoding	-1.18676
LSAT_1_V5_GN_8_97420_novel04	503	noncoding	-0.92003
LSAT_1_V5_GN_2_21280_novel02	233	noncoding	-0.981977
LSAT_1_V5_GN_5_115981_novel02	303	noncoding	-1.22951
LSAT_1_V5_GN_4_137100_novel01	219	noncoding	-1.10739
LSAT_1_V5_GN_2_102720_novel01	214	noncoding	-1.31363
LSAT_1_V5_GN_2_102720_novel02	553	noncoding	-1.19029
LSAT_1_V5_GN_7_7681_novel02	271	noncoding	-1.05159
LSAT_1_V5_GN_5_133880_novel02	367	noncoding	-0.708223
LSAT_1_V5_GN_2_36420_novel01	282	noncoding	-0.0706366
LSAT_1_V5_GN_2_36420_novel02	367	noncoding	-0.802348
LSAT_1_V5_GN_0_9581_novel02	232	noncoding	-0.745195
LSAT_1_V5_GN_5_17000_novel01	216	noncoding	-0.979527
LSAT_1_V5_GN_5_17000_novel02	282	noncoding	-1.37157
LSAT_1_V5_GN_1_8881_novel02	259	noncoding	-1.26001
LSAT_1_V5_GN_9_66541_novel03	222	noncoding	-1.08584
LSAT_1_V5_GN_8_30740_novel02	301	noncoding	-1.20327
LSAT_1_V5_GN_8_30740_novel03	392	noncoding	-0.0295493
LSAT_1_V5_GN_6_92900_novel01	265	noncoding	-1.15734
LSAT_1_V5_GN_5_126100_novel01	1001	noncoding	-0.988954
LSAT_1_V5_GN_5_126100_novel02	452	noncoding	-1.03145
LSAT_1_V5_GN_3_129161_novel05	382	noncoding	-1.01939
LSAT_1_V5_GN_4_137440_novel05	326	noncoding	-0.110749
LSAT_1_V5_GN_4_137440_novel06	222	noncoding	-1.24519
LSAT_1_V5_GN_4_9441_novel02	384	noncoding	-1.07517
LSAT_1_V5_GN_1_10781_novel02	351	noncoding	-1.01835
LSAT_1_V5_GN_1_10781_novel04	209	noncoding	-1.41072
LSAT_1_V5_GN_9_91980_novel01	210	noncoding	-1.40177
LSAT_1_V5_GN_4_39040_novel02	370	noncoding	-0.0180202
LSAT_1_V5_GN_9_41480_novel01	286	noncoding	-1.32541
LSAT_1_V5_GN_4_5700_novel04	1147	noncoding	-0.262078
LSAT_1_V5_GN_4_5700_novel09	346	noncoding	-1.07412
LSAT_1_V5_GN_2_45581_novel04	215	noncoding	-1.3294
LSAT_1_V5_GN_8_77640_novel02	211	noncoding	-0.428243
LSAT_1_V5_GN_5_11641_novel01	5240	noncoding	-1.29346
LSAT_1_V5_GN_2_104400_novel02	258	noncoding	-1.24363
LSAT_1_V5_GN_2_104400_novel03	277	noncoding	-1.25676
LSAT_1_V5_GN_2_104400_novel04	331	noncoding	-0.16929
LSAT_1_V5_GN_4_138380_novel02	214	noncoding	-0.697579
LSAT_1_V5_GN_9_85960_novel01	285	noncoding	-1.21589
LSAT_1_V5_GN_2_77740_novel01	254	noncoding	-1.11165
LSAT_1_V5_GN_8_88260_novel06	357	noncoding	-1.37447
LSAT_1_V5_GN_4_7920_novel02	535	noncoding	-0.313396
LSAT_1_V5_GN_2_64920_novel09	475	noncoding	-1.10631
LSAT_1_V5_GN_8_84601_novel01	453	noncoding	-0.138674
LSAT_1_V5_GN_4_142660_novel02	279	noncoding	-1.05834
LSAT_1_V5_GN_1_56161_novel01	409	noncoding	-0.214063
LSAT_1_V5_GN_4_38601_novel02	271	noncoding	-1.17235
LSAT_1_V5_GN_4_27921_novel08	342	noncoding	-0.426388
LSAT_1_V5_GN_2_131520_novel03	248	noncoding	-1.14276
LSAT_1_V5_GN_8_30660_novel02	272	noncoding	-1.13046
LSAT_1_V5_GN_4_164560_novel04	230	noncoding	-1.30479
LSAT_1_V5_GN_5_34521_novel02	283	noncoding	-1.13791
LSAT_1_V5_GN_7_105101_novel03	223	noncoding	-0.19412
LSAT_1_V5_GN_1_37500_novel03	1965	noncoding	-1.14341
LSAT_1_V5_GN_1_37500_novel04	1973	noncoding	-1.1436
LSAT_1_V5_GN_1_37500_novel05	1994	noncoding	-1.14417
LSAT_1_V5_GN_1_37500_novel07	3029	noncoding	-0.500703
LSAT_1_V5_GN_1_37500_novel14	3125	noncoding	-0.502842
LSAT_1_V5_GN_1_37500_novel15	660	noncoding	-1.30232
LSAT_1_V5_GN_1_37500_novel16	1255	noncoding	-1.13953
LSAT_1_V5_GN_1_93741_novel05	344	noncoding	-1.06464
LSAT_1_V5_GN_9_17140_novel02	325	noncoding	-1.29768
LSAT_1_V5_GN_1_56460_novel15	214	noncoding	-1.19965
LSAT_1_V5_GN_1_6801_novel03	363	noncoding	-0.0494095
LSAT_1_V5_GN_1_6801_novel04	385	noncoding	-1.3003
LSAT_1_V5_GN_1_6801_novel05	268	noncoding	-0.838566
LSAT_1_V5_GN_3_55340_novel01	297	noncoding	-1.22622
LSAT_1_V5_GN_0_16120_novel02	4988	noncoding	-0.226584
LSAT_1_V5_GN_9_7340_novel06	389	noncoding	-0.16902
LSAT_1_V5_GN_5_144881_novel02	283	noncoding	-0.18305
LSAT_1_V5_GN_4_27700_novel27	276	noncoding	-0.910316
LSAT_1_V5_GN_5_59921_novel01	346	noncoding	-1.41976
LSAT_1_V5_GN_8_34800_novel02	293	noncoding	-1.04419
LSAT_1_V5_GN_2_44861_novel01	3211	noncoding	-1.09509
LSAT_1_V5_GN_8_82860_novel02	569	noncoding	-1.13769
LSAT_1_V5_GN_5_97280_novel02	215	noncoding	-1.35218
LSAT_1_V5_GN_4_38461_novel01	282	noncoding	-1.21335
LSAT_1_V5_GN_4_74180_novel01	256	noncoding	-1.34802
LSAT_1_V5_GN_9_19121_novel01	488	noncoding	-1.09566
LSAT_1_V5_GN_9_19121_novel02	346	noncoding	-1.04664
LSAT_1_V5_GN_6_56560_novel04	256	noncoding	-0.976728
LSAT_1_V5_GN_8_49260_novel01	340	noncoding	-1.00526
LSAT_1_V5_GN_3_50601_novel03	245	noncoding	-1.43261
LSAT_1_V5_GN_3_320_novel01	312	noncoding	-0.931935
LSAT_1_V5_GN_8_82040_novel06	958	noncoding	-0.270382
LSAT_1_V5_GN_0_12501_novel01	212	noncoding	-1.02439
LSAT_1_V5_GN_3_69020_novel02	609	noncoding	-1.20454
LSAT_1_V5_GN_5_128220_novel03	223	noncoding	-0.981854
LSAT_1_V5_GN_9_77180_novel03	299	noncoding	-1.1492
LSAT_1_V5_GN_5_121381_novel01	398	noncoding	-0.0744624
LSAT_1_V5_GN_1_6081_novel01	538	noncoding	-0.620309
LSAT_1_V5_GN_4_183881_novel23	338	noncoding	-1.25145
LSAT_1_V5_GN_4_183881_novel45	221	noncoding	-0.597401
LSAT_1_V5_GN_4_183881_novel57	229	noncoding	-0.726821
LSAT_1_V5_GN_4_183881_novel61	237	noncoding	-0.641061
LSAT_1_V5_GN_4_183881_novel65	256	noncoding	-0.352097
LSAT_1_V5_GN_4_183881_novel79	243	noncoding	-0.562999
LSAT_1_V5_GN_4_183881_novel85	209	noncoding	-0.49644
LSAT_1_V5_GN_4_183881_novel93	280	noncoding	-0.395088
LSAT_1_V5_GN_4_183881_novel99	222	noncoding	-0.613591
LSAT_1_V5_GN_4_183881_novel100	449	noncoding	-1.08756
LSAT_1_V5_GN_4_183881_novel103	285	noncoding	-0.147925
LSAT_1_V5_GN_4_183881_novel107	261	noncoding	-0.493724
LSAT_1_V5_GN_3_67921_novel10	274	noncoding	-0.165312
LSAT_1_V5_GN_8_5100_novel03	324	noncoding	-1.35564
LSAT_1_V5_GN_7_103261_novel02	403	noncoding	-0.714911
LSAT_1_V5_GN_5_163860_novel01	422	noncoding	-0.213161
LSAT_1_V5_GN_4_68280_novel10	201	noncoding	-0.969016
LSAT_1_V5_GN_5_31200_novel01	333	noncoding	-0.361312
LSAT_1_V5_GN_5_31200_novel05	219	noncoding	-1.18708
LSAT_1_V5_GN_3_11280_novel01	288	noncoding	-1.13524
LSAT_1_V5_GN_8_9800_novel01	361	noncoding	-0.263266
LSAT_1_V5_GN_4_169720_novel01	224	noncoding	-1.18177
LSAT_1_V5_GN_4_169720_novel03	325	noncoding	-1.41036
LSAT_1_V5_GN_5_39240_novel02	576	noncoding	-0.999415
LSAT_1_V5_GN_1_38241_novel04	250	noncoding	-1.30332
LSAT_1_V5_GN_2_77320_novel01	209	noncoding	-1.29327
LSAT_1_V5_GN_2_77320_novel02	236	noncoding	-1.17592
LSAT_1_V5_GN_6_39561_novel01	1035	noncoding	-1.12831
LSAT_1_V5_GN_6_39561_novel02	482	noncoding	-1.09529
LSAT_1_V5_GN_6_39561_novel03	232	noncoding	-1.04183
LSAT_1_V5_GN_7_81040_novel02	204	noncoding	-1.47086
LSAT_1_V5_GN_5_8681_novel01	290	noncoding	-1.43593
LSAT_1_V5_GN_2_93621_novel01	343	noncoding	-0.957706
LSAT_1_V5_GN_6_86200_novel02	268	noncoding	-1.16837
LSAT_1_V5_GN_5_59861_novel01	2736	noncoding	-1.18935
LSAT_1_V5_GN_5_59861_novel02	530	noncoding	-1.27337
LSAT_1_V5_GN_5_29520_novel03	284	noncoding	-0.848597
LSAT_1_V5_GN_5_29520_novel04	416	noncoding	-1.09265
LSAT_1_V5_GN_8_121441_novel07	314	noncoding	-1.03218
LSAT_1_V5_GN_6_97000_novel01	241	noncoding	-1.29073
LSAT_1_V5_GN_6_90261_novel03	2401	noncoding	-0.336791
LSAT_1_V5_GN_6_90261_novel04	286	noncoding	-1.09413
LSAT_1_V5_GN_5_147400_novel01	347	noncoding	-0.350469
LSAT_1_V5_GN_8_52140_novel02	311	noncoding	-1.31054
LSAT_1_V5_GN_1_56201_novel03	398	noncoding	-1.05606
LSAT_1_V5_GN_6_14101_novel03	589	noncoding	-0.777016
LSAT_1_V5_GN_6_14101_novel04	465	noncoding	-0.149944
LSAT_1_V5_GN_4_139020_novel01	1262	noncoding	-1.08668
LSAT_1_V5_GN_4_125520_novel01	326	noncoding	-0.166902
LSAT_1_V5_GN_6_118141_novel04	231	noncoding	-1.12941
LSAT_1_V5_GN_2_93141_novel01	308	noncoding	-1.1386
LSAT_1_V5_GN_2_93141_novel03	208	noncoding	-1.18969
LSAT_1_V5_GN_5_155641_novel02	228	noncoding	-1.51894
LSAT_1_V5_GN_5_63060_novel01	510	noncoding	-0.442243
LSAT_1_V5_GN_9_42261_novel01	404	noncoding	-0.261516
LSAT_1_V5_GN_8_112740_novel01	1518	noncoding	-1.19769
LSAT_1_V5_GN_7_17820_novel07	458	noncoding	-1.33946
LSAT_1_V5_GN_8_149361_novel01	223	noncoding	-1.34242
LSAT_1_V5_GN_2_55280_novel02	342	noncoding	-1.14995
LSAT_1_V5_GN_5_145241_novel03	201	noncoding	-1.20859
LSAT_1_V5_GN_7_4740_novel01	450	noncoding	-1.27577
LSAT_1_V5_GN_8_83020_novel02	272	noncoding	-1.31132
LSAT_1_V5_GN_5_188760_novel02	233	noncoding	-0.981667
LSAT_1_V5_GN_0_9420_novel01	222	noncoding	-1.02494
LSAT_1_V5_GN_0_9420_novel03	373	noncoding	-0.957516
LSAT_1_V5_GN_5_107500_novel01	253	noncoding	-1.10414
LSAT_1_V5_GN_6_1121_novel01	642	noncoding	-0.827553
LSAT_1_V5_GN_1_10061_novel01	218	noncoding	-0.992061
LSAT_1_V5_GN_8_165720_novel01	219	noncoding	-1.04042
LSAT_1_V5_GN_9_56020_novel01	392	noncoding	-0.864517
LSAT_1_V5_GN_5_146760_novel01	570	noncoding	-1.1459
LSAT_1_V5_GN_5_146760_novel11	546	noncoding	-0.273227
LSAT_1_V5_GN_2_75581_novel02	263	noncoding	-1.09218
LSAT_1_V5_GN_2_75581_novel03	227	noncoding	-1.07322
LSAT_1_V5_GN_4_38780_novel01	557	noncoding	-1.2995
LSAT_1_V5_GN_8_6540_novel03	270	noncoding	-0.842001
LSAT_1_V5_GN_8_6540_novel04	240	noncoding	-0.861982
LSAT_1_V5_GN_8_119060.MRNA1-	694	noncoding	-0.452583
LSAT_1_V5_GN_9_63620_novel02	219	noncoding	-1.20597
LSAT_1_V5_GN_7_104501_novel01	206	noncoding	-0.720829
LSAT_1_V5_GN_3_9900_novel01	573	noncoding	-1.22272
LSAT_1_V5_GN_4_132480_novel01	4445	noncoding	-1.0999
LSAT_1_V5_GN_4_132480_novel02	4285	noncoding	-1.09736
LSAT_1_V5_GN_4_132480_novel03	3782	noncoding	-1.08815
LSAT_1_V5_GN_4_132480_novel04	4120	noncoding	-1.09452
LSAT_1_V5_GN_4_132480_novel05	3812	noncoding	-0.957832
LSAT_1_V5_GN_4_132480_novel06	4035	noncoding	-0.961408
LSAT_1_V5_GN_1_12401_novel04	224	noncoding	-1.05512
LSAT_1_V5_GN_8_68380_novel01	320	noncoding	-1.29076
LSAT_1_V5_GN_9_35001_novel09	236	noncoding	-0.399161
LSAT_1_V5_GN_1_83221_novel02	277	noncoding	-0.518227
LSAT_1_V5_GN_5_181601_novel01	748	noncoding	-0.449457
LSAT_1_V5_GN_8_102760_novel01	298	noncoding	-0.235135
LSAT_1_V5_GN_9_59881_novel01	320	noncoding	-1.03645
LSAT_1_V5_GN_1_74380_novel01	235	noncoding	-0.923266
LSAT_1_V5_GN_8_73960_novel01	203	noncoding	-0.0192044
LSAT_1_V5_GN_3_107800_novel01	409	noncoding	-0.813477
LSAT_1_V5_GN_4_92001_novel02	551	noncoding	-1.29038
LSAT_1_V5_GN_8_69540_novel05	314	noncoding	-1.15753
LSAT_1_V5_GN_5_16200_novel03	265	noncoding	-0.446898
LSAT_1_V5_GN_5_16200_novel04	355	noncoding	-0.209092
LSAT_1_V5_GN_5_16200_novel05	115	noncoding	-0.633023
LSAT_1_V5_GN_9_37041_novel01	242	noncoding	-0.85422
LSAT_1_V5_GN_4_88681_novel02	214	noncoding	-1.12391
LSAT_1_V5_GN_9_5400_novel01	370	noncoding	-0.222302
LSAT_1_V5_GN_4_147121_novel02	269	noncoding	-0.701741
LSAT_1_V5_GN_2_91720_novel03	239	noncoding	-1.24526
LSAT_1_V5_GN_1_115140_novel01	362	noncoding	-1.30823
LSAT_1_V5_GN_6_107920_novel03	235	noncoding	-0.836066
LSAT_1_V5_GN_1_99041_novel01	751	noncoding	-1.02604
LSAT_1_V5_GN_1_99041_novel02	835	noncoding	-1.0459
LSAT_1_V5_GN_1_99041_novel03	457	noncoding	-0.911578
LSAT_1_V5_GN_6_28260_novel01	293	noncoding	-1.20171
LSAT_1_V5_GN_2_72800_novel07	464	noncoding	-0.980343
LSAT_1_V5_GN_9_89100_novel03	254	noncoding	-0.829664
LSAT_1_V5_GN_6_30941_novel01	348	noncoding	-0.387813
LSAT_1_V5_GN_7_81460_novel04	296	noncoding	-1.09841
LSAT_1_V5_GN_5_185981_novel18	229	noncoding	-0.0162694
LSAT_1_V5_GN_0_8021_novel02	218	noncoding	-1.20885
LSAT_1_V5_GN_5_112140_novel01	331	noncoding	-1.02556
LSAT_1_V5_GN_9_77921_novel01	488	noncoding	-1.28044
LSAT_1_V5_GN_5_103981_novel01	247	noncoding	-1.27575
LSAT_1_V5_GN_8_20301_novel01	298	noncoding	-1.33816
LSAT_1_V5_GN_2_66680_novel01	582	noncoding	-1.09223
LSAT_1_V5_GN_2_83381_novel02	219	noncoding	-1.15594
LSAT_1_V5_GN_1_107981_novel02	418	noncoding	-1.03994
LSAT_1_V5_GN_9_89941_novel01	3255	noncoding	-0.971365
LSAT_1_V5_GN_9_89941_novel02	3447	noncoding	-1.16899
LSAT_1_V5_GN_9_89941_novel03	3251	noncoding	-0.971303
LSAT_1_V5_GN_9_89941_novel04	2060	noncoding	-1.18154
LSAT_1_V5_GN_9_84800_novel03	323	noncoding	-1.33806
LSAT_1_V5_GN_4_841_novel01	4661	noncoding	-1.02009
LSAT_1_V5_GN_4_841_novel02	4822	noncoding	-1.02184
LSAT_1_V5_GN_4_841_novel03	5037	noncoding	-1.02406
LSAT_1_V5_GN_6_115420_novel01	232	noncoding	-0.90482
LSAT_1_V5_GN_6_3540_novel01	402	noncoding	-0.278351
LSAT_1_V5_GN_8_54740_novel01	324	noncoding	-1.4464
LSAT_1_V5_GN_3_115620_novel06	245	noncoding	-1.06827
LSAT_1_V5_GN_3_54800_novel01	4564	noncoding	-0.387574
LSAT_1_V5_GN_3_54800_novel02	3175	noncoding	-0.195555
LSAT_1_V5_GN_2_114020_novel01	255	noncoding	-1.16938
LSAT_1_V5_GN_5_3700_novel03	261	noncoding	-0.932134
LSAT_1_V5_GN_5_143581_novel02	213	noncoding	-1.06248
LSAT_1_V5_GN_8_41080_novel01	1615	noncoding	-0.895288
LSAT_1_V5_GN_8_41080_novel02	468	noncoding	-1.16084
LSAT_1_V5_GN_8_41080_novel03	1215	noncoding	-0.563412
LSAT_1_V5_GN_8_41080_novel04	574	noncoding	-1.0407
LSAT_1_V5_GN_8_41080_novel05	406	noncoding	-1.22512
LSAT_1_V5_GN_2_120101_novel01	298	noncoding	-0.178694
LSAT_1_V5_GN_8_50940_novel01	528	noncoding	-1.20972
LSAT_1_V5_GN_3_123001_novel02	423	noncoding	-0.673682
LSAT_1_V5_GN_5_58200.MRNA1-	600	noncoding	-0.85138
LSAT_1_V5_GN_8_89640_novel02	340	noncoding	-1.04377
LSAT_1_V5_GN_9_77820_novel01	323	noncoding	-0.19574
LSAT_1_V5_GN_5_101681_novel03	659	noncoding	-0.98764
LSAT_1_V5_GN_5_139561_novel02	257	noncoding	-1.30367
LSAT_1_V5_GN_5_139561_novel03	266	noncoding	-1.30962
LSAT_1_V5_GN_4_24340_novel01	521	noncoding	-1.28486
LSAT_1_V5_GN_6_17640_novel11	298	noncoding	-1.31607
LSAT_1_V5_GN_5_158400_novel01	211	noncoding	-1.46457
LSAT_1_V5_GN_6_25460_novel01	320	noncoding	-1.29931
LSAT_1_V5_GN_6_25460_novel02	325	noncoding	-0.746697
LSAT_1_V5_GN_7_68021_novel02	283	noncoding	-1.48749
LSAT_1_V5_GN_5_103200_novel01	236	noncoding	-1.41274
LSAT_1_V5_GN_3_35281_novel03	255	noncoding	-0.946185
LSAT_1_V5_GN_4_861_novel02	530	noncoding	-0.810756
LSAT_1_V5_GN_9_421_novel02	388	noncoding	-1.24676
LSAT_1_V5_GN_4_185320_novel01	357	noncoding	-1.35978
LSAT_1_V5_GN_8_42261_novel02	581	noncoding	-0.992988
LSAT_1_V5_GN_9_77400_novel01	1324	noncoding	-0.118774
LSAT_1_V5_GN_9_77400_novel02	977	noncoding	-1.19206
LSAT_1_V5_GN_9_77400_novel03	548	noncoding	-1.12918
LSAT_1_V5_GN_6_114521_novel01	464	noncoding	-0.21538
LSAT_1_V5_GN_5_140700_novel03	217	noncoding	-1.22446
LSAT_1_V5_GN_6_114760_novel01	1656	noncoding	-1.15026
LSAT_1_V5_GN_9_22140_novel03	281	noncoding	-1.2999
LSAT_1_V5_GN_7_25401_novel03	388	noncoding	-1.42343
LSAT_1_V5_GN_6_97421_novel01	307	noncoding	-0.335892
LSAT_1_V5_GN_8_49101_novel03	230	noncoding	-1.52445
LSAT_1_V5_GN_2_77840_novel01	329	noncoding	-1.18299
LSAT_1_V5_GN_4_4140_novel02	303	noncoding	-0.822604
LSAT_1_V5_GN_9_15721_novel01	305	noncoding	-1.38253
LSAT_1_V5_GN_9_7041_novel04	754	noncoding	-1.21361
LSAT_1_V5_GN_3_76921_novel01	383	noncoding	-0.871601
LSAT_1_V5_GN_4_29701_novel05	311	noncoding	-1.15231
LSAT_1_V5_GN_4_74560_novel01	532	noncoding	-0.20529
LSAT_1_V5_GN_1_33920_novel02	354	noncoding	-0.935434
LSAT_1_V5_GN_7_115941_novel02	326	noncoding	-0.892593
LSAT_1_V5_GN_0_15241_novel02	299	noncoding	-0.990693
LSAT_1_V5_GN_0_15241_novel03	376	noncoding	-1.25984
LSAT_1_V5_GN_9_41561_novel03	597	noncoding	-0.650433
LSAT_1_V5_GN_1_221_novel02	296	noncoding	-1.08301
LSAT_1_V5_GN_1_69020_novel04	369	noncoding	-1.19965
LSAT_1_V5_GN_9_103440_novel10	269	noncoding	-1.44881
LSAT_1_V5_GN_6_27001_novel01	319	noncoding	-0.848681
LSAT_1_V5_GN_6_27001_novel02	289	noncoding	-0.852122
LSAT_1_V5_GN_9_109860_novel02	288	noncoding	-1.27942
LSAT_1_V5_GN_4_26601_novel02	680	noncoding	-1.20792
LSAT_1_V5_GN_4_150960_novel11	244	noncoding	-1.23851
LSAT_1_V5_GN_4_33200_novel02	483	noncoding	-0.719012
LSAT_1_V5_GN_7_75601_novel02	224	noncoding	-1.34404
LSAT_1_V5_GN_4_139200_novel01	381	noncoding	-0.165067
LSAT_1_V5_GN_4_541_novel01	248	noncoding	-0.17254
LSAT_1_V5_GN_5_88201_novel01	342	noncoding	-0.871149
LSAT_1_V5_GN_2_51761_novel04	302	noncoding	-1.31635
LSAT_1_V5_GN_3_25800_novel02	228	noncoding	-1.15509
LSAT_1_V5_GN_8_43820.MRNA1-	800	noncoding	-0.61443
LSAT_1_V5_GN_8_43820_novel01	294	noncoding	-1.16742
LSAT_1_V5_GN_4_157561_novel03	215	noncoding	-1.28686
LSAT_1_V5_GN_8_52920_novel03	390	noncoding	-0.273273
LSAT_1_V5_GN_4_102880_novel05	238	noncoding	-1.0176
LSAT_1_V5_GN_4_102880_novel06	348	noncoding	-0.701215
LSAT_1_V5_GN_4_102880_novel07	213	noncoding	-1.11002
LSAT_1_V5_GN_7_83280.MRNA1-	430	noncoding	-0.810042
LSAT_1_V5_GN_7_83280_novel01	233	noncoding	-1.32693
LSAT_1_V5_GN_2_48661_novel01	249	noncoding	-1.1242
LSAT_1_V5_GN_4_173421_novel03	289	noncoding	-1.04029
LSAT_1_V5_GN_4_173421_novel04	376	noncoding	-1.37242
LSAT_1_V5_GN_9_42481_novel01	337	noncoding	-1.08857
LSAT_1_V5_GN_4_18660_novel08	230	noncoding	-1.37894
LSAT_1_V5_GN_7_40261_novel01	927	noncoding	-0.795629
LSAT_1_V5_GN_9_88301_novel03	352	noncoding	-1.15043
LSAT_1_V5_GN_5_17481_novel02	267	noncoding	-1.27744
LSAT_1_V5_GN_5_17481_novel03	379	noncoding	-0.579001
LSAT_1_V5_GN_1_44581_novel02	290	noncoding	-1.15443
LSAT_1_V5_GN_8_106940_novel03	351	noncoding	-0.811477
LSAT_1_V5_GN_9_27161_novel14	203	noncoding	-1.05481
LSAT_1_V5_GN_8_20780_novel01	213	noncoding	-0.941105
LSAT_1_V5_GN_3_52161_novel03	340	noncoding	-1.25262
LSAT_1_V5_GN_9_33140_novel03	309	noncoding	-1.33652
LSAT_1_V5_GN_8_81440_novel01	220	noncoding	-1.42402
LSAT_1_V5_GN_7_80520_novel01	211	noncoding	-1.01036
LSAT_1_V5_GN_7_116021_novel06	235	noncoding	-1.47315
LSAT_1_V5_GN_2_94381_novel01	354	noncoding	-1.16909
LSAT_1_V5_GN_5_110901_novel01	322	noncoding	-1.14824
LSAT_1_V5_GN_5_169601_novel04	432	noncoding	-0.720036
LSAT_1_V5_GN_3_6121_novel04	397	noncoding	-1.11262
LSAT_1_V5_GN_3_6121_novel05	339	noncoding	-1.44883
LSAT_1_V5_GN_7_69741_novel02	836	noncoding	-1.19373
LSAT_1_V5_GN_9_63741_novel01	345	noncoding	-1.41187
LSAT_1_V5_GN_5_187301_novel03	360	noncoding	-1.31812
LSAT_1_V5_GN_2_3721_novel02	320	noncoding	-1.33216
LSAT_1_V5_GN_3_79881_novel05	3840	noncoding	-1.12461
LSAT_1_V5_GN_6_55301_novel02	234	noncoding	-1.02323
LSAT_1_V5_GN_8_46480_novel04	250	noncoding	-1.06129
LSAT_1_V5_GN_1_64121_novel03	237	noncoding	-1.29702
LSAT_1_V5_GN_7_100541_novel01	300	noncoding	-0.645264
LSAT_1_V5_GN_3_90761_novel07	336	noncoding	-0.276546
LSAT_1_V5_GN_8_80580_novel02	244	noncoding	-1.11933
LSAT_1_V5_GN_9_41380_novel02	266	noncoding	-1.02701
LSAT_1_V5_GN_5_127180.MRNA1-	425	noncoding	-0.920053
LSAT_1_V5_GN_1_50000_novel01	350	noncoding	-0.801943
LSAT_1_V5_GN_4_71481_novel02	287	noncoding	-1.29328
LSAT_1_V5_GN_4_64361_novel01	270	noncoding	-0.861274
LSAT_1_V5_GN_4_64361_novel02	234	noncoding	-0.798127
LSAT_1_V5_GN_4_49501_novel02	692	noncoding	-1.03461
LSAT_1_V5_GN_3_110621_novel01	417	noncoding	-0.888614
LSAT_1_V5_GN_4_34281_novel05	255	noncoding	-0.0525941
LSAT_1_V5_GN_9_50160_novel02	239	noncoding	-1.238
LSAT_1_V5_GN_2_121440_novel02	208	noncoding	-1.1528
LSAT_1_V5_GN_8_112440_novel01	312	noncoding	-0.333224
LSAT_1_V5_GN_1_26361_novel02	348	noncoding	-1.11685
LSAT_1_V5_GN_2_17901_novel01	599	noncoding	-1.19562
LSAT_1_V5_GN_9_23160_novel04	297	noncoding	-1.10312
LSAT_1_V5_GN_7_19900_novel04	342	noncoding	-1.32854
LSAT_1_V5_GN_5_146340_novel05	318	noncoding	-1.04919
LSAT_1_V5_GN_6_41421_novel01	2218	noncoding	-0.748383
LSAT_1_V5_GN_8_154821_novel03	3460	noncoding	-1.32664
LSAT_1_V5_GN_8_10020_novel01	294	noncoding	-0.0324045
LSAT_1_V5_GN_5_122040_novel01	485	noncoding	-1.19236
LSAT_1_V5_GN_1_19080_novel01	256	noncoding	-1.12097
LSAT_1_V5_GN_5_124940_novel01	312	noncoding	-1.29839
LSAT_1_V5_GN_5_124940_novel02	319	noncoding	-0.177086
LSAT_1_V5_GN_3_23500_novel01	358	noncoding	-1.35966
LSAT_1_V5_GN_3_30001_novel01	219	noncoding	-0.189321
LSAT_1_V5_GN_3_30001_novel02	238	noncoding	-1.17878
LSAT_1_V5_GN_1_6421_novel01	247	noncoding	-1.13984
LSAT_1_V5_GN_1_110081_novel01	241	noncoding	-1.4549
LSAT_1_V5_GN_5_3101_novel01	228	noncoding	-0.990834
LSAT_1_V5_GN_8_134220_novel02	1164	noncoding	-1.20023
LSAT_1_V5_GN_6_42540_novel02	277	noncoding	-0.067328
LSAT_1_V5_GN_5_123621_novel02	229	noncoding	-1.41782
LSAT_1_V5_GN_7_89240_novel02	385	noncoding	-1.03676
LSAT_1_V5_GN_7_89240_novel03	292	noncoding	-1.19165
LSAT_1_V5_GN_7_17321_novel03	378	noncoding	-1.16001
LSAT_1_V5_GN_4_15680_novel07	244	noncoding	-1.02055
LSAT_1_V5_GN_4_15680_novel11	212	noncoding	-1.05594
LSAT_1_V5_GN_5_132601_novel01	1411	noncoding	-1.25244
LSAT_1_V5_GN_5_132601_novel02	287	noncoding	-0.970893
LSAT_1_V5_GN_5_132601_novel03	358	noncoding	-1.02997
LSAT_1_V5_GN_3_98820_novel01	220	noncoding	-0.956389
LSAT_1_V5_GN_3_139861_novel01	243	noncoding	-0.191665
LSAT_1_V5_GN_3_139861_novel04	237	noncoding	-0.933054
LSAT_1_V5_GN_3_139861_novel06	212	noncoding	-0.0423421
LSAT_1_V5_GN_6_13001_novel03	238	noncoding	-1.08398
LSAT_1_V5_GN_2_720_novel03	339	noncoding	-1.10064
LSAT_1_V5_GN_4_141681_novel03	278	noncoding	-0.337072
LSAT_1_V5_GN_3_14441_novel01	568	noncoding	-0.717252
LSAT_1_V5_GN_4_75281_novel08	239	noncoding	-1.22254
LSAT_1_V5_GN_5_6601_novel02	196	noncoding	-1.26424
LSAT_1_V5_GN_0_8901_novel02	308	noncoding	-1.03688
LSAT_1_V5_GN_4_31381_novel01	297	noncoding	-1.03768
LSAT_1_V5_GN_3_67180_novel01	266	noncoding	-1.04428
LSAT_1_V5_GN_3_55200_novel01	284	noncoding	-1.44844
LSAT_1_V5_GN_1_22040_novel01	543	noncoding	-1.14799
LSAT_1_V5_GN_4_116580_novel01	332	noncoding	-0.295799
LSAT_1_V5_GN_1_25041_novel01	761	noncoding	-0.515416
LSAT_1_V5_GN_5_67800_novel02	265	noncoding	-1.138
LSAT_1_V5_GN_8_82700_novel03	447	noncoding	-0.986643
LSAT_1_V5_GN_8_82700_novel04	211	noncoding	-1.24799
LSAT_1_V5_GN_3_6981_novel07	1132	noncoding	-0.671294
LSAT_1_V5_GN_2_44840_novel01	456	noncoding	-1.37923
LSAT_1_V5_GN_9_68160_novel02	1093	noncoding	-1.1046
LSAT_1_V5_GN_9_68160_novel03	256	noncoding	-1.38607
LSAT_1_V5_GN_8_63641_novel01	357	noncoding	-0.425357
LSAT_1_V5_GN_3_29321_novel01	308	noncoding	-1.02095
LSAT_1_V5_GN_7_5861_novel04	507	noncoding	-1.31404
LSAT_1_V5_GN_8_95040_novel02	1138	noncoding	-1.341
LSAT_1_V5_GN_1_9001_novel01	223	noncoding	-0.920486
LSAT_1_V5_GN_2_124481_novel01	289	noncoding	-1.252
LSAT_1_V5_GN_2_82241_novel02	393	noncoding	-0.904109
LSAT_1_V5_GN_4_26780_novel02	2546	noncoding	-0.169383
LSAT_1_V5_GN_5_16240_novel01	471	noncoding	-1.05156
LSAT_1_V5_GN_4_176880_novel01	278	noncoding	-0.846928
LSAT_1_V5_GN_6_52801_novel01	742	noncoding	-1.03588
LSAT_1_V5_GN_8_7001_novel02	438	noncoding	-0.842758
LSAT_1_V5_GN_8_7001_novel03	282	noncoding	-0.985502
LSAT_1_V5_GN_4_176941_novel02	275	noncoding	-1.37715
LSAT_1_V5_GN_2_5761_novel04	193	noncoding	-0.771058
LSAT_1_V5_GN_2_5761_novel07	6163	noncoding	-1.29207
LSAT_1_V5_GN_2_5761_novel08	3756	noncoding	-1.23867
LSAT_1_V5_GN_4_31200.MRNA1-	466	noncoding	-0.152621
LSAT_1_V5_GN_2_72681_novel02	296	noncoding	-1.35128
LSAT_1_V5_GN_2_1920_novel04	325	noncoding	-1.36268
LSAT_1_V5_GN_6_109560_novel22	206	noncoding	-1.34387
LSAT_1_V5_GN_4_103641_novel01	453	noncoding	-1.09946
LSAT_1_V5_GN_2_21441_novel02	244	noncoding	-1.01496
LSAT_1_V5_GN_7_109861_novel03	282	noncoding	-1.07159
LSAT_1_V5_GN_8_59200_novel01	338	noncoding	-0.954794
LSAT_1_V5_GN_8_59200_novel04	229	noncoding	-0.199776
LSAT_1_V5_GN_4_122361_novel01	415	noncoding	-1.05714
LSAT_1_V5_GN_8_45621_novel06	287	noncoding	-1.11541
LSAT_1_V5_GN_5_110420_novel02	260	noncoding	-1.04313
LSAT_1_V5_GN_7_56340_novel02	689	noncoding	-1.23723
LSAT_1_V5_GN_7_56340_novel03	262	noncoding	-0.892156
LSAT_1_V5_GN_7_56340_novel04	215	noncoding	-1.39264
LSAT_1_V5_GN_7_56340_novel05	220	noncoding	-0.970768
LSAT_1_V5_GN_9_65120_novel01	273	noncoding	-1.37772
LSAT_1_V5_GN_4_100740_novel01	268	noncoding	-1.11348
LSAT_1_V5_GN_3_34040_novel03	388	noncoding	-0.131121
LSAT_1_V5_GN_5_185441_novel10	224	noncoding	-1.16377
LSAT_1_V5_GN_4_152040_novel01	214	noncoding	-1.27654
LSAT_1_V5_GN_4_167461_novel03	245	noncoding	-1.30585
LSAT_1_V5_GN_7_33780_novel03	227	noncoding	-1.4547
LSAT_1_V5_GN_2_5740_novel01	710	noncoding	-0.972435
LSAT_1_V5_GN_5_159761_novel02	396	noncoding	-1.08492
LSAT_1_V5_GN_6_58881_novel02	323	noncoding	-1.32033
LSAT_1_V5_GN_2_131760_novel01	905	noncoding	-1.05013
LSAT_1_V5_GN_2_131760_novel02	915	noncoding	-0.929448
LSAT_1_V5_GN_2_131760_novel03	819	noncoding	-1.0341
LSAT_1_V5_GN_7_67240_novel01	295	noncoding	-1.25755
LSAT_1_V5_GN_5_152520_novel01	507	noncoding	-0.27001
LSAT_1_V5_GN_3_7621_novel01	403	noncoding	-1.34035
LSAT_1_V5_GN_4_13881_novel01	2572	noncoding	-1.3434
LSAT_1_V5_GN_7_108660_novel01	390	noncoding	-0.697059
LSAT_1_V5_GN_4_135460_novel01	583	noncoding	-1.26902
LSAT_1_V5_GN_4_135460_novel08	289	noncoding	-0.918597
LSAT_1_V5_GN_2_51640_novel01	1039	noncoding	-0.159013
LSAT_1_V5_GN_6_88480_novel01	213	noncoding	-0.663909
LSAT_1_V5_GN_7_34160_novel01	378	noncoding	-1.13034
LSAT_1_V5_GN_5_113741_novel01	315	noncoding	-0.298017
LSAT_1_V5_GN_6_91180_novel02	205	noncoding	-1.41991
LSAT_1_V5_GN_5_59000_novel01	303	noncoding	-0.947803
LSAT_1_V5_GN_4_103400_novel09	495	noncoding	-0.407851
LSAT_1_V5_GN_4_103400_novel10	448	noncoding	-1.15941
LSAT_1_V5_GN_4_137601_novel02	254	noncoding	-0.954134
LSAT_1_V5_GN_6_97140_novel02	252	noncoding	-1.2682
LSAT_1_V5_GN_6_37901_novel01	431	noncoding	-1.29084
LSAT_1_V5_GN_5_159481_novel01	273	noncoding	-1.28571
LSAT_1_V5_GN_4_34921_novel01	212	noncoding	-1.10017
LSAT_1_V5_GN_1_55500_novel03	310	noncoding	-0.704342
LSAT_1_V5_GN_4_95221_novel01	281	noncoding	-1.26322
LSAT_1_V5_GN_4_95221_novel03	250	noncoding	-1.24712
LSAT_1_V5_GN_2_82701_novel05	260	noncoding	-1.03239
LSAT_1_V5_GN_7_101860_novel01	590	noncoding	-1.09744
LSAT_1_V5_GN_5_95460_novel05	229	noncoding	-0.4845
LSAT_1_V5_GN_4_134440_novel05	520	noncoding	-0.72453
LSAT_1_V5_GN_1_34040_novel06	286	noncoding	-1.40233
LSAT_1_V5_GN_8_35440_novel03	646	noncoding	-0.0239903
LSAT_1_V5_GN_8_2800_novel01	262	noncoding	-1.34507
LSAT_1_V5_GN_5_67340_novel02	405	noncoding	-0.826817
LSAT_1_V5_GN_6_15481_novel02	367	noncoding	-1.14582
LSAT_1_V5_GN_8_14420_novel02	238	noncoding	-1.42545
LSAT_1_V5_GN_9_108160_novel02	458	noncoding	-0.824365
LSAT_1_V5_GN_4_22040_novel03	227	noncoding	-1.18732
LSAT_1_V5_GN_9_102580_novel02	212	noncoding	-1.48431
LSAT_1_V5_GN_7_16000_novel03	237	noncoding	-1.26993
LSAT_1_V5_GN_5_107300_novel03	409	noncoding	-0.384526
LSAT_1_V5_GN_5_39061_novel01	1272	noncoding	-1.04317
LSAT_1_V5_GN_6_65280_novel01	237	noncoding	-1.45708
LSAT_1_V5_GN_8_96740_novel04	243	noncoding	-0.85707
LSAT_1_V5_GN_4_154021_novel01	1630	noncoding	-1.17946
LSAT_1_V5_GN_4_154021_novel02	1287	noncoding	-1.25361
LSAT_1_V5_GN_4_154021_novel03	1264	noncoding	-1.25268
LSAT_1_V5_GN_3_12501_novel02	219	noncoding	-0.86666
LSAT_1_V5_GN_6_79821_novel01	1281	noncoding	-0.0803842
LSAT_1_V5_GN_6_79821_novel02	234	noncoding	-1.24033
LSAT_1_V5_GN_6_79821_novel03	1338	noncoding	-0.0892417
LSAT_1_V5_GN_6_79821_novel04	1153	noncoding	-0.0516018
LSAT_1_V5_GN_6_79821_novel06	562	noncoding	-0.000818362
LSAT_1_V5_GN_8_117861_novel03	453	noncoding	-1.13723
LSAT_1_V5_GN_8_36901_novel05	318	noncoding	-1.08355
LSAT_1_V5_GN_8_9141.MRNA1-	268	noncoding	-1.14496
LSAT_1_V5_GN_8_9141_novel01	314	noncoding	-0.917027
LSAT_1_V5_GN_8_132741_novel02	362	noncoding	-1.25007
LSAT_1_V5_GN_9_119760_novel02	307	noncoding	-1.16276
LSAT_1_V5_GN_5_861_novel01	357	noncoding	-1.38284
LSAT_1_V5_GN_1_1800_novel02	286	noncoding	-1.10636
LSAT_1_V5_GN_4_171521.MRNA1-	635	noncoding	-0.895369
LSAT_1_V5_GN_4_171521_novel01	265	noncoding	-1.00701
LSAT_1_V5_GN_5_169660_novel01	220	noncoding	-1.33393
LSAT_1_V5_GN_9_113941_novel03	222	noncoding	-1.49118
LSAT_1_V5_GN_7_102800_novel02	303	noncoding	-1.36143
LSAT_1_V5_GN_1_3200_novel01	273	noncoding	-1.26912
LSAT_1_V5_GN_4_148681.MRNA1-	674	noncoding	-0.491436
LSAT_1_V5_GN_9_77320_novel03	593	noncoding	-1.21721
LSAT_1_V5_GN_9_77320_novel04	290	noncoding	-1.40365
LSAT_1_V5_GN_9_35920_novel01	380	noncoding	-0.985307
LSAT_1_V5_GN_9_15261_novel02	300	noncoding	-1.21583
LSAT_1_V5_GN_9_15261_novel03	215	noncoding	-1.1313
LSAT_1_V5_GN_3_35581_novel06	213	noncoding	-1.5231
LSAT_1_V5_GN_5_24941_novel04	313	noncoding	-0.136548
LSAT_1_V5_GN_3_43700_novel03	400	noncoding	-0.268605
LSAT_1_V5_GN_1_77921_novel02	238	noncoding	-1.16815
LSAT_1_V5_GN_8_80041_novel03	253	noncoding	-1.41518
LSAT_1_V5_GN_5_51821_novel01	369	noncoding	-1.14161
LSAT_1_V5_GN_8_166560_novel03	507	noncoding	-1.03101
LSAT_1_V5_GN_8_166560_novel04	499	noncoding	-1.1549
LSAT_1_V5_GN_8_166560_novel05	1145	noncoding	-1.07321
LSAT_1_V5_GN_9_83640_novel01	241	noncoding	-1.15902
LSAT_1_V5_GN_2_115420_novel01	4267	noncoding	-1.20754
LSAT_1_V5_GN_2_115420_novel02	2087	noncoding	-1.24564
LSAT_1_V5_GN_2_115420_novel03	3634	noncoding	-1.19847
LSAT_1_V5_GN_2_115420_novel04	3981	noncoding	-1.20372
LSAT_1_V5_GN_2_115420_novel05	2110	noncoding	-1.24616
LSAT_1_V5_GN_5_21300_novel01	330	noncoding	-1.20249
LSAT_1_V5_GN_4_94241_novel01	206	noncoding	-1.27713
LSAT_1_V5_GN_1_40241_novel02	260	noncoding	-1.08041
LSAT_1_V5_GN_9_6000_novel02	215	noncoding	-1.33914
LSAT_1_V5_GN_9_6000_novel03	317	noncoding	-0.0461179
LSAT_1_V5_GN_8_23381.MRNA1-	999	noncoding	-0.852823
LSAT_1_V5_GN_6_59860_novel02	202	noncoding	-1.26718
LSAT_1_V5_GN_5_72880_novel01	227	noncoding	-1.17822
LSAT_1_V5_GN_2_63620_novel02	219	noncoding	-1.24073
LSAT_1_V5_GN_7_4420_novel02	212	noncoding	-1.1022
LSAT_1_V5_GN_9_7160_novel01	1166	noncoding	-1.15764
LSAT_1_V5_GN_1_17201_novel02	245	noncoding	-1.07967
LSAT_1_V5_GN_1_96161_novel04	351	noncoding	-1.38725
LSAT_1_V5_GN_3_18360_novel02	569	noncoding	-0.281217
LSAT_1_V5_GN_4_2860_novel05	264	noncoding	-0.915869
LSAT_1_V5_GN_9_3680_novel03	217	noncoding	-1.14614
LSAT_1_V5_GN_7_4721_novel03	1638	noncoding	-0.900482
LSAT_1_V5_GN_4_67220_novel04	1054	noncoding	-1.16567
LSAT_1_V5_GN_9_81901_novel18	451	noncoding	-0.298205
LSAT_1_V5_GN_9_81901_novel21	328	noncoding	-1.41794
LSAT_1_V5_GN_2_130620_novel04	396	noncoding	-0.0812939
LSAT_1_V5_GN_2_130620_novel05	232	noncoding	-0.926569
LSAT_1_V5_GN_5_187500_novel02	330	noncoding	-1.00035
LSAT_1_V5_GN_0_8040.MRNA1-	503	noncoding	-0.551429
LSAT_1_V5_GN_7_93960.MRNA1-	559	noncoding	-0.742043
LSAT_1_V5_GN_7_93960_novel01	251	noncoding	-1.43754
LSAT_1_V5_GN_2_93681_novel03	205	noncoding	-1.32985
LSAT_1_V5_GN_7_16340_novel03	384	noncoding	-1.18256
LSAT_1_V5_GN_9_29420_novel03	276	noncoding	-1.02181
LSAT_1_V5_GN_5_21580_novel06	219	noncoding	-0.959817
LSAT_1_V5_GN_5_21580_novel07	204	noncoding	-1.17786
LSAT_1_V5_GN_5_181100_novel05	298	noncoding	-0.976281
LSAT_1_V5_GN_8_23521_novel01	298	noncoding	-0.721529
LSAT_1_V5_GN_4_41300_novel01	535	noncoding	-1.39292
LSAT_1_V5_GN_7_110980_novel01	283	noncoding	-1.29546
LSAT_1_V5_GN_9_56781_novel11	205	noncoding	-1.10168
LSAT_1_V5_GN_5_97600_novel03	228	noncoding	-1.4329
LSAT_1_V5_GN_3_122520_novel01	204	noncoding	-1.48555
LSAT_1_V5_GN_8_28421_novel01	453	noncoding	-0.666934
LSAT_1_V5_GN_2_73601_novel06	221	noncoding	-1.1264
LSAT_1_V5_GN_6_112361_novel01	220	noncoding	-1.13023
LSAT_1_V5_GN_8_87660_novel03	402	noncoding	-1.18408
LSAT_1_V5_GN_4_9420_novel01	244	noncoding	-1.15939
LSAT_1_V5_GN_5_66800_novel01	279	noncoding	-1.42829
LSAT_1_V5_GN_2_111181_novel02	222	noncoding	-1.17611
LSAT_1_V5_GN_3_88120_novel02	295	noncoding	-0.885423
LSAT_1_V5_GN_9_19481_novel04	301	noncoding	-1.13274
LSAT_1_V5_GN_4_31880_novel01	245	noncoding	-1.05874
LSAT_1_V5_GN_4_85420_novel01	422	noncoding	-0.684524
LSAT_1_V5_GN_8_50060_novel03	583	noncoding	-0.947111
LSAT_1_V5_GN_2_81581_novel02	200	noncoding	-0.960109
LSAT_1_V5_GN_2_81581_novel03	327	noncoding	-1.07084
LSAT_1_V5_GN_7_13180_novel01	799	noncoding	-0.902675
LSAT_1_V5_GN_1_67281_novel01	248	noncoding	-1.14362
LSAT_1_V5_GN_4_67740_novel01	266	noncoding	-1.30501
LSAT_1_V5_GN_8_95100.MRNA1-	355	noncoding	-0.897852
LSAT_1_V5_GN_8_95100_novel01	524	noncoding	-0.90308
LSAT_1_V5_GN_4_88821_novel01	332	noncoding	-0.807853
LSAT_1_V5_GN_7_39601_novel01	266	noncoding	-1.34453
LSAT_1_V5_GN_3_95901.MRNA1-	643	noncoding	-0.837751
LSAT_1_V5_GN_3_113880_novel01	349	noncoding	-0.575506
LSAT_1_V5_GN_8_137481_novel01	315	noncoding	-1.37818
LSAT_1_V5_GN_5_24841_novel01	245	noncoding	-1.03253
LSAT_1_V5_GN_5_14440_novel02	256	noncoding	-1.1868
LSAT_1_V5_GN_7_50020_novel02	1016	noncoding	-1.13718
LSAT_1_V5_GN_7_50020_novel03	287	noncoding	-1.05348
LSAT_1_V5_GN_5_146261_novel01	278	noncoding	-1.09429
LSAT_1_V5_GN_9_86081_novel02	224	noncoding	-0.848467
LSAT_1_V5_GN_9_47961_novel04	209	noncoding	-1.10019
LSAT_1_V5_GN_9_47961_novel10	313	noncoding	-1.04322
LSAT_1_V5_GN_1_68481_novel01	350	noncoding	-0.926721
LSAT_1_V5_GN_9_107220_novel02	229	noncoding	-1.00819
LSAT_1_V5_GN_9_107220_novel05	203	noncoding	-0.567083
LSAT_1_V5_GN_1_22481_novel01	238	noncoding	-0.986251
LSAT_1_V5_GN_9_118320_novel01	551	noncoding	-0.413877
LSAT_1_V5_GN_1_49081_novel01	385	noncoding	-0.877446
LSAT_1_V5_GN_9_43240_novel03	210	noncoding	-1.51862
LSAT_1_V5_GN_5_49780_novel05	538	noncoding	-0.270463
LSAT_1_V5_GN_4_37541_novel01	233	noncoding	-1.08185
LSAT_1_V5_GN_6_78620_novel03	399	noncoding	-0.898984
LSAT_1_V5_GN_7_18380_novel04	322	noncoding	-1.07847
LSAT_1_V5_GN_9_100960_novel02	222	noncoding	-1.41185
LSAT_1_V5_GN_6_15201_novel01	223	noncoding	-0.938437
LSAT_1_V5_GN_5_119261_novel02	219	noncoding	-1.20731
LSAT_1_V5_GN_5_26121_novel02	213	noncoding	-1.3576
LSAT_1_V5_GN_9_85121_novel01	273	noncoding	-1.25416
LSAT_1_V5_GN_1_33780_novel04	443	noncoding	-1.22213
LSAT_1_V5_GN_2_135961_novel01	394	noncoding	-1.34439
LSAT_1_V5_GN_2_135961_novel03	684	noncoding	-0.0643011
LSAT_1_V5_GN_2_135961_novel04	282	noncoding	-1.18389
LSAT_1_V5_GN_1_9521_novel01	607	noncoding	-0.475052
LSAT_1_V5_GN_5_124321_novel01	307	noncoding	-0.67256
LSAT_1_V5_GN_3_102560_novel05	3680	noncoding	-1.29634
LSAT_1_V5_GN_3_102560_novel06	2968	noncoding	-0.011928
LSAT_1_V5_GN_3_102560_novel07	207	noncoding	-1.2663
LSAT_1_V5_GN_3_102560_novel09	3367	noncoding	-0.0155163
LSAT_1_V5_GN_3_102560_novel19	666	noncoding	-1.05796
LSAT_1_V5_GN_3_102560_novel23	1684	noncoding	-1.28763
LSAT_1_V5_GN_3_102560_novel25	1127	noncoding	-1.27112
LSAT_1_V5_GN_4_51721_novel01	221	noncoding	-0.658066
LSAT_1_V5_GN_7_114181_novel03	341	noncoding	-0.603875
LSAT_1_V5_GN_7_114181_novel04	577	noncoding	-0.727917
LSAT_1_V5_GN_9_16260_novel01	318	noncoding	-0.354076
LSAT_1_V5_GN_8_99721_novel06	230	noncoding	-1.4696
LSAT_1_V5_GN_4_185741_novel02	358	noncoding	-0.719396
LSAT_1_V5_GN_9_13560_novel02	294	noncoding	-0.0861291
LSAT_1_V5_GN_3_64740_novel03	235	noncoding	-1.16766
LSAT_1_V5_GN_5_185161_novel13	492	noncoding	-0.745098
LSAT_1_V5_GN_9_90400_novel02	227	noncoding	-1.15295
LSAT_1_V5_GN_4_184641_novel01	337	noncoding	-1.422
LSAT_1_V5_GN_9_54401_novel02	289	noncoding	-0.502685
LSAT_1_V5_GN_9_54401_novel03	320	noncoding	-1.04143
LSAT_1_V5_GN_4_26220_novel02	245	noncoding	-1.09854
LSAT_1_V5_GN_9_96860_novel01	237	noncoding	-1.15724
LSAT_1_V5_GN_6_70541_novel14	482	noncoding	-1.08127
LSAT_1_V5_GN_1_124100_novel02	636	noncoding	-0.988354
LSAT_1_V5_GN_5_184421_novel01	295	noncoding	-0.00407317
LSAT_1_V5_GN_6_55560_novel03	221	noncoding	-1.07717
LSAT_1_V5_GN_3_80041_novel02	370	noncoding	-0.0280823
LSAT_1_V5_GN_9_43321.MRNA1-	396	noncoding	-0.556993
LSAT_1_V5_GN_9_43321_novel01	566	noncoding	-0.659584
LSAT_1_V5_GN_3_76721_novel02	346	noncoding	-1.11956
LSAT_1_V5_GN_9_25401.MRNA1-	820	noncoding	-0.63291
LSAT_1_V5_GN_9_25401_novel01	708	noncoding	-0.596871
LSAT_1_V5_GN_1_29040_novel02	356	noncoding	-1.42439
LSAT_1_V5_GN_1_13741_novel03	404	noncoding	-1.12388
LSAT_1_V5_GN_4_77881_novel01	310	noncoding	-1.16236
LSAT_1_V5_GN_8_64840_novel03	401	noncoding	-0.872794
LSAT_1_V5_GN_8_85260_novel02	324	noncoding	-1.19104
LSAT_1_V5_GN_8_85260_novel04	350	noncoding	-1.21229
LSAT_1_V5_GN_5_62760_novel02	1581	noncoding	-0.000699954
LSAT_1_V5_GN_9_6841_novel01	2849	noncoding	-1.025
LSAT_1_V5_GN_3_6660_novel04	295	noncoding	-0.99923
LSAT_1_V5_GN_3_103521_novel06	228	noncoding	-0.997818
LSAT_1_V5_GN_9_48000_novel02	234	noncoding	-1.25194
LSAT_1_V5_GN_1_75221_novel01	292	noncoding	-1.3965
LSAT_1_V5_GN_2_29841_novel02	345	noncoding	-1.32549
LSAT_1_V5_GN_8_61661_novel01	201	noncoding	-0.247331
LSAT_1_V5_GN_6_83921_novel02	210	noncoding	-0.926236
LSAT_1_V5_GN_5_94621_novel01	223	noncoding	-1.1995
LSAT_1_V5_GN_3_37980_novel01	619	noncoding	-1.11807
LSAT_1_V5_GN_5_91640_novel01	1882	noncoding	-0.869521
LSAT_1_V5_GN_3_134960_novel02	263	noncoding	-0.248181
LSAT_1_V5_GN_9_14361.MRNA1-	328	noncoding	-1.02739
LSAT_1_V5_GN_4_37340_novel03	434	noncoding	-0.0578995
LSAT_1_V5_GN_1_41500_novel01	242	noncoding	-1.29888
LSAT_1_V5_GN_1_122940_novel01	1634	noncoding	-0.0166106
LSAT_1_V5_GN_8_110480_novel03	309	noncoding	-0.222924
LSAT_1_V5_GN_8_110480_novel04	209	noncoding	-1.14581
LSAT_1_V5_GN_6_48240_novel02	389	noncoding	-1.46575
LSAT_1_V5_GN_4_106160_novel08	414	noncoding	-0.406268
LSAT_1_V5_GN_4_106160_novel09	203	noncoding	-1.2909
LSAT_1_V5_GN_2_95261_novel04	608	noncoding	-0.608149
LSAT_1_V5_GN_2_95261_novel05	255	noncoding	-1.46572
LSAT_1_V5_GN_9_116041_novel04	428	noncoding	-1.14021
LSAT_1_V5_GN_9_2021_novel01	292	noncoding	-1.08754
LSAT_1_V5_GN_7_56240_novel02	339	noncoding	-1.15403
LSAT_1_V5_GN_6_9541_novel01	241	noncoding	-1.22589
LSAT_1_V5_GN_6_18120_novel05	319	noncoding	-0.892373
LSAT_1_V5_GN_1_70780_novel01	212	noncoding	-0.9596
LSAT_1_V5_GN_1_70780_novel04	239	noncoding	-0.949885
LSAT_1_V5_GN_9_104481_novel01	228	noncoding	-1.09915
LSAT_1_V5_GN_6_25060_novel01	261	noncoding	-1.1784
LSAT_1_V5_GN_4_5661_novel03	419	noncoding	-1.44852
LSAT_1_V5_GN_9_122380.MRNA1-	666	noncoding	-0.751552
LSAT_1_V5_GN_9_122380_novel01	203	noncoding	-1.23464
LSAT_1_V5_GN_9_122380_novel02	450	noncoding	-1.20149
LSAT_1_V5_GN_9_122380_novel03	266	noncoding	-1.26202
LSAT_1_V5_GN_9_122380_novel04	474	noncoding	-0.666838
LSAT_1_V5_GN_3_51960_novel03	223	noncoding	-1.21828
LSAT_1_V5_GN_7_35440.MRNA1-	762	noncoding	-0.316696
LSAT_1_V5_GN_5_142161_novel04	683	noncoding	-0.625142
LSAT_1_V5_GN_5_34021_novel01	228	noncoding	-0.964028
LSAT_1_V5_GN_5_34021_novel02	263	noncoding	-1.00087
LSAT_1_V5_GN_2_3141_novel01	482	noncoding	-0.87536
LSAT_1_V5_GN_1_91301_novel03	388	noncoding	-0.671273
LSAT_1_V5_GN_6_74320_novel01	201	noncoding	-1.2379
LSAT_1_V5_GN_3_841.MRNA1-	1006	noncoding	-0.914086
LSAT_1_V5_GN_8_151920_novel01	330	noncoding	-0.96936
LSAT_1_V5_GN_4_50661_novel01	271	noncoding	-0.902756
LSAT_1_V5_GN_2_48320_novel02	225	noncoding	-1.00881
LSAT_1_V5_GN_8_120760_novel01	352	noncoding	-1.17709
LSAT_1_V5_GN_8_94740_novel02	528	noncoding	-1.07012
LSAT_1_V5_GN_5_176100_novel04	367	noncoding	-0.73517
LSAT_1_V5_GN_6_105780_novel02	864	noncoding	-1.16156
LSAT_1_V5_GN_6_105780_novel03	267	noncoding	-1.28743
LSAT_1_V5_GN_4_5001_novel01	280	noncoding	-1.22126
LSAT_1_V5_GN_5_118080_novel03	328	noncoding	-1.16371
LSAT_1_V5_GN_8_79181.MRNA1-	528	noncoding	-0.543603
LSAT_1_V5_GN_8_79181_novel01	240	noncoding	-1.05679
LSAT_1_V5_GN_8_79181_novel02	308	noncoding	-1.25105
LSAT_1_V5_GN_5_155361_novel01	235	noncoding	-1.21825
LSAT_1_V5_GN_5_53600_novel02	379	noncoding	-1.02998
LSAT_1_V5_GN_3_106581_novel03	910	noncoding	-1.31026
LSAT_1_V5_GN_3_106581_novel04	267	noncoding	-1.48959
LSAT_1_V5_GN_7_97980_novel01	493	noncoding	-0.74498
LSAT_1_V5_GN_6_11320_novel07	196	noncoding	-0.807354
LSAT_1_V5_GN_5_95800_novel03	439	noncoding	-0.270911
LSAT_1_V5_GN_9_59180_novel02	278	noncoding	-0.871693
LSAT_1_V5_GN_9_10881.MRNA1-	1070	noncoding	-0.675835
LSAT_1_V5_GN_4_146800_novel02	207	noncoding	-0.801729
LSAT_1_V5_GN_7_87060_novel09	331	noncoding	-1.11993
LSAT_1_V5_GN_2_131821_novel01	242	noncoding	-1.31192
LSAT_1_V5_GN_1_19301_novel01	437	noncoding	-0.915577
LSAT_1_V5_GN_9_110121_novel32	344	noncoding	-0.871125
LSAT_1_V5_GN_9_110121_novel33	329	noncoding	-1.46105
LSAT_1_V5_GN_4_150760_novel03	224	noncoding	-1.39009
LSAT_1_V5_GN_9_80141_novel01	395	noncoding	-0.727217
LSAT_1_V5_GN_9_80141_novel02	227	noncoding	-0.660578
LSAT_1_V5_GN_5_70261_novel01	490	noncoding	-0.822962
LSAT_1_V5_GN_5_110160_novel01	305	noncoding	-1.17574
LSAT_1_V5_GN_4_183080_novel04	266	noncoding	-1.09937
LSAT_1_V5_GN_4_74020_novel02	330	noncoding	-1.17326
LSAT_1_V5_GN_1_101600_novel40	773	noncoding	-1.06454
LSAT_1_V5_GN_5_1881_novel02	217	noncoding	-1.01931
LSAT_1_V5_GN_4_110620_novel01	281	noncoding	-1.00771
LSAT_1_V5_GN_9_123541_novel03	222	noncoding	-1.03086
LSAT_1_V5_GN_3_10880_novel06	248	noncoding	-0.726191
LSAT_1_V5_GN_5_17220_novel01	234	noncoding	-1.36569
LSAT_1_V5_GN_6_117460_novel01	337	noncoding	-1.19863
LSAT_1_V5_GN_6_117460_novel02	290	noncoding	-1.04116
LSAT_1_V5_GN_6_17681_novel01	612	noncoding	-1.25489
LSAT_1_V5_GN_1_7820_novel01	234	noncoding	-1.16477
LSAT_1_V5_GN_9_47440_novel02	341	noncoding	-0.774737
LSAT_1_V5_GN_4_15480_novel08	372	noncoding	-1.00251
LSAT_1_V5_GN_4_71740_novel01	296	noncoding	-0.815984
LSAT_1_V5_GN_7_92541_novel01	351	noncoding	-0.916332
LSAT_1_V5_GN_3_25221_novel01	303	noncoding	-1.32018
LSAT_1_V5_GN_5_71601_novel04	264	noncoding	-1.18438
LSAT_1_V5_GN_6_20381_novel01	334	noncoding	-0.728661
LSAT_1_V5_GN_7_47621_novel02	221	noncoding	-1.36238
LSAT_1_V5_GN_1_64020_novel02	347	noncoding	-0.0430326
LSAT_1_V5_GN_5_93021_novel02	234	noncoding	-0.357632
LSAT_1_V5_GN_9_9661_novel02	236	noncoding	-0.978966
LSAT_1_V5_GN_2_73961_novel01	2322	noncoding	-1.33189
LSAT_1_V5_GN_2_73961_novel02	482	noncoding	-1.27128
LSAT_1_V5_GN_2_73961_novel08	328	noncoding	-1.08645
LSAT_1_V5_GN_3_95981_novel01	291	noncoding	-1.07383
LSAT_1_V5_GN_5_154240_novel01	402	noncoding	-1.15079
LSAT_1_V5_GN_7_106320_novel01	277	noncoding	-1.25555
LSAT_1_V5_GN_7_91800_novel05	213	noncoding	-1.31224
LSAT_1_V5_GN_3_21541.MRNA1-	440	noncoding	-0.8745
LSAT_1_V5_GN_3_22660_novel01	262	noncoding	-1.19401
LSAT_1_V5_GN_6_56321_novel01	381	noncoding	-0.699237
LSAT_1_V5_GN_6_401_novel01	419	noncoding	-0.310401
LSAT_1_V5_GN_6_401_novel02	347	noncoding	-1.11345
LSAT_1_V5_GN_1_3980_novel01	383	noncoding	-0.252187
LSAT_1_V5_GN_3_101980_novel10	219	noncoding	-1.42252
LSAT_1_V5_GN_5_168880_novel02	212	noncoding	-0.988188
LSAT_1_V5_GN_8_131040_novel01	204	noncoding	-0.0257478
LSAT_1_V5_GN_1_17620_novel02	221	noncoding	-0.82992
LSAT_1_V5_GN_1_76480_novel01	373	noncoding	-1.19738
LSAT_1_V5_GN_2_21060_novel01	367	noncoding	-1.06081
LSAT_1_V5_GN_3_55860_novel03	308	noncoding	-1.11985
LSAT_1_V5_GN_3_55860_novel04	898	noncoding	-0.321975
LSAT_1_V5_GN_3_55860_novel06	317	noncoding	-0.858908
LSAT_1_V5_GN_5_178140_novel01	1364	noncoding	-0.929126
LSAT_1_V5_GN_8_85320_novel01	286	noncoding	-0.868531
LSAT_1_V5_GN_8_37441_novel05	410	noncoding	-1.19038
LSAT_1_V5_GN_6_47501_novel03	472	noncoding	-1.13175
LSAT_1_V5_GN_1_104961_novel01	500	noncoding	-1.03865
LSAT_1_V5_GN_4_150921_novel02	290	noncoding	-1.07747
LSAT_1_V5_GN_4_150921_novel05	354	noncoding	-1.27882
LSAT_1_V5_GN_7_58180_novel01	364	noncoding	-1.00943
LSAT_1_V5_GN_3_88380_novel01	324	noncoding	-0.112849
LSAT_1_V5_GN_4_143361_novel01	405	noncoding	-1.08389
LSAT_1_V5_GN_8_31441_novel01	563	noncoding	-0.0227784
LSAT_1_V5_GN_2_57620_novel06	319	noncoding	-1.28966
LSAT_1_V5_GN_1_28920_novel01	215	noncoding	-1.30352
LSAT_1_V5_GN_1_2740_novel01	1533	noncoding	-1.06919
LSAT_1_V5_GN_1_2740_novel02	818	noncoding	-0.969001
LSAT_1_V5_GN_1_2740_novel03	415	noncoding	-1.17416
LSAT_1_V5_GN_8_154661_novel04	348	noncoding	-1.31754
LSAT_1_V5_GN_8_154661_novel05	214	noncoding	-1.50725
LSAT_1_V5_GN_9_124660_novel01	488	noncoding	-1.26848
LSAT_1_V5_GN_6_3021_novel01	307	noncoding	-1.1936
LSAT_1_V5_GN_5_2721_novel05	454	noncoding	-0.549471
LSAT_1_V5_GN_1_65480_novel02	257	noncoding	-0.960406
LSAT_1_V5_GN_1_83080_novel04	258	noncoding	-0.939505
LSAT_1_V5_GN_2_118741_novel06	424	noncoding	-0.183205
LSAT_1_V5_GN_2_118741_novel14	261	noncoding	-1.02263
LSAT_1_V5_GN_2_65780.MRNA1-	596	noncoding	-0.152643
LSAT_1_V5_GN_3_39141_novel02	409	noncoding	-0.123398
LSAT_1_V5_GN_2_87621_novel03	208	noncoding	-1.35447
LSAT_1_V5_GN_1_74360_novel01	228	noncoding	-1.03855
LSAT_1_V5_GN_3_33021_novel05	406	noncoding	-0.346231
LSAT_1_V5_GN_9_56481_novel02	245	noncoding	-1.01974
LSAT_1_V5_GN_9_8321_novel03	273	noncoding	-1.42681
LSAT_1_V5_GN_5_104720_novel01	454	noncoding	-0.173105
LSAT_1_V5_GN_8_157561_novel01	286	noncoding	-0.981508
LSAT_1_V5_GN_2_52720_novel01	1658	noncoding	-1.05606
LSAT_1_V5_GN_5_176900_novel01	227	noncoding	-1.18049
LSAT_1_V5_GN_6_30301_novel01	245	noncoding	-0.755002
LSAT_1_V5_GN_1_75601_novel03	239	noncoding	-1.26301
LSAT_1_V5_GN_7_18661_novel02	224	noncoding	-1.12631
LSAT_1_V5_GN_7_74101_novel01	809	noncoding	-0.897121
LSAT_1_V5_GN_8_45260_novel01	240	noncoding	-1.17534
LSAT_1_V5_GN_5_17721_novel01	874	noncoding	-0.0427574
LSAT_1_V5_GN_5_17721_novel02	354	noncoding	-0.131328
LSAT_1_V5_GN_3_72560_novel02	214	noncoding	-0.951778
LSAT_1_V5_GN_4_64461_novel01	470	noncoding	-1.11529
LSAT_1_V5_GN_9_124900_novel02	299	noncoding	-0.992197
LSAT_1_V5_GN_9_124900_novel03	346	noncoding	-1.29479
LSAT_1_V5_GN_8_91920_novel03	239	noncoding	-1.11776
LSAT_1_V5_GN_8_28840_novel01	1292	noncoding	-1.22725
LSAT_1_V5_GN_8_28840_novel02	867	noncoding	-0.921732
LSAT_1_V5_GN_6_39761_novel03	309	noncoding	-0.327297
LSAT_1_V5_GN_6_39761_novel04	208	noncoding	-1.32885
LSAT_1_V5_GN_2_106981_novel01	550	noncoding	-1.15766
LSAT_1_V5_GN_7_82781_novel01	296	noncoding	-1.16844
LSAT_1_V5_GN_2_106861_novel07	212	noncoding	-1.30797
LSAT_1_V5_GN_4_87520_novel03	211	noncoding	-1.3422
LSAT_1_V5_GN_4_35961_novel01	296	noncoding	-0.972117
LSAT_1_V5_GN_2_122780_novel05	261	noncoding	-0.855495
LSAT_1_V5_GN_4_14360_novel01	227	noncoding	-1.26069
LSAT_1_V5_GN_1_10700_novel03	359	noncoding	-0.947808
LSAT_1_V5_GN_1_10700_novel06	209	noncoding	-1.06213
LSAT_1_V5_GN_6_104300.MRNA1-	668	noncoding	-0.665703
LSAT_1_V5_GN_4_18860.MRNA1-	371	noncoding	-0.0106508
LSAT_1_V5_GN_6_18481_novel01	200	noncoding	-1.16952
LSAT_1_V5_GN_3_121401_novel01	329	noncoding	-0.900196
LSAT_1_V5_GN_3_121401_novel04	1055	noncoding	-1.11895
LSAT_1_V5_GN_6_107221_novel08	360	noncoding	-1.42117
LSAT_1_V5_GN_6_107221_novel09	5528	noncoding	-1.16315
LSAT_1_V5_GN_8_53720_novel05	564	noncoding	-1.23397
LSAT_1_V5_GN_8_53720_novel06	288	noncoding	-1.13959
LSAT_1_V5_GN_1_84160_novel08	702	noncoding	-0.139976
LSAT_1_V5_GN_1_35460_novel07	246	noncoding	-1.11564
LSAT_1_V5_GN_5_99920_novel01	736	noncoding	-0.00817279
LSAT_1_V5_GN_5_99920_novel02	209	noncoding	-1.20543
LSAT_1_V5_GN_4_49761_novel01	634	noncoding	-0.869533
LSAT_1_V5_GN_1_6040_novel01	529	noncoding	-0.747152
LSAT_1_V5_GN_8_157441_novel01	336	noncoding	-0.792252
LSAT_1_V5_GN_1_35320_novel01	355	noncoding	-1.32801
LSAT_1_V5_GN_9_97520_novel03	247	noncoding	-1.25332
LSAT_1_V5_GN_8_80801_novel02	209	noncoding	-1.09845
LSAT_1_V5_GN_9_67980_novel01	391	noncoding	-0.683561
LSAT_1_V5_GN_3_17241_novel01	269	noncoding	-0.990887
LSAT_1_V5_GN_3_69860_novel01	260	noncoding	-0.943235
LSAT_1_V5_GN_8_116801_novel01	225	noncoding	-1.14195
LSAT_1_V5_GN_3_19200_novel05	1416	noncoding	-1.31927
LSAT_1_V5_GN_3_19200_novel13	259	noncoding	-1.44228
LSAT_1_V5_GN_3_19200_novel15	420	noncoding	-0.0618545
LSAT_1_V5_GN_6_86541_novel05	205	noncoding	-1.19251
LSAT_1_V5_GN_0_37821.MRNA1-	672	noncoding	-0.0496073
LSAT_1_V5_GN_0_37821_novel02	385	noncoding	-1.19349
LSAT_1_V5_GN_0_37821_novel03	276	noncoding	-0.855387
LSAT_1_V5_GN_8_48020_novel01	577	noncoding	-1.26169
LSAT_1_V5_GN_8_48020_novel02	300	noncoding	-1.12721
LSAT_1_V5_GN_9_79900_novel01	937	noncoding	-0.16661
LSAT_1_V5_GN_8_40260_novel07	244	noncoding	-1.18029
LSAT_1_V5_GN_5_151420_novel04	440	noncoding	-0.668858
LSAT_1_V5_GN_6_24480_novel01	416	noncoding	-0.68449
LSAT_1_V5_GN_6_24480_novel02	452	noncoding	-0.519543
LSAT_1_V5_GN_8_95360_novel01	340	noncoding	-0.918343
LSAT_1_V5_GN_9_71621_novel02	203	noncoding	-0.656736
LSAT_1_V5_GN_2_60560.MRNA1-	807	noncoding	-0.896953
LSAT_1_V5_GN_2_60560_novel01	320	noncoding	-0.967051
LSAT_1_V5_GN_5_27881_novel01	246	noncoding	-0.557148
LSAT_1_V5_GN_5_27881_novel03	327	noncoding	-1.23151
LSAT_1_V5_GN_3_24441_novel19	312	noncoding	-1.21417
LSAT_1_V5_GN_8_15301_novel03	314	noncoding	-1.105
LSAT_1_V5_GN_9_83280_novel01	248	noncoding	-0.995847
LSAT_1_V5_GN_4_26660_novel01	347	noncoding	-1.4507
LSAT_1_V5_GN_8_380_novel08	493	noncoding	-1.11406
LSAT_1_V5_GN_8_77900_novel02	237	noncoding	-0.976112
LSAT_1_V5_GN_4_164460_novel01	265	noncoding	-1.33081
LSAT_1_V5_GN_3_120420_novel03	482	noncoding	-1.07462
LSAT_1_V5_GN_9_25580_novel03	682	noncoding	-0.836441
LSAT_1_V5_GN_4_104681_novel02	363	noncoding	-1.1822
LSAT_1_V5_GN_4_184020_novel04	252	noncoding	-1.31347
LSAT_1_V5_GN_8_52801_novel06	281	noncoding	-1.05291
LSAT_1_V5_GN_9_46241_novel03	246	noncoding	-1.11297
LSAT_1_V5_GN_8_78400_novel02	280	noncoding	-0.975173
LSAT_1_V5_GN_1_53261_novel15	375	noncoding	-1.27016
LSAT_1_V5_GN_9_80061_novel24	395	noncoding	-0.949488
LSAT_1_V5_GN_9_90800_novel03	289	noncoding	-1.13848
LSAT_1_V5_GN_5_137860_novel03	361	noncoding	-1.1995
LSAT_1_V5_GN_8_31840_novel01	258	noncoding	-1.332
LSAT_1_V5_GN_5_177320_novel01	238	noncoding	-1.00018
LSAT_1_V5_GN_7_80140_novel01	264	noncoding	-1.29104
LSAT_1_V5_GN_3_80781_novel01	273	noncoding	-0.980355
LSAT_1_V5_GN_8_146120_novel05	229	noncoding	-1.06302
LSAT_1_V5_GN_5_103561_novel01	249	noncoding	-1.01856
LSAT_1_V5_GN_9_56821_novel05	255	noncoding	-0.425469
LSAT_1_V5_GN_9_56821_novel06	331	noncoding	-0.336315
LSAT_1_V5_GN_2_11040_novel01	884	noncoding	-0.293946
LSAT_1_V5_GN_9_37601_novel01	3279	noncoding	-1.16718
LSAT_1_V5_GN_9_37601_novel02	1731	noncoding	-1.19382
LSAT_1_V5_GN_9_37601_novel03	754	noncoding	-1.12045
LSAT_1_V5_GN_2_35440_novel02	431	noncoding	-0.652862
LSAT_1_V5_GN_6_84200_novel01	389	noncoding	-1.30042
LSAT_1_V5_GN_3_30061.MRNA1-	582	noncoding	-0.590672
LSAT_1_V5_GN_2_90780_novel05	378	noncoding	-1.16443
LSAT_1_V5_GN_9_57221_novel01	277	noncoding	-1.07125
LSAT_1_V5_GN_1_3240_novel04	300	noncoding	-1.24295
LSAT_1_V5_GN_5_56820_novel03	261	noncoding	-0.540299
LSAT_1_V5_GN_8_129821.MRNA1-	763	noncoding	-0.682827
LSAT_1_V5_GN_4_108940_novel03	318	noncoding	-0.712291
LSAT_1_V5_GN_2_104661_novel04	601	noncoding	-1.12561
LSAT_1_V5_GN_2_104661_novel06	429	noncoding	-0.688723
LSAT_1_V5_GN_7_53061.MRNA1-	351	noncoding	-0.61066
LSAT_1_V5_GN_5_10121_novel02	250	noncoding	-0.0305998
LSAT_1_V5_GN_3_45740_novel01	3336	noncoding	-1.12963
LSAT_1_V5_GN_3_45740_novel02	1217	noncoding	-1.07457
LSAT_1_V5_GN_8_118500_novel01	236	noncoding	-1.08416
LSAT_1_V5_GN_7_49680_novel01	233	noncoding	-1.1983
LSAT_1_V5_GN_9_106541_novel01	2808	noncoding	-0.935623
LSAT_1_V5_GN_6_42741_novel04	364	noncoding	-0.129225
LSAT_1_V5_GN_6_42741_novel12	261	noncoding	-0.973333
LSAT_1_V5_GN_4_42301_novel03	226	noncoding	-1.15095
LSAT_1_V5_GN_6_52740_novel01	296	noncoding	-1.16686
LSAT_1_V5_GN_6_74421_novel06	612	noncoding	-0.506343
LSAT_1_V5_GN_6_74421_novel08	235	noncoding	-1.03293
LSAT_1_V5_GN_7_55321_novel01	647	noncoding	-0.905167
LSAT_1_V5_GN_2_92520_novel02	314	noncoding	-1.30825
LSAT_1_V5_GN_8_3841_novel01	289	noncoding	-1.08142
LSAT_1_V5_GN_9_94640_novel01	1864	noncoding	-0.00251033
LSAT_1_V5_GN_9_94640_novel02	2676	noncoding	-0.0138149
LSAT_1_V5_GN_2_127741_novel03	215	noncoding	-1.3508
LSAT_1_V5_GN_4_117181_novel01	345	noncoding	-1.03945
LSAT_1_V5_GN_6_92560_novel01	353	noncoding	-1.1048
LSAT_1_V5_GN_4_15920_novel01	308	noncoding	-1.13615
LSAT_1_V5_GN_4_15920_novel02	218	noncoding	-1.32982
LSAT_1_V5_GN_7_76800_novel02	247	noncoding	-0.194692
LSAT_1_V5_GN_8_124121_novel01	1226	noncoding	-1.06185
LSAT_1_V5_GN_7_21701_novel03	285	noncoding	-0.334661
LSAT_1_V5_GN_3_85721_novel04	456	noncoding	-1.34441
LSAT_1_V5_GN_3_85721_novel05	219	noncoding	-1.19102
LSAT_1_V5_GN_5_183861_novel01	368	noncoding	-0.956976
LSAT_1_V5_GN_5_158001_novel270	221	noncoding	-1.01857
LSAT_1_V5_GN_5_72980_novel04	368	noncoding	-0.216086
LSAT_1_V5_GN_5_72980_novel05	615	noncoding	-0.050852
LSAT_1_V5_GN_5_72980_novel06	233	noncoding	-1.10722
LSAT_1_V5_GN_6_103940_novel02	379	noncoding	-1.29865
LSAT_1_V5_GN_2_131641_novel01	256	noncoding	-0.978733
LSAT_1_V5_GN_1_58821_novel01	1128	noncoding	-1.11448
LSAT_1_V5_GN_3_129181_novel03	207	noncoding	-0.999185
LSAT_1_V5_GN_2_58401_novel02	294	noncoding	-1.05237
LSAT_1_V5_GN_2_9381_novel01	336	noncoding	-0.974883
LSAT_1_V5_GN_9_115760_novel01	217	noncoding	-0.14193
LSAT_1_V5_GN_4_136201_novel10	293	noncoding	-0.187549
LSAT_1_V5_GN_2_11861_novel02	254	noncoding	-0.0915243
LSAT_1_V5_GN_1_2081_novel02	261	noncoding	-0.0345942
LSAT_1_V5_GN_6_13321_novel05	292	noncoding	-1.11632
LSAT_1_V5_GN_5_2821_novel02	255	noncoding	-0.879195
LSAT_1_V5_GN_9_66380_novel01	329	noncoding	-0.949678
LSAT_1_V5_GN_5_15061_novel03	305	noncoding	-1.34785
LSAT_1_V5_GN_6_114421_novel01	217	noncoding	-0.804206
LSAT_1_V5_GN_3_15361_novel03	242	noncoding	-1.05579
LSAT_1_V5_GN_1_79100_novel03	999	noncoding	-1.21311
LSAT_1_V5_GN_3_96621.MRNA1-	567	noncoding	-0.12798
LSAT_1_V5_GN_3_96621_novel01	508	noncoding	-1.2462
LSAT_1_V5_GN_3_96621_novel02	243	noncoding	-1.11265
LSAT_1_V5_GN_4_89240.MRNA1-	513	noncoding	-0.507332
LSAT_1_V5_GN_4_71821_novel01	409	noncoding	-0.198814
LSAT_1_V5_GN_4_185601_novel02	219	noncoding	-1.06911
LSAT_1_V5_GN_4_146741.MRNA1-	458	noncoding	-0.533543
LSAT_1_V5_GN_4_146741_novel01	237	noncoding	-0.938378
LSAT_1_V5_GN_5_147080_novel06	223	noncoding	-1.17744
LSAT_1_V5_GN_5_147080_novel07	316	noncoding	-1.12489
LSAT_1_V5_GN_8_133760_novel01	231	noncoding	-0.497069
LSAT_1_V5_GN_1_15700_novel01	318	noncoding	-1.32463
LSAT_1_V5_GN_6_34901_novel01	382	noncoding	-0.19887
LSAT_1_V5_GN_3_52680_novel01	328	noncoding	-0.770012
LSAT_1_V5_GN_3_52680_novel02	295	noncoding	-0.739232
LSAT_1_V5_GN_3_32820_novel01	266	noncoding	-0.566894
LSAT_1_V5_GN_2_75980_novel04	259	noncoding	-1.4001
LSAT_1_V5_GN_3_139520_novel02	349	noncoding	-1.11558
LSAT_1_V5_GN_4_1361_novel04	627	noncoding	-1.10472
LSAT_1_V5_GN_5_177860_novel02	321	noncoding	-0.0277525
LSAT_1_V5_GN_6_77000.MRNA1-	271	noncoding	-1.25313
LSAT_1_V5_GN_6_77000_novel01	513	noncoding	-0.308781
LSAT_1_V5_GN_2_134960_novel03	285	noncoding	-0.248167
LSAT_1_V5_GN_5_20880_novel06	217	noncoding	-0.897429
LSAT_1_V5_GN_5_20880_novel08	1589	noncoding	-1.27924
LSAT_1_V5_GN_8_87601_novel03	295	noncoding	-1.19277
LSAT_1_V5_GN_9_37481_novel04	295	noncoding	-1.05125
LSAT_1_V5_GN_4_36280_novel01	355	noncoding	-0.247029
LSAT_1_V5_GN_7_75481_novel03	318	noncoding	-1.27778
LSAT_1_V5_GN_7_57621_novel02	560	noncoding	-0.415213
LSAT_1_V5_GN_4_41380_novel02	323	noncoding	-1.24678
LSAT_1_V5_GN_2_44040_novel05	344	noncoding	-1.31447
LSAT_1_V5_GN_2_2361_novel01	233	noncoding	-1.12935
LSAT_1_V5_GN_1_37901_novel01	230	noncoding	-1.33658
LSAT_1_V5_GN_6_14820_novel01	201	noncoding	-1.02923
LSAT_1_V5_GN_5_118760_novel04	340	noncoding	-0.956875
LSAT_1_V5_GN_4_36360_novel03	243	noncoding	-1.04121
LSAT_1_V5_GN_1_50700_novel05	288	noncoding	-1.22178
LSAT_1_V5_GN_6_115001_novel02	337	noncoding	-1.10761
LSAT_1_V5_GN_7_29740_novel02	465	noncoding	-0.575198
LSAT_1_V5_GN_8_54360_novel05	227	noncoding	-1.25064
LSAT_1_V5_GN_4_13500_novel02	272	noncoding	-0.36677
LSAT_1_V5_GN_1_96101_novel01	276	noncoding	-0.997861
LSAT_1_V5_GN_1_96101_novel03	297	noncoding	-0.832017
LSAT_1_V5_GN_1_96101_novel04	1090	noncoding	-1.14915
LSAT_1_V5_GN_1_96101_novel05	825	noncoding	-0.358309
LSAT_1_V5_GN_4_91360_novel01	707	noncoding	-0.759534
LSAT_1_V5_GN_4_91360_novel02	349	noncoding	-0.710003
LSAT_1_V5_GN_2_14960_novel01	310	noncoding	-1.30301
LSAT_1_V5_GN_9_57581_novel01	350	noncoding	-0.905806
LSAT_1_V5_GN_6_86760_novel01	277	noncoding	-1.46681
LSAT_1_V5_GN_4_52000_novel01	303	noncoding	-1.42072
LSAT_1_V5_GN_5_126281_novel02	265	noncoding	-1.28745
LSAT_1_V5_GN_3_76640_novel03	590	noncoding	-1.23467
LSAT_1_V5_GN_8_73460_novel01	232	noncoding	-1.07024
LSAT_1_V5_GN_4_156341_novel01	302	noncoding	-1.23645
LSAT_1_V5_GN_1_12201_novel01	250	noncoding	-1.38267
LSAT_1_V5_GN_8_161201_novel02	214	noncoding	-1.20293
LSAT_1_V5_GN_4_17281_novel01	353	noncoding	-1.17323
LSAT_1_V5_GN_4_125561_novel01	235	noncoding	-0.876142
LSAT_1_V5_GN_5_98941_novel01	447	noncoding	-1.07324
LSAT_1_V5_GN_4_139860_novel02	365	noncoding	-0.891976
LSAT_1_V5_GN_6_28220_novel02	286	noncoding	-1.45225
LSAT_1_V5_GN_1_82001_novel01	270	noncoding	-1.38371
LSAT_1_V5_GN_8_84160_novel03	270	noncoding	-0.976664
LSAT_1_V5_GN_3_37261.MRNA1-	518	noncoding	-0.802064
LSAT_1_V5_GN_5_8861_novel04	481	noncoding	-1.08287
LSAT_1_V5_GN_5_8861_novel05	337	noncoding	-1.15456
LSAT_1_V5_GN_1_3621_novel02	228	noncoding	-1.36615
LSAT_1_V5_GN_1_32980_novel03	240	noncoding	-0.975236
LSAT_1_V5_GN_7_51321_novel01	341	noncoding	-1.17479
LSAT_1_V5_GN_9_161_novel01	636	noncoding	-0.843019
LSAT_1_V5_GN_9_161_novel02	208	noncoding	-1.243
LSAT_1_V5_GN_6_13521_novel01	247	noncoding	-1.0941
LSAT_1_V5_GN_2_134721_novel01	268	noncoding	-1.42394
LSAT_1_V5_GN_3_140680_novel02	213	noncoding	-1.25413
LSAT_1_V5_GN_6_87300_novel02	235	noncoding	-0.742945
LSAT_1_V5_GN_5_14421_novel02	240	noncoding	-0.893976
LSAT_1_V5_GN_8_23040_novel05	256	noncoding	-0.967508
LSAT_1_V5_GN_5_12001_novel02	504	noncoding	-0.189881
LSAT_1_V5_GN_1_71440_novel01	545	noncoding	-0.960689
LSAT_1_V5_GN_9_113420.MRNA1-	559	noncoding	-0.279249
LSAT_1_V5_GN_4_157020_novel01	354	noncoding	-0.40246
LSAT_1_V5_GN_4_91001_novel02	213	noncoding	-0.999465
LSAT_1_V5_GN_6_86841_novel02	318	noncoding	-1.03324
LSAT_1_V5_GN_2_79721_novel06	362	noncoding	-0.712355
LSAT_1_V5_GN_6_52880_novel02	431	noncoding	-1.28241
LSAT_1_V5_GN_5_117920_novel02	234	noncoding	-0.846818
LSAT_1_V5_GN_5_53121_novel01	337	noncoding	-1.39692
LSAT_1_V5_GN_7_79701_novel04	1657	noncoding	-1.17648
LSAT_1_V5_GN_7_79701_novel05	303	noncoding	-1.26995
LSAT_1_V5_GN_4_176020_novel01	405	noncoding	-1.38229
LSAT_1_V5_GN_6_32400_novel01	373	noncoding	-1.10841
LSAT_1_V5_GN_3_55161_novel01	275	noncoding	-1.08687
LSAT_1_V5_GN_9_29281_novel01	304	noncoding	-0.959145
LSAT_1_V5_GN_5_19220_novel04	373	noncoding	-1.11945
LSAT_1_V5_GN_3_139241_novel01	176	noncoding	-1.33521
LSAT_1_V5_GN_3_139241_novel03	360	noncoding	-0.970613
LSAT_1_V5_GN_1_124981.MRNA1-	398	noncoding	-1.25613
LSAT_1_V5_GN_6_77601_novel02	209	noncoding	-1.34406
LSAT_1_V5_GN_3_96320_novel02	274	noncoding	-0.906373
LSAT_1_V5_GN_9_55340_novel01	396	noncoding	-0.106471
LSAT_1_V5_GN_1_45720_novel02	457	noncoding	-1.30542
LSAT_1_V5_GN_6_13861_novel01	476	noncoding	-1.18938
LSAT_1_V5_GN_6_38501_novel01	490	noncoding	-0.150904
LSAT_1_V5_GN_7_72081_novel01	267	noncoding	-1.16483
LSAT_1_V5_GN_9_13800_novel04	650	noncoding	-0.212231
LSAT_1_V5_GN_5_143341_novel01	332	noncoding	-0.127454
LSAT_1_V5_GN_4_159781_novel01	311	noncoding	-1.36296
LSAT_1_V5_GN_8_35340_novel04	297	noncoding	-1.29721
LSAT_1_V5_GN_2_103301_novel07	469	noncoding	-0.115293
LSAT_1_V5_GN_4_50020_novel01	3307	noncoding	-0.0937927
LSAT_1_V5_GN_5_179841_novel01	228	noncoding	-1.10832
LSAT_1_V5_GN_6_117001.MRNA1-	428	noncoding	-0.931774
LSAT_1_V5_GN_6_117001_novel01	586	noncoding	-1.02129
LSAT_1_V5_GN_6_117001_novel02	212	noncoding	-1.07495
LSAT_1_V5_GN_6_34001_novel01	253	noncoding	-1.04248
LSAT_1_V5_GN_1_68400_novel02	437	noncoding	-1.41925
LSAT_1_V5_GN_3_16460_novel09	256	noncoding	-1.3183
LSAT_1_V5_GN_6_12501_novel01	279	noncoding	-0.2741
LSAT_1_V5_GN_7_20981_novel02	390	noncoding	-1.42794
LSAT_1_V5_GN_4_119160_novel04	215	noncoding	-1.06343
LSAT_1_V5_GN_4_136381_novel01	980	noncoding	-1.15783
LSAT_1_V5_GN_9_85720_novel01	372	noncoding	-1.10633
LSAT_1_V5_GN_2_29320_novel01	218	noncoding	-0.95214
LSAT_1_V5_GN_6_10880_novel05	392	noncoding	-1.20035
LSAT_1_V5_GN_6_10880_novel06	243	noncoding	-1.03362
LSAT_1_V5_GN_8_52281_novel01	269	noncoding	-0.968533
LSAT_1_V5_GN_8_52281_novel02	229	noncoding	-1.09561
LSAT_1_V5_GN_3_110980_novel02	1181	noncoding	-1.31679
LSAT_1_V5_GN_4_74240_novel07	240	noncoding	-1.00932
LSAT_1_V5_GN_5_162761_novel01	417	noncoding	-0.863668
LSAT_1_V5_GN_3_83021_novel01	261	noncoding	-0.976629
LSAT_1_V5_GN_3_83660_novel01	286	noncoding	-1.34365
LSAT_1_V5_GN_5_164281_novel01	979	noncoding	-0.510559
LSAT_1_V5_GN_5_164281_novel02	332	noncoding	-0.354432
LSAT_1_V5_GN_4_105580_novel03	213	noncoding	-0.935883
LSAT_1_V5_GN_4_46780_novel01	711	noncoding	-1.38127
LSAT_1_V5_GN_9_28161_novel01	428	noncoding	-1.24889
LSAT_1_V5_GN_3_28760.MRNA1-	1075	noncoding	-0.902727
LSAT_1_V5_GN_3_28760_novel01	1121	noncoding	-1.12168
LSAT_1_V5_GN_3_28760_novel02	254	noncoding	-1.23481
LSAT_1_V5_GN_5_117961_novel06	302	noncoding	-1.076
LSAT_1_V5_GN_5_117961_novel07	238	noncoding	-1.17454
LSAT_1_V5_GN_8_90080_novel02	251	noncoding	-1.33781
LSAT_1_V5_GN_5_148001_novel01	498	noncoding	-0.337794
LSAT_1_V5_GN_2_103961_novel02	462	noncoding	-0.180061
LSAT_1_V5_GN_4_185060_novel03	281	noncoding	-1.31544
LSAT_1_V5_GN_6_11420.MRNA1-	535	noncoding	-0.881442
LSAT_1_V5_GN_8_98521_novel01	442	noncoding	-1.38981
LSAT_1_V5_GN_5_185821_novel01	674	noncoding	-1.1148
LSAT_1_V5_GN_7_76760_novel01	378	noncoding	-1.21315
LSAT_1_V5_GN_7_76760_novel02	537	noncoding	-0.724529
LSAT_1_V5_GN_3_89881_novel02	266	noncoding	-1.35725
LSAT_1_V5_GN_3_40521_novel01	194	noncoding	-1.40011
LSAT_1_V5_GN_8_7281_novel03	255	noncoding	-0.153007
LSAT_1_V5_GN_2_114761_novel01	644	noncoding	-0.117409
LSAT_1_V5_GN_2_114761_novel02	1031	noncoding	-0.101855
LSAT_1_V5_GN_8_91060_novel06	209	noncoding	-1.19296
LSAT_1_V5_GN_2_78240_novel03	263	noncoding	-1.04235
LSAT_1_V5_GN_3_31781_novel01	177	noncoding	-1.04766
LSAT_1_V5_GN_6_96540_novel04	395	noncoding	-1.34
LSAT_1_V5_GN_6_96540_novel09	284	noncoding	-0.486459
LSAT_1_V5_GN_5_167061_novel05	218	noncoding	-1.42212
LSAT_1_V5_GN_8_70441_novel02	355	noncoding	-0.00737859
LSAT_1_V5_GN_4_154001_novel01	554	noncoding	-0.478634
LSAT_1_V5_GN_4_154001_novel02	264	noncoding	-1.22703
LSAT_1_V5_GN_8_44041_novel01	274	noncoding	-1.29259
LSAT_1_V5_GN_5_56660_novel03	249	noncoding	-0.0568869
LSAT_1_V5_GN_5_56660_novel04	1042	noncoding	-1.3543
LSAT_1_V5_GN_1_56040_novel01	314	noncoding	-1.49093
LSAT_1_V5_GN_9_72801_novel03	294	noncoding	-0.00405642
LSAT_1_V5_GN_9_43700_novel01	547	noncoding	-1.09246
LSAT_1_V5_GN_3_26500_novel02	245	noncoding	-0.851965
LSAT_1_V5_GN_9_8540_novel02	207	noncoding	-1.49573
LSAT_1_V5_GN_6_45060_novel01	276	noncoding	-0.237626
LSAT_1_V5_GN_3_43821_novel01	245	noncoding	-1.45279
LSAT_1_V5_GN_9_124081_novel01	273	noncoding	-1.32546
LSAT_1_V5_GN_5_161180_novel03	241	noncoding	-1.12819
LSAT_1_V5_GN_5_142561_novel06	230	noncoding	-1.23897
LSAT_1_V5_GN_2_95901_novel04	225	noncoding	-1.12711
LSAT_1_V5_GN_6_66160_novel02	364	noncoding	-0.0446572
LSAT_1_V5_GN_6_66160_novel03	207	noncoding	-1.16039
LSAT_1_V5_GN_2_73920_novel01	299	noncoding	-0.448346
LSAT_1_V5_GN_5_105600_novel07	218	noncoding	-1.27461
LSAT_1_V5_GN_5_105600_novel08	265	noncoding	-1.39953
LSAT_1_V5_GN_5_105600_novel09	531	noncoding	-1.21694
LSAT_1_V5_GN_5_105600_novel10	275	noncoding	-1.48633
LSAT_1_V5_GN_8_159661_novel01	491	noncoding	-0.988048
LSAT_1_V5_GN_8_159661_novel02	214	noncoding	-0.783308
LSAT_1_V5_GN_9_55320_novel01	324	noncoding	-1.00653
LSAT_1_V5_GN_7_88040.MRNA1-	398	noncoding	-0.672219
LSAT_1_V5_GN_7_88040_novel01	517	noncoding	-0.747932
LSAT_1_V5_GN_5_34461_novel01	312	noncoding	-1.38624
LSAT_1_V5_GN_5_97921_novel03	873	noncoding	-1.05315
LSAT_1_V5_GN_4_48640_novel02	368	noncoding	-1.35494
LSAT_1_V5_GN_7_66480_novel01	280	noncoding	-0.197155
LSAT_1_V5_GN_7_81821_novel01	331	noncoding	-0.00502485
LSAT_1_V5_GN_1_35260_novel04	216	noncoding	-1.18916
LSAT_1_V5_GN_2_101800_novel04	624	noncoding	-0.128321
LSAT_1_V5_GN_4_27640_novel01	357	noncoding	-1.18228
LSAT_1_V5_GN_5_98200_novel01	210	noncoding	-0.657092
LSAT_1_V5_GN_8_56540_novel04	244	noncoding	-1.10795
LSAT_1_V5_GN_4_43380_novel02	191	noncoding	-1.31012
LSAT_1_V5_GN_4_35780_novel02	213	noncoding	-1.2322
LSAT_1_V5_GN_1_71501_novel03	247	noncoding	-1.13963
LSAT_1_V5_GN_6_60701_novel02	225	noncoding	-1.25388
LSAT_1_V5_GN_7_102740_novel02	392	noncoding	-0.294151
LSAT_1_V5_GN_9_79740_novel03	446	noncoding	-1.15864
LSAT_1_V5_GN_4_165100_novel02	225	noncoding	-0.963357
LSAT_1_V5_GN_4_109181_novel01	5616	noncoding	-1.1895
LSAT_1_V5_GN_1_2860_novel03	274	noncoding	-0.952481
LSAT_1_V5_GN_1_35700.MRNA1-	386	noncoding	-0.180342
[truncated: 6,822 more rows]
