# Supplementary material for: Comparative Analysis of Italian Lettuce (Lactuca sativa L. var. ramose) Transcriptome Profiles Reveals the Molecular Mechanism on Exogenous Melatonin Preventing Cadmium Toxicity
Source: Genes (Basel). 2022 May 26;13(6):955. doi: 10.3390/genes13060955 (PMC9223142; doi:10.3390/genes13060955)
Supplement: Supplementary file 1 [file genes-13-00955-s001.zip › Supplementary Files/Table S8_Leaf and root.cnci.xls]

#transcript_id	transcript_length	type	score
LSAT_1_V5_GN_2_119240_novel03	229	noncoding	-0.0004096
LSAT_1_V5_GN_1_10420_novel01	245	noncoding	-0.0004096
LSAT_1_V5_GN_1_10420_novel02	227	noncoding	-0.024576
LSAT_1_V5_GN_8_18320_novel01	240	noncoding	-0.0004096
LSAT_1_V5_GN_8_60761_novel01	394	noncoding	-0.237568
LSAT_1_V5_GN_1_74220_novel08	355	noncoding	-0.0004096
LSAT_1_V5_GN_4_186380_novel02	302	noncoding	-0.0892928
LSAT_1_V5_GN_8_74361_novel02	761	noncoding	-0.0004096
LSAT_1_V5_GN_4_39701_novel03	199	noncoding	-0.0004096
LSAT_1_V5_GN_5_2560_novel03	314	noncoding	-0.0004096
LSAT_1_V5_GN_1_32120_novel03	243	noncoding	-0.2420736
LSAT_1_V5_GN_8_131640_novel01	488	noncoding	-0.159744
LSAT_1_V5_GN_8_131640_novel02	523	noncoding	-0.012288
LSAT_1_V5_GN_1_90680_novel04	222	noncoding	-0.0004096
LSAT_1_V5_GN_6_63381_novel01	372	noncoding	-0.2002944
LSAT_1_V5_GN_1_7161_novel01	222	noncoding	-0.0241664
LSAT_1_V5_GN_1_7161_novel02	215	noncoding	-0.07168
LSAT_1_V5_GN_7_113600_novel02	254	noncoding	-0.0004096
LSAT_1_V5_GN_7_113600_novel03	316	noncoding	-0.1232896
LSAT_1_V5_GN_5_188500_novel02	242	noncoding	-0.0004096
LSAT_1_V5_GN_3_127861_novel01	224	noncoding	-0.0004096
LSAT_1_V5_GN_2_11881_novel15	494	noncoding	-0.167936
LSAT_1_V5_GN_2_11881_novel16	215	noncoding	-0.0004096
LSAT_1_V5_GN_9_48821_novel02	379	noncoding	-0.1257472
LSAT_1_V5_GN_9_118681_novel05	1319	noncoding	-0.0270336
LSAT_1_V5_GN_9_118681_novel07	1654	noncoding	-0.024576
LSAT_1_V5_GN_9_118681_novel08	1471	noncoding	-0.024576
LSAT_1_V5_GN_5_30860_novel01	370	noncoding	-0.0004096
LSAT_1_V5_GN_5_16880_novel01	379	noncoding	-0.08192
LSAT_1_V5_GN_6_15161_novel01	483	noncoding	-0.1503232
LSAT_1_V5_GN_6_59181_novel03	298	noncoding	-0.0004096
LSAT_1_V5_GN_9_119641_novel05	617	noncoding	-0.024576
LSAT_1_V5_GN_9_119641_novel06	328	noncoding	-0.0004096
LSAT_1_V5_GN_9_119641_novel07	116	noncoding	-0.18432
LSAT_1_V5_GN_1_110041_novel03	223	noncoding	-0.0004096
LSAT_1_V5_GN_5_167360_novel01	246	noncoding	-0.0004096
LSAT_1_V5_GN_8_81241_novel17	305	noncoding	-0.2830336
LSAT_1_V5_GN_3_11900_novel04	506	noncoding	-0.063488
LSAT_1_V5_GN_1_12301_novel01	244	noncoding	-0.0004096
LSAT_1_V5_GN_1_14981_novel03	419	noncoding	-0.0159744
LSAT_1_V5_GN_1_71460_novel03	283	noncoding	-0.0004096
LSAT_1_V5_GN_8_42821_novel02	330	noncoding	-0.0004096
LSAT_1_V5_GN_5_153201_novel01	716	noncoding	-0.045056
LSAT_1_V5_GN_5_153201_novel02	425	noncoding	-0.004096
LSAT_1_V5_GN_5_181161_novel01	277	noncoding	-0.1773568
LSAT_1_V5_GN_3_7561_novel01	1944	noncoding	-0.045056
LSAT_1_V5_GN_3_7561_novel02	247	noncoding	-0.0004096
LSAT_1_V5_GN_3_7561_novel05	282	noncoding	-0.0004096
LSAT_1_V5_GN_8_67840_novel02	220	noncoding	-0.1855488
LSAT_1_V5_GN_9_20441_novel26	246	noncoding	-0.0004096
LSAT_1_V5_GN_8_8000_novel02	298	noncoding	-0.0004096
LSAT_1_V5_GN_8_16461_novel04	399	noncoding	-0.1089536
LSAT_1_V5_GN_5_101580_novel01	474	noncoding	-0.036864
LSAT_1_V5_GN_1_23801_novel02	287	noncoding	-0.1417216
LSAT_1_V5_GN_2_78040_novel02	2010	noncoding	-0.0028672
LSAT_1_V5_GN_8_150760_novel16	266	noncoding	-0.0004096
LSAT_1_V5_GN_7_85621.MRNA1-	469	noncoding	-0.0233472
LSAT_1_V5_GN_7_85621_novel01	473	noncoding	-0.012288
LSAT_1_V5_GN_7_85621_novel02	865	noncoding	-0.0004096
LSAT_1_V5_GN_4_66301_novel02	306	noncoding	-0.155648
LSAT_1_V5_GN_5_149341_novel02	409	noncoding	-0.1593344
LSAT_1_V5_GN_5_1800_novel02	301	noncoding	-0.0004096
LSAT_1_V5_GN_5_164821_novel02	284	noncoding	-0.0004096
LSAT_1_V5_GN_9_10001_novel01	215	noncoding	-0.1982464
LSAT_1_V5_GN_9_10001_novel03	395	noncoding	-0.1396736
LSAT_1_V5_GN_8_71660_novel01	197	noncoding	-0.0004096
LSAT_1_V5_GN_8_71240_novel02	377	noncoding	-0.2117632
LSAT_1_V5_GN_4_74380_novel01	822	noncoding	-0.0004096
LSAT_1_V5_GN_3_20881_novel01	407	noncoding	-0.0004096
LSAT_1_V5_GN_2_136240_novel01	393	noncoding	-0.069632
LSAT_1_V5_GN_2_136240_novel02	331	noncoding	-0.0004096
LSAT_1_V5_GN_8_2121_novel03	220	noncoding	-0.0004096
LSAT_1_V5_GN_1_34841_novel02	202	noncoding	-0.0004096
LSAT_1_V5_GN_1_34841_novel04	646	noncoding	-0.004096
LSAT_1_V5_GN_8_138400_novel02	436	noncoding	-0.049152
LSAT_1_V5_GN_8_120320_novel01	228	noncoding	-0.0004096
LSAT_1_V5_GN_2_50601_novel05	436	noncoding	-0.0004096
LSAT_1_V5_GN_3_71080_novel01	474	noncoding	-0.004096
LSAT_1_V5_GN_6_93360_novel01	246	noncoding	-0.0004096
LSAT_1_V5_GN_9_24940_novel04	474	noncoding	-0.2138112
LSAT_1_V5_GN_8_99200_novel01	305	noncoding	-0.0004096
LSAT_1_V5_GN_4_181581_novel06	250	noncoding	-0.0004096
LSAT_1_V5_GN_2_54320_novel02	221	noncoding	-0.1835008
LSAT_1_V5_GN_2_51040_novel02	397	noncoding	-0.0004096
LSAT_1_V5_GN_8_72241_novel01	253	noncoding	-0.0004096
LSAT_1_V5_GN_3_12220_novel06	325	noncoding	-0.0004096
LSAT_1_V5_GN_5_105541_novel02	289	noncoding	-0.0512
LSAT_1_V5_GN_2_19760_novel11	232	noncoding	-0.0004096
LSAT_1_V5_GN_1_75540_novel01	409	noncoding	-0.053248
LSAT_1_V5_GN_8_40760_novel04	227	noncoding	-0.0004096
LSAT_1_V5_GN_8_40760_novel06	246	noncoding	-0.2039808
LSAT_1_V5_GN_7_51160_novel01	445	noncoding	-0.0004096
LSAT_1_V5_GN_5_13881_novel04	245	noncoding	-0.0004096
LSAT_1_V5_GN_3_83620_novel01	468	noncoding	-0.139264
LSAT_1_V5_GN_8_8241_novel02	1224	noncoding	-0.0114688
LSAT_1_V5_GN_7_116180_novel02	239	noncoding	-0.2093056
LSAT_1_V5_GN_4_59120_novel01	380	noncoding	-0.1880064
LSAT_1_V5_GN_8_80000_novel01	272	noncoding	-0.0004096
LSAT_1_V5_GN_4_33660_novel01	290	noncoding	-0.0004096
LSAT_1_V5_GN_3_46100_novel01	228	noncoding	-0.0004096
LSAT_1_V5_GN_9_94900_novel02	257	noncoding	-0.139264
LSAT_1_V5_GN_8_31860_novel12	3941	noncoding	-0.073728
LSAT_1_V5_GN_9_73980.MRNA1-	481	noncoding	-0.0004096
LSAT_1_V5_GN_9_73980_novel02	371	noncoding	-0.0004096
LSAT_1_V5_GN_4_154680_novel06	299	noncoding	-0.0004096
LSAT_1_V5_GN_5_124680_novel02	374	noncoding	-0.3457024
LSAT_1_V5_GN_2_87200_novel01	291	noncoding	-0.114688
LSAT_1_V5_GN_1_99961_novel02	261	noncoding	-0.0004096
LSAT_1_V5_GN_9_46261_novel05	308	noncoding	-0.0004096
LSAT_1_V5_GN_9_56980_novel01	229	noncoding	-0.2555904
LSAT_1_V5_GN_0_5240_novel01	220	noncoding	-0.0004096
LSAT_1_V5_GN_8_103360_novel01	419	noncoding	-0.0004096
LSAT_1_V5_GN_6_11441_novel03	314	noncoding	-0.0790528
LSAT_1_V5_GN_6_117800_novel02	305	noncoding	-0.0004096
LSAT_1_V5_GN_7_31721_novel06	205	noncoding	-0.0004096
LSAT_1_V5_GN_5_74780_novel03	1223	noncoding	-0.151552
LSAT_1_V5_GN_2_59580_novel03	285	noncoding	-0.0004096
LSAT_1_V5_GN_9_20520_novel01	290	noncoding	-0.0004096
LSAT_1_V5_GN_3_63200_novel02	206	noncoding	-0.0004096
LSAT_1_V5_GN_1_75161_novel03	247	noncoding	-0.0004096
LSAT_1_V5_GN_7_85921_novel01	582	noncoding	-0.0004096
LSAT_1_V5_GN_7_85921_novel02	209	noncoding	-0.0004096
LSAT_1_V5_GN_8_90261_novel17	410	noncoding	-0.032768
LSAT_1_V5_GN_8_15340_novel02	270	noncoding	-0.0004096
LSAT_1_V5_GN_3_85700_novel01	2153	noncoding	-0.012288
LSAT_1_V5_GN_3_85700_novel02	2749	noncoding	-0.012288
LSAT_1_V5_GN_3_85700_novel03	2295	noncoding	-0.0475136
LSAT_1_V5_GN_3_85700_novel05	884	noncoding	-0.0475136
LSAT_1_V5_GN_3_85700_novel06	2217	noncoding	-0.0475136
LSAT_1_V5_GN_9_86780_novel03	201	noncoding	-0.0004096
LSAT_1_V5_GN_1_123940_novel01	448	noncoding	-0.0843776
LSAT_1_V5_GN_1_35621_novel03	462	noncoding	-0.4784128
LSAT_1_V5_GN_1_35621_novel04	298	noncoding	-0.1867776
LSAT_1_V5_GN_6_32141_novel02	299	noncoding	-0.0004096
LSAT_1_V5_GN_6_32141_novel03	487	noncoding	-0.0176128
LSAT_1_V5_GN_6_32141_novel04	1031	noncoding	-0.1073152
LSAT_1_V5_GN_6_32141_novel07	260	noncoding	-0.0004096
LSAT_1_V5_GN_7_103561_novel03	245	noncoding	-0.0004096
LSAT_1_V5_GN_5_105820_novel01	283	noncoding	-0.0004096
LSAT_1_V5_GN_8_23601_novel01	224	noncoding	-0.0004096
LSAT_1_V5_GN_6_55840_novel01	419	noncoding	-0.16384
LSAT_1_V5_GN_2_112360_novel02	347	noncoding	-0.0004096
LSAT_1_V5_GN_4_180280_novel03	446	noncoding	-0.057344
LSAT_1_V5_GN_4_180280_novel04	1409	noncoding	-0.094208
LSAT_1_V5_GN_4_124920_novel01	359	noncoding	-0.0004096
LSAT_1_V5_GN_2_108280_novel02	373	noncoding	-0.045056
LSAT_1_V5_GN_9_38901_novel02	279	noncoding	-0.0004096
LSAT_1_V5_GN_8_153920_novel03	774	noncoding	-0.069632
LSAT_1_V5_GN_3_49441_novel01	222	noncoding	-0.3375104
LSAT_1_V5_GN_9_38921_novel03	267	noncoding	-0.401408
LSAT_1_V5_GN_9_101220_novel01	387	noncoding	-0.0131072
LSAT_1_V5_GN_9_61461_novel01	345	noncoding	-0.1298432
LSAT_1_V5_GN_2_58261_novel01	440	noncoding	-0.0004096
LSAT_1_V5_GN_4_34900_novel02	250	noncoding	-0.1097728
LSAT_1_V5_GN_0_5300_novel01	289	noncoding	-0.0004096
LSAT_1_V5_GN_1_22801_novel01	727	noncoding	-0.053248
LSAT_1_V5_GN_8_27820_novel02	386	noncoding	-0.0004096
LSAT_1_V5_GN_8_98561_novel01	294	noncoding	-0.065536
LSAT_1_V5_GN_1_5380_novel02	223	noncoding	-0.0004096
LSAT_1_V5_GN_8_109721_novel01	347	noncoding	-0.0004096
LSAT_1_V5_GN_3_126420_novel05	209	noncoding	-0.0004096
LSAT_1_V5_GN_3_126420_novel06	263	noncoding	-0.0004096
LSAT_1_V5_GN_8_121820_novel01	1364	noncoding	-0.0147456
LSAT_1_V5_GN_3_84401_novel03	566	noncoding	-0.1687552
LSAT_1_V5_GN_3_84401_novel04	294	noncoding	-0.0004096
LSAT_1_V5_GN_5_183820_novel02	275	noncoding	-0.0004096
LSAT_1_V5_GN_8_127060_novel02	299	noncoding	-0.008192
LSAT_1_V5_GN_4_135880_novel01	478	noncoding	-0.0233472
LSAT_1_V5_GN_2_36200_novel02	296	noncoding	-0.241664
LSAT_1_V5_GN_2_36200_novel03	315	noncoding	-0.0004096
LSAT_1_V5_GN_7_103000_novel02	239	noncoding	-0.0004096
LSAT_1_V5_GN_7_103000_novel03	333	noncoding	-0.0004096
LSAT_1_V5_GN_8_55640_novel03	799	noncoding	-0.0004096
LSAT_1_V5_GN_3_13280_novel02	387	noncoding	-0.1302528
LSAT_1_V5_GN_3_13280_novel03	529	noncoding	-0.0004096
LSAT_1_V5_GN_3_13280_novel04	480	noncoding	-0.0004096
LSAT_1_V5_GN_4_10281_novel02	1458	noncoding	-0.0258048
LSAT_1_V5_GN_4_10281_novel03	212	noncoding	-0.0004096
LSAT_1_V5_GN_3_22761_novel05	251	noncoding	-0.0004096
LSAT_1_V5_GN_3_22761_novel06	233	noncoding	-0.0004096
LSAT_1_V5_GN_3_68340_novel01	470	noncoding	-0.057344
LSAT_1_V5_GN_9_113760_novel06	320	noncoding	-0.0237568
LSAT_1_V5_GN_6_96640_novel01	224	noncoding	-0.036864
LSAT_1_V5_GN_3_96341_novel01	308	noncoding	-0.06144
LSAT_1_V5_GN_8_23621_novel01	253	noncoding	-0.0004096
LSAT_1_V5_GN_5_102040_novel01	269	noncoding	-0.016384
LSAT_1_V5_GN_8_112321_novel02	319	noncoding	-0.0004096
LSAT_1_V5_GN_4_41960_novel01	321	noncoding	-0.159744
LSAT_1_V5_GN_2_86121_novel03	304	noncoding	-0.053248
LSAT_1_V5_GN_3_38341_novel01	268	noncoding	-0.0004096
LSAT_1_V5_GN_2_107041_novel02	232	noncoding	-0.01024
LSAT_1_V5_GN_4_1980_novel01	233	noncoding	-0.0004096
LSAT_1_V5_GN_4_83181_novel01	822	noncoding	-0.008192
LSAT_1_V5_GN_4_83181_novel02	393	noncoding	-0.0262144
LSAT_1_V5_GN_9_54361_novel02	1063	noncoding	-0.024576
LSAT_1_V5_GN_3_123400_novel01	204	noncoding	-0.0004096
LSAT_1_V5_GN_8_152881_novel02	423	noncoding	-0.09216
LSAT_1_V5_GN_2_66321_novel01	1432	noncoding	-0.06144
LSAT_1_V5_GN_2_66321_novel02	289	noncoding	-0.0004096
LSAT_1_V5_GN_8_152321_novel02	409	noncoding	-0.0917504
LSAT_1_V5_GN_8_152321_novel03	495	noncoding	-0.0004096
LSAT_1_V5_GN_5_104100_novel01	239	noncoding	-0.098304
LSAT_1_V5_GN_3_35920_novel02	642	noncoding	-0.270336
LSAT_1_V5_GN_2_56801_novel01	461	noncoding	-0.0331776
LSAT_1_V5_GN_8_32121_novel03	3187	noncoding	-0.036864
LSAT_1_V5_GN_3_18460_novel01	359	noncoding	-0.1110016
LSAT_1_V5_GN_2_112001_novel01	242	noncoding	-0.2727936
LSAT_1_V5_GN_2_44900_novel01	306	noncoding	-0.1015808
LSAT_1_V5_GN_1_48880_novel02	422	noncoding	-0.0638976
LSAT_1_V5_GN_2_100281_novel01	246	noncoding	-0.0004096
LSAT_1_V5_GN_6_27941_novel01	329	noncoding	-0.008192
LSAT_1_V5_GN_6_7421_novel01	319	noncoding	-0.094208
LSAT_1_V5_GN_6_7421_novel02	343	noncoding	-0.065536
LSAT_1_V5_GN_9_109081_novel01	231	noncoding	-0.045056
LSAT_1_V5_GN_9_960_novel07	732	noncoding	-0.301056
LSAT_1_V5_GN_4_45540_novel02	277	noncoding	-0.1282048
LSAT_1_V5_GN_4_45540_novel03	211	noncoding	-0.028672
LSAT_1_V5_GN_8_106801_novel05	364	noncoding	-0.049152
LSAT_1_V5_GN_2_101000_novel02	383	noncoding	-0.2371584
LSAT_1_V5_GN_1_59781_novel05	851	noncoding	-0.0004096
LSAT_1_V5_GN_7_79100_novel01	389	noncoding	-0.1847296
LSAT_1_V5_GN_2_131100_novel01	269	noncoding	-0.0004096
LSAT_1_V5_GN_5_122581_novel01	264	noncoding	-0.0004096
LSAT_1_V5_GN_9_63261_novel01	264	noncoding	-0.1236992
LSAT_1_V5_GN_5_102341_novel01	4666	noncoding	-0.004096
LSAT_1_V5_GN_5_102341_novel02	553	noncoding	-0.249856
LSAT_1_V5_GN_6_22420_novel01	210	noncoding	-0.2146304
LSAT_1_V5_GN_5_93640_novel04	325	noncoding	-0.0004096
LSAT_1_V5_GN_9_56840_novel02	291	noncoding	-0.0004096
LSAT_1_V5_GN_3_75100_novel01	207	noncoding	-0.0004096
LSAT_1_V5_GN_8_89600_novel01	209	noncoding	-0.0004096
LSAT_1_V5_GN_5_154840.MRNA1-	376	noncoding	-0.167936
LSAT_1_V5_GN_5_30740_novel05	365	noncoding	-0.0004096
LSAT_1_V5_GN_9_30321_novel02	259	noncoding	-0.116736
LSAT_1_V5_GN_9_901_novel02	271	noncoding	-0.0004096
LSAT_1_V5_GN_5_143121_novel06	406	noncoding	-0.0458752
LSAT_1_V5_GN_3_78100_novel01	299	noncoding	-0.0004096
LSAT_1_V5_GN_5_54661_novel05	438	noncoding	-0.0004096
LSAT_1_V5_GN_7_29160_novel08	293	noncoding	-0.0004096
LSAT_1_V5_GN_7_17461_novel03	279	noncoding	-0.0004096
LSAT_1_V5_GN_7_17461_novel04	491	noncoding	-0.139264
LSAT_1_V5_GN_5_147300_novel02	389	noncoding	-0.0004096
LSAT_1_V5_GN_5_147300_novel04	320	noncoding	-0.1593344
LSAT_1_V5_GN_4_87701_novel03	1198	noncoding	-0.086016
LSAT_1_V5_GN_4_87701_novel06	223	noncoding	-0.0004096
LSAT_1_V5_GN_8_3801_novel02	247	noncoding	-0.032768
LSAT_1_V5_GN_1_64840_novel01	313	noncoding	-0.065536
LSAT_1_V5_GN_3_12861_novel01	505	noncoding	-0.43008
LSAT_1_V5_GN_3_12861_novel03	314	noncoding	-0.0782336
LSAT_1_V5_GN_4_109340_novel03	265	noncoding	-0.094208
LSAT_1_V5_GN_3_102821_novel02	329	noncoding	-0.0004096
LSAT_1_V5_GN_2_95881_novel02	221	noncoding	-0.4169728
LSAT_1_V5_GN_2_95881_novel03	520	noncoding	-0.3350528
LSAT_1_V5_GN_2_95881_novel04	439	noncoding	-0.0004096
LSAT_1_V5_GN_2_95881_novel05	205	noncoding	-0.0004096
LSAT_1_V5_GN_4_74540_novel01	313	noncoding	-0.0004096
LSAT_1_V5_GN_1_2501_novel02	260	noncoding	-0.0004096
LSAT_1_V5_GN_2_65020_novel01	271	noncoding	-0.139264
LSAT_1_V5_GN_5_24121_novel01	382	noncoding	-0.0004096
LSAT_1_V5_GN_7_73220_novel01	322	noncoding	-0.3305472
LSAT_1_V5_GN_2_2080_novel01	269	noncoding	-0.1855488
LSAT_1_V5_GN_6_41001_novel02	401	noncoding	-0.0004096
LSAT_1_V5_GN_8_41620_novel01	343	noncoding	-0.0397312
LSAT_1_V5_GN_2_100901_novel01	336	noncoding	-0.0004096
LSAT_1_V5_GN_3_30300_novel02	432	noncoding	-0.004096
LSAT_1_V5_GN_8_95720_novel01	212	noncoding	-0.0004096
LSAT_1_V5_GN_8_95720_novel03	295	noncoding	-0.1622016
LSAT_1_V5_GN_6_98960_novel03	201	noncoding	-0.02048
LSAT_1_V5_GN_1_28080_novel01	334	noncoding	-0.1626112
LSAT_1_V5_GN_2_84180_novel30	327	noncoding	-0.0004096
LSAT_1_V5_GN_3_123940_novel01	336	noncoding	-0.1470464
LSAT_1_V5_GN_7_22781_novel07	361	noncoding	-0.2494464
LSAT_1_V5_GN_6_43541_novel01	508	noncoding	-0.0028672
LSAT_1_V5_GN_6_43541_novel02	246	noncoding	-0.0004096
LSAT_1_V5_GN_9_16520_novel01	959	noncoding	-0.0069632
LSAT_1_V5_GN_6_85860_novel03	240	noncoding	-0.0004096
LSAT_1_V5_GN_2_83581_novel11	419	noncoding	-0.2117632
LSAT_1_V5_GN_9_40280_novel01	3464	noncoding	-0.008192
LSAT_1_V5_GN_9_40280_novel03	272	noncoding	-0.0004096
LSAT_1_V5_GN_3_97401_novel01	507	noncoding	-0.0282624
LSAT_1_V5_GN_9_87701_novel02	275	noncoding	-0.0004096
LSAT_1_V5_GN_9_87701_novel03	221	noncoding	-0.01024
LSAT_1_V5_GN_2_109500_novel03	224	noncoding	-0.0004096
LSAT_1_V5_GN_9_123161_novel01	455	noncoding	-0.1888256
LSAT_1_V5_GN_9_57180_novel21	9169	noncoding	-0.1007616
LSAT_1_V5_GN_9_83520_novel09	309	noncoding	-0.0004096
LSAT_1_V5_GN_2_115960_novel17	224	noncoding	-0.0913408
LSAT_1_V5_GN_3_21680_novel01	436	noncoding	-0.1540096
LSAT_1_V5_GN_3_115940_novel01	226	noncoding	-0.0004096
LSAT_1_V5_GN_3_115940_novel02	216	noncoding	-0.0004096
LSAT_1_V5_GN_9_119700_novel03	257	noncoding	-0.14336
LSAT_1_V5_GN_2_70580_novel01	280	noncoding	-0.069632
LSAT_1_V5_GN_7_114920_novel02	472	noncoding	-0.0700416
LSAT_1_V5_GN_7_114920_novel07	4799	noncoding	-0.0667648
LSAT_1_V5_GN_7_114920_novel15	2078	noncoding	-0.0667648
LSAT_1_V5_GN_7_114920_novel20	3903	noncoding	-0.0667648
LSAT_1_V5_GN_7_114920_novel22	5340	noncoding	-0.1257472
LSAT_1_V5_GN_7_114920_novel23	294	noncoding	-0.3186688
LSAT_1_V5_GN_7_114920_novel25	5632	noncoding	-0.012288
LSAT_1_V5_GN_7_114920_novel26	937	noncoding	-0.118784
LSAT_1_V5_GN_1_117981_novel01	351	noncoding	-0.1339392
LSAT_1_V5_GN_3_1001_novel06	3608	noncoding	-0.036864
LSAT_1_V5_GN_3_1001_novel07	3989	noncoding	-0.028672
LSAT_1_V5_GN_3_1001_novel08	377	noncoding	-0.0004096
LSAT_1_V5_GN_3_1001_novel12	427	noncoding	-0.118784
LSAT_1_V5_GN_3_1001_novel15	369	noncoding	-0.2199552
LSAT_1_V5_GN_7_45281_novel01	225	noncoding	-0.0004096
LSAT_1_V5_GN_8_34100.MRNA1-	8535	noncoding	-0.090112
LSAT_1_V5_GN_8_34100_novel05	8372	noncoding	-0.0892928
LSAT_1_V5_GN_8_34100_novel09	8907	noncoding	-0.088064
LSAT_1_V5_GN_8_34100_novel15	8764	noncoding	-0.0876544
LSAT_1_V5_GN_1_4600_novel01	399	noncoding	-0.0004096
LSAT_1_V5_GN_9_103361_novel06	353	noncoding	-0.0004096
LSAT_1_V5_GN_5_154220_novel01	214	noncoding	-0.0004096
LSAT_1_V5_GN_9_44640_novel01	460	noncoding	-0.104448
LSAT_1_V5_GN_3_25341_novel04	298	noncoding	-0.0004096
LSAT_1_V5_GN_2_56480_novel01	214	noncoding	-0.0004096
LSAT_1_V5_GN_2_56480_novel02	306	noncoding	-0.0004096
LSAT_1_V5_GN_2_121681_novel02	291	noncoding	-0.2019328
LSAT_1_V5_GN_8_38020.MRNA1-	343	noncoding	-0.1650688
LSAT_1_V5_GN_7_5021_novel01	2237	noncoding	-0.004096
LSAT_1_V5_GN_7_5021_novel02	340	noncoding	-0.1163264
LSAT_1_V5_GN_5_69140_novel04	377	noncoding	-0.0004096
LSAT_1_V5_GN_4_31741_novel01	419	noncoding	-0.2244608
LSAT_1_V5_GN_2_112901_novel06	451	noncoding	-0.1921024
LSAT_1_V5_GN_2_112901_novel07	427	noncoding	-0.0004096
LSAT_1_V5_GN_5_164581_novel02	255	noncoding	-0.0004096
LSAT_1_V5_GN_3_80881_novel01	237	noncoding	-0.0004096
LSAT_1_V5_GN_1_112720_novel01	651	noncoding	-0.0393216
LSAT_1_V5_GN_1_112720_novel02	746	noncoding	-0.0393216
LSAT_1_V5_GN_4_175061_novel01	275	noncoding	-0.1261568
LSAT_1_V5_GN_9_7541_novel01	319	noncoding	-0.2056192
LSAT_1_V5_GN_6_16040_novel01	271	noncoding	-0.0004096
LSAT_1_V5_GN_3_38841_novel01	492	noncoding	-0.0315392
LSAT_1_V5_GN_3_30561_novel02	502	noncoding	-0.0004096
LSAT_1_V5_GN_3_35820_novel05	411	noncoding	-0.1191936
LSAT_1_V5_GN_2_75740_novel02	324	noncoding	-0.305152
LSAT_1_V5_GN_1_46420_novel01	531	noncoding	-0.253952
LSAT_1_V5_GN_1_46420_novel02	1156	noncoding	-0.253952
LSAT_1_V5_GN_2_83960_novel01	2953	noncoding	-0.045056
LSAT_1_V5_GN_2_83960_novel02	3081	noncoding	-0.417792
LSAT_1_V5_GN_2_83960_novel03	2649	noncoding	-0.045056
LSAT_1_V5_GN_2_83960_novel05	1380	noncoding	-0.28672
LSAT_1_V5_GN_5_71300_novel01	991	noncoding	-0.008192
LSAT_1_V5_GN_5_71300_novel02	255	noncoding	-0.036864
LSAT_1_V5_GN_5_50541_novel06	205	noncoding	-0.0004096
LSAT_1_V5_GN_5_18560_novel06	429	noncoding	-0.2363392
LSAT_1_V5_GN_6_97661_novel07	217	noncoding	-0.0004096
LSAT_1_V5_GN_6_97661_novel08	256	noncoding	-0.0004096
LSAT_1_V5_GN_7_72040_novel03	398	noncoding	-0.0004096
LSAT_1_V5_GN_8_158941_novel01	220	noncoding	-0.0733184
LSAT_1_V5_GN_3_57780_novel03	302	noncoding	-0.0524288
LSAT_1_V5_GN_8_164161_novel02	367	noncoding	-0.06144
LSAT_1_V5_GN_2_80160_novel01	298	noncoding	-0.2043904
LSAT_1_V5_GN_7_114400_novel01	271	noncoding	-0.02048
LSAT_1_V5_GN_7_114400_novel07	215	noncoding	-0.0004096
LSAT_1_V5_GN_4_12341_novel02	217	noncoding	-0.0004096
LSAT_1_V5_GN_7_42621_novel01	243	noncoding	-0.2097152
LSAT_1_V5_GN_7_42621_novel02	401	noncoding	-0.0004096
LSAT_1_V5_GN_3_35601_novel08	294	noncoding	-0.22528
LSAT_1_V5_GN_4_143680_novel31	229	noncoding	-0.006144
LSAT_1_V5_GN_5_171121_novel01	258	noncoding	-0.0004096
LSAT_1_V5_GN_8_86200_novel02	320	noncoding	-0.028672
LSAT_1_V5_GN_1_33221_novel02	226	noncoding	-0.0004096
LSAT_1_V5_GN_1_50200_novel03	296	noncoding	-0.2031616
LSAT_1_V5_GN_1_50200_novel04	215	noncoding	-0.0004096
LSAT_1_V5_GN_3_72581_novel01	297	noncoding	-0.241664
LSAT_1_V5_GN_3_56721_novel01	963	noncoding	-0.02048
LSAT_1_V5_GN_3_56721_novel02	3011	noncoding	-0.012288
LSAT_1_V5_GN_3_56721_novel05	478	noncoding	-0.012288
LSAT_1_V5_GN_3_56721_novel06	1660	noncoding	-0.012288
LSAT_1_V5_GN_5_22901_novel01	348	noncoding	-0.0004096
LSAT_1_V5_GN_2_96881_novel02	637	noncoding	-0.1478656
LSAT_1_V5_GN_6_107121_novel06	351	noncoding	-0.159744
LSAT_1_V5_GN_9_89740_novel03	2157	noncoding	-0.278528
LSAT_1_V5_GN_3_11340_novel05	214	noncoding	-0.0004096
LSAT_1_V5_GN_9_1680_novel04	558	noncoding	-0.0483328
LSAT_1_V5_GN_9_1680_novel05	268	noncoding	-0.032768
LSAT_1_V5_GN_1_80721_novel07	376	noncoding	-0.0774144
LSAT_1_V5_GN_1_80721_novel08	497	noncoding	-0.1888256
LSAT_1_V5_GN_7_29360_novel05	320	noncoding	-0.036864
LSAT_1_V5_GN_7_29360_novel06	207	noncoding	-0.0004096
LSAT_1_V5_GN_3_19161_novel06	219	noncoding	-0.0004096
LSAT_1_V5_GN_9_22360_novel01	228	noncoding	-0.0004096
LSAT_1_V5_GN_1_25420_novel01	469	noncoding	-0.0352256
LSAT_1_V5_GN_4_126120_novel02	369	noncoding	-0.008192
LSAT_1_V5_GN_6_79080_novel02	218	noncoding	-0.0004096
LSAT_1_V5_GN_2_106480_novel02	383	noncoding	-0.0823296
LSAT_1_V5_GN_2_106480_novel10	236	noncoding	-0.06144
LSAT_1_V5_GN_5_131321_novel03	342	noncoding	-0.1785856
LSAT_1_V5_GN_1_37181_novel01	526	noncoding	-0.008192
LSAT_1_V5_GN_3_137080_novel01	401	noncoding	-0.004096
LSAT_1_V5_GN_5_105880_novel01	517	noncoding	-0.049152
LSAT_1_V5_GN_4_42200_novel01	223	noncoding	-0.0004096
LSAT_1_V5_GN_1_60741_novel01	616	noncoding	-0.0004096
LSAT_1_V5_GN_4_2480_novel01	333	noncoding	-0.02048
LSAT_1_V5_GN_8_98681_novel01	240	noncoding	-0.0004096
LSAT_1_V5_GN_6_17400_novel01	376	noncoding	-0.04096
LSAT_1_V5_GN_5_44641_novel01	474	noncoding	-0.0004096
LSAT_1_V5_GN_8_166460_novel01	418	noncoding	-0.2039808
LSAT_1_V5_GN_4_26380_novel01	238	noncoding	-0.0004096
LSAT_1_V5_GN_7_27300_novel02	350	noncoding	-0.0004096
LSAT_1_V5_GN_3_35260_novel01	281	noncoding	-0.0004096
LSAT_1_V5_GN_3_16181_novel02	240	noncoding	-0.0004096
LSAT_1_V5_GN_3_16181_novel03	271	noncoding	-0.1634304
LSAT_1_V5_GN_2_71421_novel01	229	noncoding	-0.0004096
LSAT_1_V5_GN_1_6540_novel10	417	noncoding	-0.0004096
LSAT_1_V5_GN_7_89320_novel01	230	noncoding	-0.0004096
LSAT_1_V5_GN_4_49001_novel03	481	noncoding	-0.008192
LSAT_1_V5_GN_9_58201_novel289	213	noncoding	-0.1744896
LSAT_1_V5_GN_9_58201_novel290	330	noncoding	-0.2777088
LSAT_1_V5_GN_9_58201_novel291	209	noncoding	-0.0004096
LSAT_1_V5_GN_6_22121_novel03	213	noncoding	-0.0004096
LSAT_1_V5_GN_5_186200_novel02	509	noncoding	-0.045056
LSAT_1_V5_GN_9_45381_novel02	360	noncoding	-0.231424
LSAT_1_V5_GN_6_90680_novel02	242	noncoding	-0.0004096
LSAT_1_V5_GN_1_40720_novel01	263	noncoding	-0.0004096
LSAT_1_V5_GN_1_40720_novel02	247	noncoding	-0.0004096
LSAT_1_V5_GN_3_102761_novel01	408	noncoding	-0.3383296
LSAT_1_V5_GN_5_5301_novel02	317	noncoding	-0.118784
LSAT_1_V5_GN_5_5301_novel03	448	noncoding	-0.131072
LSAT_1_V5_GN_3_59260_novel02	323	noncoding	-0.319488
LSAT_1_V5_GN_6_12221_novel02	300	noncoding	-0.012288
LSAT_1_V5_GN_4_9840.MRNA1-	602	noncoding	-0.0917504
LSAT_1_V5_GN_4_9840_novel01	324	noncoding	-0.1400832
LSAT_1_V5_GN_3_36620_novel01	244	noncoding	-0.0004096
LSAT_1_V5_GN_3_36620_novel02	258	noncoding	-0.1298432
LSAT_1_V5_GN_4_59601_novel01	229	noncoding	-0.0004096
LSAT_1_V5_GN_8_98880_novel01	332	noncoding	-0.0004096
LSAT_1_V5_GN_4_92601_novel01	274	noncoding	-0.0004096
LSAT_1_V5_GN_8_64621_novel01	243	noncoding	-0.0004096
LSAT_1_V5_GN_8_142361_novel01	256	noncoding	-0.0004096
LSAT_1_V5_GN_2_41261_novel01	396	noncoding	-0.0004096
LSAT_1_V5_GN_7_33820_novel02	239	noncoding	-0.0004096
LSAT_1_V5_GN_8_86760_novel06	355	noncoding	-0.086016
LSAT_1_V5_GN_8_88241_novel02	368	noncoding	-0.0004096
LSAT_1_V5_GN_8_88241_novel05	370	noncoding	-0.1662976
LSAT_1_V5_GN_2_46461_novel01	508	noncoding	-0.0991232
LSAT_1_V5_GN_9_98081_novel16	405	noncoding	-0.0012288
LSAT_1_V5_GN_8_143940_novel05	241	noncoding	-0.3252224
LSAT_1_V5_GN_5_156300_novel03	362	noncoding	-0.0004096
LSAT_1_V5_GN_5_38660_novel01	1118	noncoding	-0.032768
LSAT_1_V5_GN_5_38660_novel02	1375	noncoding	-0.032768
LSAT_1_V5_GN_5_38660_novel03	1939	noncoding	-0.032768
LSAT_1_V5_GN_5_38660_novel04	245	noncoding	-0.0004096
LSAT_1_V5_GN_5_97480_novel01	279	noncoding	-0.0004096
LSAT_1_V5_GN_3_31061_novel04	243	noncoding	-0.1581056
LSAT_1_V5_GN_9_49760_novel02	388	noncoding	-0.0376832
LSAT_1_V5_GN_4_70101_novel03	438	noncoding	-0.1150976
LSAT_1_V5_GN_4_70101_novel09	2833	noncoding	-0.0950272
LSAT_1_V5_GN_4_59981_novel03	264	noncoding	-0.0004096
LSAT_1_V5_GN_8_4301_novel01	184	noncoding	-0.0004096
LSAT_1_V5_GN_3_75520_novel01	360	noncoding	-0.016384
LSAT_1_V5_GN_3_116420_novel04	560	noncoding	-0.0004096
LSAT_1_V5_GN_3_116420_novel06	937	noncoding	-0.028672
LSAT_1_V5_GN_3_84881_novel01	358	noncoding	-0.0004096
LSAT_1_V5_GN_5_126680_novel02	239	noncoding	-0.0004096
LSAT_1_V5_GN_9_90080_novel03	268	noncoding	-0.0004096
LSAT_1_V5_GN_9_90080_novel07	290	noncoding	-0.2818048
LSAT_1_V5_GN_9_90080_novel08	404	noncoding	-0.3104768
LSAT_1_V5_GN_5_148320_novel01	356	noncoding	-0.0004096
LSAT_1_V5_GN_5_148320_novel03	239	noncoding	-0.0004096
LSAT_1_V5_GN_8_137160_novel02	253	noncoding	-0.1024
LSAT_1_V5_GN_8_147700_novel03	262	noncoding	-0.0004096
LSAT_1_V5_GN_1_89100_novel07	5395	noncoding	-0.008192
LSAT_1_V5_GN_7_103661_novel01	218	noncoding	-0.1675264
LSAT_1_V5_GN_7_79281_novel02	452	noncoding	-0.0147456
LSAT_1_V5_GN_7_95461_novel01	684	noncoding	-0.1855488
LSAT_1_V5_GN_3_12101_novel01	618	noncoding	-0.045056
LSAT_1_V5_GN_1_40580_novel03	330	noncoding	-0.0610304
LSAT_1_V5_GN_9_94880_novel02	228	noncoding	-0.0004096
LSAT_1_V5_GN_2_132921.MRNA1-	468	noncoding	-0.018432
LSAT_1_V5_GN_2_132921_novel01	563	noncoding	-0.028672
LSAT_1_V5_GN_4_138460_novel04	334	noncoding	-0.4698112
LSAT_1_V5_GN_1_64420_novel01	269	noncoding	-0.0004096
LSAT_1_V5_GN_5_67280_novel01	596	noncoding	-0.32768
LSAT_1_V5_GN_5_67280_novel02	213	noncoding	-0.0004096
LSAT_1_V5_GN_6_6461_novel01	289	noncoding	-0.2572288
LSAT_1_V5_GN_9_48121_novel07	232	noncoding	-0.0004096
LSAT_1_V5_GN_9_48121_novel08	313	noncoding	-0.0004096
LSAT_1_V5_GN_5_18120_novel01	310	noncoding	-0.0004096
LSAT_1_V5_GN_4_147680_novel02	229	noncoding	-0.1646592
LSAT_1_V5_GN_4_147680_novel04	345	noncoding	-0.004096
LSAT_1_V5_GN_4_147680_novel05	281	noncoding	-0.032768
LSAT_1_V5_GN_4_90280_novel01	765	noncoding	-0.0548864
LSAT_1_V5_GN_4_90280_novel02	270	noncoding	-0.0004096
LSAT_1_V5_GN_9_93860_novel11	231	noncoding	-0.0004096
LSAT_1_V5_GN_4_154640_novel01	569	noncoding	-0.0303104
LSAT_1_V5_GN_7_59680.MRNA1-	502	noncoding	-0.0520192
LSAT_1_V5_GN_5_106240_novel01	791	noncoding	-0.094208
LSAT_1_V5_GN_7_107941_novel02	299	noncoding	-0.188416
LSAT_1_V5_GN_7_107941_novel03	305	noncoding	-0.0004096
LSAT_1_V5_GN_8_25721_novel04	239	noncoding	-0.499712
LSAT_1_V5_GN_4_31680_novel02	240	noncoding	-0.0774144
LSAT_1_V5_GN_8_54020_novel02	230	noncoding	-0.0004096
LSAT_1_V5_GN_9_64101_novel01	242	noncoding	-0.0004096
LSAT_1_V5_GN_9_1840_novel01	362	noncoding	-0.0004096
LSAT_1_V5_GN_6_117840_novel05	247	noncoding	-0.0004096
LSAT_1_V5_GN_8_24621_novel03	465	noncoding	-0.06144
LSAT_1_V5_GN_3_4041_novel01	218	noncoding	-0.0004096
LSAT_1_V5_GN_3_4041_novel02	249	noncoding	-0.0004096
LSAT_1_V5_GN_6_8481_novel01	270	noncoding	-0.116736
LSAT_1_V5_GN_5_185401_novel01	6127	noncoding	-0.02048
LSAT_1_V5_GN_5_185401_novel02	4820	noncoding	-0.053248
LSAT_1_V5_GN_5_185401_novel03	5768	noncoding	-0.036864
LSAT_1_V5_GN_5_185401_novel04	1177	noncoding	-0.036864
LSAT_1_V5_GN_4_183140_novel08	473	noncoding	-0.1818624
LSAT_1_V5_GN_4_183140_novel09	342	noncoding	-0.0843776
LSAT_1_V5_GN_4_183140_novel10	228	noncoding	-0.0004096
LSAT_1_V5_GN_3_86160_novel03	365	noncoding	-0.0004096
LSAT_1_V5_GN_1_37980_novel01	295	noncoding	-0.0004096
LSAT_1_V5_GN_1_37980_novel03	313	noncoding	-0.1523712
LSAT_1_V5_GN_5_44521_novel02	206	noncoding	-0.0004096
LSAT_1_V5_GN_4_177261_novel01	276	noncoding	-0.1835008
LSAT_1_V5_GN_8_92300_novel02	1464	noncoding	-0.454656
LSAT_1_V5_GN_8_92300_novel06	284	noncoding	-0.0004096
LSAT_1_V5_GN_1_19340_novel01	387	noncoding	-0.2134016
LSAT_1_V5_GN_5_48820_novel01	218	noncoding	-0.0004096
LSAT_1_V5_GN_3_40720_novel01	336	noncoding	-0.004096
LSAT_1_V5_GN_3_40720_novel02	204	noncoding	-0.0004096
LSAT_1_V5_GN_7_113461_novel01	247	noncoding	-0.0004096
LSAT_1_V5_GN_7_113461_novel02	289	noncoding	-0.0856064
LSAT_1_V5_GN_6_54621_novel01	571	noncoding	-0.08192
LSAT_1_V5_GN_1_59961_novel01	396	noncoding	-0.0516096
LSAT_1_V5_GN_4_46160_novel02	205	noncoding	-0.0004096
LSAT_1_V5_GN_1_76380_novel02	212	noncoding	-0.0004096
LSAT_1_V5_GN_6_1880_novel04	247	noncoding	-0.0004096
LSAT_1_V5_GN_9_35941.MRNA1-	426	noncoding	-0.045056
LSAT_1_V5_GN_5_97381.MRNA1-	487	noncoding	-0.0745472
LSAT_1_V5_GN_9_35161_novel02	309	noncoding	-0.438272
LSAT_1_V5_GN_9_35161_novel03	207	noncoding	-0.0004096
LSAT_1_V5_GN_2_106361_novel01	534	noncoding	-0.110592
LSAT_1_V5_GN_2_106361_novel02	241	noncoding	-0.110592
LSAT_1_V5_GN_7_92181_novel03	354	noncoding	-0.0004096
LSAT_1_V5_GN_7_92181_novel05	469	noncoding	-0.1163264
LSAT_1_V5_GN_3_99221_novel01	1116	noncoding	-0.0004096
LSAT_1_V5_GN_2_119680_novel02	379	noncoding	-0.0950272
LSAT_1_V5_GN_4_82580_novel03	309	noncoding	-0.1875968
LSAT_1_V5_GN_6_83821_novel03	225	noncoding	-0.1527808
LSAT_1_V5_GN_8_89141_novel01	270	noncoding	-0.192512
LSAT_1_V5_GN_5_40001_novel17	442	noncoding	-0.339968
LSAT_1_V5_GN_5_40001_novel18	466	noncoding	-0.002048
LSAT_1_V5_GN_5_40001_novel19	308	noncoding	-0.0004096
LSAT_1_V5_GN_9_120880_novel01	197	noncoding	-0.0004096
LSAT_1_V5_GN_9_120880_novel02	529	noncoding	-0.004096
LSAT_1_V5_GN_9_120880_novel04	299	noncoding	-0.0684032
LSAT_1_V5_GN_4_22880_novel02	5055	noncoding	-0.192512
LSAT_1_V5_GN_5_153061_novel04	345	noncoding	-0.1871872
LSAT_1_V5_GN_4_30260_novel02	210	noncoding	-0.0004096
LSAT_1_V5_GN_9_13401_novel03	302	noncoding	-0.077824
LSAT_1_V5_GN_3_75360_novel01	648	noncoding	-0.090112
LSAT_1_V5_GN_8_85820_novel01	213	noncoding	-0.0004096
LSAT_1_V5_GN_3_64300_novel01	761	noncoding	-0.032768
LSAT_1_V5_GN_8_2261_novel12	878	noncoding	-0.0004096
LSAT_1_V5_GN_8_2261_novel13	432	noncoding	-0.0004096
LSAT_1_V5_GN_8_16180_novel02	305	noncoding	-0.1097728
LSAT_1_V5_GN_8_16180_novel03	319	noncoding	-0.0004096
LSAT_1_V5_GN_6_35480_novel02	243	noncoding	-0.0004096
LSAT_1_V5_GN_6_35480_novel03	222	noncoding	-0.0004096
LSAT_1_V5_GN_7_21560_novel02	332	noncoding	-0.2359296
LSAT_1_V5_GN_4_164841_novel01	353	noncoding	-0.0004096
LSAT_1_V5_GN_2_111601_novel03	659	noncoding	-0.188416
LSAT_1_V5_GN_3_39520_novel01	252	noncoding	-0.0004096
LSAT_1_V5_GN_2_52420_novel01	360	noncoding	-0.0004096
LSAT_1_V5_GN_8_18241_novel02	210	noncoding	-0.0004096
LSAT_1_V5_GN_9_2920_novel02	557	noncoding	-0.1880064
LSAT_1_V5_GN_2_34761_novel03	349	noncoding	-0.057344
LSAT_1_V5_GN_1_16860_novel01	264	noncoding	-0.139264
LSAT_1_V5_GN_3_83001_novel01	395	noncoding	-0.2961408
LSAT_1_V5_GN_4_71501_novel01	547	noncoding	-0.0380928
LSAT_1_V5_GN_3_132321_novel05	410	noncoding	-0.0782336
LSAT_1_V5_GN_3_111900_novel04	274	noncoding	-0.0004096
LSAT_1_V5_GN_2_52561_novel01	1370	noncoding	-0.0004096
LSAT_1_V5_GN_8_90041_novel03	253	noncoding	-0.0004096
LSAT_1_V5_GN_9_40081_novel09	261	noncoding	-0.2080768
LSAT_1_V5_GN_1_10500_novel01	273	noncoding	-0.0004096
LSAT_1_V5_GN_3_62620_novel06	866	noncoding	-0.026624
LSAT_1_V5_GN_2_93100_novel01	249	noncoding	-0.1568768
LSAT_1_V5_GN_2_86220_novel02	341	noncoding	-0.1785856
LSAT_1_V5_GN_1_73121_novel01	429	noncoding	-0.073728
LSAT_1_V5_GN_3_46200_novel02	283	noncoding	-0.0262144
LSAT_1_V5_GN_5_145840_novel03	337	noncoding	-0.1171456
LSAT_1_V5_GN_5_122901_novel04	275	noncoding	-0.0004096
LSAT_1_V5_GN_5_122901_novel05	378	noncoding	-0.188416
LSAT_1_V5_GN_4_16061_novel02	237	noncoding	-0.0004096
LSAT_1_V5_GN_3_55021_novel02	364	noncoding	-0.0335872
LSAT_1_V5_GN_9_48840_novel08	240	noncoding	-0.0004096
LSAT_1_V5_GN_3_68860_novel01	381	noncoding	-0.0544768
LSAT_1_V5_GN_1_93020_novel02	900	noncoding	-0.0004096
LSAT_1_V5_GN_6_4121_novel01	371	noncoding	-0.1511424
LSAT_1_V5_GN_2_46180.MRNA1-	450	noncoding	-0.0077824
LSAT_1_V5_GN_2_88460_novel14	288	noncoding	-0.0004096
LSAT_1_V5_GN_3_9520_novel01	270	noncoding	-0.0004096
LSAT_1_V5_GN_5_168160_novel01	224	noncoding	-0.0004096
LSAT_1_V5_GN_1_91141_novel05	230	noncoding	-0.028672
LSAT_1_V5_GN_1_91141_novel07	245	noncoding	-0.0004096
LSAT_1_V5_GN_0_15420_novel04	252	noncoding	-0.0004096
LSAT_1_V5_GN_2_133260_novel01	299	noncoding	-0.0004096
LSAT_1_V5_GN_5_116440_novel01	354	noncoding	-0.02048
LSAT_1_V5_GN_8_58900_novel04	280	noncoding	-0.0004096
LSAT_1_V5_GN_2_19801_novel02	298	noncoding	-0.0958464
LSAT_1_V5_GN_3_80601_novel01	329	noncoding	-0.0004096
LSAT_1_V5_GN_3_80601_novel02	377	noncoding	-0.0004096
LSAT_1_V5_GN_5_187421_novel03	383	noncoding	-0.0487424
LSAT_1_V5_GN_5_105680_novel07	314	noncoding	-0.1052672
LSAT_1_V5_GN_2_95241_novel03	311	noncoding	-0.1327104
LSAT_1_V5_GN_9_100181_novel03	261	noncoding	-0.0520192
LSAT_1_V5_GN_1_73881_novel01	3081	noncoding	-0.08192
LSAT_1_V5_GN_1_73881_novel02	3906	noncoding	-0.08192
LSAT_1_V5_GN_1_73881_novel03	1515	noncoding	-0.124928
LSAT_1_V5_GN_1_73881_novel04	1467	noncoding	-0.08192
LSAT_1_V5_GN_1_73881_novel05	1286	noncoding	-0.08192
LSAT_1_V5_GN_2_122961_novel01	2367	noncoding	-0.159744
LSAT_1_V5_GN_6_66241_novel01	231	noncoding	-0.0004096
LSAT_1_V5_GN_9_32321_novel20	4314	noncoding	-0.0004096
LSAT_1_V5_GN_9_32321_novel21	1486	noncoding	-0.0004096
LSAT_1_V5_GN_1_96700_novel01	278	noncoding	-0.0004096
LSAT_1_V5_GN_2_98360_novel08	325	noncoding	-0.0004096
LSAT_1_V5_GN_2_126361_novel01	584	noncoding	-0.077824
LSAT_1_V5_GN_2_126361_novel02	247	noncoding	-0.0004096
LSAT_1_V5_GN_1_82460_novel01	219	noncoding	-0.0004096
LSAT_1_V5_GN_5_98501_novel06	383	noncoding	-0.139264
LSAT_1_V5_GN_6_6920.MRNA1-	508	noncoding	-0.0004096
LSAT_1_V5_GN_7_54801_novel02	707	noncoding	-0.0012288
LSAT_1_V5_GN_7_54801_novel05	576	noncoding	-0.073728
LSAT_1_V5_GN_9_5660_novel02	229	noncoding	-0.0004096
LSAT_1_V5_GN_3_4900_novel01	2868	noncoding	-0.094208
LSAT_1_V5_GN_3_4900_novel02	3282	noncoding	-0.094208
LSAT_1_V5_GN_9_5560_novel03	353	noncoding	-0.1630208
LSAT_1_V5_GN_9_39540_novel01	293	noncoding	-0.0004096
LSAT_1_V5_GN_9_122541_novel01	236	noncoding	-0.0004096
LSAT_1_V5_GN_6_65161_novel04	331	noncoding	-0.1507328
LSAT_1_V5_GN_2_20881_novel01	267	noncoding	-0.090112
LSAT_1_V5_GN_1_47140_novel01	233	noncoding	-0.0004096
LSAT_1_V5_GN_4_12941.MRNA1-	771	noncoding	-0.0045056
LSAT_1_V5_GN_4_12941_novel01	1115	noncoding	-0.0045056
LSAT_1_V5_GN_4_12941_novel02	476	noncoding	-0.0045056
LSAT_1_V5_GN_4_12941_novel03	422	noncoding	-0.0004096
LSAT_1_V5_GN_9_41781_novel02	229	noncoding	-0.0004096
LSAT_1_V5_GN_8_88620_novel02	210	noncoding	-0.0004096
LSAT_1_V5_GN_8_88620_novel03	313	noncoding	-0.0004096
LSAT_1_V5_GN_9_88720_novel01	10179	noncoding	-0.1646592
LSAT_1_V5_GN_9_88720_novel02	9177	noncoding	-0.165888
LSAT_1_V5_GN_9_88720_novel32	8412	noncoding	-0.1671168
LSAT_1_V5_GN_6_65141_novel02	265	noncoding	-0.0004096
LSAT_1_V5_GN_6_61260_novel01	267	noncoding	-0.06144
LSAT_1_V5_GN_3_63880_novel07	281	noncoding	-0.098304
LSAT_1_V5_GN_3_63880_novel08	340	noncoding	-0.098304
LSAT_1_V5_GN_8_104800_novel02	286	noncoding	-0.2228224
LSAT_1_V5_GN_9_54280_novel01	281	noncoding	-0.0004096
LSAT_1_V5_GN_5_78281_novel05	837	noncoding	-0.0278528
LSAT_1_V5_GN_6_2400_novel01	321	noncoding	-0.1605632
LSAT_1_V5_GN_3_126481_novel01	398	noncoding	-0.0401408
LSAT_1_V5_GN_2_21421_novel01	364	noncoding	-0.0524288
LSAT_1_V5_GN_7_5801_novel01	604	noncoding	-0.1163264
LSAT_1_V5_GN_3_46821_novel01	224	noncoding	-0.0651264
LSAT_1_V5_GN_2_88741_novel01	319	noncoding	-0.0761856
LSAT_1_V5_GN_7_31081_novel07	230	noncoding	-0.0004096
LSAT_1_V5_GN_4_186200_novel01	275	noncoding	-0.0004096
LSAT_1_V5_GN_9_4820_novel03	262	noncoding	-0.0004096
LSAT_1_V5_GN_1_77861_novel01	332	noncoding	-0.0004096
LSAT_1_V5_GN_1_77861_novel03	883	noncoding	-0.032768
LSAT_1_V5_GN_6_69020_novel19	450	noncoding	-0.0004096
LSAT_1_V5_GN_6_88460_novel01	233	noncoding	-0.0004096
LSAT_1_V5_GN_6_88460_novel02	448	noncoding	-0.0004096
LSAT_1_V5_GN_6_88460_novel03	244	noncoding	-0.0004096
LSAT_1_V5_GN_8_57341_novel02	287	noncoding	-0.1011712
LSAT_1_V5_GN_0_17841_novel02	296	noncoding	-0.0004096
LSAT_1_V5_GN_5_159240_novel01	365	noncoding	-0.0114688
LSAT_1_V5_GN_4_163620_novel02	510	noncoding	-0.0274432
LSAT_1_V5_GN_2_73561_novel01	397	noncoding	-0.3452928
LSAT_1_V5_GN_9_2460_novel05	477	noncoding	-0.1810432
LSAT_1_V5_GN_9_15021.MRNA1-	704	noncoding	-0.0380928
LSAT_1_V5_GN_9_15021_novel01	299	noncoding	-0.0004096
LSAT_1_V5_GN_7_10260_novel01	611	noncoding	-0.0626688
LSAT_1_V5_GN_9_6441_novel03	217	noncoding	-0.088064
LSAT_1_V5_GN_9_6441_novel04	206	noncoding	-0.0004096
LSAT_1_V5_GN_8_109261_novel01	1965	noncoding	-0.0208896
LSAT_1_V5_GN_8_109261_novel02	297	noncoding	-0.0909312
LSAT_1_V5_GN_8_109261_novel03	209	noncoding	-0.0004096
LSAT_1_V5_GN_7_55800_novel05	528	noncoding	-0.0196608
LSAT_1_V5_GN_7_55800_novel06	248	noncoding	-0.0004096
LSAT_1_V5_GN_4_75681_novel01	278	noncoding	-0.0004096
LSAT_1_V5_GN_3_65141_novel02	298	noncoding	-0.0086016
LSAT_1_V5_GN_6_4461_novel02	338	noncoding	-0.28672
LSAT_1_V5_GN_6_4461_novel03	241	noncoding	-0.292864
LSAT_1_V5_GN_1_83120_novel01	5045	noncoding	-0.032768
LSAT_1_V5_GN_1_83120_novel03	214	noncoding	-0.098304
LSAT_1_V5_GN_4_1741_novel01	223	noncoding	-0.2187264
LSAT_1_V5_GN_6_92441_novel01	345	noncoding	-0.1347584
LSAT_1_V5_GN_6_54241_novel02	281	noncoding	-0.08192
LSAT_1_V5_GN_3_45521_novel02	234	noncoding	-0.0004096
LSAT_1_V5_GN_3_29100_novel01	241	noncoding	-0.2043904
LSAT_1_V5_GN_1_56180_novel03	332	noncoding	-0.0393216
LSAT_1_V5_GN_1_56180_novel04	297	noncoding	-0.0004096
LSAT_1_V5_GN_6_94060_novel03	470	noncoding	-0.3244032
LSAT_1_V5_GN_6_94060_novel04	235	noncoding	-0.0004096
LSAT_1_V5_GN_7_69540_novel02	233	noncoding	-0.0004096
LSAT_1_V5_GN_7_69540_novel03	211	noncoding	-0.0004096
LSAT_1_V5_GN_2_101141_novel01	580	noncoding	-0.077824
LSAT_1_V5_GN_1_12980_novel02	332	noncoding	-0.047104
LSAT_1_V5_GN_5_39260_novel06	225	noncoding	-0.0004096
LSAT_1_V5_GN_8_166621_novel03	366	noncoding	-0.0335872
LSAT_1_V5_GN_7_38121_novel02	256	noncoding	-0.004096
LSAT_1_V5_GN_7_38121_novel03	211	noncoding	-0.0004096
LSAT_1_V5_GN_2_83661_novel02	282	noncoding	-0.180224
LSAT_1_V5_GN_3_125660_novel01	214	noncoding	-0.0004096
LSAT_1_V5_GN_9_13601_novel01	325	noncoding	-0.0004096
LSAT_1_V5_GN_8_13180_novel01	327	noncoding	-0.1093632
LSAT_1_V5_GN_2_68260_novel02	359	noncoding	-0.135168
LSAT_1_V5_GN_2_63641_novel15	222	noncoding	-0.282624
LSAT_1_V5_GN_1_40801_novel01	442	noncoding	-0.0913408
LSAT_1_V5_GN_5_104700_novel03	218	noncoding	-0.0004096
LSAT_1_V5_GN_5_186721_novel01	375	noncoding	-0.1363968
LSAT_1_V5_GN_6_116000_novel02	250	noncoding	-0.0004096
LSAT_1_V5_GN_2_133400_novel01	284	noncoding	-0.167936
LSAT_1_V5_GN_6_103061_novel01	334	noncoding	-0.0016384
LSAT_1_V5_GN_9_84880_novel02	221	noncoding	-0.0004096
LSAT_1_V5_GN_7_94800_novel01	303	noncoding	-0.0004096
LSAT_1_V5_GN_5_103920_novel03	387	noncoding	-0.012288
LSAT_1_V5_GN_3_6160_novel04	306	noncoding	-0.0004096
LSAT_1_V5_GN_3_541_novel03	465	noncoding	-0.036864
LSAT_1_V5_GN_5_13541_novel03	234	noncoding	-0.0004096
LSAT_1_V5_GN_5_137520_novel01	305	noncoding	-0.008192
LSAT_1_V5_GN_5_137520_novel03	195	noncoding	-0.0004096
LSAT_1_V5_GN_9_28680_novel01	279	noncoding	-0.0786432
LSAT_1_V5_GN_7_79121_novel07	308	noncoding	-0.0004096
LSAT_1_V5_GN_7_37861_novel02	316	noncoding	-0.0208896
LSAT_1_V5_GN_6_6141_novel02	209	noncoding	-0.0937984
LSAT_1_V5_GN_4_117540_novel01	4307	noncoding	-0.036864
LSAT_1_V5_GN_4_117540_novel02	192	noncoding	-0.0004096
LSAT_1_V5_GN_5_63841_novel01	204	noncoding	-0.0004096
LSAT_1_V5_GN_5_63841_novel03	252	noncoding	-0.2093056
LSAT_1_V5_GN_2_95040_novel03	209	noncoding	-0.0004096
LSAT_1_V5_GN_3_98261_novel03	212	noncoding	-0.0004096
LSAT_1_V5_GN_4_103101_novel06	258	noncoding	-0.0004096
LSAT_1_V5_GN_6_12340_novel09	477	noncoding	-0.036864
LSAT_1_V5_GN_6_12340_novel10	308	noncoding	-0.0004096
LSAT_1_V5_GN_7_100661_novel01	377	noncoding	-0.0004096
LSAT_1_V5_GN_3_56401_novel01	499	noncoding	-0.3141632
LSAT_1_V5_GN_3_56401_novel02	242	noncoding	-0.0004096
LSAT_1_V5_GN_1_52760_novel01	281	noncoding	-0.0004096
LSAT_1_V5_GN_3_100660_novel01	242	noncoding	-0.0004096
LSAT_1_V5_GN_1_61921_novel04	280	noncoding	-0.0274432
LSAT_1_V5_GN_0_18260_novel05	543	noncoding	-0.0004096
LSAT_1_V5_GN_8_64540_novel01	629	noncoding	-0.079872
LSAT_1_V5_GN_8_2041_novel01	4067	noncoding	-0.094208
LSAT_1_V5_GN_8_2041_novel02	4099	noncoding	-0.094208
LSAT_1_V5_GN_8_2041_novel03	4239	noncoding	-0.094208
LSAT_1_V5_GN_8_2041_novel05	3397	noncoding	-0.094208
LSAT_1_V5_GN_5_51660_novel02	240	noncoding	-0.0004096
LSAT_1_V5_GN_5_43721_novel01	336	noncoding	-0.0004096
LSAT_1_V5_GN_5_43721_novel02	451	noncoding	-0.1130496
LSAT_1_V5_GN_3_41820_novel04	325	noncoding	-0.0733184
LSAT_1_V5_GN_8_29800_novel02	458	noncoding	-0.032768
LSAT_1_V5_GN_8_29800_novel03	251	noncoding	-0.0004096
LSAT_1_V5_GN_8_29800_novel04	360	noncoding	-0.08192
LSAT_1_V5_GN_1_3320_novel01	240	noncoding	-0.0004096
LSAT_1_V5_GN_2_33040_novel01	480	noncoding	-0.0233472
LSAT_1_V5_GN_5_189600_novel01	358	noncoding	-0.198656
LSAT_1_V5_GN_9_60641_novel03	284	noncoding	-0.0004096
LSAT_1_V5_GN_2_68621_novel04	450	noncoding	-0.2154496
LSAT_1_V5_GN_7_22540_novel01	384	noncoding	-0.0720896
LSAT_1_V5_GN_7_22540_novel02	223	noncoding	-0.0004096
LSAT_1_V5_GN_7_11780_novel02	225	noncoding	-0.0004096
LSAT_1_V5_GN_2_121661_novel01	324	noncoding	-0.079872
LSAT_1_V5_GN_4_22580_novel01	373	noncoding	-0.0004096
LSAT_1_V5_GN_4_22580_novel02	436	noncoding	-0.077824
LSAT_1_V5_GN_6_104880_novel02	497	noncoding	-0.090112
LSAT_1_V5_GN_4_39780_novel01	2241	noncoding	-0.012288
LSAT_1_V5_GN_4_39780_novel02	2183	noncoding	-0.0036864
LSAT_1_V5_GN_4_39780_novel03	796	noncoding	-0.012288
LSAT_1_V5_GN_4_39780_novel04	310	noncoding	-0.0561152
LSAT_1_V5_GN_6_54841_novel01	342	noncoding	-0.0004096
LSAT_1_V5_GN_5_61540_novel02	654	noncoding	-0.0012288
LSAT_1_V5_GN_5_61540_novel03	3077	noncoding	-0.016384
LSAT_1_V5_GN_5_61540_novel04	811	noncoding	-0.315392
LSAT_1_V5_GN_6_94081_novel02	287	noncoding	-0.0004096
LSAT_1_V5_GN_6_94081_novel03	229	noncoding	-0.0004096
LSAT_1_V5_GN_7_78001_novel01	300	noncoding	-0.004096
LSAT_1_V5_GN_6_67620_novel01	234	noncoding	-0.053248
LSAT_1_V5_GN_1_120420_novel01	230	noncoding	-0.0004096
LSAT_1_V5_GN_4_29301_novel01	715	noncoding	-0.118784
LSAT_1_V5_GN_6_24301_novel02	332	noncoding	-0.0479232
LSAT_1_V5_GN_3_125760_novel01	323	noncoding	-0.0360448
LSAT_1_V5_GN_3_125760_novel02	283	noncoding	-0.036864
LSAT_1_V5_GN_2_4580_novel07	1425	noncoding	-0.1531904
LSAT_1_V5_GN_2_4580_novel09	282	noncoding	-0.012288
LSAT_1_V5_GN_2_4580_novel14	452	noncoding	-0.0008192
LSAT_1_V5_GN_7_39500_novel03	309	noncoding	-0.0946176
LSAT_1_V5_GN_2_65981_novel03	294	noncoding	-0.1445888
LSAT_1_V5_GN_3_75241_novel02	389	noncoding	-0.0073728
LSAT_1_V5_GN_5_53081_novel03	350	noncoding	-0.0004096
LSAT_1_V5_GN_9_115340_novel01	333	noncoding	-0.0004096
LSAT_1_V5_GN_3_102160_novel02	264	noncoding	-0.0004096
LSAT_1_V5_GN_6_69640_novel01	223	noncoding	-0.0004096
LSAT_1_V5_GN_4_65080_novel01	331	noncoding	-0.2670592
LSAT_1_V5_GN_4_153081_novel05	228	noncoding	-0.2142208
LSAT_1_V5_GN_4_153081_novel07	163	noncoding	-0.2605056
LSAT_1_V5_GN_4_153081_novel08	198	noncoding	-0.0004096
LSAT_1_V5_GN_6_32121_novel14	344	noncoding	-0.1830912
LSAT_1_V5_GN_4_119461.MRNA1-	225	noncoding	-0.1171456
LSAT_1_V5_GN_6_78501.MRNA1-	352	noncoding	-0.0004096
LSAT_1_V5_GN_6_78501_novel01	403	noncoding	-0.0004096
LSAT_1_V5_GN_4_116621_novel01	1191	noncoding	-0.008192
LSAT_1_V5_GN_4_116621_novel02	984	noncoding	-0.0278528
LSAT_1_V5_GN_1_85400_novel01	291	noncoding	-0.004096
LSAT_1_V5_GN_6_28301_novel02	746	noncoding	-0.0147456
LSAT_1_V5_GN_5_182240_novel04	213	noncoding	-0.0004096
LSAT_1_V5_GN_6_18061_novel02	372	noncoding	-0.1286144
LSAT_1_V5_GN_6_83680_novel05	357	noncoding	-0.0004096
LSAT_1_V5_GN_3_52320_novel02	341	noncoding	-0.118784
LSAT_1_V5_GN_2_8460_novel01	306	noncoding	-0.0004096
LSAT_1_V5_GN_9_38300_novel01	359	noncoding	-0.0892928
LSAT_1_V5_GN_5_54420_novel01	354	noncoding	-0.1273856
LSAT_1_V5_GN_8_48780_novel03	349	noncoding	-0.2134016
LSAT_1_V5_GN_9_84900_novel01	361	noncoding	-0.0520192
LSAT_1_V5_GN_9_84900_novel02	233	noncoding	-0.0004096
LSAT_1_V5_GN_8_5540_novel01	609	noncoding	-0.868352
LSAT_1_V5_GN_8_5540_novel02	258	noncoding	-0.0004096
LSAT_1_V5_GN_8_59100_novel01	288	noncoding	-0.0004096
LSAT_1_V5_GN_8_59100_novel02	218	noncoding	-0.0004096
LSAT_1_V5_GN_4_106820_novel22	265	noncoding	-0.0004096
LSAT_1_V5_GN_6_14601_novel03	335	noncoding	-0.0004096
LSAT_1_V5_GN_5_145420_novel02	204	noncoding	-0.0004096
LSAT_1_V5_GN_6_7360_novel04	3274	noncoding	-0.237568
LSAT_1_V5_GN_6_7360_novel08	447	noncoding	-0.237568
LSAT_1_V5_GN_6_7360_novel11	2894	noncoding	-0.155648
LSAT_1_V5_GN_6_7360_novel13	333	noncoding	-0.0004096
LSAT_1_V5_GN_3_56860_novel02	428	noncoding	-0.2228224
LSAT_1_V5_GN_1_52340_novel02	304	noncoding	-0.004096
LSAT_1_V5_GN_8_156180_novel03	420	noncoding	-0.0512
LSAT_1_V5_GN_4_94441_novel02	556	noncoding	-0.4399104
LSAT_1_V5_GN_5_108061_novel02	242	noncoding	-0.1015808
LSAT_1_V5_GN_1_25341_novel01	357	noncoding	-0.0708608
LSAT_1_V5_GN_3_86460.MRNA1-	446	noncoding	-0.024576
LSAT_1_V5_GN_3_86460_novel01	516	noncoding	-0.090112
LSAT_1_V5_GN_7_72960_novel02	397	noncoding	-0.1060864
LSAT_1_V5_GN_6_17781_novel01	238	noncoding	-0.0004096
LSAT_1_V5_GN_2_100160_novel01	439	noncoding	-0.247808
LSAT_1_V5_GN_2_110160_novel04	224	noncoding	-0.0004096
LSAT_1_V5_GN_2_110160_novel05	344	noncoding	-0.0004096
LSAT_1_V5_GN_1_1961_novel02	8557	noncoding	-0.126976
LSAT_1_V5_GN_1_1961_novel03	8261	noncoding	-0.126976
LSAT_1_V5_GN_1_1961_novel40	431	noncoding	-0.06144
LSAT_1_V5_GN_6_4021_novel01	262	noncoding	-0.2527232
LSAT_1_V5_GN_7_61260_novel01	806	noncoding	-0.0335872
LSAT_1_V5_GN_7_61260_novel02	378	noncoding	-0.0114688
LSAT_1_V5_GN_8_150420_novel25	174	noncoding	-0.0004096
LSAT_1_V5_GN_3_47760_novel01	327	noncoding	-0.192512
LSAT_1_V5_GN_8_88100_novel01	809	noncoding	-0.0049152
LSAT_1_V5_GN_4_15380_novel06	309	noncoding	-0.2244608
LSAT_1_V5_GN_4_15380_novel07	201	noncoding	-0.0004096
LSAT_1_V5_GN_7_26081_novel03	303	noncoding	-0.0004096
LSAT_1_V5_GN_7_26081_novel04	263	noncoding	-0.0004096
LSAT_1_V5_GN_5_30121_novel09	207	noncoding	-0.0004096
LSAT_1_V5_GN_9_88981_novel02	328	noncoding	-0.0462848
LSAT_1_V5_GN_4_85120_novel02	356	noncoding	-0.0004096
LSAT_1_V5_GN_7_95641_novel01	361	noncoding	-0.0004096
LSAT_1_V5_GN_9_36141.MRNA1-	556	noncoding	-0.0192512
LSAT_1_V5_GN_9_36141_novel01	243	noncoding	-0.0004096
LSAT_1_V5_GN_2_50660_novel01	316	noncoding	-0.0004096
LSAT_1_V5_GN_4_78581_novel02	296	noncoding	-0.0004096
LSAT_1_V5_GN_5_140521_novel01	373	noncoding	-0.036864
LSAT_1_V5_GN_5_106701_novel03	272	noncoding	-0.0004096
LSAT_1_V5_GN_4_102021_novel01	580	noncoding	-0.032768
LSAT_1_V5_GN_4_101581_novel01	577	noncoding	-0.06144
LSAT_1_V5_GN_9_19301_novel02	262	noncoding	-0.1687552
LSAT_1_V5_GN_2_118500_novel02	258	noncoding	-0.0004096
LSAT_1_V5_GN_1_77880_novel03	308	noncoding	-0.03072
LSAT_1_V5_GN_8_77981_novel01	429	noncoding	-0.065536
LSAT_1_V5_GN_8_77981_novel10	334	noncoding	-0.0557056
LSAT_1_V5_GN_8_148660_novel02	3426	noncoding	-0.0638976
LSAT_1_V5_GN_8_148660_novel04	877	noncoding	-0.065536
LSAT_1_V5_GN_8_148660_novel06	378	noncoding	-0.0004096
LSAT_1_V5_GN_4_150721_novel06	308	noncoding	-0.0004096
LSAT_1_V5_GN_1_13801_novel01	991	noncoding	-0.02048
LSAT_1_V5_GN_9_27420_novel02	215	noncoding	-0.0004096
LSAT_1_V5_GN_2_58480_novel03	258	noncoding	-0.1671168
LSAT_1_V5_GN_3_62921_novel02	346	noncoding	-0.0004096
LSAT_1_V5_GN_2_17180_novel03	490	noncoding	-0.032768
LSAT_1_V5_GN_2_34061_novel01	255	noncoding	-0.0004096
LSAT_1_V5_GN_2_34061_novel02	274	noncoding	-0.1888256
LSAT_1_V5_GN_8_67780_novel01	318	noncoding	-0.1200128
LSAT_1_V5_GN_6_50020_novel01	2707	noncoding	-0.0188416
LSAT_1_V5_GN_6_50020_novel02	227	noncoding	-0.0004096
LSAT_1_V5_GN_7_100521_novel01	371	noncoding	-0.0004096
LSAT_1_V5_GN_7_100521_novel02	220	noncoding	-0.0004096
LSAT_1_V5_GN_6_43780_novel01	286	noncoding	-0.0004096
LSAT_1_V5_GN_4_53520_novel04	400	noncoding	-0.1667072
LSAT_1_V5_GN_5_137360_novel01	200	noncoding	-0.0004096
LSAT_1_V5_GN_8_127960_novel02	359	noncoding	-0.0004096
LSAT_1_V5_GN_5_4941_novel01	317	noncoding	-0.0004096
LSAT_1_V5_GN_9_50040_novel03	221	noncoding	-0.0577536
LSAT_1_V5_GN_2_125581_novel01	258	noncoding	-0.0004096
LSAT_1_V5_GN_6_112541_novel01	263	noncoding	-0.0004096
LSAT_1_V5_GN_4_19860_novel01	477	noncoding	-0.1499136
LSAT_1_V5_GN_4_19860_novel02	228	noncoding	-0.139264
LSAT_1_V5_GN_4_19860_novel03	390	noncoding	-0.11264
LSAT_1_V5_GN_1_50761_novel02	287	noncoding	-0.3022848
LSAT_1_V5_GN_3_113400_novel02	211	noncoding	-0.0004096
LSAT_1_V5_GN_3_113400_novel04	261	noncoding	-0.0004096
LSAT_1_V5_GN_3_113400_novel05	423	noncoding	-0.0004096
LSAT_1_V5_GN_3_113400_novel07	804	noncoding	-0.036864
LSAT_1_V5_GN_3_113400_novel08	841	noncoding	-0.12288
LSAT_1_V5_GN_9_60160_novel01	286	noncoding	-0.0888832
LSAT_1_V5_GN_5_101240_novel02	363	noncoding	-0.114688
LSAT_1_V5_GN_1_49881_novel01	262	noncoding	-0.0663552
LSAT_1_V5_GN_4_123980_novel01	225	noncoding	-0.057344
LSAT_1_V5_GN_4_3921_novel01	299	noncoding	-0.0004096
LSAT_1_V5_GN_8_133941_novel01	205	noncoding	-0.0004096
LSAT_1_V5_GN_5_1921_novel02	207	noncoding	-0.0004096
LSAT_1_V5_GN_5_1921_novel03	534	noncoding	-0.0770048
LSAT_1_V5_GN_8_12041_novel02	296	noncoding	-0.0004096
LSAT_1_V5_GN_4_93560_novel01	395	noncoding	-0.1490944
LSAT_1_V5_GN_4_93560_novel02	580	noncoding	-0.0004096
LSAT_1_V5_GN_4_12901_novel01	242	noncoding	-0.0004096
LSAT_1_V5_GN_2_124880_novel03	279	noncoding	-0.0004096
LSAT_1_V5_GN_2_124880_novel04	555	noncoding	-0.0299008
LSAT_1_V5_GN_2_120280_novel01	386	noncoding	-0.233472
LSAT_1_V5_GN_8_10740_novel07	728	noncoding	-0.04096
LSAT_1_V5_GN_8_10740_novel13	5269	noncoding	-0.0147456
LSAT_1_V5_GN_8_10740_novel19	1323	noncoding	-0.0004096
LSAT_1_V5_GN_8_10740_novel20	273	noncoding	-0.0004096
LSAT_1_V5_GN_8_10740_novel21	994	noncoding	-0.147456
LSAT_1_V5_GN_2_86060_novel03	365	noncoding	-0.0565248
LSAT_1_V5_GN_2_86060_novel07	671	noncoding	-0.120832
LSAT_1_V5_GN_6_36161_novel01	685	noncoding	-0.024576
LSAT_1_V5_GN_6_36161_novel02	216	noncoding	-0.0004096
LSAT_1_V5_GN_2_4641_novel01	835	noncoding	-0.004096
LSAT_1_V5_GN_5_127341_novel01	287	noncoding	-0.0004096
LSAT_1_V5_GN_9_4320_novel02	265	noncoding	-0.0004096
LSAT_1_V5_GN_9_4320_novel21	584	noncoding	-0.0053248
LSAT_1_V5_GN_9_4320_novel23	458	noncoding	-0.036864
LSAT_1_V5_GN_1_99660_novel05	697	noncoding	-0.1437696
LSAT_1_V5_GN_1_99660_novel06	217	noncoding	-0.0004096
LSAT_1_V5_GN_7_93241_novel01	251	noncoding	-0.0004096
LSAT_1_V5_GN_8_33701_novel01	217	noncoding	-0.0004096
LSAT_1_V5_GN_3_56841.MRNA1-	359	noncoding	-0.04096
LSAT_1_V5_GN_3_34740_novel10	440	noncoding	-0.116736
LSAT_1_V5_GN_4_50641_novel01	496	noncoding	-0.0004096
LSAT_1_V5_GN_4_50641_novel02	475	noncoding	-0.126976
LSAT_1_V5_GN_9_124401_novel02	309	noncoding	-0.073728
LSAT_1_V5_GN_1_38720_novel05	335	noncoding	-0.0004096
LSAT_1_V5_GN_9_72400_novel01	331	noncoding	-0.008192
LSAT_1_V5_GN_9_72400_novel03	258	noncoding	-0.1503232
LSAT_1_V5_GN_4_163001_novel02	343	noncoding	-0.1503232
LSAT_1_V5_GN_8_97420_novel01	2980	noncoding	-0.0073728
LSAT_1_V5_GN_8_97420_novel02	2838	noncoding	-0.036864
LSAT_1_V5_GN_8_97420_novel03	3025	noncoding	-0.036864
LSAT_1_V5_GN_8_97420_novel04	503	noncoding	-0.04096
LSAT_1_V5_GN_8_78141_novel04	234	noncoding	-0.1306624
LSAT_1_V5_GN_2_21280_novel02	233	noncoding	-0.0004096
LSAT_1_V5_GN_5_115981_novel02	303	noncoding	-0.0004096
LSAT_1_V5_GN_4_137100_novel01	219	noncoding	-0.0004096
LSAT_1_V5_GN_2_102720_novel01	214	noncoding	-0.0004096
LSAT_1_V5_GN_2_102720_novel02	553	noncoding	-0.049152
LSAT_1_V5_GN_7_7681_novel02	271	noncoding	-0.0004096
LSAT_1_V5_GN_5_133880_novel02	367	noncoding	-0.0004096
LSAT_1_V5_GN_5_133880_novel04	387	noncoding	-0.094208
LSAT_1_V5_GN_2_36420_novel02	367	noncoding	-0.2973696
LSAT_1_V5_GN_0_9581_novel02	232	noncoding	-0.0004096
LSAT_1_V5_GN_7_57100_novel01	1600	noncoding	-0.02048
LSAT_1_V5_GN_5_17000_novel01	216	noncoding	-0.0004096
LSAT_1_V5_GN_5_17000_novel02	282	noncoding	-0.0004096
LSAT_1_V5_GN_1_8881_novel02	259	noncoding	-0.0004096
LSAT_1_V5_GN_4_167020_novel01	330	noncoding	-0.2301952
LSAT_1_V5_GN_9_66541_novel03	222	noncoding	-0.0004096
LSAT_1_V5_GN_8_63581_novel01	483	noncoding	-0.1048576
LSAT_1_V5_GN_8_30740_novel02	301	noncoding	-0.043008
LSAT_1_V5_GN_6_92900_novel01	265	noncoding	-0.2187264
LSAT_1_V5_GN_5_126100_novel02	452	noncoding	-0.008192
LSAT_1_V5_GN_3_129161_novel05	382	noncoding	-0.26624
LSAT_1_V5_GN_4_137440_novel05	326	noncoding	-0.2244608
LSAT_1_V5_GN_4_137440_novel06	222	noncoding	-0.0004096
LSAT_1_V5_GN_4_9441_novel02	384	noncoding	-0.0004096
LSAT_1_V5_GN_1_10781_novel02	351	noncoding	-0.0159744
LSAT_1_V5_GN_1_10781_novel04	209	noncoding	-0.0004096
LSAT_1_V5_GN_9_91980_novel01	210	noncoding	-0.0004096
LSAT_1_V5_GN_4_39040_novel02	370	noncoding	-0.022528
LSAT_1_V5_GN_9_41480_novel01	286	noncoding	-0.0004096
LSAT_1_V5_GN_4_5700_novel04	1147	noncoding	-0.008192
LSAT_1_V5_GN_4_5700_novel09	346	noncoding	-0.0004096
LSAT_1_V5_GN_2_45581_novel04	215	noncoding	-0.0004096
LSAT_1_V5_GN_8_77640_novel01	503	noncoding	-0.1318912
LSAT_1_V5_GN_8_77640_novel02	211	noncoding	-0.315392
LSAT_1_V5_GN_4_43041_novel03	411	noncoding	-0.0884736
LSAT_1_V5_GN_5_11641_novel01	5240	noncoding	-0.0057344
LSAT_1_V5_GN_2_104400_novel02	258	noncoding	-0.0004096
LSAT_1_V5_GN_2_104400_novel03	277	noncoding	-0.0004096
LSAT_1_V5_GN_2_104400_novel04	331	noncoding	-0.0864256
LSAT_1_V5_GN_2_104400_novel06	192	noncoding	-0.01024
LSAT_1_V5_GN_4_138380_novel02	214	noncoding	-0.1015808
LSAT_1_V5_GN_9_85960_novel01	285	noncoding	-0.1110016
LSAT_1_V5_GN_2_77740_novel01	254	noncoding	-0.0004096
LSAT_1_V5_GN_8_88260_novel06	357	noncoding	-0.0004096
LSAT_1_V5_GN_4_7920_novel02	535	noncoding	-0.0528384
LSAT_1_V5_GN_2_64920_novel09	475	noncoding	-0.0073728
LSAT_1_V5_GN_8_84601_novel01	453	noncoding	-0.077824
LSAT_1_V5_GN_8_84601_novel03	403	noncoding	-0.0344064
LSAT_1_V5_GN_3_65860_novel01	460	noncoding	-0.06144
LSAT_1_V5_GN_4_142660_novel02	279	noncoding	-0.0004096
LSAT_1_V5_GN_1_56161_novel01	409	noncoding	-0.083968
LSAT_1_V5_GN_4_38601_novel02	271	noncoding	-0.0004096
LSAT_1_V5_GN_3_133940_novel01	440	noncoding	-0.004096
LSAT_1_V5_GN_2_131520_novel03	248	noncoding	-0.0004096
LSAT_1_V5_GN_8_30660_novel02	272	noncoding	-0.0004096
LSAT_1_V5_GN_4_164560_novel03	294	noncoding	-0.106496
LSAT_1_V5_GN_4_164560_novel04	230	noncoding	-0.0004096
LSAT_1_V5_GN_5_34521_novel02	283	noncoding	-0.0004096
LSAT_1_V5_GN_7_105101_novel03	223	noncoding	-0.0004096
LSAT_1_V5_GN_1_6760_novel06	559	noncoding	-0.0004096
LSAT_1_V5_GN_1_37500_novel01	2857	noncoding	-0.012288
LSAT_1_V5_GN_1_37500_novel03	1965	noncoding	-0.0106496
LSAT_1_V5_GN_1_37500_novel04	1973	noncoding	-0.0106496
LSAT_1_V5_GN_1_37500_novel07	3029	noncoding	-0.065536
LSAT_1_V5_GN_1_37500_novel10	3378	noncoding	-0.057344
LSAT_1_V5_GN_1_37500_novel14	3125	noncoding	-0.135168
LSAT_1_V5_GN_1_37500_novel15	660	noncoding	-0.014336
LSAT_1_V5_GN_1_37500_novel16	1255	noncoding	-0.06144
LSAT_1_V5_GN_1_93741_novel05	344	noncoding	-0.0004096
LSAT_1_V5_GN_9_17140_novel02	325	noncoding	-0.045056
LSAT_1_V5_GN_1_56460_novel15	214	noncoding	-0.0004096
LSAT_1_V5_GN_1_6801_novel03	363	noncoding	-0.1691648
LSAT_1_V5_GN_1_6801_novel04	385	noncoding	-0.0004096
LSAT_1_V5_GN_1_6801_novel05	268	noncoding	-0.0004096
LSAT_1_V5_GN_3_55340_novel01	297	noncoding	-0.0004096
LSAT_1_V5_GN_0_16120_novel02	4988	noncoding	-0.032768
LSAT_1_V5_GN_6_97181_novel01	804	noncoding	-0.0057344
LSAT_1_V5_GN_9_7340_novel06	389	noncoding	-0.1306624
LSAT_1_V5_GN_5_144881_novel02	283	noncoding	-0.106496
LSAT_1_V5_GN_4_27700_novel27	276	noncoding	-0.0970752
LSAT_1_V5_GN_5_59921_novel01	346	noncoding	-0.045056
LSAT_1_V5_GN_8_34800_novel02	293	noncoding	-0.0004096
LSAT_1_V5_GN_2_44861_novel01	3211	noncoding	-0.04096
LSAT_1_V5_GN_8_82860_novel01	718	noncoding	-0.0851968
LSAT_1_V5_GN_8_82860_novel02	569	noncoding	-0.053248
LSAT_1_V5_GN_5_97280_novel02	215	noncoding	-0.0004096
LSAT_1_V5_GN_4_38461_novel01	282	noncoding	-0.0004096
LSAT_1_V5_GN_4_74180.MRNA1-	583	noncoding	-0.0110592
LSAT_1_V5_GN_4_74180_novel01	256	noncoding	-0.0004096
LSAT_1_V5_GN_1_9221_novel01	262	noncoding	-0.0004096
LSAT_1_V5_GN_1_45401_novel01	603	noncoding	-0.02048
LSAT_1_V5_GN_9_19121_novel01	488	noncoding	-0.135168
LSAT_1_V5_GN_9_19121_novel02	346	noncoding	-0.0004096
LSAT_1_V5_GN_6_56560_novel04	256	noncoding	-0.0004096
LSAT_1_V5_GN_8_49260_novel01	340	noncoding	-0.2514944
LSAT_1_V5_GN_3_50601_novel03	245	noncoding	-0.0004096
LSAT_1_V5_GN_6_32220_novel01	368	noncoding	-0.2207744
LSAT_1_V5_GN_3_320_novel01	312	noncoding	-0.0004096
LSAT_1_V5_GN_0_12501_novel01	212	noncoding	-0.0004096
LSAT_1_V5_GN_3_69020_novel02	609	noncoding	-0.024576
LSAT_1_V5_GN_5_128220_novel03	223	noncoding	-0.0004096
LSAT_1_V5_GN_9_77180_novel03	299	noncoding	-0.0004096
LSAT_1_V5_GN_5_121381_novel01	398	noncoding	-0.0421888
LSAT_1_V5_GN_7_20501_novel01	970	noncoding	-0.0057344
LSAT_1_V5_GN_4_183881_novel23	338	noncoding	-0.07168
LSAT_1_V5_GN_4_183881_novel57	229	noncoding	-0.0847872
LSAT_1_V5_GN_4_183881_novel61	237	noncoding	-0.1871872
LSAT_1_V5_GN_4_183881_novel65	256	noncoding	-0.1380352
LSAT_1_V5_GN_4_183881_novel68	383	noncoding	-0.1855488
LSAT_1_V5_GN_4_183881_novel85	209	noncoding	-0.0765952
LSAT_1_V5_GN_4_183881_novel96	540	noncoding	-0.1818624
LSAT_1_V5_GN_4_183881_novel99	222	noncoding	-0.1523712
LSAT_1_V5_GN_4_183881_novel100	449	noncoding	-0.0004096
LSAT_1_V5_GN_4_183881_novel107	261	noncoding	-0.1880064
LSAT_1_V5_GN_4_183881_novel108	357	noncoding	-0.012288
LSAT_1_V5_GN_6_9001_novel01	336	noncoding	-0.1486848
LSAT_1_V5_GN_7_66520_novel02	371	noncoding	-0.1282048
LSAT_1_V5_GN_3_67921_novel09	547	noncoding	-0.0978944
LSAT_1_V5_GN_3_67921_novel10	274	noncoding	-0.0004096
LSAT_1_V5_GN_6_2361_novel02	371	noncoding	-0.0331776
LSAT_1_V5_GN_8_5100_novel03	324	noncoding	-0.0004096
LSAT_1_V5_GN_7_103261_novel02	403	noncoding	-0.2224128
LSAT_1_V5_GN_5_163860_novel01	422	noncoding	-0.032768
LSAT_1_V5_GN_4_68280_novel10	201	noncoding	-0.0004096
LSAT_1_V5_GN_4_68280_novel12	298	noncoding	-0.0749568
LSAT_1_V5_GN_5_31200_novel05	219	noncoding	-0.0004096
LSAT_1_V5_GN_3_11280_novel01	288	noncoding	-0.0004096
LSAT_1_V5_GN_8_9800_novel01	361	noncoding	-0.1695744
LSAT_1_V5_GN_4_169720_novel01	224	noncoding	-0.1179648
LSAT_1_V5_GN_4_169720_novel02	402	noncoding	-0.0360448
LSAT_1_V5_GN_4_169720_novel03	325	noncoding	-0.1138688
LSAT_1_V5_GN_5_39240_novel02	576	noncoding	-0.161792
LSAT_1_V5_GN_3_86920_novel01	237	noncoding	-0.157696
LSAT_1_V5_GN_1_38241_novel04	250	noncoding	-0.0004096
LSAT_1_V5_GN_5_45900_novel26	380	noncoding	-0.1417216
LSAT_1_V5_GN_3_26300_novel01	3403	noncoding	-0.0335872
LSAT_1_V5_GN_3_26300_novel02	7208	noncoding	-0.02048
LSAT_1_V5_GN_3_26300_novel03	5664	noncoding	-0.02048
LSAT_1_V5_GN_3_26300_novel04	6114	noncoding	-0.02048
LSAT_1_V5_GN_3_26300_novel05	6263	noncoding	-0.02048
LSAT_1_V5_GN_3_26300_novel06	5112	noncoding	-0.02048
LSAT_1_V5_GN_3_101601_novel01	217	noncoding	-0.1253376
LSAT_1_V5_GN_8_53841_novel01	516	noncoding	-0.049152
LSAT_1_V5_GN_2_77320_novel01	209	noncoding	-0.0004096
LSAT_1_V5_GN_6_39561_novel01	1035	noncoding	-0.06144
LSAT_1_V5_GN_6_39561_novel02	482	noncoding	-0.0643072
LSAT_1_V5_GN_6_39561_novel03	232	noncoding	-0.0004096
LSAT_1_V5_GN_5_105121_novel04	285	noncoding	-0.02048
LSAT_1_V5_GN_7_81040_novel02	204	noncoding	-0.0004096
LSAT_1_V5_GN_5_8681_novel01	290	noncoding	-0.0004096
LSAT_1_V5_GN_2_93621_novel01	343	noncoding	-0.0004096
LSAT_1_V5_GN_6_86200_novel02	268	noncoding	-0.0004096
LSAT_1_V5_GN_4_185500_novel02	276	noncoding	-0.11264
LSAT_1_V5_GN_5_59861_novel01	2736	noncoding	-0.02048
LSAT_1_V5_GN_5_59861_novel02	530	noncoding	-0.090112
LSAT_1_V5_GN_5_29520_novel04	416	noncoding	-0.0004096
LSAT_1_V5_GN_8_121441_novel07	314	noncoding	-0.077824
LSAT_1_V5_GN_6_97000_novel01	241	noncoding	-0.0004096
LSAT_1_V5_GN_6_90261_novel03	2401	noncoding	-0.016384
LSAT_1_V5_GN_6_90261_novel04	286	noncoding	-0.0536576
LSAT_1_V5_GN_5_147400_novel01	347	noncoding	-0.006144
LSAT_1_V5_GN_8_52140_novel01	394	noncoding	-0.1007616
LSAT_1_V5_GN_8_52140_novel02	311	noncoding	-0.0004096
LSAT_1_V5_GN_1_56201_novel03	398	noncoding	-0.016384
LSAT_1_V5_GN_5_124281_novel02	332	noncoding	-0.0892928
LSAT_1_V5_GN_6_14101_novel03	589	noncoding	-0.036864
LSAT_1_V5_GN_4_139020_novel01	1262	noncoding	-0.262144
LSAT_1_V5_GN_4_125520_novel01	326	noncoding	-0.1609728
LSAT_1_V5_GN_6_118141_novel04	231	noncoding	-0.0004096
LSAT_1_V5_GN_2_93141_novel01	308	noncoding	-0.0004096
LSAT_1_V5_GN_2_93141_novel03	208	noncoding	-0.0004096
LSAT_1_V5_GN_5_155641_novel02	228	noncoding	-0.0004096
LSAT_1_V5_GN_7_24281_novel02	294	noncoding	-0.0004096
LSAT_1_V5_GN_5_63060_novel01	510	noncoding	-0.008192
LSAT_1_V5_GN_5_68320_novel03	240	noncoding	-0.0004096
LSAT_1_V5_GN_5_68320_novel04	230	noncoding	-0.1175552
LSAT_1_V5_GN_9_42261_novel01	404	noncoding	-0.1048576
LSAT_1_V5_GN_8_112740_novel01	1518	noncoding	-0.094208
LSAT_1_V5_GN_7_25281_novel03	525	noncoding	-0.124928
LSAT_1_V5_GN_7_17820_novel07	458	noncoding	-0.0487424
LSAT_1_V5_GN_8_149361_novel01	223	noncoding	-0.0004096
LSAT_1_V5_GN_8_5061_novel02	450	noncoding	-0.1212416
LSAT_1_V5_GN_1_128021_novel03	478	noncoding	-0.0131072
LSAT_1_V5_GN_5_145241_novel02	413	noncoding	-0.2338816
LSAT_1_V5_GN_5_145241_novel03	201	noncoding	-0.0004096
LSAT_1_V5_GN_7_4740_novel01	450	noncoding	-0.016384
LSAT_1_V5_GN_8_83020_novel02	272	noncoding	-0.0004096
LSAT_1_V5_GN_5_188760_novel02	233	noncoding	-0.2220032
LSAT_1_V5_GN_1_124781_novel02	347	noncoding	-0.045056
LSAT_1_V5_GN_0_9420_novel01	222	noncoding	-0.098304
LSAT_1_V5_GN_0_9420_novel03	373	noncoding	-0.4132864
LSAT_1_V5_GN_5_107500_novel01	253	noncoding	-0.0004096
LSAT_1_V5_GN_1_10061_novel01	218	noncoding	-0.0004096
LSAT_1_V5_GN_8_165720_novel01	219	noncoding	-0.02048
LSAT_1_V5_GN_9_56020_novel01	392	noncoding	-0.106496
LSAT_1_V5_GN_6_104960.MRNA1-	334	noncoding	-0.0561152
LSAT_1_V5_GN_5_146760_novel01	570	noncoding	-0.2547712
LSAT_1_V5_GN_5_146760_novel11	546	noncoding	-0.4096
LSAT_1_V5_GN_3_25501_novel03	406	noncoding	-0.288768
LSAT_1_V5_GN_2_75581_novel02	263	noncoding	-0.0004096
LSAT_1_V5_GN_2_75581_novel03	227	noncoding	-0.0004096
LSAT_1_V5_GN_4_38780_novel01	557	noncoding	-0.0270336
LSAT_1_V5_GN_8_6540_novel03	270	noncoding	-0.104448
LSAT_1_V5_GN_8_6540_novel04	240	noncoding	-0.1683456
LSAT_1_V5_GN_9_63620_novel02	219	noncoding	-0.0004096
LSAT_1_V5_GN_7_104501_novel01	206	noncoding	-0.2789376
LSAT_1_V5_GN_3_9900_novel01	573	noncoding	-0.135168
LSAT_1_V5_GN_4_132480_novel01	4445	noncoding	-0.0004096
LSAT_1_V5_GN_4_132480_novel02	4285	noncoding	-0.0004096
LSAT_1_V5_GN_4_132480_novel03	3782	noncoding	-0.04096
LSAT_1_V5_GN_4_132480_novel04	4120	noncoding	-0.04096
LSAT_1_V5_GN_4_132480_novel05	3812	noncoding	-0.0012288
LSAT_1_V5_GN_4_132480_novel06	4035	noncoding	-0.04096
LSAT_1_V5_GN_1_12401_novel04	224	noncoding	-0.3424256
LSAT_1_V5_GN_8_68380_novel01	320	noncoding	-0.167936
LSAT_1_V5_GN_2_89360_novel02	660	noncoding	-0.004096
LSAT_1_V5_GN_9_35001_novel05	212	noncoding	-0.0393216
LSAT_1_V5_GN_1_83221_novel02	277	noncoding	-0.0815104
LSAT_1_V5_GN_8_102760_novel01	298	noncoding	-0.0831488
LSAT_1_V5_GN_9_59881_novel01	320	noncoding	-0.0004096
LSAT_1_V5_GN_1_74380_novel01	235	noncoding	-0.462848
LSAT_1_V5_GN_8_73960_novel01	203	noncoding	-0.0360448
LSAT_1_V5_GN_3_107800_novel01	409	noncoding	-0.0004096
LSAT_1_V5_GN_4_92001_novel02	551	noncoding	-0.0004096
LSAT_1_V5_GN_8_69540_novel05	314	noncoding	-0.0004096
LSAT_1_V5_GN_5_16200_novel03	265	noncoding	-0.04096
LSAT_1_V5_GN_5_16200_novel04	355	noncoding	-0.014336
LSAT_1_V5_GN_5_8240_novel05	443	noncoding	-0.0720896
LSAT_1_V5_GN_9_37041_novel01	242	noncoding	-0.0004096
LSAT_1_V5_GN_4_88681_novel02	214	noncoding	-0.0004096
LSAT_1_V5_GN_9_5400_novel01	370	noncoding	-0.0753664
LSAT_1_V5_GN_4_147121_novel02	269	noncoding	-0.3674112
LSAT_1_V5_GN_2_91720_novel03	239	noncoding	-0.0876544
LSAT_1_V5_GN_1_115140_novel01	362	noncoding	-0.2347008
LSAT_1_V5_GN_6_107920_novel03	235	noncoding	-0.0004096
LSAT_1_V5_GN_1_99041_novel01	751	noncoding	-0.106496
LSAT_1_V5_GN_1_99041_novel02	835	noncoding	-0.106496
LSAT_1_V5_GN_1_99041_novel03	457	noncoding	-0.06144
LSAT_1_V5_GN_8_160401_novel02	231	noncoding	-0.045056
LSAT_1_V5_GN_3_29721_novel04	295	noncoding	-0.219136
LSAT_1_V5_GN_6_28260_novel01	293	noncoding	-0.0004096
LSAT_1_V5_GN_2_72800_novel07	464	noncoding	-0.241664
LSAT_1_V5_GN_9_89100_novel03	254	noncoding	-0.2961408
LSAT_1_V5_GN_0_37340_novel02	499	noncoding	-0.0380928
LSAT_1_V5_GN_6_30941_novel01	348	noncoding	-0.0004096
LSAT_1_V5_GN_7_81460_novel04	296	noncoding	-0.0004096
LSAT_1_V5_GN_0_8021_novel02	218	noncoding	-0.0004096
LSAT_1_V5_GN_5_112140_novel01	331	noncoding	-0.090112
LSAT_1_V5_GN_9_77921_novel01	488	noncoding	-0.167936
LSAT_1_V5_GN_5_103981_novel01	247	noncoding	-0.0004096
LSAT_1_V5_GN_8_20301_novel01	298	noncoding	-0.0004096
LSAT_1_V5_GN_2_66680_novel01	582	noncoding	-0.0004096
LSAT_1_V5_GN_2_49721_novel01	308	noncoding	-0.3514368
LSAT_1_V5_GN_2_83381_novel02	219	noncoding	-0.0004096
LSAT_1_V5_GN_1_107981_novel02	418	noncoding	-0.0004096
LSAT_1_V5_GN_9_89941_novel04	2060	noncoding	-0.0028672
LSAT_1_V5_GN_9_84800_novel03	323	noncoding	-0.0004096
LSAT_1_V5_GN_4_841_novel01	4661	noncoding	-0.016384
LSAT_1_V5_GN_4_841_novel02	4822	noncoding	-0.016384
LSAT_1_V5_GN_4_841_novel03	5037	noncoding	-0.016384
LSAT_1_V5_GN_6_115420_novel01	232	noncoding	-0.0004096
LSAT_1_V5_GN_6_115420_novel02	358	noncoding	-0.1773568
LSAT_1_V5_GN_6_3540_novel01	402	noncoding	-0.2551808
LSAT_1_V5_GN_8_54740_novel01	324	noncoding	-0.0004096
LSAT_1_V5_GN_3_115620_novel06	245	noncoding	-0.118784
LSAT_1_V5_GN_3_54800_novel01	4564	noncoding	-0.079872
LSAT_1_V5_GN_3_54800_novel02	3175	noncoding	-0.079872
LSAT_1_V5_GN_2_114020_novel01	255	noncoding	-0.0004096
LSAT_1_V5_GN_9_5521_novel03	404	noncoding	-0.151552
LSAT_1_V5_GN_5_3700_novel03	261	noncoding	-0.0004096
LSAT_1_V5_GN_5_143581_novel02	213	noncoding	-0.0004096
LSAT_1_V5_GN_8_41080_novel01	1615	noncoding	-0.008192
LSAT_1_V5_GN_8_41080_novel02	468	noncoding	-0.1220608
LSAT_1_V5_GN_8_41080_novel03	1215	noncoding	-0.008192
LSAT_1_V5_GN_8_41080_novel04	574	noncoding	-0.094208
LSAT_1_V5_GN_8_41080_novel05	406	noncoding	-0.04096
LSAT_1_V5_GN_2_120101_novel01	298	noncoding	-0.0118784
LSAT_1_V5_GN_8_50940_novel01	528	noncoding	-0.0004096
LSAT_1_V5_GN_5_58200.MRNA1-	600	noncoding	-0.114688
LSAT_1_V5_GN_9_100460_novel01	883	noncoding	-0.0581632
LSAT_1_V5_GN_8_8420_novel22	285	noncoding	-0.0004096
LSAT_1_V5_GN_8_89640_novel02	340	noncoding	-0.0004096
LSAT_1_V5_GN_9_77820_novel01	323	noncoding	-0.1097728
LSAT_1_V5_GN_8_7861_novel01	346	noncoding	-0.0004096
LSAT_1_V5_GN_5_139561_novel02	257	noncoding	-0.0004096
LSAT_1_V5_GN_5_139561_novel03	266	noncoding	-0.0004096
LSAT_1_V5_GN_4_127960_novel01	373	noncoding	-0.008192
LSAT_1_V5_GN_4_24340_novel01	521	noncoding	-0.0053248
LSAT_1_V5_GN_6_17640_novel11	298	noncoding	-0.0004096
LSAT_1_V5_GN_4_145581_novel01	372	noncoding	-0.0446464
LSAT_1_V5_GN_5_158400_novel01	211	noncoding	-0.0004096
LSAT_1_V5_GN_6_25460_novel01	320	noncoding	-0.0004096
LSAT_1_V5_GN_7_68021_novel02	283	noncoding	-0.0004096
LSAT_1_V5_GN_5_103200_novel01	236	noncoding	-0.0004096
LSAT_1_V5_GN_5_167580_novel01	286	noncoding	-0.028672
LSAT_1_V5_GN_3_35281_novel03	255	noncoding	-0.0004096
LSAT_1_V5_GN_4_861_novel02	530	noncoding	-0.2326528
LSAT_1_V5_GN_9_421_novel02	388	noncoding	-0.0004096
LSAT_1_V5_GN_4_117700_novel02	476	noncoding	-0.2347008
LSAT_1_V5_GN_4_165120_novel01	373	noncoding	-0.2195456
LSAT_1_V5_GN_4_185320_novel01	357	noncoding	-0.0004096
LSAT_1_V5_GN_9_77400_novel02	977	noncoding	-0.118784
LSAT_1_V5_GN_9_77400_novel03	548	noncoding	-0.032768
LSAT_1_V5_GN_3_27501_novel01	410	noncoding	-0.0733184
LSAT_1_V5_GN_5_140700_novel03	217	noncoding	-0.0004096
LSAT_1_V5_GN_6_24520_novel01	322	noncoding	-0.0913408
LSAT_1_V5_GN_3_18441_novel01	282	noncoding	-0.0004096
LSAT_1_V5_GN_9_22140_novel03	281	noncoding	-0.0004096
LSAT_1_V5_GN_7_25401_novel03	388	noncoding	-0.0004096
LSAT_1_V5_GN_6_97421_novel01	307	noncoding	-0.0589824
LSAT_1_V5_GN_4_42700_novel01	378	noncoding	-0.1564672
LSAT_1_V5_GN_5_39760.MRNA1-	663	noncoding	-0.034816
LSAT_1_V5_GN_8_49101_novel03	230	noncoding	-0.0004096
LSAT_1_V5_GN_2_77840_novel01	329	noncoding	-0.0004096
LSAT_1_V5_GN_4_4140_novel02	303	noncoding	-0.14336
LSAT_1_V5_GN_9_15721_novel01	305	noncoding	-0.79872
LSAT_1_V5_GN_4_29701_novel05	311	noncoding	-0.0004096
LSAT_1_V5_GN_4_74560_novel01	532	noncoding	-0.1839104
LSAT_1_V5_GN_1_33920_novel02	354	noncoding	-0.1282048
LSAT_1_V5_GN_9_87441_novel01	520	noncoding	-0.0565248
LSAT_1_V5_GN_3_15521_novel01	285	noncoding	-0.1622016
LSAT_1_V5_GN_5_162620_novel01	551	noncoding	-0.004096
LSAT_1_V5_GN_0_15241_novel02	299	noncoding	-0.1019904
LSAT_1_V5_GN_0_15241_novel03	376	noncoding	-0.0004096
LSAT_1_V5_GN_9_41561_novel03	597	noncoding	-0.126976
LSAT_1_V5_GN_1_221_novel02	296	noncoding	-0.1429504
LSAT_1_V5_GN_1_69020_novel04	369	noncoding	-0.0004096
LSAT_1_V5_GN_6_76021_novel01	482	noncoding	-0.0004096
LSAT_1_V5_GN_9_103440_novel10	269	noncoding	-0.0004096
LSAT_1_V5_GN_9_103440_novel11	391	noncoding	-0.188416
LSAT_1_V5_GN_9_103440_novel20	2464	noncoding	-0.057344
LSAT_1_V5_GN_6_27001_novel01	319	noncoding	-0.26624
LSAT_1_V5_GN_6_27001_novel02	289	noncoding	-0.008192
LSAT_1_V5_GN_9_109860_novel02	288	noncoding	-0.0004096
LSAT_1_V5_GN_6_68501_novel01	258	noncoding	-0.1499136
LSAT_1_V5_GN_4_26601_novel02	680	noncoding	-0.032768
LSAT_1_V5_GN_4_150960_novel11	244	noncoding	-0.0004096
LSAT_1_V5_GN_6_33480_novel02	351	noncoding	-0.0724992
LSAT_1_V5_GN_4_33200_novel01	368	noncoding	-0.0970752
LSAT_1_V5_GN_7_75601_novel02	224	noncoding	-0.0004096
LSAT_1_V5_GN_4_541_novel01	248	noncoding	-0.2048
LSAT_1_V5_GN_6_102120_novel01	458	noncoding	-0.036864
LSAT_1_V5_GN_2_51761_novel04	302	noncoding	-0.0004096
LSAT_1_V5_GN_3_25800_novel02	228	noncoding	-0.0004096
LSAT_1_V5_GN_8_43820_novel01	294	noncoding	-0.0004096
LSAT_1_V5_GN_4_157561_novel03	215	noncoding	-0.0004096
LSAT_1_V5_GN_8_52920_novel01	473	noncoding	-0.0385024
LSAT_1_V5_GN_8_52920_novel03	390	noncoding	-0.0774144
LSAT_1_V5_GN_4_102880_novel05	238	noncoding	-0.0004096
LSAT_1_V5_GN_4_102880_novel06	348	noncoding	-0.0004096
LSAT_1_V5_GN_4_102880_novel07	213	noncoding	-0.2121728
LSAT_1_V5_GN_2_30820_novel01	990	noncoding	-0.045056
LSAT_1_V5_GN_4_160940_novel01	229	noncoding	-0.0004096
LSAT_1_V5_GN_5_103541_novel07	2157	noncoding	-0.258048
LSAT_1_V5_GN_7_83280.MRNA1-	430	noncoding	-0.0008192
LSAT_1_V5_GN_7_83280_novel01	233	noncoding	-0.0004096
LSAT_1_V5_GN_2_48661_novel01	249	noncoding	-0.0004096
LSAT_1_V5_GN_4_173421_novel03	289	noncoding	-0.1130496
LSAT_1_V5_GN_4_173421_novel04	376	noncoding	-0.0004096
LSAT_1_V5_GN_9_42481_novel01	337	noncoding	-0.110592
LSAT_1_V5_GN_4_18660_novel08	230	noncoding	-0.0004096
LSAT_1_V5_GN_4_104721_novel02	1235	noncoding	-0.049152
LSAT_1_V5_GN_4_104721_novel03	421	noncoding	-0.0090112
LSAT_1_V5_GN_9_88301_novel03	352	noncoding	-0.147456
LSAT_1_V5_GN_5_17481_novel02	267	noncoding	-0.0004096
LSAT_1_V5_GN_1_44581_novel02	290	noncoding	-0.0004096
LSAT_1_V5_GN_8_106940_novel02	393	noncoding	-0.2998272
LSAT_1_V5_GN_8_106940_novel03	351	noncoding	-0.086016
LSAT_1_V5_GN_9_27161_novel14	203	noncoding	-0.1089536
LSAT_1_V5_GN_8_20780_novel01	213	noncoding	-0.0004096
LSAT_1_V5_GN_3_52161_novel03	340	noncoding	-0.299008
LSAT_1_V5_GN_9_33140_novel03	309	noncoding	-0.032768
LSAT_1_V5_GN_8_81440_novel01	220	noncoding	-0.0004096
LSAT_1_V5_GN_7_80520_novel01	211	noncoding	-0.0004096
LSAT_1_V5_GN_7_116021_novel05	294	noncoding	-0.079872
LSAT_1_V5_GN_7_116021_novel06	235	noncoding	-0.0004096
LSAT_1_V5_GN_3_1560_novel01	381	noncoding	-0.0004096
LSAT_1_V5_GN_2_94381_novel01	354	noncoding	-0.0004096
LSAT_1_V5_GN_5_110901_novel01	322	noncoding	-0.0004096
LSAT_1_V5_GN_2_93180.MRNA1-	435	noncoding	-0.012288
LSAT_1_V5_GN_5_169601_novel04	432	noncoding	-0.090112
LSAT_1_V5_GN_7_104620_novel01	1128	noncoding	-0.012288
LSAT_1_V5_GN_3_6121_novel05	339	noncoding	-0.0004096
LSAT_1_V5_GN_9_63741_novel01	345	noncoding	-0.016384
LSAT_1_V5_GN_4_105840_novel03	378	noncoding	-0.2162688
LSAT_1_V5_GN_5_187301_novel03	360	noncoding	-0.0004096
LSAT_1_V5_GN_2_3721_novel02	320	noncoding	-0.008192
LSAT_1_V5_GN_6_55301_novel02	234	noncoding	-0.0004096
LSAT_1_V5_GN_8_46480_novel04	250	noncoding	-0.12288
LSAT_1_V5_GN_1_64121_novel03	237	noncoding	-0.0004096
LSAT_1_V5_GN_1_34401_novel01	364	noncoding	-0.0868352
LSAT_1_V5_GN_7_100541_novel01	300	noncoding	-0.1552384
LSAT_1_V5_GN_3_90761_novel07	336	noncoding	-0.0425984
LSAT_1_V5_GN_8_80580_novel02	244	noncoding	-0.0004096
LSAT_1_V5_GN_9_41380_novel02	266	noncoding	-0.0004096
LSAT_1_V5_GN_5_127180.MRNA1-	425	noncoding	-0.036864
LSAT_1_V5_GN_1_50000_novel01	350	noncoding	-0.1056768
LSAT_1_V5_GN_4_71481_novel02	287	noncoding	-0.0004096
LSAT_1_V5_GN_4_64361_novel01	270	noncoding	-0.0004096
LSAT_1_V5_GN_4_64361_novel02	234	noncoding	-0.08192
LSAT_1_V5_GN_4_49501_novel02	692	noncoding	-0.065536
LSAT_1_V5_GN_3_110621_novel01	417	noncoding	-0.004096
LSAT_1_V5_GN_4_34281_novel05	255	noncoding	-0.036864
LSAT_1_V5_GN_9_50160_novel02	239	noncoding	-0.0004096
LSAT_1_V5_GN_2_121440_novel02	208	noncoding	-0.0004096
LSAT_1_V5_GN_2_121440_novel05	388	noncoding	-0.2387968
LSAT_1_V5_GN_8_112440_novel01	312	noncoding	-0.2166784
LSAT_1_V5_GN_5_182920_novel06	3862	noncoding	-0.0200704
LSAT_1_V5_GN_1_22441_novel01	358	noncoding	-0.086016
LSAT_1_V5_GN_3_36380_novel05	282	noncoding	-0.0028672
LSAT_1_V5_GN_2_17901_novel01	599	noncoding	-0.110592
LSAT_1_V5_GN_9_23160_novel03	704	noncoding	-0.0167936
LSAT_1_V5_GN_9_23160_novel04	297	noncoding	-0.0004096
LSAT_1_V5_GN_7_19900_novel03	426	noncoding	-0.0749568
LSAT_1_V5_GN_7_19900_novel04	342	noncoding	-0.0004096
LSAT_1_V5_GN_5_146340_novel05	318	noncoding	-0.059392
LSAT_1_V5_GN_6_41421_novel01	2218	noncoding	-0.004096
LSAT_1_V5_GN_3_6601.MRNA1-	8482	noncoding	-0.0974848
LSAT_1_V5_GN_3_6601_novel02	8445	noncoding	-0.0974848
LSAT_1_V5_GN_8_154821_novel03	3460	noncoding	-0.0004096
LSAT_1_V5_GN_8_10020_novel01	294	noncoding	-0.1015808
LSAT_1_V5_GN_5_122040_novel01	485	noncoding	-0.1040384
LSAT_1_V5_GN_1_19080_novel01	256	noncoding	-0.2277376
LSAT_1_V5_GN_5_124940_novel01	312	noncoding	-0.096256
LSAT_1_V5_GN_5_124940_novel02	319	noncoding	-0.0966656
LSAT_1_V5_GN_3_23500_novel01	358	noncoding	-0.0004096
LSAT_1_V5_GN_3_30001_novel01	219	noncoding	-0.335872
LSAT_1_V5_GN_3_30001_novel02	238	noncoding	-0.0004096
LSAT_1_V5_GN_8_44580_novel02	402	noncoding	-0.004096
LSAT_1_V5_GN_1_6421_novel01	247	noncoding	-0.0004096
LSAT_1_V5_GN_4_52761_novel01	407	noncoding	-0.1736704
LSAT_1_V5_GN_1_110081_novel01	241	noncoding	-0.0004096
LSAT_1_V5_GN_5_3101_novel01	228	noncoding	-0.0004096
LSAT_1_V5_GN_8_134220_novel02	1164	noncoding	-0.0004096
LSAT_1_V5_GN_6_21280_novel02	467	noncoding	-0.344064
LSAT_1_V5_GN_6_42540_novel02	277	noncoding	-0.14336
LSAT_1_V5_GN_6_84741_novel01	384	noncoding	-0.1523712
LSAT_1_V5_GN_5_65320_novel03	345	noncoding	-0.0843776
LSAT_1_V5_GN_5_123621_novel02	229	noncoding	-0.0004096
LSAT_1_V5_GN_5_123621_novel03	475	noncoding	-0.024576
LSAT_1_V5_GN_2_101681_novel01	659	noncoding	-0.094208
LSAT_1_V5_GN_7_89240_novel02	385	noncoding	-0.1191936
LSAT_1_V5_GN_7_89240_novel03	292	noncoding	-0.0004096
LSAT_1_V5_GN_7_17321_novel03	378	noncoding	-0.0004096
LSAT_1_V5_GN_4_15680_novel11	212	noncoding	-0.0004096
LSAT_1_V5_GN_5_132601_novel01	1411	noncoding	-0.0004096
LSAT_1_V5_GN_5_132601_novel02	287	noncoding	-0.0004096
LSAT_1_V5_GN_5_132601_novel03	358	noncoding	-0.0004096
LSAT_1_V5_GN_3_98820_novel01	220	noncoding	-0.0004096
LSAT_1_V5_GN_3_139861_novel01	243	noncoding	-0.0004096
LSAT_1_V5_GN_3_139861_novel03	295	noncoding	-0.0499712
LSAT_1_V5_GN_3_139861_novel04	237	noncoding	-0.0004096
LSAT_1_V5_GN_3_139861_novel06	212	noncoding	-0.0004096
LSAT_1_V5_GN_6_13001_novel03	238	noncoding	-0.0004096
LSAT_1_V5_GN_2_720_novel03	339	noncoding	-0.180224
LSAT_1_V5_GN_4_141681_novel03	278	noncoding	-0.0004096
LSAT_1_V5_GN_4_62980_novel01	295	noncoding	-0.116736
LSAT_1_V5_GN_3_14441_novel01	568	noncoding	-0.0299008
LSAT_1_V5_GN_4_75281_novel08	239	noncoding	-0.0004096
LSAT_1_V5_GN_8_114261_novel01	579	noncoding	-0.1499136
LSAT_1_V5_GN_5_6601_novel02	196	noncoding	-0.0004096
LSAT_1_V5_GN_0_8901_novel02	308	noncoding	-0.0004096
LSAT_1_V5_GN_4_31381_novel01	297	noncoding	-0.0643072
LSAT_1_V5_GN_3_67180_novel01	266	noncoding	-0.0004096
LSAT_1_V5_GN_3_55200_novel01	284	noncoding	-0.0004096
LSAT_1_V5_GN_3_55200_novel02	417	noncoding	-0.0516096
LSAT_1_V5_GN_1_22040_novel01	543	noncoding	-0.0004096
LSAT_1_V5_GN_4_116580_novel01	332	noncoding	-0.0688128
LSAT_1_V5_GN_5_67800_novel02	265	noncoding	-0.0004096
LSAT_1_V5_GN_8_82700_novel03	447	noncoding	-0.1667072
LSAT_1_V5_GN_8_82700_novel04	211	noncoding	-0.0004096
LSAT_1_V5_GN_2_44840_novel01	456	noncoding	-0.036864
LSAT_1_V5_GN_9_68160_novel02	1093	noncoding	-0.06144
LSAT_1_V5_GN_9_68160_novel03	256	noncoding	-0.0405504
LSAT_1_V5_GN_3_29321_novel01	308	noncoding	-0.0004096
LSAT_1_V5_GN_7_5861_novel03	294	noncoding	-0.1257472
LSAT_1_V5_GN_7_5861_novel04	507	noncoding	-0.0004096
LSAT_1_V5_GN_8_95040_novel02	1138	noncoding	-0.0393216
LSAT_1_V5_GN_5_179721_novel01	4375	noncoding	-0.0045056
LSAT_1_V5_GN_1_9001_novel01	223	noncoding	-0.0004096
LSAT_1_V5_GN_2_124481_novel01	289	noncoding	-0.0004096
LSAT_1_V5_GN_4_26780_novel03	364	noncoding	-0.0954368
LSAT_1_V5_GN_2_31840_novel01	3862	noncoding	-0.0036864
LSAT_1_V5_GN_5_16240_novel01	471	noncoding	-0.053248
LSAT_1_V5_GN_1_67260_novel01	347	noncoding	-0.06144
LSAT_1_V5_GN_4_176880_novel01	278	noncoding	-0.0004096
LSAT_1_V5_GN_1_15020_novel01	334	noncoding	-0.1138688
LSAT_1_V5_GN_6_20120_novel04	1194	noncoding	-0.024576
LSAT_1_V5_GN_6_52801_novel01	742	noncoding	-0.0004096
LSAT_1_V5_GN_8_7001_novel02	438	noncoding	-0.2347008
LSAT_1_V5_GN_8_7001_novel03	282	noncoding	-0.09216
LSAT_1_V5_GN_5_8221_novel01	575	noncoding	-0.045056
LSAT_1_V5_GN_4_176941_novel02	275	noncoding	-0.004096
LSAT_1_V5_GN_2_5761_novel04	193	noncoding	-0.12288
LSAT_1_V5_GN_2_5761_novel07	6163	noncoding	-0.01024
LSAT_1_V5_GN_2_5761_novel08	3756	noncoding	-0.01024
LSAT_1_V5_GN_1_120340_novel01	681	noncoding	-0.094208
LSAT_1_V5_GN_2_72681_novel02	296	noncoding	-0.0004096
LSAT_1_V5_GN_2_1920_novel04	325	noncoding	-0.0704512
LSAT_1_V5_GN_6_109560_novel22	206	noncoding	-0.0004096
LSAT_1_V5_GN_2_21441_novel01	365	noncoding	-0.1916928
LSAT_1_V5_GN_2_21441_novel02	244	noncoding	-0.0004096
LSAT_1_V5_GN_7_109861_novel03	282	noncoding	-0.0004096
LSAT_1_V5_GN_8_59200_novel01	338	noncoding	-0.053248
LSAT_1_V5_GN_8_59200_novel04	229	noncoding	-0.2523136
LSAT_1_V5_GN_0_5341_novel02	313	noncoding	-0.0004096
LSAT_1_V5_GN_4_122361_novel01	415	noncoding	-0.0004096
LSAT_1_V5_GN_8_45621_novel06	287	noncoding	-0.0004096
LSAT_1_V5_GN_5_110420_novel01	296	noncoding	-0.192512
LSAT_1_V5_GN_5_110420_novel02	260	noncoding	-0.0004096
LSAT_1_V5_GN_7_56340_novel02	689	noncoding	-0.1318912
LSAT_1_V5_GN_7_56340_novel04	215	noncoding	-0.0004096
LSAT_1_V5_GN_7_56340_novel05	220	noncoding	-0.0004096
LSAT_1_V5_GN_9_65120_novel01	273	noncoding	-0.167936
LSAT_1_V5_GN_4_100740_novel01	268	noncoding	-0.0004096
LSAT_1_V5_GN_3_34040_novel03	388	noncoding	-0.0905216
LSAT_1_V5_GN_5_185441.MRNA1-	11499	noncoding	-0.1073152
LSAT_1_V5_GN_5_185441_novel05	10178	noncoding	-0.110592
LSAT_1_V5_GN_5_185441_novel07	8910	noncoding	-0.1101824
LSAT_1_V5_GN_5_185441_novel08	9316	noncoding	-0.1093632
LSAT_1_V5_GN_5_185441_novel10	224	noncoding	-0.0004096
LSAT_1_V5_GN_5_185441_novel15	8620	noncoding	-0.1048576
LSAT_1_V5_GN_4_21881_novel02	395	noncoding	-0.079872
LSAT_1_V5_GN_4_152040_novel01	214	noncoding	-0.0004096
LSAT_1_V5_GN_3_23141_novel03	412	noncoding	-0.1019904
LSAT_1_V5_GN_4_167461_novel03	245	noncoding	-0.0004096
LSAT_1_V5_GN_7_33780_novel03	227	noncoding	-0.0004096
LSAT_1_V5_GN_2_5740_novel01	710	noncoding	-0.0012288
LSAT_1_V5_GN_6_58881_novel02	323	noncoding	-0.0004096
LSAT_1_V5_GN_2_131760_novel01	905	noncoding	-0.008192
LSAT_1_V5_GN_2_131760_novel03	819	noncoding	-0.0352256
LSAT_1_V5_GN_7_67240_novel01	295	noncoding	-0.0004096
LSAT_1_V5_GN_5_152520_novel01	507	noncoding	-0.0053248
LSAT_1_V5_GN_3_7621_novel01	403	noncoding	-0.0004096
LSAT_1_V5_GN_7_79260.MRNA1-	538	noncoding	-0.1564672
LSAT_1_V5_GN_4_13881_novel01	2572	noncoding	-0.151552
LSAT_1_V5_GN_8_81600_novel02	346	noncoding	-0.1437696
LSAT_1_V5_GN_1_53901_novel01	323	noncoding	-0.1921024
LSAT_1_V5_GN_7_108660_novel01	390	noncoding	-0.169984
LSAT_1_V5_GN_4_135460_novel01	583	noncoding	-0.221184
LSAT_1_V5_GN_4_135460_novel08	289	noncoding	-0.049152
LSAT_1_V5_GN_2_51640_novel01	1039	noncoding	-0.1216512
LSAT_1_V5_GN_1_33321_novel06	356	noncoding	-0.1380352
LSAT_1_V5_GN_7_34160_novel01	378	noncoding	-0.0897024
LSAT_1_V5_GN_5_113741_novel01	315	noncoding	-0.2306048
LSAT_1_V5_GN_1_31320_novel03	319	noncoding	-0.135168
LSAT_1_V5_GN_6_91180_novel02	205	noncoding	-0.0004096
LSAT_1_V5_GN_5_59000_novel01	303	noncoding	-0.0004096
LSAT_1_V5_GN_8_61340_novel02	357	noncoding	-0.04096
LSAT_1_V5_GN_4_103400_novel09	495	noncoding	-0.3067904
LSAT_1_V5_GN_4_103400_novel10	448	noncoding	-0.344064
LSAT_1_V5_GN_4_137601_novel02	254	noncoding	-0.2060288
LSAT_1_V5_GN_6_97140_novel02	252	noncoding	-0.0004096
LSAT_1_V5_GN_6_37901_novel01	431	noncoding	-0.0294912
LSAT_1_V5_GN_5_159481_novel01	273	noncoding	-0.0004096
LSAT_1_V5_GN_4_34921_novel01	212	noncoding	-0.0004096
LSAT_1_V5_GN_1_55500_novel05	636	noncoding	-0.024576
LSAT_1_V5_GN_4_95221_novel01	281	noncoding	-0.0004096
LSAT_1_V5_GN_4_95221_novel02	671	noncoding	-0.0270336
LSAT_1_V5_GN_4_95221_novel03	250	noncoding	-0.1818624
LSAT_1_V5_GN_4_88641_novel03	301	noncoding	-0.016384
LSAT_1_V5_GN_2_82701_novel05	260	noncoding	-0.0004096
LSAT_1_V5_GN_5_95460_novel05	229	noncoding	-0.0720896
LSAT_1_V5_GN_4_134440_novel05	520	noncoding	-0.0581632
LSAT_1_V5_GN_9_31521_novel02	461	noncoding	-0.1241088
LSAT_1_V5_GN_1_34040_novel06	286	noncoding	-0.0004096
LSAT_1_V5_GN_8_35440_novel03	646	noncoding	-0.0794624
LSAT_1_V5_GN_8_2800_novel01	262	noncoding	-0.0004096
LSAT_1_V5_GN_5_67340_novel01	985	noncoding	-0.04096
LSAT_1_V5_GN_5_67340_novel02	405	noncoding	-0.049152
LSAT_1_V5_GN_6_26280_novel01	404	noncoding	-0.0811008
LSAT_1_V5_GN_8_14420_novel02	238	noncoding	-0.0004096
LSAT_1_V5_GN_9_108160_novel02	458	noncoding	-0.04096
LSAT_1_V5_GN_4_22040_novel03	227	noncoding	-0.0004096
LSAT_1_V5_GN_9_102580_novel02	212	noncoding	-0.0004096
LSAT_1_V5_GN_7_16000_novel03	237	noncoding	-0.0004096
LSAT_1_V5_GN_6_65280_novel01	237	noncoding	-0.0004096
LSAT_1_V5_GN_4_154021_novel01	1630	noncoding	-0.004096
LSAT_1_V5_GN_4_154021_novel02	1287	noncoding	-0.004096
LSAT_1_V5_GN_4_154021_novel03	1264	noncoding	-0.004096
LSAT_1_V5_GN_3_12501_novel02	219	noncoding	-0.0004096
LSAT_1_V5_GN_6_79821_novel01	1281	noncoding	-0.094208
LSAT_1_V5_GN_6_79821_novel02	234	noncoding	-0.0004096
LSAT_1_V5_GN_6_79821_novel03	1338	noncoding	-0.094208
LSAT_1_V5_GN_6_79821_novel04	1153	noncoding	-0.094208
LSAT_1_V5_GN_8_117861_novel03	453	noncoding	-0.0004096
LSAT_1_V5_GN_8_36901_novel05	318	noncoding	-0.0004096
LSAT_1_V5_GN_8_9141.MRNA1-	268	noncoding	-0.016384
LSAT_1_V5_GN_8_9141_novel01	314	noncoding	-0.2445312
LSAT_1_V5_GN_8_132741_novel02	362	noncoding	-0.0004096
LSAT_1_V5_GN_4_132341_novel01	304	noncoding	-0.249856
LSAT_1_V5_GN_7_24501_novel01	486	noncoding	-0.0311296
LSAT_1_V5_GN_9_119760_novel02	307	noncoding	-0.0004096
LSAT_1_V5_GN_5_861_novel01	357	noncoding	-0.0004096
LSAT_1_V5_GN_5_861_novel03	552	noncoding	-0.0180224
LSAT_1_V5_GN_7_79760_novel02	507	noncoding	-0.069632
LSAT_1_V5_GN_7_79760_novel03	1089	noncoding	-0.004096
LSAT_1_V5_GN_7_35900.MRNA1-	559	noncoding	-0.0167936
LSAT_1_V5_GN_9_22920_novel05	404	noncoding	-0.331776
LSAT_1_V5_GN_1_1800_novel02	286	noncoding	-0.0253952
LSAT_1_V5_GN_4_171521_novel01	265	noncoding	-0.0004096
LSAT_1_V5_GN_5_169660_novel01	220	noncoding	-0.0004096
LSAT_1_V5_GN_9_113941_novel02	537	noncoding	-0.016384
LSAT_1_V5_GN_9_113941_novel03	222	noncoding	-0.0155648
LSAT_1_V5_GN_7_102800_novel02	303	noncoding	-0.0004096
LSAT_1_V5_GN_1_3200_novel01	273	noncoding	-0.0004096
LSAT_1_V5_GN_4_83541_novel01	246	noncoding	-0.0618496
LSAT_1_V5_GN_2_62881_novel01	513	noncoding	-0.1384448
LSAT_1_V5_GN_2_62881_novel02	264	noncoding	-0.016384
LSAT_1_V5_GN_3_31500_novel02	330	noncoding	-0.1478656
LSAT_1_V5_GN_9_77320_novel03	593	noncoding	-0.1507328
LSAT_1_V5_GN_9_77320_novel04	290	noncoding	-0.0004096
LSAT_1_V5_GN_9_35920_novel01	380	noncoding	-0.0192512
LSAT_1_V5_GN_9_15261_novel02	300	noncoding	-0.0004096
LSAT_1_V5_GN_9_15261_novel03	215	noncoding	-0.0004096
LSAT_1_V5_GN_5_125020_novel01	329	noncoding	-0.1335296
LSAT_1_V5_GN_3_35581_novel06	213	noncoding	-0.0004096
LSAT_1_V5_GN_1_77921_novel02	238	noncoding	-0.0004096
LSAT_1_V5_GN_3_90240_novel01	313	noncoding	-0.024576
LSAT_1_V5_GN_5_187441_novel01	758	noncoding	-0.0401408
LSAT_1_V5_GN_8_80041_novel03	253	noncoding	-0.0004096
LSAT_1_V5_GN_2_72540_novel03	224	noncoding	-0.176128
LSAT_1_V5_GN_2_72540_novel05	593	noncoding	-0.028672
LSAT_1_V5_GN_1_9760_novel01	303	noncoding	-0.0512
LSAT_1_V5_GN_5_51821_novel01	369	noncoding	-0.0004096
LSAT_1_V5_GN_8_166560_novel01	404	noncoding	-0.0643072
LSAT_1_V5_GN_8_166560_novel03	507	noncoding	-0.036864
LSAT_1_V5_GN_8_166560_novel04	499	noncoding	-0.090112
LSAT_1_V5_GN_8_166560_novel05	1145	noncoding	-0.004096
LSAT_1_V5_GN_9_83640_novel01	241	noncoding	-0.0004096
LSAT_1_V5_GN_2_115420_novel01	4267	noncoding	-0.065536
LSAT_1_V5_GN_2_115420_novel02	2087	noncoding	-0.0167936
LSAT_1_V5_GN_2_115420_novel03	3634	noncoding	-0.036864
LSAT_1_V5_GN_2_115420_novel04	3981	noncoding	-0.028672
LSAT_1_V5_GN_2_115420_novel05	2110	noncoding	-0.012288
LSAT_1_V5_GN_5_21300_novel01	330	noncoding	-0.0004096
LSAT_1_V5_GN_5_21300_novel02	400	noncoding	-0.2654208
LSAT_1_V5_GN_5_21300_novel06	393	noncoding	-0.2326528
LSAT_1_V5_GN_4_94241_novel01	206	noncoding	-0.0684032
LSAT_1_V5_GN_1_40241_novel02	260	noncoding	-0.0004096
LSAT_1_V5_GN_9_6000_novel02	215	noncoding	-0.0004096
LSAT_1_V5_GN_9_6000_novel03	317	noncoding	-0.0589824
LSAT_1_V5_GN_6_59860_novel02	202	noncoding	-0.0004096
LSAT_1_V5_GN_5_72880_novel01	227	noncoding	-0.0004096
LSAT_1_V5_GN_2_63620_novel02	219	noncoding	-0.0004096
LSAT_1_V5_GN_7_4420_novel02	212	noncoding	-0.0004096
LSAT_1_V5_GN_1_17201_novel02	245	noncoding	-0.0004096
LSAT_1_V5_GN_1_96161_novel04	351	noncoding	-0.016384
LSAT_1_V5_GN_4_2860_novel05	264	noncoding	-0.0004096
LSAT_1_V5_GN_9_3680_novel03	217	noncoding	-0.0004096
LSAT_1_V5_GN_3_27981_novel02	212	noncoding	-0.2134016
LSAT_1_V5_GN_4_67220_novel04	1054	noncoding	-0.217088
LSAT_1_V5_GN_9_81901_novel18	451	noncoding	-0.126976
LSAT_1_V5_GN_9_81901_novel21	328	noncoding	-0.0331776
LSAT_1_V5_GN_6_17720_novel01	269	noncoding	-0.126976
LSAT_1_V5_GN_2_130620_novel04	396	noncoding	-0.0380928
LSAT_1_V5_GN_2_130620_novel05	232	noncoding	-0.0004096
LSAT_1_V5_GN_5_187500_novel02	330	noncoding	-0.0294912
LSAT_1_V5_GN_7_93960_novel01	251	noncoding	-0.0004096
LSAT_1_V5_GN_2_93681_novel03	205	noncoding	-0.0004096
LSAT_1_V5_GN_7_16340_novel03	384	noncoding	-0.0004096
LSAT_1_V5_GN_9_29420_novel01	4246	noncoding	-0.0274432
LSAT_1_V5_GN_9_29420_novel02	2806	noncoding	-0.0196608
LSAT_1_V5_GN_9_29420_novel03	276	noncoding	-0.086016
LSAT_1_V5_GN_5_21580_novel05	437	noncoding	-0.024576
LSAT_1_V5_GN_5_21580_novel06	219	noncoding	-0.0004096
LSAT_1_V5_GN_5_21580_novel07	204	noncoding	-0.0004096
LSAT_1_V5_GN_5_181100_novel05	298	noncoding	-0.0004096
LSAT_1_V5_GN_8_23521_novel01	298	noncoding	-0.1593344
LSAT_1_V5_GN_1_27061_novel12	8769	noncoding	-0.098304
LSAT_1_V5_GN_4_41300_novel01	535	noncoding	-0.2428928
LSAT_1_V5_GN_7_110980_novel01	283	noncoding	-0.0004096
LSAT_1_V5_GN_9_56781_novel09	3536	noncoding	-0.0229376
LSAT_1_V5_GN_9_56781_novel11	205	noncoding	-0.0196608
LSAT_1_V5_GN_8_86100_novel01	289	noncoding	-0.0708608
LSAT_1_V5_GN_5_97600_novel03	228	noncoding	-0.06144
LSAT_1_V5_GN_4_10660_novel01	268	noncoding	-0.1073152
LSAT_1_V5_GN_4_89040_novel04	335	noncoding	-0.1011712
LSAT_1_V5_GN_3_24081_novel03	364	noncoding	-0.1118208
LSAT_1_V5_GN_3_24081_novel08	365	noncoding	-0.2195456
LSAT_1_V5_GN_3_122520_novel01	204	noncoding	-0.0004096
LSAT_1_V5_GN_2_73601_novel06	221	noncoding	-0.0004096
LSAT_1_V5_GN_6_112361_novel01	220	noncoding	-0.0724992
LSAT_1_V5_GN_8_87660_novel03	402	noncoding	-0.0004096
LSAT_1_V5_GN_4_9420_novel01	244	noncoding	-0.0004096
LSAT_1_V5_GN_5_66800_novel01	279	noncoding	-0.0241664
LSAT_1_V5_GN_2_111181_novel01	272	noncoding	-0.2551808
LSAT_1_V5_GN_2_111181_novel02	222	noncoding	-0.0004096
LSAT_1_V5_GN_9_71381_novel01	298	noncoding	-0.049152
LSAT_1_V5_GN_3_88120_novel02	295	noncoding	-0.0004096
LSAT_1_V5_GN_9_19481_novel03	862	noncoding	-0.3084288
LSAT_1_V5_GN_9_19481_novel04	301	noncoding	-0.3735552
LSAT_1_V5_GN_9_85400_novel02	331	noncoding	-0.0069632
LSAT_1_V5_GN_6_96361_novel01	304	noncoding	-0.12288
LSAT_1_V5_GN_4_31880_novel01	245	noncoding	-0.0004096
LSAT_1_V5_GN_8_50060_novel03	583	noncoding	-0.0188416
LSAT_1_V5_GN_2_20561_novel04	415	noncoding	-0.192512
LSAT_1_V5_GN_2_81581_novel01	450	noncoding	-0.2076672
LSAT_1_V5_GN_2_81581_novel02	200	noncoding	-0.0004096
LSAT_1_V5_GN_2_81581_novel03	327	noncoding	-0.0004096
LSAT_1_V5_GN_1_67281_novel01	248	noncoding	-0.0004096
LSAT_1_V5_GN_5_80620_novel01	320	noncoding	-0.01024
LSAT_1_V5_GN_4_67740_novel01	266	noncoding	-0.0004096
LSAT_1_V5_GN_9_84301_novel01	297	noncoding	-0.2842624
LSAT_1_V5_GN_8_95100_novel01	524	noncoding	-0.393216
LSAT_1_V5_GN_4_88821_novel01	332	noncoding	-0.210944
LSAT_1_V5_GN_7_39601_novel01	266	noncoding	-0.0004096
LSAT_1_V5_GN_8_137481_novel01	315	noncoding	-0.0004096
LSAT_1_V5_GN_5_24841_novel01	245	noncoding	-0.1470464
LSAT_1_V5_GN_3_72820_novel01	324	noncoding	-0.0446464
LSAT_1_V5_GN_4_60620_novel01	532	noncoding	-0.2093056
LSAT_1_V5_GN_8_19881_novel03	900	noncoding	-0.059392
LSAT_1_V5_GN_8_64360_novel01	1732	noncoding	-0.0217088
LSAT_1_V5_GN_6_87881_novel01	364	noncoding	-0.1298432
LSAT_1_V5_GN_5_14440_novel02	256	noncoding	-0.1048576
LSAT_1_V5_GN_7_50020_novel01	707	noncoding	-0.036864
LSAT_1_V5_GN_7_50020_novel02	1016	noncoding	-0.311296
LSAT_1_V5_GN_7_50020_novel03	287	noncoding	-0.0004096
LSAT_1_V5_GN_5_146261_novel01	278	noncoding	-0.0004096
LSAT_1_V5_GN_9_86081_novel02	224	noncoding	-0.0004096
LSAT_1_V5_GN_3_77600.MRNA1-	681	noncoding	-0.02048
LSAT_1_V5_GN_9_47961_novel04	209	noncoding	-0.0004096
LSAT_1_V5_GN_9_47961_novel10	313	noncoding	-0.135168
LSAT_1_V5_GN_1_68481_novel01	350	noncoding	-0.0004096
LSAT_1_V5_GN_1_62721_novel05	290	noncoding	-0.2527232
LSAT_1_V5_GN_5_155541_novel02	1118	noncoding	-0.012288
LSAT_1_V5_GN_6_29761_novel01	268	noncoding	-0.1916928
LSAT_1_V5_GN_9_107220_novel02	229	noncoding	-0.008192
LSAT_1_V5_GN_9_107220_novel05	203	noncoding	-0.241664
LSAT_1_V5_GN_1_22481_novel01	238	noncoding	-0.077824
LSAT_1_V5_GN_9_118320_novel01	551	noncoding	-0.1695744
LSAT_1_V5_GN_9_30000_novel02	367	noncoding	-0.1671168
LSAT_1_V5_GN_9_43240_novel02	504	noncoding	-0.0335872
LSAT_1_V5_GN_9_43240_novel03	210	noncoding	-0.0004096
LSAT_1_V5_GN_4_37541_novel01	233	noncoding	-0.0004096
LSAT_1_V5_GN_6_78620_novel03	399	noncoding	-0.3629056
LSAT_1_V5_GN_3_26540_novel01	709	noncoding	-0.049152
LSAT_1_V5_GN_5_33661_novel01	434	noncoding	-0.1015808
LSAT_1_V5_GN_7_18380_novel04	322	noncoding	-0.108544
LSAT_1_V5_GN_9_100960_novel02	222	noncoding	-0.0004096
LSAT_1_V5_GN_6_15201_novel01	223	noncoding	-0.0004096
LSAT_1_V5_GN_5_119261_novel02	219	noncoding	-0.0004096
LSAT_1_V5_GN_5_26121_novel02	213	noncoding	-0.0004096
LSAT_1_V5_GN_9_85121_novel01	273	noncoding	-0.0835584
LSAT_1_V5_GN_1_33780_novel04	443	noncoding	-0.0663552
LSAT_1_V5_GN_2_135961_novel01	394	noncoding	-0.0004096
LSAT_1_V5_GN_2_135961_novel04	282	noncoding	-0.0004096
LSAT_1_V5_GN_5_124321_novel01	307	noncoding	-0.032768
LSAT_1_V5_GN_7_31981_novel12	265	noncoding	-0.116736
LSAT_1_V5_GN_3_102560_novel05	3680	noncoding	-0.0090112
LSAT_1_V5_GN_3_102560_novel06	2968	noncoding	-0.0004096
LSAT_1_V5_GN_3_102560_novel07	207	noncoding	-0.0004096
LSAT_1_V5_GN_3_102560_novel08	2309	noncoding	-0.0004096
LSAT_1_V5_GN_3_102560_novel09	3367	noncoding	-0.059392
LSAT_1_V5_GN_3_102560_novel16	3255	noncoding	-0.0376832
LSAT_1_V5_GN_3_102560_novel17	4324	noncoding	-0.0090112
LSAT_1_V5_GN_3_102560_novel19	666	noncoding	-0.004096
LSAT_1_V5_GN_3_102560_novel23	1684	noncoding	-0.004096
LSAT_1_V5_GN_3_102560_novel25	1127	noncoding	-0.004096
LSAT_1_V5_GN_4_51721_novel01	221	noncoding	-0.045056
LSAT_1_V5_GN_7_114181_novel03	341	noncoding	-0.157696
LSAT_1_V5_GN_9_16260_novel01	318	noncoding	-0.0937984
LSAT_1_V5_GN_8_99721_novel06	230	noncoding	-0.0004096
LSAT_1_V5_GN_5_4500_novel01	556	noncoding	-0.200704
LSAT_1_V5_GN_9_13560_novel02	294	noncoding	-0.2121728
LSAT_1_V5_GN_3_64740_novel03	235	noncoding	-0.0004096
LSAT_1_V5_GN_3_20541_novel02	461	noncoding	-0.104448
LSAT_1_V5_GN_9_90400_novel01	231	noncoding	-0.0004096
LSAT_1_V5_GN_9_90400_novel02	227	noncoding	-0.0004096
LSAT_1_V5_GN_4_184641_novel01	337	noncoding	-0.0004096
LSAT_1_V5_GN_4_183520_novel01	304	noncoding	-0.1732608
LSAT_1_V5_GN_5_117520_novel05	367	noncoding	-0.043008
LSAT_1_V5_GN_9_54401_novel02	289	noncoding	-0.217088
LSAT_1_V5_GN_9_54401_novel03	320	noncoding	-0.0004096
LSAT_1_V5_GN_4_26220_novel02	245	noncoding	-0.0004096
LSAT_1_V5_GN_2_58660_novel02	2463	noncoding	-0.139264
LSAT_1_V5_GN_2_58660_novel03	552	noncoding	-0.1470464
LSAT_1_V5_GN_6_66261_novel03	343	noncoding	-0.0536576
LSAT_1_V5_GN_9_96860_novel01	237	noncoding	-0.0004096
LSAT_1_V5_GN_6_70541_novel14	482	noncoding	-0.0004096
LSAT_1_V5_GN_6_84020_novel02	374	noncoding	-0.438272
LSAT_1_V5_GN_1_124100_novel02	636	noncoding	-0.294912
LSAT_1_V5_GN_6_55560_novel03	221	noncoding	-0.0004096
LSAT_1_V5_GN_3_76721_novel02	346	noncoding	-0.208896
LSAT_1_V5_GN_5_144181_novel02	479	noncoding	-0.0106496
LSAT_1_V5_GN_5_144181_novel04	327	noncoding	-0.053248
LSAT_1_V5_GN_5_144181_novel05	502	noncoding	-0.14336
LSAT_1_V5_GN_9_25401.MRNA1-	820	noncoding	-0.0217088
LSAT_1_V5_GN_9_25401_novel01	708	noncoding	-0.0262144
LSAT_1_V5_GN_4_116601_novel01	786	noncoding	-0.0077824
LSAT_1_V5_GN_4_116601_novel02	371	noncoding	-0.135168
LSAT_1_V5_GN_1_29040_novel02	356	noncoding	-0.0004096
LSAT_1_V5_GN_6_59340_novel02	8289	noncoding	-0.075776
LSAT_1_V5_GN_6_59340_novel05	8144	noncoding	-0.0761856
LSAT_1_V5_GN_6_59340_novel06	8205	noncoding	-0.063488
LSAT_1_V5_GN_6_110881_novel01	421	noncoding	-0.073728
LSAT_1_V5_GN_1_13741_novel03	404	noncoding	-0.0004096
LSAT_1_V5_GN_4_77881_novel01	310	noncoding	-0.073728
LSAT_1_V5_GN_8_64840_novel03	401	noncoding	-0.2289664
LSAT_1_V5_GN_8_85260_novel02	324	noncoding	-0.0004096
LSAT_1_V5_GN_8_85260_novel04	350	noncoding	-0.0004096
LSAT_1_V5_GN_2_60700_novel01	353	noncoding	-0.0004096
LSAT_1_V5_GN_3_6660_novel04	295	noncoding	-0.0270336
LSAT_1_V5_GN_3_140821_novel03	337	noncoding	-0.3637248
LSAT_1_V5_GN_2_85000_novel01	440	noncoding	-0.1056768
LSAT_1_V5_GN_3_103521_novel06	228	noncoding	-0.0004096
LSAT_1_V5_GN_6_42601_novel04	364	noncoding	-0.1048576
LSAT_1_V5_GN_9_48000_novel01	294	noncoding	-0.172032
LSAT_1_V5_GN_9_48000_novel02	234	noncoding	-0.0004096
LSAT_1_V5_GN_1_75221_novel01	292	noncoding	-0.0004096
LSAT_1_V5_GN_2_29841_novel02	345	noncoding	-0.0004096
LSAT_1_V5_GN_8_61661_novel01	201	noncoding	-0.0004096
LSAT_1_V5_GN_9_73441_novel01	410	noncoding	-0.206848
LSAT_1_V5_GN_5_163881_novel04	448	noncoding	-0.0897024
LSAT_1_V5_GN_6_83921_novel02	210	noncoding	-0.0004096
LSAT_1_V5_GN_5_94621_novel01	223	noncoding	-0.0004096
LSAT_1_V5_GN_3_37980_novel01	619	noncoding	-0.0004096
LSAT_1_V5_GN_3_134960_novel02	263	noncoding	-0.0663552
LSAT_1_V5_GN_9_14361.MRNA1-	328	noncoding	-0.086016
LSAT_1_V5_GN_1_41500_novel01	242	noncoding	-0.0004096
LSAT_1_V5_GN_2_96961_novel05	267	noncoding	-0.1605632
LSAT_1_V5_GN_8_110480_novel03	309	noncoding	-0.1024
LSAT_1_V5_GN_8_110480_novel04	209	noncoding	-0.0004096
LSAT_1_V5_GN_4_185301_novel01	237	noncoding	-0.069632
LSAT_1_V5_GN_5_116940_novel01	316	noncoding	-0.139264
LSAT_1_V5_GN_4_2920_novel01	735	noncoding	-0.0032768
LSAT_1_V5_GN_6_48240_novel02	389	noncoding	-0.1757184
LSAT_1_V5_GN_4_106160_novel08	414	noncoding	-0.0364544
LSAT_1_V5_GN_4_106160_novel09	203	noncoding	-0.0004096
LSAT_1_V5_GN_2_95261_novel05	255	noncoding	-0.0004096
LSAT_1_V5_GN_9_116041_novel04	428	noncoding	-0.0004096
LSAT_1_V5_GN_6_42140_novel02	485	noncoding	-0.2048
LSAT_1_V5_GN_6_42140_novel09	610	noncoding	-0.0970752
LSAT_1_V5_GN_5_175381_novel03	297	noncoding	-0.135168
LSAT_1_V5_GN_9_2021_novel01	292	noncoding	-0.0004096
LSAT_1_V5_GN_7_56240_novel02	339	noncoding	-0.0004096
LSAT_1_V5_GN_6_9541_novel01	241	noncoding	-0.0004096
LSAT_1_V5_GN_6_18120_novel05	319	noncoding	-0.0991232
LSAT_1_V5_GN_1_70780_novel01	212	noncoding	-0.0004096
LSAT_1_V5_GN_1_70780_novel04	239	noncoding	-0.0004096
LSAT_1_V5_GN_9_104481_novel01	228	noncoding	-0.0004096
LSAT_1_V5_GN_6_25060_novel01	261	noncoding	-0.075776
LSAT_1_V5_GN_4_5661_novel03	419	noncoding	-0.1425408
LSAT_1_V5_GN_9_122380_novel01	203	noncoding	-0.0004096
LSAT_1_V5_GN_9_122380_novel03	266	noncoding	-0.098304
LSAT_1_V5_GN_3_51960_novel03	223	noncoding	-0.0004096
LSAT_1_V5_GN_5_34021_novel01	228	noncoding	-0.0004096
LSAT_1_V5_GN_5_34021_novel02	263	noncoding	-0.0004096
LSAT_1_V5_GN_2_3141_novel01	482	noncoding	-0.0036864
LSAT_1_V5_GN_1_91301_novel03	388	noncoding	-0.0106496
LSAT_1_V5_GN_6_74320_novel01	201	noncoding	-0.0004096
LSAT_1_V5_GN_8_151920_novel01	330	noncoding	-0.12288
LSAT_1_V5_GN_4_50661_novel01	271	noncoding	-0.1916928
LSAT_1_V5_GN_2_48320_novel02	225	noncoding	-0.0004096
LSAT_1_V5_GN_8_120760_novel01	352	noncoding	-0.0004096
LSAT_1_V5_GN_5_188801_novel02	512	noncoding	-0.2064384
LSAT_1_V5_GN_1_24481_novel01	546	noncoding	-0.032768
LSAT_1_V5_GN_8_94740_novel02	528	noncoding	-0.0004096
LSAT_1_V5_GN_3_6741_novel01	335	noncoding	-0.0991232
LSAT_1_V5_GN_6_105780_novel02	864	noncoding	-0.0212992
LSAT_1_V5_GN_6_105780_novel03	267	noncoding	-0.0004096
LSAT_1_V5_GN_4_5001_novel01	280	noncoding	-0.0004096
LSAT_1_V5_GN_5_118080_novel03	328	noncoding	-0.0004096
LSAT_1_V5_GN_8_79181_novel01	240	noncoding	-0.0380928
LSAT_1_V5_GN_8_79181_novel02	308	noncoding	-0.0004096
LSAT_1_V5_GN_5_155361.MRNA1-	570	noncoding	-0.02048
LSAT_1_V5_GN_5_155361_novel01	235	noncoding	-0.069632
LSAT_1_V5_GN_5_53600_novel02	379	noncoding	-0.098304
LSAT_1_V5_GN_5_182781_novel01	296	noncoding	-0.1662976
LSAT_1_V5_GN_3_44100_novel01	481	noncoding	-0.0536576
LSAT_1_V5_GN_3_106581_novel03	910	noncoding	-0.516096
LSAT_1_V5_GN_3_106581_novel04	267	noncoding	-0.610304
LSAT_1_V5_GN_6_11320_novel07	196	noncoding	-0.1171456
LSAT_1_V5_GN_5_95800_novel03	439	noncoding	-0.0098304
LSAT_1_V5_GN_9_59180_novel02	278	noncoding	-0.0004096
LSAT_1_V5_GN_4_146800_novel02	207	noncoding	-0.0004096
LSAT_1_V5_GN_7_87060_novel09	331	noncoding	-0.0004096
LSAT_1_V5_GN_3_107201_novel01	412	noncoding	-0.0974848
LSAT_1_V5_GN_2_131821_novel01	242	noncoding	-0.0004096
LSAT_1_V5_GN_1_19301_novel01	437	noncoding	-0.045056
LSAT_1_V5_GN_9_110121_novel32	344	noncoding	-0.065536
LSAT_1_V5_GN_9_110121_novel33	329	noncoding	-0.0004096
LSAT_1_V5_GN_4_150760_novel03	224	noncoding	-0.1650688
LSAT_1_V5_GN_1_124800_novel03	364	noncoding	-0.1732608
LSAT_1_V5_GN_6_37921_novel02	414	noncoding	-0.049152
LSAT_1_V5_GN_6_5441_novel06	449	noncoding	-0.0925696
LSAT_1_V5_GN_4_5360_novel02	374	noncoding	-0.0974848
LSAT_1_V5_GN_9_80141_novel02	227	noncoding	-0.233472
LSAT_1_V5_GN_5_141721_novel01	714	noncoding	-0.0700416
LSAT_1_V5_GN_5_70261_novel01	490	noncoding	-0.0364544
LSAT_1_V5_GN_9_41341_novel02	362	noncoding	-0.02048
LSAT_1_V5_GN_5_110160_novel01	305	noncoding	-0.0004096
LSAT_1_V5_GN_4_183080_novel03	358	noncoding	-0.1609728
LSAT_1_V5_GN_4_183080_novel04	266	noncoding	-0.0004096
LSAT_1_V5_GN_2_62900_novel01	230	noncoding	-0.0536576
LSAT_1_V5_GN_4_74020_novel02	330	noncoding	-0.0004096
LSAT_1_V5_GN_1_101600_novel40	773	noncoding	-0.008192
LSAT_1_V5_GN_5_1881_novel02	217	noncoding	-0.0004096
LSAT_1_V5_GN_4_110620_novel01	281	noncoding	-0.0004096
LSAT_1_V5_GN_4_110620_novel03	418	noncoding	-0.1142784
LSAT_1_V5_GN_5_134441_novel03	298	noncoding	-0.2371584
LSAT_1_V5_GN_9_123541_novel03	222	noncoding	-0.149504
LSAT_1_V5_GN_3_10880_novel06	248	noncoding	-0.1773568
LSAT_1_V5_GN_5_17220_novel01	234	noncoding	-0.0004096
LSAT_1_V5_GN_6_117460_novel01	337	noncoding	-0.17408
LSAT_1_V5_GN_6_117460_novel02	290	noncoding	-0.212992
LSAT_1_V5_GN_6_17681_novel01	612	noncoding	-0.0004096
LSAT_1_V5_GN_3_121560_novel03	401	noncoding	-0.0606208
LSAT_1_V5_GN_1_55960_novel01	1275	noncoding	-0.114688
LSAT_1_V5_GN_8_114181_novel03	325	noncoding	-0.1036288
LSAT_1_V5_GN_1_7820_novel01	234	noncoding	-0.0004096
LSAT_1_V5_GN_7_64921_novel01	351	noncoding	-0.1957888
LSAT_1_V5_GN_4_15480_novel08	372	noncoding	-0.192512
LSAT_1_V5_GN_4_71740_novel01	296	noncoding	-0.0004096
LSAT_1_V5_GN_7_92541_novel01	351	noncoding	-0.2236416
LSAT_1_V5_GN_0_7361_novel02	348	noncoding	-0.1957888
LSAT_1_V5_GN_3_25221_novel01	303	noncoding	-0.0004096
LSAT_1_V5_GN_5_71601_novel04	264	noncoding	-0.0004096
LSAT_1_V5_GN_7_34321_novel04	696	noncoding	-0.098304
LSAT_1_V5_GN_7_47621_novel01	515	noncoding	-0.0540672
LSAT_1_V5_GN_7_47621_novel02	221	noncoding	-0.0004096
LSAT_1_V5_GN_1_64020_novel02	347	noncoding	-0.06144
LSAT_1_V5_GN_5_93021_novel02	234	noncoding	-0.0004096
LSAT_1_V5_GN_9_9661_novel02	236	noncoding	-0.2551808
LSAT_1_V5_GN_2_64281_novel01	335	noncoding	-0.032768
LSAT_1_V5_GN_2_73961_novel01	2322	noncoding	-0.0888832
LSAT_1_V5_GN_2_73961_novel02	482	noncoding	-0.0888832
LSAT_1_V5_GN_2_73961_novel08	328	noncoding	-0.0004096
LSAT_1_V5_GN_2_73961_novel11	439	noncoding	-0.0376832
LSAT_1_V5_GN_3_95981_novel01	291	noncoding	-0.0004096
LSAT_1_V5_GN_5_154240_novel01	402	noncoding	-0.0004096
LSAT_1_V5_GN_7_106320_novel01	277	noncoding	-0.0004096
LSAT_1_V5_GN_7_91800_novel05	213	noncoding	-0.0004096
LSAT_1_V5_GN_3_22660_novel01	262	noncoding	-0.0004096
LSAT_1_V5_GN_6_401_novel01	419	noncoding	-0.3985408
LSAT_1_V5_GN_6_401_novel02	347	noncoding	-0.004096
LSAT_1_V5_GN_1_3980_novel01	383	noncoding	-0.1523712
LSAT_1_V5_GN_3_101980_novel10	219	noncoding	-0.0004096
LSAT_1_V5_GN_4_95601_novel02	234	noncoding	-0.0004096
LSAT_1_V5_GN_1_75080_novel02	349	noncoding	-0.032768
LSAT_1_V5_GN_5_168880_novel02	212	noncoding	-0.0004096
LSAT_1_V5_GN_4_49221_novel03	285	noncoding	-0.0479232
LSAT_1_V5_GN_1_17620_novel02	221	noncoding	-0.0004096
LSAT_1_V5_GN_1_76480_novel01	373	noncoding	-0.0004096
LSAT_1_V5_GN_9_48781_novel02	293	noncoding	-0.12288
LSAT_1_V5_GN_2_21060_novel01	367	noncoding	-0.0004096
LSAT_1_V5_GN_3_55860_novel03	308	noncoding	-0.0774144
LSAT_1_V5_GN_3_55860_novel04	898	noncoding	-0.026624
LSAT_1_V5_GN_4_34121_novel02	397	noncoding	-0.1150976
LSAT_1_V5_GN_5_23541_novel01	336	noncoding	-0.2637824
LSAT_1_V5_GN_8_37441_novel05	410	noncoding	-0.0004096
LSAT_1_V5_GN_6_47501_novel03	472	noncoding	-0.0004096
LSAT_1_V5_GN_1_104961_novel01	500	noncoding	-0.004096
LSAT_1_V5_GN_4_150921_novel02	290	noncoding	-0.0004096
LSAT_1_V5_GN_4_150921_novel03	387	noncoding	-0.0512
LSAT_1_V5_GN_4_150921_novel05	354	noncoding	-0.169984
LSAT_1_V5_GN_2_103761_novel02	291	noncoding	-0.1171456
LSAT_1_V5_GN_7_58180_novel01	364	noncoding	-0.0004096
LSAT_1_V5_GN_3_88380_novel01	324	noncoding	-0.0978944
LSAT_1_V5_GN_4_143361_novel01	405	noncoding	-0.258048
LSAT_1_V5_GN_6_92481_novel01	256	noncoding	-0.159744
LSAT_1_V5_GN_1_37961_novel01	461	noncoding	-0.0458752
LSAT_1_V5_GN_8_31441_novel01	563	noncoding	-0.131072
LSAT_1_V5_GN_2_57620_novel06	319	noncoding	-0.0004096
LSAT_1_V5_GN_1_28920_novel01	215	noncoding	-0.0004096
LSAT_1_V5_GN_4_144881_novel01	509	noncoding	-0.1118208
LSAT_1_V5_GN_1_2740_novel01	1533	noncoding	-0.028672
LSAT_1_V5_GN_1_2740_novel02	818	noncoding	-0.028672
LSAT_1_V5_GN_1_2740_novel03	415	noncoding	-0.135168
LSAT_1_V5_GN_8_154661_novel04	348	noncoding	-0.1703936
LSAT_1_V5_GN_8_154661_novel05	214	noncoding	-0.0004096
LSAT_1_V5_GN_9_124660_novel01	488	noncoding	-0.178176
LSAT_1_V5_GN_6_3021_novel01	307	noncoding	-0.0004096
LSAT_1_V5_GN_5_128820_novel01	378	noncoding	-0.0434176
LSAT_1_V5_GN_7_75821_novel02	594	noncoding	-0.038912
LSAT_1_V5_GN_1_65480_novel02	257	noncoding	-0.0004096
LSAT_1_V5_GN_1_83080_novel01	2101	noncoding	-0.0077824
LSAT_1_V5_GN_1_83080_novel04	258	noncoding	-0.0004096
LSAT_1_V5_GN_6_26321_novel03	321	noncoding	-0.2052096
LSAT_1_V5_GN_2_118741_novel14	261	noncoding	-0.0004096
LSAT_1_V5_GN_3_39141_novel02	409	noncoding	-0.0692224
LSAT_1_V5_GN_1_77280_novel10	5824	noncoding	-0.065536
LSAT_1_V5_GN_2_87621_novel03	208	noncoding	-0.0004096
LSAT_1_V5_GN_1_74360_novel01	228	noncoding	-0.0004096
LSAT_1_V5_GN_5_165300_novel01	341	noncoding	-0.0622592
LSAT_1_V5_GN_7_83260_novel02	334	noncoding	-0.016384
LSAT_1_V5_GN_3_33021_novel05	406	noncoding	-0.1622016
LSAT_1_V5_GN_9_56481_novel02	245	noncoding	-0.1204224
LSAT_1_V5_GN_9_8321_novel03	273	noncoding	-0.0004096
LSAT_1_V5_GN_5_104720_novel01	454	noncoding	-0.096256
LSAT_1_V5_GN_8_157561_novel01	286	noncoding	-0.0004096
LSAT_1_V5_GN_2_52720_novel01	1658	noncoding	-0.0004096
LSAT_1_V5_GN_4_10841_novel02	697	noncoding	-0.008192
LSAT_1_V5_GN_5_176900_novel01	227	noncoding	-0.008192
LSAT_1_V5_GN_6_30301_novel01	245	noncoding	-0.0200704
LSAT_1_V5_GN_1_75601_novel03	239	noncoding	-0.0004096
LSAT_1_V5_GN_4_185701_novel02	333	noncoding	-0.0794624
LSAT_1_V5_GN_7_18661_novel01	464	noncoding	-0.008192
LSAT_1_V5_GN_7_18661_novel02	224	noncoding	-0.0004096
LSAT_1_V5_GN_7_74101_novel01	809	noncoding	-0.0577536
LSAT_1_V5_GN_8_45260_novel01	240	noncoding	-0.0004096
LSAT_1_V5_GN_5_17721_novel01	874	noncoding	-0.045056
LSAT_1_V5_GN_5_17721_novel02	354	noncoding	-0.045056
LSAT_1_V5_GN_9_11140_novel02	680	noncoding	-0.0077824
LSAT_1_V5_GN_3_72560_novel02	214	noncoding	-0.0004096
LSAT_1_V5_GN_7_51381_novel01	519	noncoding	-0.0606208
LSAT_1_V5_GN_4_64461_novel01	470	noncoding	-0.0888832
LSAT_1_V5_GN_9_124900_novel03	346	noncoding	-0.0118784
LSAT_1_V5_GN_8_91920_novel03	239	noncoding	-0.0004096
LSAT_1_V5_GN_8_28840_novel01	1292	noncoding	-0.004096
LSAT_1_V5_GN_6_39761_novel03	309	noncoding	-0.5275648
LSAT_1_V5_GN_6_39761_novel04	208	noncoding	-0.0004096
LSAT_1_V5_GN_7_82781_novel01	296	noncoding	-0.0004096
LSAT_1_V5_GN_5_164920_novel01	325	noncoding	-0.1220608
LSAT_1_V5_GN_5_164920_novel02	259	noncoding	-0.0004096
LSAT_1_V5_GN_2_106861_novel06	525	noncoding	-0.0290816
LSAT_1_V5_GN_2_106861_novel07	212	noncoding	-0.0004096
LSAT_1_V5_GN_4_87520_novel03	211	noncoding	-0.1073152
LSAT_1_V5_GN_4_35961_novel01	296	noncoding	-0.02048
LSAT_1_V5_GN_2_122780_novel05	261	noncoding	-0.0004096
LSAT_1_V5_GN_4_14360_novel01	227	noncoding	-0.0004096
LSAT_1_V5_GN_1_10700_novel03	359	noncoding	-0.0004096
LSAT_1_V5_GN_1_10700_novel06	209	noncoding	-0.0004096
LSAT_1_V5_GN_1_54060.MRNA1-	512	noncoding	-0.0012288
LSAT_1_V5_GN_6_104300.MRNA1-	668	noncoding	-0.004096
LSAT_1_V5_GN_6_18481_novel01	200	noncoding	-0.0004096
LSAT_1_V5_GN_3_121401_novel01	329	noncoding	-0.2465792
LSAT_1_V5_GN_3_121401_novel04	1055	noncoding	-0.167936
LSAT_1_V5_GN_6_107221_novel08	360	noncoding	-0.0004096
LSAT_1_V5_GN_8_53720_novel05	564	noncoding	-0.04096
LSAT_1_V5_GN_8_53720_novel06	288	noncoding	-0.0004096
LSAT_1_V5_GN_7_43121_novel02	414	noncoding	-0.053248
LSAT_1_V5_GN_1_35460_novel07	246	noncoding	-0.0004096
LSAT_1_V5_GN_5_99920_novel01	736	noncoding	-0.135168
LSAT_1_V5_GN_5_99920_novel02	209	noncoding	-0.0004096
LSAT_1_V5_GN_4_49761_novel01	634	noncoding	-0.172032
LSAT_1_V5_GN_7_95520_novel03	424	noncoding	-0.1323008
LSAT_1_V5_GN_8_157441_novel01	336	noncoding	-0.1253376
LSAT_1_V5_GN_1_35320_novel01	355	noncoding	-0.0004096
LSAT_1_V5_GN_3_32661_novel05	352	noncoding	-0.2633728
LSAT_1_V5_GN_9_97520_novel02	246	noncoding	-0.2330624
LSAT_1_V5_GN_9_97520_novel03	247	noncoding	-0.0004096
LSAT_1_V5_GN_8_80801_novel02	209	noncoding	-0.0004096
LSAT_1_V5_GN_3_17241_novel01	269	noncoding	-0.0004096
LSAT_1_V5_GN_3_69860_novel01	260	noncoding	-0.0004096
LSAT_1_V5_GN_8_116801_novel01	225	noncoding	-0.028672
LSAT_1_V5_GN_3_19200_novel05	1416	noncoding	-0.0004096
[truncated: 8,322 more rows]
