# Supplementary material for: Comparative Analysis of Italian Lettuce (Lactuca sativa L. var. ramose) Transcriptome Profiles Reveals the Molecular Mechanism on Exogenous Melatonin Preventing Cadmium Toxicity
Source: Genes (Basel). 2022 May 26;13(6):955. doi: 10.3390/genes13060955 (PMC9223142; doi:10.3390/genes13060955)
Supplement: Supplementary file 1 [file genes-13-00955-s001.zip › Supplementary Files/Table S9_Leaf and root.pfam.xls]

LSAT_1_V5_GN_5_150741_novel02
LSAT_1_V5_GN_8_137601_novel01
LSAT_1_V5_GN_8_137601_novel02
LSAT_1_V5_GN_8_137601_novel03
LSAT_1_V5_GN_8_137601_novel04
LSAT_1_V5_GN_4_110181_novel01
LSAT_1_V5_GN_2_119240_novel01
LSAT_1_V5_GN_2_119240_novel03
LSAT_1_V5_GN_2_119240_novel04
LSAT_1_V5_GN_2_119240_novel05
LSAT_1_V5_GN_2_119240_novel06
LSAT_1_V5_GN_5_33860_novel01
LSAT_1_V5_GN_5_33860_novel02
LSAT_1_V5_GN_1_55640_novel01
LSAT_1_V5_GN_1_10420_novel01
LSAT_1_V5_GN_1_10420_novel02
LSAT_1_V5_GN_7_95060.MRNA1-
LSAT_1_V5_GN_7_95060_novel01
LSAT_1_V5_GN_7_95060_novel02
LSAT_1_V5_GN_7_95060_novel03
LSAT_1_V5_GN_6_10820_novel01
LSAT_1_V5_GN_8_18320_novel01
LSAT_1_V5_GN_8_60761_novel01
LSAT_1_V5_GN_8_137440_novel72
LSAT_1_V5_GN_8_137440_novel73
LSAT_1_V5_GN_8_137440_novel74
LSAT_1_V5_GN_1_74220_novel05
LSAT_1_V5_GN_1_74220_novel06
LSAT_1_V5_GN_1_74220_novel07
LSAT_1_V5_GN_1_74220_novel08
LSAT_1_V5_GN_2_54241_novel01
LSAT_1_V5_GN_2_54241_novel02
LSAT_1_V5_GN_5_135581_novel02
LSAT_1_V5_GN_4_186380_novel02
LSAT_1_V5_GN_7_88860.MRNA1-
LSAT_1_V5_GN_8_74361_novel02
LSAT_1_V5_GN_4_39701_novel02
LSAT_1_V5_GN_4_39701_novel03
LSAT_1_V5_GN_5_2560_novel03
LSAT_1_V5_GN_1_32120_novel03
LSAT_1_V5_GN_8_131640_novel01
LSAT_1_V5_GN_8_131640_novel02
LSAT_1_V5_GN_6_115440_novel05
LSAT_1_V5_GN_1_90680_novel04
LSAT_1_V5_GN_5_91841.MRNA1-
LSAT_1_V5_GN_5_91841_novel01
LSAT_1_V5_GN_5_91841_novel02
LSAT_1_V5_GN_5_91841_novel03
LSAT_1_V5_GN_5_91841_novel04
LSAT_1_V5_GN_5_91841_novel06
LSAT_1_V5_GN_2_108221_novel01
LSAT_1_V5_GN_6_63381_novel01
LSAT_1_V5_GN_4_73540.MRNA1-
LSAT_1_V5_GN_4_73540_novel01
LSAT_1_V5_GN_8_33901_novel01
LSAT_1_V5_GN_8_500_novel04
LSAT_1_V5_GN_8_500_novel16
LSAT_1_V5_GN_8_500_novel17
LSAT_1_V5_GN_8_500_novel19
LSAT_1_V5_GN_8_116220_novel07
LSAT_1_V5_GN_8_116220_novel08
LSAT_1_V5_GN_7_84161_novel01
LSAT_1_V5_GN_5_25761_novel02
LSAT_1_V5_GN_1_7161_novel01
LSAT_1_V5_GN_1_7161_novel02
LSAT_1_V5_GN_8_38201.MRNA1-
LSAT_1_V5_GN_9_39501.MRNA1-
LSAT_1_V5_GN_9_39501_novel01
LSAT_1_V5_GN_1_28980_novel01
LSAT_1_V5_GN_1_28980_novel02
LSAT_1_V5_GN_7_113600_novel02
LSAT_1_V5_GN_7_113600_novel03
LSAT_1_V5_GN_5_188500_novel02
LSAT_1_V5_GN_3_127861_novel01
LSAT_1_V5_GN_2_11881_novel15
LSAT_1_V5_GN_2_11881_novel16
LSAT_1_V5_GN_9_48821_novel02
LSAT_1_V5_GN_9_118681_novel01
LSAT_1_V5_GN_9_118681_novel04
LSAT_1_V5_GN_9_118681_novel05
LSAT_1_V5_GN_9_118681_novel06
LSAT_1_V5_GN_5_30860_novel01
LSAT_1_V5_GN_5_16880_novel01
LSAT_1_V5_GN_6_15161_novel01
LSAT_1_V5_GN_3_37701.MRNA1-
LSAT_1_V5_GN_3_37701_novel01
LSAT_1_V5_GN_6_59181_novel03
LSAT_1_V5_GN_9_119641_novel05
LSAT_1_V5_GN_9_119641_novel06
LSAT_1_V5_GN_9_119641_novel07
LSAT_1_V5_GN_1_109500_novel01
LSAT_1_V5_GN_1_110041_novel01
LSAT_1_V5_GN_1_110041_novel02
LSAT_1_V5_GN_1_110041_novel03
LSAT_1_V5_GN_5_167360_novel01
LSAT_1_V5_GN_8_81241_novel17
LSAT_1_V5_GN_3_11900_novel04
LSAT_1_V5_GN_5_182801_novel02
LSAT_1_V5_GN_5_182801_novel03
LSAT_1_V5_GN_1_12301_novel01
LSAT_1_V5_GN_5_100741.MRNA1-
LSAT_1_V5_GN_5_100741_novel01
LSAT_1_V5_GN_5_100741_novel02
LSAT_1_V5_GN_5_100741_novel03
LSAT_1_V5_GN_5_100741_novel04
LSAT_1_V5_GN_1_14981_novel03
LSAT_1_V5_GN_1_71460.MRNA1-
LSAT_1_V5_GN_1_71460_novel01
LSAT_1_V5_GN_1_71460_novel02
LSAT_1_V5_GN_1_71460_novel03
LSAT_1_V5_GN_8_42821_novel02
LSAT_1_V5_GN_3_139040_novel02
LSAT_1_V5_GN_8_12140_novel01
LSAT_1_V5_GN_5_153201_novel01
LSAT_1_V5_GN_5_153201_novel02
LSAT_1_V5_GN_5_181161_novel01
LSAT_1_V5_GN_3_7561_novel01
LSAT_1_V5_GN_3_7561_novel02
LSAT_1_V5_GN_3_7561_novel04
LSAT_1_V5_GN_3_7561_novel05
LSAT_1_V5_GN_4_112541_novel01
LSAT_1_V5_GN_4_49781.MRNA1-
LSAT_1_V5_GN_8_85681_novel01
LSAT_1_V5_GN_8_67840_novel02
LSAT_1_V5_GN_6_18041_novel01
LSAT_1_V5_GN_9_20441.MRNA1-
LSAT_1_V5_GN_9_20441_novel01
LSAT_1_V5_GN_9_20441_novel02
LSAT_1_V5_GN_9_20441_novel03
LSAT_1_V5_GN_9_20441_novel04
LSAT_1_V5_GN_9_20441_novel05
LSAT_1_V5_GN_9_20441_novel06
LSAT_1_V5_GN_9_20441_novel09
LSAT_1_V5_GN_9_20441_novel10
LSAT_1_V5_GN_9_20441_novel14
LSAT_1_V5_GN_9_20441_novel15
LSAT_1_V5_GN_9_20441_novel16
LSAT_1_V5_GN_9_20441_novel17
LSAT_1_V5_GN_9_20441_novel18
LSAT_1_V5_GN_9_20441_novel19
LSAT_1_V5_GN_9_20441_novel20
LSAT_1_V5_GN_9_20441_novel21
LSAT_1_V5_GN_9_20441_novel22
LSAT_1_V5_GN_9_20441_novel23
LSAT_1_V5_GN_9_20441_novel24
LSAT_1_V5_GN_9_20441_novel25
LSAT_1_V5_GN_9_20441_novel26
LSAT_1_V5_GN_8_8000_novel02
LSAT_1_V5_GN_5_54040_novel01
LSAT_1_V5_GN_5_54040_novel02
LSAT_1_V5_GN_8_16461_novel01
LSAT_1_V5_GN_8_16461_novel04
LSAT_1_V5_GN_1_7381_novel01
LSAT_1_V5_GN_5_101580_novel01
LSAT_1_V5_GN_4_177640.MRNA1-
LSAT_1_V5_GN_4_177640_novel01
LSAT_1_V5_GN_4_177640_novel02
LSAT_1_V5_GN_4_177640_novel03
LSAT_1_V5_GN_1_23801_novel02
LSAT_1_V5_GN_8_9340.MRNA1-
LSAT_1_V5_GN_6_80780_novel02
LSAT_1_V5_GN_2_78040.MRNA1-
LSAT_1_V5_GN_2_78040_novel01
LSAT_1_V5_GN_2_78040_novel02
LSAT_1_V5_GN_2_104281.MRNA1-
LSAT_1_V5_GN_8_150760_novel12
LSAT_1_V5_GN_8_150760_novel13
LSAT_1_V5_GN_8_150760_novel14
LSAT_1_V5_GN_8_150760_novel15
LSAT_1_V5_GN_8_150760_novel16
LSAT_1_V5_GN_8_87681_novel01
LSAT_1_V5_GN_7_85621.MRNA1-
LSAT_1_V5_GN_7_85621_novel01
LSAT_1_V5_GN_7_85621_novel02
LSAT_1_V5_GN_4_66301_novel01
LSAT_1_V5_GN_4_66301_novel02
LSAT_1_V5_GN_5_149341_novel02
LSAT_1_V5_GN_5_1800_novel01
LSAT_1_V5_GN_5_1800_novel02
LSAT_1_V5_GN_5_164821.MRNA1-
LSAT_1_V5_GN_5_164821_novel01
LSAT_1_V5_GN_5_164821_novel02
LSAT_1_V5_GN_9_10001_novel01
LSAT_1_V5_GN_9_10001_novel03
LSAT_1_V5_GN_8_71660_novel01
LSAT_1_V5_GN_7_59201_novel01
LSAT_1_V5_GN_7_24341.MRNA1-
LSAT_1_V5_GN_7_24341_novel01
LSAT_1_V5_GN_7_24341_novel02
LSAT_1_V5_GN_8_71240_novel02
LSAT_1_V5_GN_2_32760_novel01
LSAT_1_V5_GN_4_74380_novel01
LSAT_1_V5_GN_5_25060_novel09
LSAT_1_V5_GN_3_20881_novel01
LSAT_1_V5_GN_2_136240.MRNA1-
LSAT_1_V5_GN_2_136240_novel01
LSAT_1_V5_GN_2_136240_novel02
LSAT_1_V5_GN_8_2121_novel02
LSAT_1_V5_GN_8_2121_novel03
LSAT_1_V5_GN_1_34841_novel02
LSAT_1_V5_GN_1_34841_novel04
LSAT_1_V5_GN_8_138400_novel02
LSAT_1_V5_GN_8_120320_novel01
LSAT_1_V5_GN_8_120320_novel05
LSAT_1_V5_GN_8_120320_novel06
LSAT_1_V5_GN_2_50601_novel05
LSAT_1_V5_GN_3_71080_novel01
LSAT_1_V5_GN_6_93360_novel01
LSAT_1_V5_GN_9_50361_novel01
LSAT_1_V5_GN_9_24940_novel04
LSAT_1_V5_GN_8_99200_novel01
LSAT_1_V5_GN_4_181581_novel06
LSAT_1_V5_GN_2_54320_novel02
LSAT_1_V5_GN_2_51040_novel01
LSAT_1_V5_GN_2_51040_novel02
LSAT_1_V5_GN_7_45841_novel03
LSAT_1_V5_GN_8_140600_novel02
LSAT_1_V5_GN_8_140600_novel03
LSAT_1_V5_GN_8_72241_novel01
LSAT_1_V5_GN_6_59160_novel02
LSAT_1_V5_GN_3_12220_novel05
LSAT_1_V5_GN_3_12220_novel06
LSAT_1_V5_GN_5_105541_novel01
LSAT_1_V5_GN_5_105541_novel02
LSAT_1_V5_GN_2_19760_novel11
LSAT_1_V5_GN_1_75540_novel01
LSAT_1_V5_GN_1_75540_novel04
LSAT_1_V5_GN_9_3041.MRNA1-
LSAT_1_V5_GN_9_3041_novel01
LSAT_1_V5_GN_7_8261.MRNA1-
LSAT_1_V5_GN_8_40760_novel04
LSAT_1_V5_GN_8_40760_novel06
LSAT_1_V5_GN_7_51160_novel01
LSAT_1_V5_GN_5_13881_novel04
LSAT_1_V5_GN_3_83620.MRNA1-
LSAT_1_V5_GN_3_83620_novel01
LSAT_1_V5_GN_5_166280_novel07
LSAT_1_V5_GN_2_116080_novel01
LSAT_1_V5_GN_2_116080_novel02
LSAT_1_V5_GN_2_116080_novel03
LSAT_1_V5_GN_2_116080_novel04
LSAT_1_V5_GN_2_116080_novel05
LSAT_1_V5_GN_2_116080_novel06
LSAT_1_V5_GN_8_8241_novel02
LSAT_1_V5_GN_7_116180_novel02
LSAT_1_V5_GN_4_59120_novel01
LSAT_1_V5_GN_8_80000_novel01
LSAT_1_V5_GN_4_33660.MRNA1-
LSAT_1_V5_GN_4_33660_novel01
LSAT_1_V5_GN_3_46100_novel01
LSAT_1_V5_GN_9_94900_novel02
LSAT_1_V5_GN_9_96160_novel01
LSAT_1_V5_GN_8_31860_novel04
LSAT_1_V5_GN_8_31860_novel12
LSAT_1_V5_GN_9_73980.MRNA1-
LSAT_1_V5_GN_9_73980_novel01
LSAT_1_V5_GN_9_73980_novel02
LSAT_1_V5_GN_4_154680_novel06
LSAT_1_V5_GN_8_70480_novel01
LSAT_1_V5_GN_8_70480_novel02
LSAT_1_V5_GN_5_124680_novel02
LSAT_1_V5_GN_2_87200_novel01
LSAT_1_V5_GN_1_99961_novel02
LSAT_1_V5_GN_9_46261.MRNA1-
LSAT_1_V5_GN_9_46261_novel01
LSAT_1_V5_GN_9_46261_novel02
LSAT_1_V5_GN_9_46261_novel03
LSAT_1_V5_GN_9_46261_novel04
LSAT_1_V5_GN_9_46261_novel05
LSAT_1_V5_GN_3_52120_novel01
LSAT_1_V5_GN_9_56980_novel01
LSAT_1_V5_GN_0_5240_novel01
LSAT_1_V5_GN_5_107980_novel01
LSAT_1_V5_GN_8_103360_novel01
LSAT_1_V5_GN_6_11441.MRNA1-
LSAT_1_V5_GN_6_11441_novel01
LSAT_1_V5_GN_6_11441_novel03
LSAT_1_V5_GN_6_11441_novel04
LSAT_1_V5_GN_6_117800_novel02
LSAT_1_V5_GN_3_115221_novel01
LSAT_1_V5_GN_3_115221_novel03
LSAT_1_V5_GN_5_101461_novel01
LSAT_1_V5_GN_5_101461_novel02
LSAT_1_V5_GN_5_101461_novel03
LSAT_1_V5_GN_5_101461_novel04
LSAT_1_V5_GN_6_80140_novel02
LSAT_1_V5_GN_9_89140_novel03
LSAT_1_V5_GN_9_88221_novel01
LSAT_1_V5_GN_7_31721_novel05
LSAT_1_V5_GN_7_31721_novel06
LSAT_1_V5_GN_5_74780_novel03
LSAT_1_V5_GN_2_59580_novel03
LSAT_1_V5_GN_9_20520_novel01
LSAT_1_V5_GN_3_63200_novel01
LSAT_1_V5_GN_3_63200_novel02
LSAT_1_V5_GN_1_75161_novel02
LSAT_1_V5_GN_1_75161_novel03
LSAT_1_V5_GN_7_68120_novel01
LSAT_1_V5_GN_7_68120_novel02
LSAT_1_V5_GN_7_68120_novel03
LSAT_1_V5_GN_7_68120_novel05
LSAT_1_V5_GN_7_68120_novel06
LSAT_1_V5_GN_7_68120_novel07
LSAT_1_V5_GN_7_68120_novel08
LSAT_1_V5_GN_7_68120_novel09
LSAT_1_V5_GN_7_68120_novel10
LSAT_1_V5_GN_7_68120_novel11
LSAT_1_V5_GN_7_68120_novel12
LSAT_1_V5_GN_7_68120_novel13
LSAT_1_V5_GN_7_68120_novel14
LSAT_1_V5_GN_7_68120_novel15
LSAT_1_V5_GN_7_68120_novel16
LSAT_1_V5_GN_7_68120_novel17
LSAT_1_V5_GN_7_68120_novel20
LSAT_1_V5_GN_7_68120_novel21
LSAT_1_V5_GN_7_68120_novel22
LSAT_1_V5_GN_7_68120_novel23
LSAT_1_V5_GN_7_68120_novel24
LSAT_1_V5_GN_7_68120_novel25
LSAT_1_V5_GN_7_68120_novel26
LSAT_1_V5_GN_7_68120_novel27
LSAT_1_V5_GN_7_68120_novel29
LSAT_1_V5_GN_7_68120_novel30
LSAT_1_V5_GN_7_68120_novel31
LSAT_1_V5_GN_7_68120_novel32
LSAT_1_V5_GN_7_68120_novel33
LSAT_1_V5_GN_7_68120_novel34
LSAT_1_V5_GN_7_68120_novel35
LSAT_1_V5_GN_7_68120_novel36
LSAT_1_V5_GN_7_68120_novel38
LSAT_1_V5_GN_7_68120_novel39
LSAT_1_V5_GN_7_68120_novel40
LSAT_1_V5_GN_7_68120_novel43
LSAT_1_V5_GN_7_68120_novel44
LSAT_1_V5_GN_7_68120_novel45
LSAT_1_V5_GN_7_68120_novel46
LSAT_1_V5_GN_7_68120_novel47
LSAT_1_V5_GN_7_68120_novel48
LSAT_1_V5_GN_7_68120_novel49
LSAT_1_V5_GN_7_68120_novel50
LSAT_1_V5_GN_7_68120_novel51
LSAT_1_V5_GN_7_68120_novel52
LSAT_1_V5_GN_7_68120_novel53
LSAT_1_V5_GN_7_85921.MRNA1-
LSAT_1_V5_GN_7_85921_novel01
LSAT_1_V5_GN_7_85921_novel02
LSAT_1_V5_GN_8_90261_novel17
LSAT_1_V5_GN_8_15340_novel02
LSAT_1_V5_GN_3_85700_novel01
LSAT_1_V5_GN_3_85700_novel02
LSAT_1_V5_GN_3_85700_novel03
LSAT_1_V5_GN_3_85700_novel05
LSAT_1_V5_GN_3_85700_novel06
LSAT_1_V5_GN_7_84560_novel01
LSAT_1_V5_GN_9_86780_novel03
LSAT_1_V5_GN_1_123940.MRNA1-
LSAT_1_V5_GN_1_123940_novel01
LSAT_1_V5_GN_1_35621_novel03
LSAT_1_V5_GN_1_35621_novel04
LSAT_1_V5_GN_4_166021.MRNA1-
LSAT_1_V5_GN_6_32141_novel02
LSAT_1_V5_GN_6_32141_novel03
LSAT_1_V5_GN_6_32141_novel04
LSAT_1_V5_GN_6_32141_novel07
LSAT_1_V5_GN_7_103561_novel02
LSAT_1_V5_GN_7_103561_novel03
LSAT_1_V5_GN_9_86300_novel04
LSAT_1_V5_GN_5_105820_novel01
LSAT_1_V5_GN_5_105820_novel02
LSAT_1_V5_GN_8_23601_novel01
LSAT_1_V5_GN_3_90141_novel03
LSAT_1_V5_GN_6_55840_novel01
LSAT_1_V5_GN_6_95660.MRNA1-
LSAT_1_V5_GN_2_101440_novel02
LSAT_1_V5_GN_2_112360.MRNA1-
LSAT_1_V5_GN_2_112360_novel01
LSAT_1_V5_GN_2_112360_novel02
LSAT_1_V5_GN_2_112360_novel03
LSAT_1_V5_GN_2_112360_novel04
LSAT_1_V5_GN_4_180280_novel03
LSAT_1_V5_GN_4_180280_novel04
LSAT_1_V5_GN_4_124920_novel01
LSAT_1_V5_GN_2_108280_novel01
LSAT_1_V5_GN_2_108280_novel02
LSAT_1_V5_GN_1_120680_novel01
LSAT_1_V5_GN_8_80560_novel02
LSAT_1_V5_GN_9_38901_novel01
LSAT_1_V5_GN_9_38901_novel02
LSAT_1_V5_GN_4_153060_novel01
LSAT_1_V5_GN_8_23960_novel01
LSAT_1_V5_GN_5_175961_novel01
LSAT_1_V5_GN_3_109121_novel02
LSAT_1_V5_GN_8_153920_novel02
LSAT_1_V5_GN_8_153920_novel03
LSAT_1_V5_GN_4_68860_novel02
LSAT_1_V5_GN_3_49441_novel01
LSAT_1_V5_GN_9_38921_novel01
LSAT_1_V5_GN_9_38921_novel02
LSAT_1_V5_GN_9_38921_novel03
LSAT_1_V5_GN_9_101220_novel01
LSAT_1_V5_GN_9_61461.MRNA1-
LSAT_1_V5_GN_9_61461_novel01
LSAT_1_V5_GN_5_49301.MRNA1-
LSAT_1_V5_GN_6_8840.MRNA1-
LSAT_1_V5_GN_2_58261.MRNA1-
LSAT_1_V5_GN_2_58261_novel01
LSAT_1_V5_GN_2_58261_novel02
LSAT_1_V5_GN_2_58261_novel03
LSAT_1_V5_GN_4_34900_novel01
LSAT_1_V5_GN_4_34900_novel02
LSAT_1_V5_GN_0_5300_novel01
LSAT_1_V5_GN_1_34721_novel01
LSAT_1_V5_GN_8_2701_novel01
LSAT_1_V5_GN_1_22801.MRNA1-
LSAT_1_V5_GN_1_22801_novel01
LSAT_1_V5_GN_8_27820_novel01
LSAT_1_V5_GN_8_27820_novel02
LSAT_1_V5_GN_8_98561_novel01
LSAT_1_V5_GN_2_60540.MRNA1-
LSAT_1_V5_GN_7_33721_novel01
LSAT_1_V5_GN_1_5380_novel02
LSAT_1_V5_GN_4_94741_novel03
LSAT_1_V5_GN_8_109721_novel01
LSAT_1_V5_GN_4_104621.MRNA1-
LSAT_1_V5_GN_3_126420_novel05
LSAT_1_V5_GN_3_126420_novel06
LSAT_1_V5_GN_8_121820_novel01
LSAT_1_V5_GN_3_84401_novel03
LSAT_1_V5_GN_3_84401_novel04
LSAT_1_V5_GN_1_10440.MRNA1-
LSAT_1_V5_GN_1_10440_novel01
LSAT_1_V5_GN_1_10440_novel02
LSAT_1_V5_GN_1_10440_novel03
LSAT_1_V5_GN_1_10440_novel04
LSAT_1_V5_GN_1_10440_novel05
LSAT_1_V5_GN_1_10440_novel06
LSAT_1_V5_GN_1_10440_novel07
LSAT_1_V5_GN_1_10440_novel08
LSAT_1_V5_GN_1_10440_novel09
LSAT_1_V5_GN_1_10440_novel10
LSAT_1_V5_GN_1_10440_novel11
LSAT_1_V5_GN_1_10440_novel12
LSAT_1_V5_GN_1_10440_novel13
LSAT_1_V5_GN_1_10440_novel14
LSAT_1_V5_GN_1_10440_novel15
LSAT_1_V5_GN_5_183820_novel02
LSAT_1_V5_GN_6_112880_novel01
LSAT_1_V5_GN_9_100441_novel01
LSAT_1_V5_GN_9_100441_novel02
LSAT_1_V5_GN_2_9501_novel03
LSAT_1_V5_GN_8_127060_novel02
LSAT_1_V5_GN_5_149741_novel01
LSAT_1_V5_GN_4_135880_novel01
LSAT_1_V5_GN_9_18560_novel05
LSAT_1_V5_GN_7_81900_novel01
LSAT_1_V5_GN_2_36200_novel02
LSAT_1_V5_GN_2_36200_novel03
LSAT_1_V5_GN_7_103000_novel02
LSAT_1_V5_GN_7_103000_novel03
LSAT_1_V5_GN_8_55640_novel01
LSAT_1_V5_GN_8_55640_novel02
LSAT_1_V5_GN_8_55640_novel03
LSAT_1_V5_GN_8_55640_novel04
LSAT_1_V5_GN_8_55640_novel05
LSAT_1_V5_GN_8_55640_novel07
LSAT_1_V5_GN_3_13280_novel02
LSAT_1_V5_GN_3_13280_novel03
LSAT_1_V5_GN_3_13280_novel04
LSAT_1_V5_GN_9_19960_novel11
LSAT_1_V5_GN_9_19960_novel12
LSAT_1_V5_GN_9_19960_novel13
LSAT_1_V5_GN_9_19960_novel14
LSAT_1_V5_GN_9_19960_novel15
LSAT_1_V5_GN_4_10281_novel02
LSAT_1_V5_GN_4_10281_novel03
LSAT_1_V5_GN_8_32101_novel01
LSAT_1_V5_GN_3_22761_novel05
LSAT_1_V5_GN_3_22761_novel06
LSAT_1_V5_GN_9_39741_novel01
LSAT_1_V5_GN_9_114661_novel01
LSAT_1_V5_GN_3_68340_novel01
LSAT_1_V5_GN_5_120460_novel04
LSAT_1_V5_GN_5_120460_novel05
LSAT_1_V5_GN_3_140700_novel44
LSAT_1_V5_GN_3_140700_novel45
LSAT_1_V5_GN_2_95861_novel02
LSAT_1_V5_GN_9_113760_novel06
LSAT_1_V5_GN_6_96640_novel01
LSAT_1_V5_GN_2_45860.MRNA1-
LSAT_1_V5_GN_3_96341_novel01
LSAT_1_V5_GN_5_122020.MRNA1-
LSAT_1_V5_GN_8_23621_novel01
LSAT_1_V5_GN_5_102040_novel01
LSAT_1_V5_GN_8_112321_novel01
LSAT_1_V5_GN_8_112321_novel02
LSAT_1_V5_GN_6_78421_novel01
LSAT_1_V5_GN_4_41960_novel01
LSAT_1_V5_GN_4_41960_novel03
LSAT_1_V5_GN_4_137061_novel12
LSAT_1_V5_GN_2_86121_novel03
LSAT_1_V5_GN_5_80920_novel01
LSAT_1_V5_GN_5_80920_novel02
LSAT_1_V5_GN_3_38341_novel01
LSAT_1_V5_GN_2_107041_novel02
LSAT_1_V5_GN_2_107041_novel03
LSAT_1_V5_GN_4_1980_novel01
LSAT_1_V5_GN_4_83181_novel01
LSAT_1_V5_GN_4_83181_novel02
LSAT_1_V5_GN_9_54361_novel02
LSAT_1_V5_GN_1_13760_novel09
LSAT_1_V5_GN_3_123400.MRNA1-
LSAT_1_V5_GN_3_123400_novel01
LSAT_1_V5_GN_8_152881.MRNA1-
LSAT_1_V5_GN_8_152881_novel01
LSAT_1_V5_GN_8_152881_novel02
LSAT_1_V5_GN_2_66321_novel01
LSAT_1_V5_GN_2_66321_novel02
LSAT_1_V5_GN_2_66321_novel03
LSAT_1_V5_GN_2_66321_novel04
LSAT_1_V5_GN_2_66321_novel06
LSAT_1_V5_GN_8_133721_novel01
LSAT_1_V5_GN_8_152321_novel01
LSAT_1_V5_GN_8_152321_novel02
LSAT_1_V5_GN_8_152321_novel03
LSAT_1_V5_GN_7_55620_novel01
LSAT_1_V5_GN_7_55620_novel02
LSAT_1_V5_GN_7_55620_novel03
LSAT_1_V5_GN_2_41221_novel10
LSAT_1_V5_GN_5_104100_novel01
LSAT_1_V5_GN_8_71001_novel03
LSAT_1_V5_GN_3_35920_novel01
LSAT_1_V5_GN_3_35920_novel02
LSAT_1_V5_GN_2_56801.MRNA1-
LSAT_1_V5_GN_2_56801_novel01
LSAT_1_V5_GN_8_32121_novel03
LSAT_1_V5_GN_8_32121_novel05
LSAT_1_V5_GN_6_52180.MRNA1-
LSAT_1_V5_GN_6_52180_novel01
LSAT_1_V5_GN_9_97101_novel02
LSAT_1_V5_GN_3_18460_novel01
LSAT_1_V5_GN_7_107461_novel01
LSAT_1_V5_GN_2_112001_novel01
LSAT_1_V5_GN_2_112001_novel02
LSAT_1_V5_GN_3_113960_novel07
LSAT_1_V5_GN_5_90781.MRNA1-
LSAT_1_V5_GN_1_54400_novel01
LSAT_1_V5_GN_2_44900_novel01
LSAT_1_V5_GN_6_110001_novel02
LSAT_1_V5_GN_1_48880_novel02
LSAT_1_V5_GN_1_53521_novel01
LSAT_1_V5_GN_2_100281_novel01
LSAT_1_V5_GN_6_27941_novel01
LSAT_1_V5_GN_6_27941_novel02
LSAT_1_V5_GN_4_60040_novel01
LSAT_1_V5_GN_6_7421_novel01
LSAT_1_V5_GN_6_7421_novel02
LSAT_1_V5_GN_5_68881_novel03
LSAT_1_V5_GN_5_68881_novel04
LSAT_1_V5_GN_9_109081.MRNA1-
LSAT_1_V5_GN_9_109081_novel01
LSAT_1_V5_GN_9_109081_novel02
LSAT_1_V5_GN_8_114360_novel03
LSAT_1_V5_GN_7_3220_novel05
LSAT_1_V5_GN_6_22181_novel01
LSAT_1_V5_GN_9_960_novel01
LSAT_1_V5_GN_9_960_novel05
LSAT_1_V5_GN_9_960_novel06
LSAT_1_V5_GN_9_960_novel07
LSAT_1_V5_GN_4_45540_novel02
LSAT_1_V5_GN_4_45540_novel03
LSAT_1_V5_GN_8_106801_novel05
LSAT_1_V5_GN_2_101000_novel02
LSAT_1_V5_GN_2_37481_novel01
LSAT_1_V5_GN_1_49720_novel01
LSAT_1_V5_GN_1_49720_novel02
LSAT_1_V5_GN_1_59781_novel02
LSAT_1_V5_GN_1_59781_novel05
LSAT_1_V5_GN_7_79100_novel01
LSAT_1_V5_GN_2_131100_novel01
LSAT_1_V5_GN_5_122581_novel01
LSAT_1_V5_GN_6_1340_novel01
LSAT_1_V5_GN_9_63261_novel01
LSAT_1_V5_GN_5_102341_novel01
LSAT_1_V5_GN_5_102341_novel02
LSAT_1_V5_GN_6_22420_novel01
LSAT_1_V5_GN_3_36241_novel02
LSAT_1_V5_GN_5_93640_novel04
LSAT_1_V5_GN_9_56840_novel01
LSAT_1_V5_GN_9_56840_novel02
LSAT_1_V5_GN_9_56840_novel03
LSAT_1_V5_GN_2_46381_novel01
LSAT_1_V5_GN_2_46381_novel02
LSAT_1_V5_GN_3_75100_novel01
LSAT_1_V5_GN_8_89600_novel01
LSAT_1_V5_GN_5_154840.MRNA1-
LSAT_1_V5_GN_5_154840_novel01
LSAT_1_V5_GN_5_154840_novel02
LSAT_1_V5_GN_5_30740_novel05
LSAT_1_V5_GN_9_30321_novel02
LSAT_1_V5_GN_9_901_novel02
LSAT_1_V5_GN_3_7240_novel01
LSAT_1_V5_GN_6_59140_novel05
LSAT_1_V5_GN_6_59140_novel06
LSAT_1_V5_GN_6_59140_novel07
LSAT_1_V5_GN_6_59140_novel08
LSAT_1_V5_GN_6_59140_novel09
LSAT_1_V5_GN_7_14141_novel01
LSAT_1_V5_GN_5_143121_novel06
LSAT_1_V5_GN_1_41680.MRNA1-
LSAT_1_V5_GN_7_35921_novel03
LSAT_1_V5_GN_3_78100_novel01
LSAT_1_V5_GN_5_54661_novel05
LSAT_1_V5_GN_4_91400_novel01
LSAT_1_V5_GN_5_154000_novel01
LSAT_1_V5_GN_7_29160_novel07
LSAT_1_V5_GN_7_29160_novel08
LSAT_1_V5_GN_7_17461_novel03
LSAT_1_V5_GN_7_17461_novel04
LSAT_1_V5_GN_8_7680.MRNA1-
LSAT_1_V5_GN_5_147300_novel02
LSAT_1_V5_GN_5_147300_novel04
LSAT_1_V5_GN_4_87701_novel05
LSAT_1_V5_GN_4_87701_novel06
LSAT_1_V5_GN_2_99200_novel01
LSAT_1_V5_GN_8_3801.MRNA1-
LSAT_1_V5_GN_8_3801_novel01
LSAT_1_V5_GN_8_3801_novel02
LSAT_1_V5_GN_8_3801_novel03
LSAT_1_V5_GN_1_64840_novel01
LSAT_1_V5_GN_5_174161_novel01
LSAT_1_V5_GN_5_174161_novel02
LSAT_1_V5_GN_6_103700_novel02
LSAT_1_V5_GN_1_12380_novel02
LSAT_1_V5_GN_3_12861.MRNA1-
LSAT_1_V5_GN_3_12861_novel01
LSAT_1_V5_GN_3_12861_novel02
LSAT_1_V5_GN_3_12861_novel03
LSAT_1_V5_GN_4_109340_novel03
LSAT_1_V5_GN_7_67341_novel02
LSAT_1_V5_GN_7_3821_novel03
LSAT_1_V5_GN_7_3821_novel04
LSAT_1_V5_GN_3_102821_novel02
LSAT_1_V5_GN_4_92061_novel02
LSAT_1_V5_GN_2_95881_novel01
LSAT_1_V5_GN_2_95881_novel02
LSAT_1_V5_GN_2_95881_novel03
LSAT_1_V5_GN_2_95881_novel04
LSAT_1_V5_GN_2_95881_novel05
LSAT_1_V5_GN_4_74540_novel01
LSAT_1_V5_GN_4_74540_novel02
LSAT_1_V5_GN_1_2501_novel01
LSAT_1_V5_GN_1_2501_novel02
LSAT_1_V5_GN_1_2501_novel04
LSAT_1_V5_GN_7_26420_novel02
LSAT_1_V5_GN_2_65020_novel01
LSAT_1_V5_GN_5_24121_novel01
LSAT_1_V5_GN_7_73220_novel01
LSAT_1_V5_GN_5_88241_novel03
LSAT_1_V5_GN_2_2080_novel01
LSAT_1_V5_GN_6_41001_novel02
LSAT_1_V5_GN_8_41620_novel01
LSAT_1_V5_GN_2_100901_novel01
LSAT_1_V5_GN_3_30300_novel02
LSAT_1_V5_GN_3_7681_novel02
LSAT_1_V5_GN_3_7681_novel03
LSAT_1_V5_GN_8_95720_novel01
LSAT_1_V5_GN_8_95720_novel03
LSAT_1_V5_GN_8_4961_novel01
LSAT_1_V5_GN_6_98960_novel03
LSAT_1_V5_GN_1_28080_novel01
LSAT_1_V5_GN_2_84180.MRNA1-
LSAT_1_V5_GN_2_84180_novel01
LSAT_1_V5_GN_2_84180_novel02
LSAT_1_V5_GN_2_84180_novel03
LSAT_1_V5_GN_2_84180_novel04
LSAT_1_V5_GN_2_84180_novel05
LSAT_1_V5_GN_2_84180_novel06
LSAT_1_V5_GN_2_84180_novel07
LSAT_1_V5_GN_2_84180_novel08
LSAT_1_V5_GN_2_84180_novel09
LSAT_1_V5_GN_2_84180_novel10
LSAT_1_V5_GN_2_84180_novel11
LSAT_1_V5_GN_2_84180_novel12
LSAT_1_V5_GN_2_84180_novel13
LSAT_1_V5_GN_2_84180_novel14
LSAT_1_V5_GN_2_84180_novel15
LSAT_1_V5_GN_2_84180_novel16
LSAT_1_V5_GN_2_84180_novel17
LSAT_1_V5_GN_2_84180_novel18
LSAT_1_V5_GN_2_84180_novel19
LSAT_1_V5_GN_2_84180_novel20
LSAT_1_V5_GN_2_84180_novel21
LSAT_1_V5_GN_2_84180_novel22
LSAT_1_V5_GN_2_84180_novel23
LSAT_1_V5_GN_2_84180_novel24
LSAT_1_V5_GN_2_84180_novel25
LSAT_1_V5_GN_2_84180_novel26
LSAT_1_V5_GN_2_84180_novel27
LSAT_1_V5_GN_2_84180_novel28
LSAT_1_V5_GN_2_84180_novel29
LSAT_1_V5_GN_2_84180_novel30
LSAT_1_V5_GN_3_123940_novel01
LSAT_1_V5_GN_3_123940_novel02
LSAT_1_V5_GN_7_22781_novel06
LSAT_1_V5_GN_7_22781_novel07
LSAT_1_V5_GN_6_43541.MRNA1-
LSAT_1_V5_GN_6_43541_novel01
LSAT_1_V5_GN_6_43541_novel02
LSAT_1_V5_GN_9_16520_novel01
LSAT_1_V5_GN_7_24861_novel01
LSAT_1_V5_GN_1_44000_novel10
LSAT_1_V5_GN_6_85860_novel02
LSAT_1_V5_GN_6_85860_novel03
LSAT_1_V5_GN_2_83581_novel10
LSAT_1_V5_GN_2_83581_novel11
LSAT_1_V5_GN_9_40280_novel01
LSAT_1_V5_GN_9_40280_novel03
LSAT_1_V5_GN_9_87701_novel01
LSAT_1_V5_GN_9_87701_novel02
LSAT_1_V5_GN_9_87701_novel03
LSAT_1_V5_GN_5_117740.MRNA1-
LSAT_1_V5_GN_6_5340.MRNA1-
LSAT_1_V5_GN_6_5340_novel01
LSAT_1_V5_GN_6_5340_novel02
LSAT_1_V5_GN_6_5340_novel03
LSAT_1_V5_GN_6_5340_novel04
LSAT_1_V5_GN_2_109500_novel03
LSAT_1_V5_GN_9_123161_novel01
LSAT_1_V5_GN_9_57180_novel41
LSAT_1_V5_GN_9_57180_novel42
LSAT_1_V5_GN_9_57180_novel43
LSAT_1_V5_GN_9_57180_novel44
LSAT_1_V5_GN_9_57180_novel45
LSAT_1_V5_GN_9_57180_novel46
LSAT_1_V5_GN_9_57180_novel47
LSAT_1_V5_GN_7_46901_novel01
LSAT_1_V5_GN_9_83520_novel09
LSAT_1_V5_GN_9_83520_novel10
LSAT_1_V5_GN_2_115960_novel17
LSAT_1_V5_GN_2_115960_novel18
LSAT_1_V5_GN_5_118140_novel01
LSAT_1_V5_GN_8_163421_novel01
LSAT_1_V5_GN_8_163421_novel02
LSAT_1_V5_GN_8_163421_novel03
LSAT_1_V5_GN_3_21680_novel01
LSAT_1_V5_GN_5_127821_novel01
LSAT_1_V5_GN_3_115940_novel01
LSAT_1_V5_GN_3_115940_novel02
LSAT_1_V5_GN_9_119700_novel03
LSAT_1_V5_GN_2_70580_novel01
LSAT_1_V5_GN_1_29241_novel06
LSAT_1_V5_GN_7_114920_novel02
LSAT_1_V5_GN_7_114920_novel05
LSAT_1_V5_GN_7_114920_novel07
LSAT_1_V5_GN_7_114920_novel14
LSAT_1_V5_GN_7_114920_novel15
LSAT_1_V5_GN_7_114920_novel16
LSAT_1_V5_GN_7_114920_novel20
LSAT_1_V5_GN_7_114920_novel22
LSAT_1_V5_GN_7_114920_novel23
LSAT_1_V5_GN_7_114920_novel24
LSAT_1_V5_GN_7_114920_novel25
LSAT_1_V5_GN_7_114920_novel26
LSAT_1_V5_GN_1_117981_novel01
LSAT_1_V5_GN_3_1001_novel06
LSAT_1_V5_GN_3_1001_novel07
LSAT_1_V5_GN_3_1001_novel08
LSAT_1_V5_GN_3_1001_novel11
LSAT_1_V5_GN_3_1001_novel12
LSAT_1_V5_GN_3_1001_novel15
LSAT_1_V5_GN_4_28000_novel01
LSAT_1_V5_GN_8_69001.MRNA1-
LSAT_1_V5_GN_8_69001_novel01
LSAT_1_V5_GN_7_45281.MRNA1-
LSAT_1_V5_GN_7_45281_novel01
LSAT_1_V5_GN_8_34100_novel03
LSAT_1_V5_GN_8_34100_novel07
LSAT_1_V5_GN_8_34100_novel08
LSAT_1_V5_GN_1_4600.MRNA1-
LSAT_1_V5_GN_1_4600_novel01
LSAT_1_V5_GN_9_103361_novel05
LSAT_1_V5_GN_9_103361_novel06
LSAT_1_V5_GN_5_154220_novel01
LSAT_1_V5_GN_9_44640_novel01
LSAT_1_V5_GN_9_44640_novel03
LSAT_1_V5_GN_2_128021_novel01
LSAT_1_V5_GN_2_128021_novel02
LSAT_1_V5_GN_4_145880_novel01
LSAT_1_V5_GN_9_70320_novel01
LSAT_1_V5_GN_3_25341_novel03
LSAT_1_V5_GN_3_25341_novel04
LSAT_1_V5_GN_5_62340_novel01
LSAT_1_V5_GN_5_51720_novel01
LSAT_1_V5_GN_5_103581_novel02
LSAT_1_V5_GN_2_56480_novel01
LSAT_1_V5_GN_2_56480_novel02
LSAT_1_V5_GN_2_121681_novel02
LSAT_1_V5_GN_8_38020.MRNA1-
LSAT_1_V5_GN_7_5021_novel01
LSAT_1_V5_GN_7_5021_novel02
LSAT_1_V5_GN_7_5021_novel04
LSAT_1_V5_GN_5_69140_novel03
LSAT_1_V5_GN_5_69140_novel04
LSAT_1_V5_GN_4_31741_novel01
LSAT_1_V5_GN_2_112901_novel06
LSAT_1_V5_GN_2_112901_novel07
LSAT_1_V5_GN_5_164581_novel02
LSAT_1_V5_GN_6_24241_novel01
LSAT_1_V5_GN_3_80881.MRNA1-
LSAT_1_V5_GN_3_80881_novel01
LSAT_1_V5_GN_1_112720_novel01
LSAT_1_V5_GN_1_112720_novel02
LSAT_1_V5_GN_4_73321_novel01
LSAT_1_V5_GN_3_6620_novel04
LSAT_1_V5_GN_3_24181.MRNA1-
LSAT_1_V5_GN_3_24181_novel01
LSAT_1_V5_GN_4_175061_novel01
LSAT_1_V5_GN_9_7541_novel01
LSAT_1_V5_GN_6_16040_novel01
LSAT_1_V5_GN_3_38841_novel01
LSAT_1_V5_GN_3_30561_novel02
LSAT_1_V5_GN_3_35820_novel05
LSAT_1_V5_GN_2_75740_novel02
LSAT_1_V5_GN_1_46420_novel01
LSAT_1_V5_GN_1_46420_novel02
LSAT_1_V5_GN_8_89961_novel02
LSAT_1_V5_GN_2_83960_novel01
LSAT_1_V5_GN_2_83960_novel02
LSAT_1_V5_GN_2_83960_novel03
LSAT_1_V5_GN_2_83960_novel04
LSAT_1_V5_GN_2_83960_novel05
LSAT_1_V5_GN_5_71300_novel01
LSAT_1_V5_GN_5_71300_novel02
LSAT_1_V5_GN_5_171201.MRNA1-
LSAT_1_V5_GN_5_171201_novel01
LSAT_1_V5_GN_5_171201_novel02
LSAT_1_V5_GN_5_50541_novel06
LSAT_1_V5_GN_5_18560_novel06
LSAT_1_V5_GN_8_54041_novel04
LSAT_1_V5_GN_1_60941_novel01
LSAT_1_V5_GN_1_60941_novel02
LSAT_1_V5_GN_6_97661_novel06
LSAT_1_V5_GN_6_97661_novel07
LSAT_1_V5_GN_6_97661_novel08
LSAT_1_V5_GN_1_69340_novel01
LSAT_1_V5_GN_1_69340_novel02
LSAT_1_V5_GN_7_72040_novel02
LSAT_1_V5_GN_7_72040_novel03
LSAT_1_V5_GN_8_135240.MRNA1-
LSAT_1_V5_GN_8_135240_novel01
LSAT_1_V5_GN_8_135240_novel02
LSAT_1_V5_GN_8_135240_novel03
LSAT_1_V5_GN_8_158941_novel01
LSAT_1_V5_GN_3_57780_novel01
LSAT_1_V5_GN_3_57780_novel03
LSAT_1_V5_GN_8_164161.MRNA1-
LSAT_1_V5_GN_8_164161_novel01
LSAT_1_V5_GN_8_164161_novel02
LSAT_1_V5_GN_2_80160_novel01
LSAT_1_V5_GN_4_105560_novel01
LSAT_1_V5_GN_4_105560_novel02
LSAT_1_V5_GN_7_114400_novel01
LSAT_1_V5_GN_7_114400_novel03
LSAT_1_V5_GN_7_114400_novel04
LSAT_1_V5_GN_7_114400_novel06
LSAT_1_V5_GN_7_114400_novel07
LSAT_1_V5_GN_7_114400_novel08
LSAT_1_V5_GN_4_12341_novel01
LSAT_1_V5_GN_4_12341_novel02
LSAT_1_V5_GN_7_42621.MRNA1-
LSAT_1_V5_GN_7_42621_novel01
LSAT_1_V5_GN_7_42621_novel02
LSAT_1_V5_GN_5_171060_novel03
LSAT_1_V5_GN_3_35601_novel08
LSAT_1_V5_GN_4_143680_novel31
LSAT_1_V5_GN_5_171121_novel01
LSAT_1_V5_GN_8_86200_novel01
LSAT_1_V5_GN_8_86200_novel02
LSAT_1_V5_GN_1_33221_novel02
LSAT_1_V5_GN_1_50200_novel03
LSAT_1_V5_GN_1_50200_novel04
LSAT_1_V5_GN_3_72581_novel01
LSAT_1_V5_GN_3_56721_novel01
LSAT_1_V5_GN_3_56721_novel02
LSAT_1_V5_GN_3_56721_novel03
LSAT_1_V5_GN_3_56721_novel04
LSAT_1_V5_GN_3_56721_novel05
LSAT_1_V5_GN_3_56721_novel06
LSAT_1_V5_GN_5_75460.MRNA1-
LSAT_1_V5_GN_5_75460_novel01
LSAT_1_V5_GN_5_22901_novel01
LSAT_1_V5_GN_2_96881_novel02
LSAT_1_V5_GN_8_51601.MRNA1-
LSAT_1_V5_GN_6_107121_novel06
LSAT_1_V5_GN_9_89740_novel03
LSAT_1_V5_GN_3_11340_novel01
LSAT_1_V5_GN_3_11340_novel04
LSAT_1_V5_GN_3_11340_novel05
LSAT_1_V5_GN_9_1680_novel02
LSAT_1_V5_GN_9_1680_novel05
LSAT_1_V5_GN_9_14500_novel01
LSAT_1_V5_GN_1_80721_novel07
LSAT_1_V5_GN_7_29360_novel05
LSAT_1_V5_GN_7_29360_novel06
LSAT_1_V5_GN_3_19161_novel06
LSAT_1_V5_GN_9_22360_novel01
LSAT_1_V5_GN_9_22360_novel02
LSAT_1_V5_GN_9_22360_novel03
LSAT_1_V5_GN_9_22360_novel04
LSAT_1_V5_GN_6_15401.MRNA1-
LSAT_1_V5_GN_4_55321_novel01
LSAT_1_V5_GN_1_25420_novel01
LSAT_1_V5_GN_4_126120_novel02
LSAT_1_V5_GN_6_79080_novel02
LSAT_1_V5_GN_2_106480_novel02
LSAT_1_V5_GN_2_106480_novel09
LSAT_1_V5_GN_2_106480_novel10
LSAT_1_V5_GN_5_131321_novel03
LSAT_1_V5_GN_3_78340_novel01
LSAT_1_V5_GN_1_37181_novel01
LSAT_1_V5_GN_3_137080_novel01
LSAT_1_V5_GN_8_17681_novel02
LSAT_1_V5_GN_1_39941_novel01
LSAT_1_V5_GN_5_105880.MRNA1-
LSAT_1_V5_GN_5_105880_novel01
LSAT_1_V5_GN_5_105880_novel02
LSAT_1_V5_GN_5_105880_novel03
LSAT_1_V5_GN_5_105880_novel04
LSAT_1_V5_GN_4_42200_novel01
LSAT_1_V5_GN_1_60741_novel01
LSAT_1_V5_GN_4_2480_novel01
LSAT_1_V5_GN_8_98681_novel01
LSAT_1_V5_GN_7_79440_novel01
LSAT_1_V5_GN_6_17400_novel01
LSAT_1_V5_GN_3_136860.MRNA1-
LSAT_1_V5_GN_3_136860_novel01
LSAT_1_V5_GN_5_44641_novel01
LSAT_1_V5_GN_8_166460_novel01
LSAT_1_V5_GN_4_26380_novel01
LSAT_1_V5_GN_7_27300_novel02
LSAT_1_V5_GN_9_9980_novel01
LSAT_1_V5_GN_4_30740_novel01
LSAT_1_V5_GN_8_37961_novel07
LSAT_1_V5_GN_4_27800_novel01
LSAT_1_V5_GN_4_27800_novel04
LSAT_1_V5_GN_3_35260_novel01
LSAT_1_V5_GN_3_16181_novel01
LSAT_1_V5_GN_3_16181_novel02
LSAT_1_V5_GN_3_16181_novel03
LSAT_1_V5_GN_2_71421_novel01
LSAT_1_V5_GN_1_6540_novel01
LSAT_1_V5_GN_1_6540_novel02
LSAT_1_V5_GN_1_6540_novel03
LSAT_1_V5_GN_1_6540_novel04
LSAT_1_V5_GN_1_6540_novel07
LSAT_1_V5_GN_1_6540_novel09
LSAT_1_V5_GN_1_6540_novel10
LSAT_1_V5_GN_7_89320_novel01
LSAT_1_V5_GN_4_49001_novel03
LSAT_1_V5_GN_9_58201_novel289
LSAT_1_V5_GN_9_58201_novel290
LSAT_1_V5_GN_9_58201_novel291
LSAT_1_V5_GN_6_22121_novel01
LSAT_1_V5_GN_6_22121_novel02
LSAT_1_V5_GN_6_22121_novel03
LSAT_1_V5_GN_8_24121_novel01
LSAT_1_V5_GN_9_45381_novel02
LSAT_1_V5_GN_6_90680_novel01
LSAT_1_V5_GN_6_90680_novel02
LSAT_1_V5_GN_1_40720_novel01
LSAT_1_V5_GN_1_40720_novel02
LSAT_1_V5_GN_3_102761_novel01
LSAT_1_V5_GN_5_5301_novel02
LSAT_1_V5_GN_5_5301_novel03
LSAT_1_V5_GN_3_59260_novel01
LSAT_1_V5_GN_3_59260_novel02
LSAT_1_V5_GN_6_12221_novel02
LSAT_1_V5_GN_2_108860.MRNA1-
LSAT_1_V5_GN_4_9840_novel01
LSAT_1_V5_GN_8_145260_novel01
LSAT_1_V5_GN_8_111160.MRNA1-
LSAT_1_V5_GN_8_111160_novel01
LSAT_1_V5_GN_3_36620_novel01
LSAT_1_V5_GN_3_36620_novel02
LSAT_1_V5_GN_8_38181.MRNA1-
LSAT_1_V5_GN_4_59601_novel01
LSAT_1_V5_GN_3_137161_novel01
LSAT_1_V5_GN_3_137161_novel02
LSAT_1_V5_GN_3_137161_novel03
LSAT_1_V5_GN_3_137161_novel07
LSAT_1_V5_GN_3_137161_novel09
LSAT_1_V5_GN_3_137161_novel10
LSAT_1_V5_GN_3_137161_novel13
LSAT_1_V5_GN_3_137161_novel15
LSAT_1_V5_GN_3_137161_novel17
LSAT_1_V5_GN_3_137161_novel18
LSAT_1_V5_GN_3_137161_novel19
LSAT_1_V5_GN_3_137161_novel20
LSAT_1_V5_GN_3_137161_novel22
LSAT_1_V5_GN_8_98880_novel01
LSAT_1_V5_GN_4_92601_novel01
LSAT_1_V5_GN_8_64621_novel01
LSAT_1_V5_GN_5_33620.MRNA1-
LSAT_1_V5_GN_5_33620_novel01
LSAT_1_V5_GN_5_33620_novel02
LSAT_1_V5_GN_8_142361_novel01
LSAT_1_V5_GN_8_142361_novel02
LSAT_1_V5_GN_8_57280_novel01
LSAT_1_V5_GN_2_41261_novel01
LSAT_1_V5_GN_5_191140.MRNA1-
LSAT_1_V5_GN_1_11280.MRNA1-
LSAT_1_V5_GN_7_33820_novel02
LSAT_1_V5_GN_8_86760_novel01
LSAT_1_V5_GN_8_86760_novel02
LSAT_1_V5_GN_8_86760_novel03
LSAT_1_V5_GN_8_86760_novel04
LSAT_1_V5_GN_8_86760_novel05
LSAT_1_V5_GN_8_86760_novel06
LSAT_1_V5_GN_8_86760_novel07
LSAT_1_V5_GN_8_86760_novel08
LSAT_1_V5_GN_8_88241_novel02
LSAT_1_V5_GN_8_88241_novel05
LSAT_1_V5_GN_2_46461_novel01
LSAT_1_V5_GN_9_98081_novel10
LSAT_1_V5_GN_9_98081_novel11
LSAT_1_V5_GN_9_98081_novel15
LSAT_1_V5_GN_9_98081_novel16
LSAT_1_V5_GN_1_57020.MRNA1-
LSAT_1_V5_GN_5_190500.MRNA1-
LSAT_1_V5_GN_8_143940_novel05
LSAT_1_V5_GN_5_156300_novel03
LSAT_1_V5_GN_5_38660_novel01
LSAT_1_V5_GN_5_38660_novel02
LSAT_1_V5_GN_5_38660_novel03
LSAT_1_V5_GN_5_38660_novel04
LSAT_1_V5_GN_5_97480_novel01
LSAT_1_V5_GN_8_3200_novel01
LSAT_1_V5_GN_8_3200_novel02
LSAT_1_V5_GN_8_3200_novel03
LSAT_1_V5_GN_3_31061_novel04
LSAT_1_V5_GN_9_49760_novel01
LSAT_1_V5_GN_9_49760_novel02
LSAT_1_V5_GN_5_127461.MRNA1-
LSAT_1_V5_GN_9_84201.MRNA1-
LSAT_1_V5_GN_2_85500_novel01
LSAT_1_V5_GN_2_85500_novel03
LSAT_1_V5_GN_4_70101_novel03
LSAT_1_V5_GN_4_70101_novel09
LSAT_1_V5_GN_3_108980.MRNA1-
LSAT_1_V5_GN_1_7420_novel02
LSAT_1_V5_GN_4_162120_novel01
LSAT_1_V5_GN_1_3860_novel03
LSAT_1_V5_GN_4_59981_novel03
LSAT_1_V5_GN_8_4301.MRNA1-
LSAT_1_V5_GN_8_4301_novel01
LSAT_1_V5_GN_3_75520_novel01
LSAT_1_V5_GN_3_116420_novel01
LSAT_1_V5_GN_3_116420_novel02
LSAT_1_V5_GN_3_116420_novel03
LSAT_1_V5_GN_3_116420_novel04
LSAT_1_V5_GN_3_116420_novel05
LSAT_1_V5_GN_3_116420_novel06
LSAT_1_V5_GN_3_84881_novel01
LSAT_1_V5_GN_5_126680_novel02
LSAT_1_V5_GN_9_90080_novel03
LSAT_1_V5_GN_9_90080_novel04
LSAT_1_V5_GN_9_90080_novel05
LSAT_1_V5_GN_9_90080_novel06
LSAT_1_V5_GN_9_90080_novel07
LSAT_1_V5_GN_9_90080_novel08
LSAT_1_V5_GN_9_90080_novel09
LSAT_1_V5_GN_5_148320.MRNA1-
LSAT_1_V5_GN_5_148320_novel01
LSAT_1_V5_GN_5_148320_novel02
LSAT_1_V5_GN_5_148320_novel03
LSAT_1_V5_GN_4_87620_novel01
LSAT_1_V5_GN_6_14240_novel02
LSAT_1_V5_GN_8_137160_novel01
LSAT_1_V5_GN_8_137160_novel02
LSAT_1_V5_GN_8_147700_novel01
LSAT_1_V5_GN_8_147700_novel03
LSAT_1_V5_GN_5_183180_novel01
LSAT_1_V5_GN_1_89100_novel03
LSAT_1_V5_GN_1_89100_novel04
LSAT_1_V5_GN_1_89100_novel05
LSAT_1_V5_GN_1_89100_novel06
LSAT_1_V5_GN_1_89100_novel07
LSAT_1_V5_GN_7_103661_novel01
LSAT_1_V5_GN_7_79281_novel02
LSAT_1_V5_GN_7_95461_novel01
LSAT_1_V5_GN_3_12101_novel01
LSAT_1_V5_GN_1_40580_novel03
LSAT_1_V5_GN_5_146100.MRNA1-
LSAT_1_V5_GN_9_94880_novel02
LSAT_1_V5_GN_2_132921.MRNA1-
LSAT_1_V5_GN_2_132921_novel01
LSAT_1_V5_GN_4_138460_novel04
LSAT_1_V5_GN_9_61900_novel12
LSAT_1_V5_GN_3_137280_novel01
LSAT_1_V5_GN_3_137280_novel02
LSAT_1_V5_GN_5_118161.MRNA1-
LSAT_1_V5_GN_2_101300_novel39
LSAT_1_V5_GN_5_52601.MRNA1-
LSAT_1_V5_GN_1_64420_novel01
LSAT_1_V5_GN_9_124880.MRNA1-
LSAT_1_V5_GN_9_124880_novel01
LSAT_1_V5_GN_5_67280_novel01
LSAT_1_V5_GN_5_67280_novel02
LSAT_1_V5_GN_6_6461_novel01
LSAT_1_V5_GN_9_48121_novel06
LSAT_1_V5_GN_9_48121_novel07
LSAT_1_V5_GN_9_48121_novel08
LSAT_1_V5_GN_9_48121_novel09
LSAT_1_V5_GN_9_48121_novel10
LSAT_1_V5_GN_9_48121_novel12
LSAT_1_V5_GN_9_48121_novel14
LSAT_1_V5_GN_5_18120_novel01
LSAT_1_V5_GN_4_147680_novel01
LSAT_1_V5_GN_4_147680_novel02
LSAT_1_V5_GN_4_147680_novel03
LSAT_1_V5_GN_4_147680_novel04
LSAT_1_V5_GN_4_147680_novel05
LSAT_1_V5_GN_4_90280_novel02
LSAT_1_V5_GN_9_93860_novel11
LSAT_1_V5_GN_4_154640_novel01
LSAT_1_V5_GN_8_68860_novel01
LSAT_1_V5_GN_7_59680.MRNA1-
LSAT_1_V5_GN_9_28881.MRNA1-
LSAT_1_V5_GN_9_28881_novel01
LSAT_1_V5_GN_5_106240_novel01
LSAT_1_V5_GN_5_106240_novel02
LSAT_1_V5_GN_7_107941_novel02
LSAT_1_V5_GN_7_107941_novel03
LSAT_1_V5_GN_8_25721_novel02
LSAT_1_V5_GN_8_25721_novel04
LSAT_1_V5_GN_4_31680_novel01
LSAT_1_V5_GN_4_31680_novel02
LSAT_1_V5_GN_5_137500_novel01
LSAT_1_V5_GN_5_137500_novel03
LSAT_1_V5_GN_6_66101.MRNA1-
LSAT_1_V5_GN_8_54020_novel02
LSAT_1_V5_GN_9_64101_novel01
LSAT_1_V5_GN_9_1840.MRNA1-
LSAT_1_V5_GN_9_1840_novel01
LSAT_1_V5_GN_6_117840_novel04
LSAT_1_V5_GN_6_117840_novel05
LSAT_1_V5_GN_6_117840_novel06
LSAT_1_V5_GN_8_24621_novel03
LSAT_1_V5_GN_3_4041_novel01
LSAT_1_V5_GN_3_4041_novel02
LSAT_1_V5_GN_3_83381.MRNA1-
LSAT_1_V5_GN_9_14740_novel02
LSAT_1_V5_GN_9_117420_novel01
LSAT_1_V5_GN_6_8481.MRNA1-
LSAT_1_V5_GN_6_8481_novel01
LSAT_1_V5_GN_3_95961.MRNA1-
LSAT_1_V5_GN_3_95961_novel01
LSAT_1_V5_GN_5_185401_novel01
LSAT_1_V5_GN_5_185401_novel02
LSAT_1_V5_GN_5_185401_novel03
LSAT_1_V5_GN_5_185401_novel04
LSAT_1_V5_GN_4_18741_novel01
LSAT_1_V5_GN_4_183140_novel08
LSAT_1_V5_GN_4_183140_novel09
LSAT_1_V5_GN_4_183140_novel10
LSAT_1_V5_GN_7_51361_novel01
LSAT_1_V5_GN_7_51361_novel04
LSAT_1_V5_GN_7_51361_novel06
LSAT_1_V5_GN_2_31341_novel02
LSAT_1_V5_GN_5_186800_novel01
LSAT_1_V5_GN_3_86160_novel03
LSAT_1_V5_GN_1_37980_novel01
LSAT_1_V5_GN_1_37980_novel03
LSAT_1_V5_GN_5_44521_novel01
LSAT_1_V5_GN_5_44521_novel02
LSAT_1_V5_GN_4_177261_novel01
LSAT_1_V5_GN_8_92300_novel02
LSAT_1_V5_GN_8_92300_novel06
LSAT_1_V5_GN_8_46300_novel01
LSAT_1_V5_GN_4_28361_novel01
LSAT_1_V5_GN_1_15541_novel01
LSAT_1_V5_GN_1_15541_novel02
LSAT_1_V5_GN_1_19340_novel01
LSAT_1_V5_GN_5_48820_novel01
LSAT_1_V5_GN_5_48820_novel02
LSAT_1_V5_GN_6_28461_novel07
LSAT_1_V5_GN_5_21521_novel01
LSAT_1_V5_GN_3_40720_novel01
LSAT_1_V5_GN_3_40720_novel02
LSAT_1_V5_GN_4_73100.MRNA1-
LSAT_1_V5_GN_7_113461_novel01
LSAT_1_V5_GN_7_113461_novel02
LSAT_1_V5_GN_1_52320_novel02
LSAT_1_V5_GN_6_54621_novel01
LSAT_1_V5_GN_1_59961_novel01
LSAT_1_V5_GN_4_31580_novel01
LSAT_1_V5_GN_4_87180_novel01
LSAT_1_V5_GN_4_87180_novel03
LSAT_1_V5_GN_4_46160_novel02
LSAT_1_V5_GN_4_46160_novel03
LSAT_1_V5_GN_1_76380_novel02
LSAT_1_V5_GN_4_14820_novel01
LSAT_1_V5_GN_6_1880_novel04
LSAT_1_V5_GN_1_87261.MRNA1-
LSAT_1_V5_GN_9_35941.MRNA1-
LSAT_1_V5_GN_4_17080_novel01
LSAT_1_V5_GN_5_97381.MRNA1-
LSAT_1_V5_GN_5_7280_novel03
LSAT_1_V5_GN_9_35161_novel01
LSAT_1_V5_GN_9_35161_novel02
LSAT_1_V5_GN_9_35161_novel03
LSAT_1_V5_GN_2_74261_novel01
LSAT_1_V5_GN_9_75061_novel04
LSAT_1_V5_GN_1_5460_novel01
LSAT_1_V5_GN_1_5460_novel02
LSAT_1_V5_GN_1_127981.MRNA1-
LSAT_1_V5_GN_2_106361_novel01
LSAT_1_V5_GN_2_106361_novel02
LSAT_1_V5_GN_2_106361_novel03
LSAT_1_V5_GN_7_92181_novel03
LSAT_1_V5_GN_7_92181_novel05
LSAT_1_V5_GN_3_99221_novel01
LSAT_1_V5_GN_2_119680_novel01
LSAT_1_V5_GN_2_119680_novel02
LSAT_1_V5_GN_4_82580_novel03
LSAT_1_V5_GN_6_83821_novel03
LSAT_1_V5_GN_2_81120.MRNA1-
LSAT_1_V5_GN_8_89141_novel01
LSAT_1_V5_GN_5_40001_novel06
LSAT_1_V5_GN_5_40001_novel17
LSAT_1_V5_GN_5_40001_novel18
LSAT_1_V5_GN_5_40001_novel19
LSAT_1_V5_GN_9_89600_novel04
LSAT_1_V5_GN_9_120880.MRNA1-
LSAT_1_V5_GN_9_120880_novel01
LSAT_1_V5_GN_9_120880_novel02
LSAT_1_V5_GN_9_120880_novel03
LSAT_1_V5_GN_9_120880_novel04
LSAT_1_V5_GN_4_22880_novel01
LSAT_1_V5_GN_4_22880_novel02
LSAT_1_V5_GN_5_153061_novel03
LSAT_1_V5_GN_5_153061_novel04
LSAT_1_V5_GN_4_30260_novel02
LSAT_1_V5_GN_9_13401_novel03
LSAT_1_V5_GN_5_95081.MRNA1-
LSAT_1_V5_GN_5_95081_novel01
LSAT_1_V5_GN_9_74021_novel01
LSAT_1_V5_GN_9_74021_novel02
LSAT_1_V5_GN_9_74021_novel03
LSAT_1_V5_GN_9_74021_novel04
LSAT_1_V5_GN_9_74021_novel05
LSAT_1_V5_GN_9_74021_novel06
LSAT_1_V5_GN_9_74021_novel07
LSAT_1_V5_GN_9_74021_novel08
LSAT_1_V5_GN_4_29901_novel01
LSAT_1_V5_GN_4_29901_novel03
LSAT_1_V5_GN_3_75360_novel01
LSAT_1_V5_GN_8_85820_novel01
LSAT_1_V5_GN_3_64300_novel01
LSAT_1_V5_GN_8_2261_novel01
LSAT_1_V5_GN_8_2261_novel07
LSAT_1_V5_GN_8_2261_novel08
LSAT_1_V5_GN_8_2261_novel10
LSAT_1_V5_GN_8_2261_novel12
LSAT_1_V5_GN_8_2261_novel13
LSAT_1_V5_GN_6_32480_novel03
LSAT_1_V5_GN_8_16180_novel01
LSAT_1_V5_GN_8_16180_novel02
LSAT_1_V5_GN_8_16180_novel03
LSAT_1_V5_GN_6_35480_novel02
LSAT_1_V5_GN_6_35480_novel03
LSAT_1_V5_GN_6_35480_novel04
LSAT_1_V5_GN_6_35480_novel05
LSAT_1_V5_GN_6_35480_novel06
LSAT_1_V5_GN_7_21560_novel02
LSAT_1_V5_GN_9_10100_novel03
LSAT_1_V5_GN_6_117480_novel01
LSAT_1_V5_GN_4_164841_novel01
LSAT_1_V5_GN_2_111601_novel02
LSAT_1_V5_GN_2_111601_novel03
LSAT_1_V5_GN_3_39520.MRNA1-
LSAT_1_V5_GN_3_39520_novel01
LSAT_1_V5_GN_2_52420_novel01
LSAT_1_V5_GN_4_178301.MRNA1-
LSAT_1_V5_GN_8_117161_novel02
LSAT_1_V5_GN_2_81680_novel01
LSAT_1_V5_GN_8_18241_novel01
LSAT_1_V5_GN_8_18241_novel02
LSAT_1_V5_GN_9_2920_novel02
LSAT_1_V5_GN_2_34761_novel03
LSAT_1_V5_GN_8_44360_novel02
LSAT_1_V5_GN_8_44360_novel03
LSAT_1_V5_GN_1_4140_novel04
LSAT_1_V5_GN_1_4140_novel06
LSAT_1_V5_GN_7_92061_novel06
LSAT_1_V5_GN_5_137421.MRNA1-
LSAT_1_V5_GN_3_78360_novel01
LSAT_1_V5_GN_1_16860_novel01
LSAT_1_V5_GN_3_124880.MRNA1-
LSAT_1_V5_GN_3_83001_novel01
LSAT_1_V5_GN_3_83001_novel03
LSAT_1_V5_GN_4_71501_novel01
LSAT_1_V5_GN_3_132321_novel05
LSAT_1_V5_GN_3_63641_novel01
LSAT_1_V5_GN_3_111900_novel02
LSAT_1_V5_GN_3_111900_novel04
LSAT_1_V5_GN_2_52561_novel01
LSAT_1_V5_GN_2_101660_novel01
LSAT_1_V5_GN_1_37680_novel02
LSAT_1_V5_GN_1_37680_novel03
LSAT_1_V5_GN_1_37680_novel04
LSAT_1_V5_GN_8_90041_novel01
LSAT_1_V5_GN_8_90041_novel02
LSAT_1_V5_GN_8_90041_novel03
LSAT_1_V5_GN_8_90041_novel04
LSAT_1_V5_GN_9_40081_novel08
LSAT_1_V5_GN_9_40081_novel09
LSAT_1_V5_GN_4_185640_novel01
LSAT_1_V5_GN_0_29720_novel01
LSAT_1_V5_GN_0_29720_novel02
LSAT_1_V5_GN_1_10500_novel01
LSAT_1_V5_GN_1_10500_novel02
LSAT_1_V5_GN_9_121820_novel01
LSAT_1_V5_GN_3_62620_novel05
LSAT_1_V5_GN_3_62620_novel06
LSAT_1_V5_GN_2_93100_novel01
LSAT_1_V5_GN_2_86220_novel02
LSAT_1_V5_GN_1_73121_novel01
LSAT_1_V5_GN_3_46200_novel02
LSAT_1_V5_GN_3_112420.MRNA1-
LSAT_1_V5_GN_5_145840.MRNA1-
LSAT_1_V5_GN_5_145840_novel01
LSAT_1_V5_GN_5_145840_novel02
LSAT_1_V5_GN_5_145840_novel03
LSAT_1_V5_GN_5_122901_novel04
LSAT_1_V5_GN_5_122901_novel05
LSAT_1_V5_GN_4_16061_novel02
LSAT_1_V5_GN_6_97601_novel02
LSAT_1_V5_GN_3_55021_novel02
LSAT_1_V5_GN_9_48840_novel06
LSAT_1_V5_GN_9_48840_novel08
LSAT_1_V5_GN_1_48120_novel01
LSAT_1_V5_GN_3_68860_novel01
LSAT_1_V5_GN_1_93020_novel02
LSAT_1_V5_GN_6_4121_novel01
LSAT_1_V5_GN_2_46180.MRNA1-
LSAT_1_V5_GN_9_3101_novel01
LSAT_1_V5_GN_9_3101_novel02
LSAT_1_V5_GN_5_149460_novel01
LSAT_1_V5_GN_9_10560_novel02
LSAT_1_V5_GN_9_10560_novel03
LSAT_1_V5_GN_2_88460_novel14
LSAT_1_V5_GN_2_88460_novel15
LSAT_1_V5_GN_8_92021_novel01
LSAT_1_V5_GN_3_9520_novel01
LSAT_1_V5_GN_5_168160_novel01
LSAT_1_V5_GN_1_91141_novel05
LSAT_1_V5_GN_1_91141_novel07
LSAT_1_V5_GN_0_15420_novel04
LSAT_1_V5_GN_2_133260_novel01
LSAT_1_V5_GN_5_116440.MRNA1-
LSAT_1_V5_GN_5_116440_novel01
LSAT_1_V5_GN_2_80021_novel01
LSAT_1_V5_GN_5_127901_novel03
LSAT_1_V5_GN_8_58900_novel04
LSAT_1_V5_GN_2_19801_novel02
LSAT_1_V5_GN_3_80601_novel01
LSAT_1_V5_GN_3_80601_novel02
LSAT_1_V5_GN_5_187421_novel03
LSAT_1_V5_GN_4_168581_novel04
LSAT_1_V5_GN_5_105680_novel07
LSAT_1_V5_GN_2_95241_novel03
LSAT_1_V5_GN_2_95241_novel05
LSAT_1_V5_GN_9_100181_novel03
LSAT_1_V5_GN_1_73881_novel01
LSAT_1_V5_GN_1_73881_novel02
LSAT_1_V5_GN_1_73881_novel03
LSAT_1_V5_GN_1_73881_novel04
LSAT_1_V5_GN_1_73881_novel05
LSAT_1_V5_GN_2_122961_novel01
LSAT_1_V5_GN_2_122961_novel02
LSAT_1_V5_GN_6_66241_novel01
LSAT_1_V5_GN_6_66241_novel04
LSAT_1_V5_GN_6_66241_novel05
LSAT_1_V5_GN_6_41301_novel01
LSAT_1_V5_GN_9_32321_novel03
LSAT_1_V5_GN_9_32321_novel05
LSAT_1_V5_GN_9_32321_novel06
LSAT_1_V5_GN_9_32321_novel07
LSAT_1_V5_GN_9_32321_novel20
LSAT_1_V5_GN_9_32321_novel21
LSAT_1_V5_GN_1_7800_novel01
LSAT_1_V5_GN_1_7800_novel02
LSAT_1_V5_GN_1_7800_novel03
LSAT_1_V5_GN_1_96700.MRNA1-
LSAT_1_V5_GN_1_96700_novel01
LSAT_1_V5_GN_2_98360_novel08
LSAT_1_V5_GN_2_98360_novel12
LSAT_1_V5_GN_2_126361_novel01
LSAT_1_V5_GN_2_126361_novel02
LSAT_1_V5_GN_2_126361_novel03
LSAT_1_V5_GN_2_126361_novel04
LSAT_1_V5_GN_1_82460_novel01
LSAT_1_V5_GN_1_82460_novel02
LSAT_1_V5_GN_9_41741_novel01
LSAT_1_V5_GN_5_98501_novel06
LSAT_1_V5_GN_6_6920.MRNA1-
LSAT_1_V5_GN_7_54801_novel05
LSAT_1_V5_GN_4_74680_novel01
LSAT_1_V5_GN_1_85441_novel02
LSAT_1_V5_GN_9_29260_novel02
LSAT_1_V5_GN_9_5660_novel02
LSAT_1_V5_GN_3_4900_novel01
LSAT_1_V5_GN_3_4900_novel02
LSAT_1_V5_GN_9_5560_novel03
LSAT_1_V5_GN_9_39540_novel01
LSAT_1_V5_GN_9_122541_novel01
LSAT_1_V5_GN_6_65161_novel01
LSAT_1_V5_GN_6_65161_novel04
LSAT_1_V5_GN_1_69980_novel01
LSAT_1_V5_GN_3_960_novel01
LSAT_1_V5_GN_9_90921_novel04
LSAT_1_V5_GN_2_20881_novel01
LSAT_1_V5_GN_9_82560_novel01
LSAT_1_V5_GN_3_22060_novel01
LSAT_1_V5_GN_3_22060_novel02
LSAT_1_V5_GN_3_22060_novel03
LSAT_1_V5_GN_3_22060_novel04
LSAT_1_V5_GN_3_22060_novel05
LSAT_1_V5_GN_1_47140_novel01
LSAT_1_V5_GN_4_12941_novel01
LSAT_1_V5_GN_4_12941_novel02
LSAT_1_V5_GN_4_12941_novel03
LSAT_1_V5_GN_9_41781_novel02
LSAT_1_V5_GN_8_88620_novel01
LSAT_1_V5_GN_8_88620_novel02
LSAT_1_V5_GN_8_88620_novel03
LSAT_1_V5_GN_9_88720_novel30
LSAT_1_V5_GN_6_65141_novel02
LSAT_1_V5_GN_6_61260_novel01
LSAT_1_V5_GN_3_63880_novel06
LSAT_1_V5_GN_3_63880_novel07
LSAT_1_V5_GN_3_63880_novel08
LSAT_1_V5_GN_8_104800_novel02
LSAT_1_V5_GN_9_54280_novel01
LSAT_1_V5_GN_5_78281_novel05
LSAT_1_V5_GN_6_2400_novel01
LSAT_1_V5_GN_9_105880_novel02
LSAT_1_V5_GN_3_126481_novel01
LSAT_1_V5_GN_2_21421_novel01
LSAT_1_V5_GN_8_135800.MRNA1-
LSAT_1_V5_GN_7_5801_novel01
LSAT_1_V5_GN_9_102921.MRNA1-
LSAT_1_V5_GN_9_102921_novel01
LSAT_1_V5_GN_3_46821_novel01
LSAT_1_V5_GN_9_79940_novel03
LSAT_1_V5_GN_2_88741_novel01
LSAT_1_V5_GN_8_17420_novel01
LSAT_1_V5_GN_8_17420_novel04
LSAT_1_V5_GN_8_17420_novel05
LSAT_1_V5_GN_8_17420_novel06
LSAT_1_V5_GN_3_141021_novel01
LSAT_1_V5_GN_7_31081_novel07
LSAT_1_V5_GN_4_186200_novel01
LSAT_1_V5_GN_9_4820_novel02
LSAT_1_V5_GN_9_4820_novel03
LSAT_1_V5_GN_9_4820_novel04
LSAT_1_V5_GN_1_77861_novel01
LSAT_1_V5_GN_1_77861_novel02
LSAT_1_V5_GN_1_77861_novel03
LSAT_1_V5_GN_2_74541.MRNA1-
LSAT_1_V5_GN_6_69020.MRNA1-
LSAT_1_V5_GN_6_69020_novel01
LSAT_1_V5_GN_6_69020_novel02
LSAT_1_V5_GN_6_69020_novel03
LSAT_1_V5_GN_6_69020_novel04
LSAT_1_V5_GN_6_69020_novel05
LSAT_1_V5_GN_6_69020_novel06
LSAT_1_V5_GN_6_69020_novel07
LSAT_1_V5_GN_6_69020_novel08
LSAT_1_V5_GN_6_69020_novel09
LSAT_1_V5_GN_6_69020_novel10
LSAT_1_V5_GN_6_69020_novel11
LSAT_1_V5_GN_6_69020_novel12
LSAT_1_V5_GN_6_69020_novel13
LSAT_1_V5_GN_6_69020_novel14
LSAT_1_V5_GN_6_69020_novel15
LSAT_1_V5_GN_6_69020_novel16
LSAT_1_V5_GN_6_69020_novel17
LSAT_1_V5_GN_6_69020_novel18
LSAT_1_V5_GN_6_69020_novel19
LSAT_1_V5_GN_9_57501_novel01
LSAT_1_V5_GN_6_88460_novel01
LSAT_1_V5_GN_6_88460_novel02
LSAT_1_V5_GN_6_88460_novel03
LSAT_1_V5_GN_8_57341_novel02
LSAT_1_V5_GN_0_17841_novel02
LSAT_1_V5_GN_8_2721.MRNA1-
LSAT_1_V5_GN_8_2721_novel01
LSAT_1_V5_GN_8_2721_novel02
LSAT_1_V5_GN_8_2721_novel03
LSAT_1_V5_GN_8_2721_novel04
LSAT_1_V5_GN_8_2721_novel05
LSAT_1_V5_GN_5_159240_novel01
LSAT_1_V5_GN_4_163620_novel01
LSAT_1_V5_GN_4_163620_novel02
LSAT_1_V5_GN_2_73561_novel01
LSAT_1_V5_GN_9_2460_novel05
LSAT_1_V5_GN_9_15021_novel01
LSAT_1_V5_GN_7_10260_novel01
LSAT_1_V5_GN_7_10260_novel02
LSAT_1_V5_GN_7_10260_novel03
LSAT_1_V5_GN_9_6441_novel02
LSAT_1_V5_GN_9_6441_novel03
LSAT_1_V5_GN_9_6441_novel04
LSAT_1_V5_GN_8_109261_novel02
LSAT_1_V5_GN_8_109261_novel03
LSAT_1_V5_GN_7_55800_novel03
LSAT_1_V5_GN_7_55800_novel04
LSAT_1_V5_GN_7_55800_novel05
LSAT_1_V5_GN_7_55800_novel06
LSAT_1_V5_GN_6_24341_novel02
LSAT_1_V5_GN_4_75681_novel01
LSAT_1_V5_GN_3_95801_novel03
LSAT_1_V5_GN_3_65141_novel02
LSAT_1_V5_GN_9_46920.MRNA1-
LSAT_1_V5_GN_5_57060_novel01
LSAT_1_V5_GN_6_4461_novel01
LSAT_1_V5_GN_6_4461_novel02
LSAT_1_V5_GN_6_4461_novel03
LSAT_1_V5_GN_6_72520_novel01
LSAT_1_V5_GN_1_83120_novel01
LSAT_1_V5_GN_1_83120_novel03
LSAT_1_V5_GN_4_1741_novel01
LSAT_1_V5_GN_4_1741_novel04
LSAT_1_V5_GN_4_1741_novel05
LSAT_1_V5_GN_7_41160_novel02
LSAT_1_V5_GN_6_92441_novel01
LSAT_1_V5_GN_8_31680_novel03
LSAT_1_V5_GN_6_54241_novel01
LSAT_1_V5_GN_6_54241_novel02
LSAT_1_V5_GN_3_45521_novel01
LSAT_1_V5_GN_3_45521_novel02
LSAT_1_V5_GN_3_29100_novel01
LSAT_1_V5_GN_1_56180_novel02
LSAT_1_V5_GN_1_56180_novel03
LSAT_1_V5_GN_1_56180_novel04
LSAT_1_V5_GN_6_94060_novel03
LSAT_1_V5_GN_6_94060_novel04
LSAT_1_V5_GN_7_69540_novel02
LSAT_1_V5_GN_7_69540_novel03
LSAT_1_V5_GN_2_101141_novel01
LSAT_1_V5_GN_1_12980_novel02
LSAT_1_V5_GN_2_43301_novel01
LSAT_1_V5_GN_5_145881_novel02
LSAT_1_V5_GN_9_104661_novel01
LSAT_1_V5_GN_9_104661_novel03
LSAT_1_V5_GN_9_104661_novel04
LSAT_1_V5_GN_5_39260_novel06
LSAT_1_V5_GN_3_72960_novel01
LSAT_1_V5_GN_8_166621.MRNA1-
LSAT_1_V5_GN_8_166621_novel01
LSAT_1_V5_GN_8_166621_novel02
LSAT_1_V5_GN_8_166621_novel03
LSAT_1_V5_GN_7_38121.MRNA1-
LSAT_1_V5_GN_7_38121_novel01
LSAT_1_V5_GN_7_38121_novel02
LSAT_1_V5_GN_7_38121_novel03
LSAT_1_V5_GN_4_31180_novel05
LSAT_1_V5_GN_2_83661_novel02
LSAT_1_V5_GN_3_125660_novel01
LSAT_1_V5_GN_9_13601_novel01
LSAT_1_V5_GN_2_36381_novel01
LSAT_1_V5_GN_8_13180_novel01
LSAT_1_V5_GN_3_11361_novel01
LSAT_1_V5_GN_2_68260_novel02
LSAT_1_V5_GN_1_59620.MRNA1-
LSAT_1_V5_GN_1_59620_novel01
LSAT_1_V5_GN_8_33421_novel02
LSAT_1_V5_GN_2_104621_novel02
LSAT_1_V5_GN_2_63641_novel15
LSAT_1_V5_GN_5_26620_novel01
LSAT_1_V5_GN_9_66481_novel01
LSAT_1_V5_GN_8_118901.MRNA1-
LSAT_1_V5_GN_1_40801_novel01
LSAT_1_V5_GN_5_104700_novel03
LSAT_1_V5_GN_4_97420_novel01
LSAT_1_V5_GN_5_186721_novel01
LSAT_1_V5_GN_5_186721_novel04
LSAT_1_V5_GN_6_116000_novel02
LSAT_1_V5_GN_2_133400_novel01
LSAT_1_V5_GN_6_103061_novel01
LSAT_1_V5_GN_6_103061_novel02
LSAT_1_V5_GN_6_103061_novel03
LSAT_1_V5_GN_1_127780_novel02
LSAT_1_V5_GN_5_166101_novel01
LSAT_1_V5_GN_9_84880_novel01
LSAT_1_V5_GN_9_84880_novel02
LSAT_1_V5_GN_7_94800_novel01
LSAT_1_V5_GN_5_103920_novel03
LSAT_1_V5_GN_3_6160_novel04
LSAT_1_V5_GN_3_541_novel01
LSAT_1_V5_GN_3_541_novel02
LSAT_1_V5_GN_3_541_novel03
LSAT_1_V5_GN_5_13541_novel03
LSAT_1_V5_GN_3_57981_novel02
LSAT_1_V5_GN_3_57981_novel03
LSAT_1_V5_GN_8_94641_novel02
LSAT_1_V5_GN_8_94641_novel03
LSAT_1_V5_GN_5_137520_novel01
LSAT_1_V5_GN_5_137520_novel03
LSAT_1_V5_GN_9_28680_novel01
LSAT_1_V5_GN_7_79121_novel07
LSAT_1_V5_GN_7_37861_novel01
LSAT_1_V5_GN_7_37861_novel02
LSAT_1_V5_GN_6_6141_novel01
LSAT_1_V5_GN_6_6141_novel02
LSAT_1_V5_GN_6_6141_novel03
LSAT_1_V5_GN_6_6141_novel04
LSAT_1_V5_GN_4_117540_novel01
LSAT_1_V5_GN_4_117540_novel02
LSAT_1_V5_GN_5_63841_novel01
LSAT_1_V5_GN_5_63841_novel03
LSAT_1_V5_GN_2_95040_novel03
LSAT_1_V5_GN_2_95040_novel04
LSAT_1_V5_GN_2_126980_novel02
LSAT_1_V5_GN_4_1540_novel01
LSAT_1_V5_GN_3_98261_novel03
LSAT_1_V5_GN_4_103101_novel06
LSAT_1_V5_GN_6_12340_novel09
LSAT_1_V5_GN_6_12340_novel10
LSAT_1_V5_GN_8_11600_novel01
LSAT_1_V5_GN_8_20140_novel02
LSAT_1_V5_GN_1_2440_novel01
LSAT_1_V5_GN_1_2440_novel02
LSAT_1_V5_GN_7_100661_novel01
LSAT_1_V5_GN_3_56401_novel01
LSAT_1_V5_GN_3_56401_novel02
LSAT_1_V5_GN_1_52760_novel01
LSAT_1_V5_GN_3_100660_novel01
LSAT_1_V5_GN_1_61921_novel04
LSAT_1_V5_GN_1_61921_novel16
LSAT_1_V5_GN_1_61921_novel17
LSAT_1_V5_GN_1_61921_novel18
LSAT_1_V5_GN_0_18260_novel04
LSAT_1_V5_GN_0_18260_novel05
LSAT_1_V5_GN_3_34601_novel19
LSAT_1_V5_GN_4_88401_novel01
LSAT_1_V5_GN_8_2880_novel01
LSAT_1_V5_GN_8_2880_novel02
LSAT_1_V5_GN_5_21601_novel02
LSAT_1_V5_GN_1_94880.MRNA1-
LSAT_1_V5_GN_1_8801_novel01
LSAT_1_V5_GN_8_2041_novel01
LSAT_1_V5_GN_8_2041_novel02
LSAT_1_V5_GN_8_2041_novel03
LSAT_1_V5_GN_8_2041_novel04
LSAT_1_V5_GN_8_2041_novel05
LSAT_1_V5_GN_2_117641_novel01
LSAT_1_V5_GN_5_51660_novel02
LSAT_1_V5_GN_5_43721_novel01
LSAT_1_V5_GN_5_43721_novel02
LSAT_1_V5_GN_4_108400_novel01
LSAT_1_V5_GN_4_108400_novel02
LSAT_1_V5_GN_2_87320_novel01
LSAT_1_V5_GN_3_41820_novel01
LSAT_1_V5_GN_3_41820_novel03
LSAT_1_V5_GN_3_41820_novel04
LSAT_1_V5_GN_4_119280.MRNA1-
LSAT_1_V5_GN_8_29800_novel01
LSAT_1_V5_GN_8_29800_novel02
LSAT_1_V5_GN_8_29800_novel03
LSAT_1_V5_GN_8_29800_novel04
LSAT_1_V5_GN_1_3320_novel01
LSAT_1_V5_GN_6_73800_novel04
LSAT_1_V5_GN_2_33040_novel01
LSAT_1_V5_GN_5_189600_novel01
LSAT_1_V5_GN_9_60641_novel03
LSAT_1_V5_GN_2_68621_novel01
LSAT_1_V5_GN_2_68621_novel04
LSAT_1_V5_GN_2_68621_novel05
LSAT_1_V5_GN_7_22540_novel01
LSAT_1_V5_GN_7_22540_novel02
LSAT_1_V5_GN_7_11780_novel02
LSAT_1_V5_GN_2_121661_novel01
LSAT_1_V5_GN_4_22580_novel01
LSAT_1_V5_GN_4_22580_novel02
LSAT_1_V5_GN_6_104880_novel02
LSAT_1_V5_GN_4_39780_novel01
LSAT_1_V5_GN_4_39780_novel02
LSAT_1_V5_GN_4_39780_novel03
LSAT_1_V5_GN_4_39780_novel04
LSAT_1_V5_GN_6_54841_novel01
LSAT_1_V5_GN_6_54841_novel04
LSAT_1_V5_GN_6_102300_novel01
LSAT_1_V5_GN_6_102300_novel06
LSAT_1_V5_GN_5_175841_novel01
LSAT_1_V5_GN_1_11021_novel08
LSAT_1_V5_GN_1_11021_novel09
LSAT_1_V5_GN_1_11021_novel10
LSAT_1_V5_GN_5_61540_novel02
LSAT_1_V5_GN_5_61540_novel03
LSAT_1_V5_GN_5_61540_novel04
LSAT_1_V5_GN_5_61540_novel05
LSAT_1_V5_GN_6_94081_novel02
LSAT_1_V5_GN_6_94081_novel03
LSAT_1_V5_GN_6_94081_novel05
LSAT_1_V5_GN_7_78001_novel01
LSAT_1_V5_GN_6_67620_novel01
LSAT_1_V5_GN_9_81620_novel01
LSAT_1_V5_GN_4_88581_novel06
LSAT_1_V5_GN_1_120420_novel01
LSAT_1_V5_GN_8_127361.MRNA1-
LSAT_1_V5_GN_4_29301_novel01
LSAT_1_V5_GN_9_65460_novel01
LSAT_1_V5_GN_8_17741_novel02
LSAT_1_V5_GN_6_24301_novel01
LSAT_1_V5_GN_6_24301_novel02
LSAT_1_V5_GN_0_4121_novel01
LSAT_1_V5_GN_3_125760_novel01
LSAT_1_V5_GN_3_125760_novel02
LSAT_1_V5_GN_2_4580_novel07
LSAT_1_V5_GN_2_4580_novel09
LSAT_1_V5_GN_2_4580_novel14
LSAT_1_V5_GN_7_60640_novel01
LSAT_1_V5_GN_7_107201_novel01
LSAT_1_V5_GN_8_86961.MRNA1-
LSAT_1_V5_GN_7_39500_novel02
LSAT_1_V5_GN_7_39500_novel03
LSAT_1_V5_GN_2_65981_novel02
LSAT_1_V5_GN_2_65981_novel03
LSAT_1_V5_GN_3_75241_novel02
LSAT_1_V5_GN_5_53081_novel03
LSAT_1_V5_GN_7_70001_novel03
LSAT_1_V5_GN_9_115340_novel01
LSAT_1_V5_GN_5_6781_novel01
LSAT_1_V5_GN_3_102160_novel02
LSAT_1_V5_GN_6_69640_novel01
LSAT_1_V5_GN_4_65080_novel01
LSAT_1_V5_GN_4_153081_novel05
LSAT_1_V5_GN_4_153081_novel06
LSAT_1_V5_GN_4_153081_novel07
LSAT_1_V5_GN_4_153081_novel08
LSAT_1_V5_GN_6_32121_novel13
LSAT_1_V5_GN_6_32121_novel14
LSAT_1_V5_GN_4_119461.MRNA1-
LSAT_1_V5_GN_4_119461_novel01
LSAT_1_V5_GN_6_78501.MRNA1-
LSAT_1_V5_GN_6_78501_novel01
LSAT_1_V5_GN_4_116621_novel01
LSAT_1_V5_GN_4_116621_novel02
LSAT_1_V5_GN_1_85400.MRNA1-
LSAT_1_V5_GN_1_85400_novel01
LSAT_1_V5_GN_6_28301_novel02
LSAT_1_V5_GN_5_182240_novel04
LSAT_1_V5_GN_5_109540.MRNA1-
LSAT_1_V5_GN_5_109540_novel01
LSAT_1_V5_GN_5_109540_novel02
LSAT_1_V5_GN_5_109540_novel03
LSAT_1_V5_GN_6_18061_novel02
LSAT_1_V5_GN_6_83680_novel02
LSAT_1_V5_GN_6_83680_novel04
LSAT_1_V5_GN_6_83680_novel05
LSAT_1_V5_GN_9_70121_novel02
LSAT_1_V5_GN_5_67480_novel01
LSAT_1_V5_GN_9_18461_novel02
LSAT_1_V5_GN_9_18461_novel04
LSAT_1_V5_GN_3_52320_novel02
LSAT_1_V5_GN_2_8460_novel01
LSAT_1_V5_GN_4_152681_novel02
LSAT_1_V5_GN_3_3741.MRNA1-
LSAT_1_V5_GN_9_38300_novel01
LSAT_1_V5_GN_2_51700_novel03
LSAT_1_V5_GN_1_104541_novel02
LSAT_1_V5_GN_5_54420.MRNA1-
LSAT_1_V5_GN_5_54420_novel01
LSAT_1_V5_GN_8_37061.MRNA1-
LSAT_1_V5_GN_8_37061_novel01
LSAT_1_V5_GN_8_48780_novel03
LSAT_1_V5_GN_9_84900_novel01
LSAT_1_V5_GN_9_84900_novel02
LSAT_1_V5_GN_7_14641.MRNA1-
LSAT_1_V5_GN_7_14641_novel01
LSAT_1_V5_GN_8_5540_novel01
LSAT_1_V5_GN_8_5540_novel02
LSAT_1_V5_GN_8_59100_novel01
LSAT_1_V5_GN_8_59100_novel02
LSAT_1_V5_GN_4_106820_novel18
LSAT_1_V5_GN_4_106820_novel21
LSAT_1_V5_GN_4_106820_novel22
LSAT_1_V5_GN_8_49320_novel01
LSAT_1_V5_GN_8_49320_novel02
LSAT_1_V5_GN_6_14601_novel01
LSAT_1_V5_GN_6_14601_novel02
LSAT_1_V5_GN_6_14601_novel03
LSAT_1_V5_GN_5_145420_novel02
LSAT_1_V5_GN_6_7360_novel01
LSAT_1_V5_GN_6_7360_novel02
LSAT_1_V5_GN_6_7360_novel03
LSAT_1_V5_GN_6_7360_novel04
LSAT_1_V5_GN_6_7360_novel05
LSAT_1_V5_GN_6_7360_novel06
LSAT_1_V5_GN_6_7360_novel07
LSAT_1_V5_GN_6_7360_novel08
LSAT_1_V5_GN_6_7360_novel09
LSAT_1_V5_GN_6_7360_novel10
LSAT_1_V5_GN_6_7360_novel11
LSAT_1_V5_GN_6_7360_novel12
LSAT_1_V5_GN_6_7360_novel13
LSAT_1_V5_GN_3_56860_novel01
LSAT_1_V5_GN_3_56860_novel02
LSAT_1_V5_GN_1_52340_novel02
LSAT_1_V5_GN_8_156180_novel03
LSAT_1_V5_GN_4_94441_novel02
LSAT_1_V5_GN_5_108061_novel02
LSAT_1_V5_GN_7_8561_novel01
LSAT_1_V5_GN_2_4741_novel01
LSAT_1_V5_GN_6_74361_novel01
LSAT_1_V5_GN_1_25341_novel01
LSAT_1_V5_GN_3_86460.MRNA1-
LSAT_1_V5_GN_3_86460_novel01
LSAT_1_V5_GN_8_119040.MRNA1-
LSAT_1_V5_GN_3_5041.MRNA1-
LSAT_1_V5_GN_7_72960.MRNA1-
LSAT_1_V5_GN_7_72960_novel01
LSAT_1_V5_GN_7_72960_novel02
LSAT_1_V5_GN_6_17781_novel01
LSAT_1_V5_GN_2_100160_novel01
LSAT_1_V5_GN_5_107281.MRNA1-
LSAT_1_V5_GN_5_107281_novel01
LSAT_1_V5_GN_2_110160_novel03
LSAT_1_V5_GN_2_110160_novel04
LSAT_1_V5_GN_2_110160_novel05
LSAT_1_V5_GN_1_28281_novel03
LSAT_1_V5_GN_1_1961_novel08
LSAT_1_V5_GN_1_1961_novel10
LSAT_1_V5_GN_1_1961_novel40
LSAT_1_V5_GN_4_21821_novel01
LSAT_1_V5_GN_4_21821_novel02
LSAT_1_V5_GN_4_21821_novel03
LSAT_1_V5_GN_6_4021_novel01
LSAT_1_V5_GN_6_4021_novel04
LSAT_1_V5_GN_5_38020_novel04
LSAT_1_V5_GN_7_61260_novel01
LSAT_1_V5_GN_7_61260_novel02
LSAT_1_V5_GN_7_94860.MRNA1-
LSAT_1_V5_GN_5_119120_novel01
LSAT_1_V5_GN_5_119120_novel02
LSAT_1_V5_GN_5_119120_novel03
LSAT_1_V5_GN_5_119120_novel05
LSAT_1_V5_GN_5_119120_novel06
LSAT_1_V5_GN_8_150420_novel01
LSAT_1_V5_GN_8_150420_novel02
LSAT_1_V5_GN_8_150420_novel03
LSAT_1_V5_GN_8_150420_novel04
LSAT_1_V5_GN_8_150420_novel05
LSAT_1_V5_GN_8_150420_novel06
LSAT_1_V5_GN_8_150420_novel07
LSAT_1_V5_GN_8_150420_novel08
LSAT_1_V5_GN_8_150420_novel09
LSAT_1_V5_GN_8_150420_novel10
LSAT_1_V5_GN_8_150420_novel11
LSAT_1_V5_GN_8_150420_novel12
LSAT_1_V5_GN_8_150420_novel13
LSAT_1_V5_GN_8_150420_novel14
LSAT_1_V5_GN_8_150420_novel15
LSAT_1_V5_GN_8_150420_novel16
LSAT_1_V5_GN_8_150420_novel17
LSAT_1_V5_GN_8_150420_novel18
LSAT_1_V5_GN_8_150420_novel19
LSAT_1_V5_GN_8_150420_novel20
LSAT_1_V5_GN_8_150420_novel21
LSAT_1_V5_GN_8_150420_novel22
LSAT_1_V5_GN_8_150420_novel23
LSAT_1_V5_GN_8_150420_novel24
LSAT_1_V5_GN_8_150420_novel25
LSAT_1_V5_GN_3_47760_novel01
LSAT_1_V5_GN_8_88100_novel01
LSAT_1_V5_GN_7_88920_novel01
LSAT_1_V5_GN_4_15380_novel06
LSAT_1_V5_GN_4_15380_novel07
LSAT_1_V5_GN_7_26081_novel01
LSAT_1_V5_GN_7_26081_novel02
LSAT_1_V5_GN_7_26081_novel03
LSAT_1_V5_GN_7_26081_novel04
LSAT_1_V5_GN_5_30121_novel04
LSAT_1_V5_GN_5_30121_novel09
LSAT_1_V5_GN_5_30121_novel14
LSAT_1_V5_GN_5_30121_novel17
LSAT_1_V5_GN_9_88981_novel01
LSAT_1_V5_GN_9_88981_novel02
LSAT_1_V5_GN_4_85120_novel02
LSAT_1_V5_GN_7_79780_novel03
LSAT_1_V5_GN_7_95641.MRNA1-
LSAT_1_V5_GN_7_95641_novel01
LSAT_1_V5_GN_5_27000.MRNA1-
LSAT_1_V5_GN_5_27000_novel01
LSAT_1_V5_GN_5_27000_novel02
LSAT_1_V5_GN_9_36141.MRNA1-
LSAT_1_V5_GN_9_36141_novel01
LSAT_1_V5_GN_2_50660.MRNA1-
LSAT_1_V5_GN_2_50660_novel01
LSAT_1_V5_GN_4_78581_novel02
LSAT_1_V5_GN_4_50261_novel01
LSAT_1_V5_GN_4_50261_novel02
LSAT_1_V5_GN_4_50261_novel03
LSAT_1_V5_GN_5_140521_novel01
LSAT_1_V5_GN_9_60020_novel01
LSAT_1_V5_GN_9_60020_novel02
LSAT_1_V5_GN_1_129560_novel01
LSAT_1_V5_GN_5_106701_novel03
LSAT_1_V5_GN_5_106701_novel04
LSAT_1_V5_GN_4_102021.MRNA1-
LSAT_1_V5_GN_4_101581_novel01
LSAT_1_V5_GN_9_19301_novel02
LSAT_1_V5_GN_2_118500_novel02
LSAT_1_V5_GN_1_77880_novel01
LSAT_1_V5_GN_1_77880_novel02
LSAT_1_V5_GN_1_77880_novel03
LSAT_1_V5_GN_1_77880_novel05
LSAT_1_V5_GN_8_77981_novel01
LSAT_1_V5_GN_8_77981_novel10
LSAT_1_V5_GN_8_148660_novel01
LSAT_1_V5_GN_8_148660_novel02
LSAT_1_V5_GN_8_148660_novel03
LSAT_1_V5_GN_8_148660_novel04
LSAT_1_V5_GN_8_148660_novel05
LSAT_1_V5_GN_8_148660_novel06
LSAT_1_V5_GN_8_27601_novel02
LSAT_1_V5_GN_4_150721_novel02
LSAT_1_V5_GN_4_150721_novel06
LSAT_1_V5_GN_8_17440_novel01
LSAT_1_V5_GN_8_17440_novel02
LSAT_1_V5_GN_8_17440_novel03
LSAT_1_V5_GN_5_47401_novel17
LSAT_1_V5_GN_9_27420_novel01
LSAT_1_V5_GN_9_27420_novel02
LSAT_1_V5_GN_9_27420_novel03
LSAT_1_V5_GN_2_58480_novel03
LSAT_1_V5_GN_2_58480_novel05
LSAT_1_V5_GN_3_62921_novel02
LSAT_1_V5_GN_4_1821_novel01
LSAT_1_V5_GN_2_17180_novel03
LSAT_1_V5_GN_2_34061_novel01
LSAT_1_V5_GN_2_34061_novel02
LSAT_1_V5_GN_8_67780_novel01
LSAT_1_V5_GN_7_116520_novel02
LSAT_1_V5_GN_6_50020_novel01
LSAT_1_V5_GN_6_50020_novel02
LSAT_1_V5_GN_7_100521.MRNA1-
LSAT_1_V5_GN_7_100521_novel01
LSAT_1_V5_GN_7_100521_novel02
LSAT_1_V5_GN_5_176021_novel01
LSAT_1_V5_GN_6_102220_novel02
LSAT_1_V5_GN_6_43780_novel01
LSAT_1_V5_GN_4_53520_novel04
LSAT_1_V5_GN_9_33361_novel01
LSAT_1_V5_GN_7_7460_novel28
LSAT_1_V5_GN_5_137360_novel01
LSAT_1_V5_GN_8_102800_novel03
LSAT_1_V5_GN_8_127960_novel02
LSAT_1_V5_GN_3_138401_novel01
LSAT_1_V5_GN_7_41320.MRNA1-
LSAT_1_V5_GN_5_4941_novel01
LSAT_1_V5_GN_9_37081_novel01
LSAT_1_V5_GN_9_37081_novel02
LSAT_1_V5_GN_9_37081_novel03
LSAT_1_V5_GN_9_37081_novel04
LSAT_1_V5_GN_9_50040_novel01
LSAT_1_V5_GN_9_50040_novel03
LSAT_1_V5_GN_2_125581_novel01
LSAT_1_V5_GN_2_125581_novel02
LSAT_1_V5_GN_6_112541_novel01
LSAT_1_V5_GN_6_112541_novel02
LSAT_1_V5_GN_4_19860_novel01
LSAT_1_V5_GN_4_19860_novel02
LSAT_1_V5_GN_1_50761_novel02
LSAT_1_V5_GN_1_50761_novel03
LSAT_1_V5_GN_3_113400_novel01
LSAT_1_V5_GN_3_113400_novel02
LSAT_1_V5_GN_3_113400_novel04
LSAT_1_V5_GN_3_113400_novel05
LSAT_1_V5_GN_3_113400_novel07
LSAT_1_V5_GN_3_113400_novel08
LSAT_1_V5_GN_9_60160_novel01
LSAT_1_V5_GN_5_101240_novel02
LSAT_1_V5_GN_7_32241_novel01
LSAT_1_V5_GN_2_104201_novel03
LSAT_1_V5_GN_9_34501_novel01
LSAT_1_V5_GN_9_34501_novel02
LSAT_1_V5_GN_8_94581.MRNA1-
LSAT_1_V5_GN_8_94581_novel01
LSAT_1_V5_GN_1_49881.MRNA1-
LSAT_1_V5_GN_1_49881_novel01
LSAT_1_V5_GN_4_123980_novel01
LSAT_1_V5_GN_5_156781_novel01
LSAT_1_V5_GN_3_48941_novel01
LSAT_1_V5_GN_4_3921_novel01
LSAT_1_V5_GN_8_164201.MRNA1-
LSAT_1_V5_GN_8_164201_novel01
LSAT_1_V5_GN_8_133941_novel01
LSAT_1_V5_GN_5_1921_novel02
LSAT_1_V5_GN_5_1921_novel03
LSAT_1_V5_GN_8_12041_novel02
LSAT_1_V5_GN_4_93560_novel01
LSAT_1_V5_GN_4_12901_novel01
LSAT_1_V5_GN_2_124880_novel03
LSAT_1_V5_GN_2_124880_novel04
LSAT_1_V5_GN_2_120280_novel01
LSAT_1_V5_GN_8_10740_novel05
LSAT_1_V5_GN_8_10740_novel07
LSAT_1_V5_GN_8_10740_novel13
LSAT_1_V5_GN_8_10740_novel19
LSAT_1_V5_GN_8_10740_novel20
LSAT_1_V5_GN_8_10740_novel21
LSAT_1_V5_GN_2_86060_novel03
LSAT_1_V5_GN_2_86060_novel05
LSAT_1_V5_GN_2_86060_novel07
LSAT_1_V5_GN_4_75700_novel09
LSAT_1_V5_GN_4_75700_novel25
LSAT_1_V5_GN_4_75700_novel26
LSAT_1_V5_GN_4_75700_novel27
LSAT_1_V5_GN_4_75700_novel28
LSAT_1_V5_GN_4_75700_novel29
LSAT_1_V5_GN_4_75700_novel30
LSAT_1_V5_GN_4_75700_novel31
LSAT_1_V5_GN_6_36161_novel01
LSAT_1_V5_GN_6_36161_novel02
LSAT_1_V5_GN_8_56580_novel01
LSAT_1_V5_GN_8_166741.MRNA1-
LSAT_1_V5_GN_8_166741_novel01
LSAT_1_V5_GN_2_4641_novel01
LSAT_1_V5_GN_2_4641_novel03
LSAT_1_V5_GN_2_4641_novel04
LSAT_1_V5_GN_2_4641_novel05
LSAT_1_V5_GN_5_127341.MRNA1-
LSAT_1_V5_GN_5_127341_novel01
LSAT_1_V5_GN_9_4320_novel02
LSAT_1_V5_GN_9_4320_novel21
LSAT_1_V5_GN_9_4320_novel22
LSAT_1_V5_GN_9_4320_novel23
LSAT_1_V5_GN_1_99660_novel05
LSAT_1_V5_GN_1_99660_novel06
LSAT_1_V5_GN_7_93241_novel01
LSAT_1_V5_GN_5_78501.MRNA1-
LSAT_1_V5_GN_8_33701_novel01
LSAT_1_V5_GN_3_56841.MRNA1-
LSAT_1_V5_GN_4_154701.MRNA1-
LSAT_1_V5_GN_4_154701_novel01
LSAT_1_V5_GN_4_154701_novel02
LSAT_1_V5_GN_4_154701_novel03
LSAT_1_V5_GN_9_112460_novel01
LSAT_1_V5_GN_9_112460_novel02
LSAT_1_V5_GN_3_34740.MRNA1-
LSAT_1_V5_GN_3_34740_novel01
LSAT_1_V5_GN_3_34740_novel02
LSAT_1_V5_GN_3_34740_novel03
LSAT_1_V5_GN_3_34740_novel04
LSAT_1_V5_GN_3_34740_novel05
LSAT_1_V5_GN_3_34740_novel06
LSAT_1_V5_GN_3_34740_novel07
LSAT_1_V5_GN_3_34740_novel08
LSAT_1_V5_GN_3_34740_novel09
LSAT_1_V5_GN_3_34740_novel10
LSAT_1_V5_GN_3_34740_novel11
LSAT_1_V5_GN_3_34740_novel12
LSAT_1_V5_GN_3_34740_novel13
LSAT_1_V5_GN_3_34740_novel14
LSAT_1_V5_GN_3_34740_novel15
LSAT_1_V5_GN_3_34740_novel16
LSAT_1_V5_GN_3_68681_novel01
LSAT_1_V5_GN_4_50641_novel01
LSAT_1_V5_GN_4_50641_novel02
LSAT_1_V5_GN_4_50641_novel04
LSAT_1_V5_GN_4_50641_novel05
LSAT_1_V5_GN_9_124401_novel01
LSAT_1_V5_GN_9_124401_novel02
LSAT_1_V5_GN_9_124401_novel03
LSAT_1_V5_GN_9_124401_novel09
LSAT_1_V5_GN_9_124401_novel10
LSAT_1_V5_GN_9_124401_novel12
LSAT_1_V5_GN_1_38720_novel03
LSAT_1_V5_GN_1_38720_novel05
LSAT_1_V5_GN_9_72400_novel03
LSAT_1_V5_GN_4_163001_novel02
LSAT_1_V5_GN_9_38980_novel04
LSAT_1_V5_GN_5_2441.MRNA1-
LSAT_1_V5_GN_8_97420_novel01
LSAT_1_V5_GN_8_97420_novel02
LSAT_1_V5_GN_8_97420_novel03
LSAT_1_V5_GN_8_97420_novel04
LSAT_1_V5_GN_5_100040_novel01
LSAT_1_V5_GN_4_9400.MRNA1-
LSAT_1_V5_GN_8_78141_novel04
LSAT_1_V5_GN_2_21280_novel02
LSAT_1_V5_GN_5_115981_novel01
LSAT_1_V5_GN_5_115981_novel02
LSAT_1_V5_GN_4_137100_novel01
LSAT_1_V5_GN_2_102720_novel01
LSAT_1_V5_GN_2_102720_novel02
LSAT_1_V5_GN_2_102720_novel03
LSAT_1_V5_GN_7_7681_novel02
LSAT_1_V5_GN_5_133560_novel01
LSAT_1_V5_GN_5_133560_novel02
LSAT_1_V5_GN_5_133560_novel03
LSAT_1_V5_GN_5_133560_novel04
LSAT_1_V5_GN_5_133560_novel05
LSAT_1_V5_GN_5_133560_novel06
LSAT_1_V5_GN_5_133560_novel07
LSAT_1_V5_GN_5_133560_novel08
LSAT_1_V5_GN_5_133560_novel09
LSAT_1_V5_GN_5_133560_novel10
LSAT_1_V5_GN_5_133880_novel01
LSAT_1_V5_GN_5_133880_novel02
LSAT_1_V5_GN_5_133880_novel04
LSAT_1_V5_GN_2_36420_novel01
LSAT_1_V5_GN_2_36420_novel02
LSAT_1_V5_GN_0_9581_novel02
LSAT_1_V5_GN_7_57100_novel01
LSAT_1_V5_GN_5_17000.MRNA1-
LSAT_1_V5_GN_5_17000_novel01
LSAT_1_V5_GN_5_17000_novel02
LSAT_1_V5_GN_1_8881_novel02
LSAT_1_V5_GN_4_167020_novel01
LSAT_1_V5_GN_4_167020_novel02
LSAT_1_V5_GN_3_35120.MRNA1-
LSAT_1_V5_GN_3_35120_novel01
LSAT_1_V5_GN_9_66541_novel03
LSAT_1_V5_GN_8_63581_novel01
LSAT_1_V5_GN_8_30740_novel02
LSAT_1_V5_GN_8_30740_novel03
LSAT_1_V5_GN_5_19801.MRNA1-
LSAT_1_V5_GN_3_5980_novel04
LSAT_1_V5_GN_9_27341_novel02
LSAT_1_V5_GN_6_92900_novel01
LSAT_1_V5_GN_3_38100_novel01
LSAT_1_V5_GN_2_75420_novel01
LSAT_1_V5_GN_5_126100_novel01
LSAT_1_V5_GN_5_126100_novel02
LSAT_1_V5_GN_3_129161_novel04
LSAT_1_V5_GN_3_129161_novel05
LSAT_1_V5_GN_9_70441_novel24
LSAT_1_V5_GN_4_137440_novel05
LSAT_1_V5_GN_4_137440_novel06
LSAT_1_V5_GN_1_129320_novel01
LSAT_1_V5_GN_4_9441_novel02
LSAT_1_V5_GN_1_10781_novel02
LSAT_1_V5_GN_1_10781_novel03
LSAT_1_V5_GN_1_10781_novel04
LSAT_1_V5_GN_9_91980.MRNA1-
LSAT_1_V5_GN_9_91980_novel01
LSAT_1_V5_GN_4_39040_novel02
LSAT_1_V5_GN_9_41480_novel01
LSAT_1_V5_GN_4_5700_novel04
LSAT_1_V5_GN_4_5700_novel09
LSAT_1_V5_GN_2_45581_novel04
LSAT_1_V5_GN_7_95360_novel01
LSAT_1_V5_GN_8_77640_novel01
LSAT_1_V5_GN_8_77640_novel02
LSAT_1_V5_GN_9_35821_novel04
LSAT_1_V5_GN_8_16721_novel01
LSAT_1_V5_GN_8_16721_novel02
LSAT_1_V5_GN_4_43041_novel02
LSAT_1_V5_GN_4_43041_novel03
LSAT_1_V5_GN_5_11641_novel01
LSAT_1_V5_GN_2_104400_novel02
LSAT_1_V5_GN_2_104400_novel03
LSAT_1_V5_GN_2_104400_novel04
LSAT_1_V5_GN_2_104400_novel06
LSAT_1_V5_GN_4_138380_novel01
LSAT_1_V5_GN_4_138380_novel02
LSAT_1_V5_GN_4_138380_novel03
LSAT_1_V5_GN_8_19660_novel02
LSAT_1_V5_GN_9_85960_novel01
LSAT_1_V5_GN_2_77740_novel01
LSAT_1_V5_GN_2_77740_novel02
LSAT_1_V5_GN_5_32541_novel02
LSAT_1_V5_GN_8_88260_novel04
LSAT_1_V5_GN_8_88260_novel06
LSAT_1_V5_GN_4_7920.MRNA1-
LSAT_1_V5_GN_4_7920_novel02
LSAT_1_V5_GN_5_20140_novel01
LSAT_1_V5_GN_5_20140_novel02
LSAT_1_V5_GN_5_20140_novel03
LSAT_1_V5_GN_2_64920_novel05
LSAT_1_V5_GN_2_64920_novel08
LSAT_1_V5_GN_2_64920_novel09
LSAT_1_V5_GN_4_161761.MRNA1-
LSAT_1_V5_GN_8_84601_novel01
LSAT_1_V5_GN_8_84601_novel02
LSAT_1_V5_GN_8_84601_novel03
LSAT_1_V5_GN_3_65860_novel01
LSAT_1_V5_GN_6_112221_novel02
LSAT_1_V5_GN_4_142660_novel01
LSAT_1_V5_GN_4_142660_novel02
LSAT_1_V5_GN_1_56161_novel01
LSAT_1_V5_GN_4_38601_novel02
LSAT_1_V5_GN_4_27921_novel08
LSAT_1_V5_GN_3_133940_novel01
LSAT_1_V5_GN_5_175200.MRNA1-
LSAT_1_V5_GN_5_175200_novel01
LSAT_1_V5_GN_5_175200_novel02
LSAT_1_V5_GN_7_74220_novel02
LSAT_1_V5_GN_2_131520_novel03
LSAT_1_V5_GN_8_30660.MRNA1-
LSAT_1_V5_GN_8_30660_novel01
LSAT_1_V5_GN_8_30660_novel02
LSAT_1_V5_GN_4_164560_novel01
LSAT_1_V5_GN_4_164560_novel03
LSAT_1_V5_GN_4_164560_novel04
LSAT_1_V5_GN_5_34521_novel02
LSAT_1_V5_GN_1_32701_novel03
LSAT_1_V5_GN_7_105101_novel01
LSAT_1_V5_GN_7_105101_novel03
LSAT_1_V5_GN_1_26021_novel01
LSAT_1_V5_GN_1_6760_novel05
LSAT_1_V5_GN_1_6760_novel06
LSAT_1_V5_GN_1_6760_novel07
LSAT_1_V5_GN_2_102000_novel01
LSAT_1_V5_GN_7_27441_novel01
LSAT_1_V5_GN_7_27441_novel02
LSAT_1_V5_GN_1_37500_novel01
LSAT_1_V5_GN_1_37500_novel02
LSAT_1_V5_GN_1_37500_novel03
LSAT_1_V5_GN_1_37500_novel04
LSAT_1_V5_GN_1_37500_novel05
LSAT_1_V5_GN_1_37500_novel06
LSAT_1_V5_GN_1_37500_novel07
LSAT_1_V5_GN_1_37500_novel08
LSAT_1_V5_GN_1_37500_novel09
LSAT_1_V5_GN_1_37500_novel10
LSAT_1_V5_GN_1_37500_novel11
LSAT_1_V5_GN_1_37500_novel12
LSAT_1_V5_GN_1_37500_novel13
LSAT_1_V5_GN_1_37500_novel14
LSAT_1_V5_GN_1_37500_novel15
LSAT_1_V5_GN_1_37500_novel16
LSAT_1_V5_GN_1_93741_novel05
LSAT_1_V5_GN_1_93741_novel08
LSAT_1_V5_GN_9_17140_novel02
LSAT_1_V5_GN_0_7781.MRNA1-
LSAT_1_V5_GN_0_7781_novel01
LSAT_1_V5_GN_0_7781_novel02
LSAT_1_V5_GN_0_7781_novel03
LSAT_1_V5_GN_1_56460_novel15
LSAT_1_V5_GN_2_45920_novel01
LSAT_1_V5_GN_9_89481_novel01
LSAT_1_V5_GN_1_6801_novel02
LSAT_1_V5_GN_1_6801_novel03
LSAT_1_V5_GN_1_6801_novel04
LSAT_1_V5_GN_1_6801_novel05
LSAT_1_V5_GN_3_55340_novel01
LSAT_1_V5_GN_3_86581.MRNA1-
LSAT_1_V5_GN_3_86581_novel01
LSAT_1_V5_GN_7_90441_novel03
LSAT_1_V5_GN_7_90441_novel04
LSAT_1_V5_GN_5_47521_novel06
LSAT_1_V5_GN_5_47521_novel09
LSAT_1_V5_GN_0_16120_novel02
LSAT_1_V5_GN_6_97181_novel01
LSAT_1_V5_GN_9_7340_novel06
LSAT_1_V5_GN_9_14440_novel03
LSAT_1_V5_GN_5_144881_novel01
LSAT_1_V5_GN_5_144881_novel02
LSAT_1_V5_GN_4_27700_novel26
LSAT_1_V5_GN_4_27700_novel27
LSAT_1_V5_GN_5_59921_novel01
LSAT_1_V5_GN_5_59921_novel02
LSAT_1_V5_GN_5_59921_novel03
LSAT_1_V5_GN_5_59921_novel04
LSAT_1_V5_GN_5_59921_novel05
LSAT_1_V5_GN_8_34800_novel02
LSAT_1_V5_GN_2_44861_novel01
LSAT_1_V5_GN_8_26041.MRNA1-
LSAT_1_V5_GN_1_48761_novel01
LSAT_1_V5_GN_1_48761_novel02
LSAT_1_V5_GN_8_82860_novel01
LSAT_1_V5_GN_8_82860_novel02
LSAT_1_V5_GN_5_95540.MRNA1-
LSAT_1_V5_GN_5_97280_novel01
LSAT_1_V5_GN_5_97280_novel02
LSAT_1_V5_GN_4_38461_novel01
LSAT_1_V5_GN_4_74180_novel01
LSAT_1_V5_GN_1_9221_novel01
LSAT_1_V5_GN_1_45401_novel01
LSAT_1_V5_GN_9_19121_novel01
LSAT_1_V5_GN_9_19121_novel02
LSAT_1_V5_GN_6_56560_novel01
LSAT_1_V5_GN_6_56560_novel04
LSAT_1_V5_GN_6_56560_novel06
LSAT_1_V5_GN_8_49260.MRNA1-
LSAT_1_V5_GN_8_49260_novel01
LSAT_1_V5_GN_8_49260_novel02
LSAT_1_V5_GN_3_50601_novel03
LSAT_1_V5_GN_6_32220_novel01
LSAT_1_V5_GN_6_32220_novel02
LSAT_1_V5_GN_3_320_novel01
LSAT_1_V5_GN_8_82040_novel06
LSAT_1_V5_GN_0_12501_novel01
LSAT_1_V5_GN_3_69020_novel02
LSAT_1_V5_GN_3_69020_novel03
LSAT_1_V5_GN_2_18260.MRNA1-
LSAT_1_V5_GN_2_18260_novel01
LSAT_1_V5_GN_5_128220_novel03
LSAT_1_V5_GN_3_104501.MRNA1-
LSAT_1_V5_GN_1_13001_novel05
LSAT_1_V5_GN_9_77180_novel03
LSAT_1_V5_GN_5_121381_novel01
LSAT_1_V5_GN_5_191161_novel01
LSAT_1_V5_GN_7_20501_novel01
LSAT_1_V5_GN_1_6081_novel01
LSAT_1_V5_GN_8_100261.MRNA1-
LSAT_1_V5_GN_4_183881_novel01
LSAT_1_V5_GN_4_183881_novel02
LSAT_1_V5_GN_4_183881_novel03
LSAT_1_V5_GN_4_183881_novel04
LSAT_1_V5_GN_4_183881_novel05
LSAT_1_V5_GN_4_183881_novel06
LSAT_1_V5_GN_4_183881_novel07
LSAT_1_V5_GN_4_183881_novel08
LSAT_1_V5_GN_4_183881_novel09
LSAT_1_V5_GN_4_183881_novel10
LSAT_1_V5_GN_4_183881_novel11
LSAT_1_V5_GN_4_183881_novel12
LSAT_1_V5_GN_4_183881_novel13
LSAT_1_V5_GN_4_183881_novel14
LSAT_1_V5_GN_4_183881_novel15
LSAT_1_V5_GN_4_183881_novel16
LSAT_1_V5_GN_4_183881_novel17
LSAT_1_V5_GN_4_183881_novel18
LSAT_1_V5_GN_4_183881_novel19
LSAT_1_V5_GN_4_183881_novel20
LSAT_1_V5_GN_4_183881_novel21
LSAT_1_V5_GN_4_183881_novel22
LSAT_1_V5_GN_4_183881_novel23
LSAT_1_V5_GN_4_183881_novel24
LSAT_1_V5_GN_4_183881_novel25
LSAT_1_V5_GN_4_183881_novel26
LSAT_1_V5_GN_4_183881_novel27
LSAT_1_V5_GN_4_183881_novel28
LSAT_1_V5_GN_4_183881_novel29
LSAT_1_V5_GN_4_183881_novel30
LSAT_1_V5_GN_4_183881_novel31
LSAT_1_V5_GN_4_183881_novel32
LSAT_1_V5_GN_4_183881_novel33
LSAT_1_V5_GN_4_183881_novel34
LSAT_1_V5_GN_4_183881_novel35
LSAT_1_V5_GN_4_183881_novel36
LSAT_1_V5_GN_4_183881_novel37
LSAT_1_V5_GN_4_183881_novel38
LSAT_1_V5_GN_4_183881_novel39
LSAT_1_V5_GN_4_183881_novel40
LSAT_1_V5_GN_4_183881_novel41
LSAT_1_V5_GN_4_183881_novel42
LSAT_1_V5_GN_4_183881_novel43
LSAT_1_V5_GN_4_183881_novel44
LSAT_1_V5_GN_4_183881_novel45
LSAT_1_V5_GN_4_183881_novel46
LSAT_1_V5_GN_4_183881_novel47
LSAT_1_V5_GN_4_183881_novel48
LSAT_1_V5_GN_4_183881_novel49
LSAT_1_V5_GN_4_183881_novel50
LSAT_1_V5_GN_4_183881_novel51
LSAT_1_V5_GN_4_183881_novel52
LSAT_1_V5_GN_4_183881_novel53
LSAT_1_V5_GN_4_183881_novel54
LSAT_1_V5_GN_4_183881_novel55
LSAT_1_V5_GN_4_183881_novel56
LSAT_1_V5_GN_4_183881_novel57
LSAT_1_V5_GN_4_183881_novel58
LSAT_1_V5_GN_4_183881_novel59
LSAT_1_V5_GN_4_183881_novel60
LSAT_1_V5_GN_4_183881_novel61
LSAT_1_V5_GN_4_183881_novel62
LSAT_1_V5_GN_4_183881_novel63
LSAT_1_V5_GN_4_183881_novel64
LSAT_1_V5_GN_4_183881_novel65
LSAT_1_V5_GN_4_183881_novel66
LSAT_1_V5_GN_4_183881_novel67
LSAT_1_V5_GN_4_183881_novel68
LSAT_1_V5_GN_4_183881_novel69
LSAT_1_V5_GN_4_183881_novel70
LSAT_1_V5_GN_4_183881_novel71
LSAT_1_V5_GN_4_183881_novel72
LSAT_1_V5_GN_4_183881_novel73
LSAT_1_V5_GN_4_183881_novel74
LSAT_1_V5_GN_4_183881_novel75
LSAT_1_V5_GN_4_183881_novel76
LSAT_1_V5_GN_4_183881_novel77
LSAT_1_V5_GN_4_183881_novel78
LSAT_1_V5_GN_4_183881_novel79
LSAT_1_V5_GN_4_183881_novel80
LSAT_1_V5_GN_4_183881_novel81
LSAT_1_V5_GN_4_183881_novel82
LSAT_1_V5_GN_4_183881_novel83
LSAT_1_V5_GN_4_183881_novel84
LSAT_1_V5_GN_4_183881_novel85
LSAT_1_V5_GN_4_183881_novel86
LSAT_1_V5_GN_4_183881_novel87
LSAT_1_V5_GN_4_183881_novel88
LSAT_1_V5_GN_4_183881_novel89
LSAT_1_V5_GN_4_183881_novel90
LSAT_1_V5_GN_4_183881_novel91
LSAT_1_V5_GN_4_183881_novel92
LSAT_1_V5_GN_4_183881_novel93
LSAT_1_V5_GN_4_183881_novel94
LSAT_1_V5_GN_4_183881_novel95
LSAT_1_V5_GN_4_183881_novel96
LSAT_1_V5_GN_4_183881_novel97
LSAT_1_V5_GN_4_183881_novel98
LSAT_1_V5_GN_4_183881_novel99
LSAT_1_V5_GN_4_183881_novel100
LSAT_1_V5_GN_4_183881_novel101
LSAT_1_V5_GN_4_183881_novel102
LSAT_1_V5_GN_4_183881_novel103
LSAT_1_V5_GN_4_183881_novel104
LSAT_1_V5_GN_4_183881_novel105
LSAT_1_V5_GN_4_183881_novel106
LSAT_1_V5_GN_4_183881_novel107
LSAT_1_V5_GN_4_183881_novel108
LSAT_1_V5_GN_6_9001_novel01
LSAT_1_V5_GN_8_83860_novel07
LSAT_1_V5_GN_6_85840_novel04
LSAT_1_V5_GN_7_66520_novel02
LSAT_1_V5_GN_3_15221_novel01
LSAT_1_V5_GN_3_15221_novel02
LSAT_1_V5_GN_9_48141_novel01
LSAT_1_V5_GN_3_67921_novel10
LSAT_1_V5_GN_3_62121_novel01
LSAT_1_V5_GN_3_62121_novel02
LSAT_1_V5_GN_6_101520_novel01
LSAT_1_V5_GN_6_101520_novel02
LSAT_1_V5_GN_6_101520_novel03
LSAT_1_V5_GN_6_101520_novel04
LSAT_1_V5_GN_6_2361_novel02
LSAT_1_V5_GN_8_5100_novel03
LSAT_1_V5_GN_5_116820_novel01
LSAT_1_V5_GN_7_103261.MRNA1-
LSAT_1_V5_GN_7_103261_novel01
LSAT_1_V5_GN_7_103261_novel02
LSAT_1_V5_GN_5_163860.MRNA1-
LSAT_1_V5_GN_5_163860_novel01
LSAT_1_V5_GN_4_68280_novel10
LSAT_1_V5_GN_4_68280_novel12
LSAT_1_V5_GN_4_68280_novel13
LSAT_1_V5_GN_4_68280_novel14
LSAT_1_V5_GN_5_31200_novel01
LSAT_1_V5_GN_5_31200_novel05
LSAT_1_V5_GN_3_11280_novel01
LSAT_1_V5_GN_8_9800_novel01
LSAT_1_V5_GN_1_106281_novel01
LSAT_1_V5_GN_7_92201.MRNA1-
LSAT_1_V5_GN_8_102781_novel11
LSAT_1_V5_GN_4_169720_novel01
LSAT_1_V5_GN_4_169720_novel02
LSAT_1_V5_GN_4_169720_novel03
LSAT_1_V5_GN_6_115160.MRNA1-
LSAT_1_V5_GN_5_39240_novel02
LSAT_1_V5_GN_5_39240_novel04
LSAT_1_V5_GN_3_86920_novel01
LSAT_1_V5_GN_1_38241_novel04
LSAT_1_V5_GN_5_45900_novel22
LSAT_1_V5_GN_5_45900_novel23
LSAT_1_V5_GN_5_45900_novel24
LSAT_1_V5_GN_5_45900_novel25
LSAT_1_V5_GN_5_45900_novel26
LSAT_1_V5_GN_3_26300_novel01
LSAT_1_V5_GN_3_26300_novel02
LSAT_1_V5_GN_3_26300_novel03
LSAT_1_V5_GN_3_26300_novel04
LSAT_1_V5_GN_3_26300_novel05
LSAT_1_V5_GN_3_26300_novel06
LSAT_1_V5_GN_3_101601_novel01
LSAT_1_V5_GN_3_101601_novel02
LSAT_1_V5_GN_8_53841_novel01
LSAT_1_V5_GN_9_94121.MRNA1-
LSAT_1_V5_GN_3_55881.MRNA1-
LSAT_1_V5_GN_2_77320.MRNA1-
LSAT_1_V5_GN_2_77320_novel01
LSAT_1_V5_GN_2_77320_novel02
LSAT_1_V5_GN_4_122020_novel02
LSAT_1_V5_GN_6_39561_novel01
LSAT_1_V5_GN_6_39561_novel02
LSAT_1_V5_GN_6_39561_novel03
LSAT_1_V5_GN_8_34741_novel01
LSAT_1_V5_GN_5_105121_novel04
LSAT_1_V5_GN_7_81040_novel02
LSAT_1_V5_GN_2_81721_novel01
LSAT_1_V5_GN_4_99701.MRNA1-
LSAT_1_V5_GN_9_109101_novel01
LSAT_1_V5_GN_6_101541_novel02
LSAT_1_V5_GN_7_42480_novel01
LSAT_1_V5_GN_7_39441_novel01
LSAT_1_V5_GN_7_39441_novel02
LSAT_1_V5_GN_5_8681_novel01
LSAT_1_V5_GN_5_33420_novel01
LSAT_1_V5_GN_2_43220_novel01
LSAT_1_V5_GN_2_43220_novel04
LSAT_1_V5_GN_2_93621_novel01
LSAT_1_V5_GN_6_86200_novel02
LSAT_1_V5_GN_4_185500_novel02
LSAT_1_V5_GN_5_59861_novel01
LSAT_1_V5_GN_5_59861_novel02
LSAT_1_V5_GN_5_29520_novel02
LSAT_1_V5_GN_5_29520_novel03
LSAT_1_V5_GN_5_29520_novel04
LSAT_1_V5_GN_4_89080_novel01
LSAT_1_V5_GN_8_121441_novel07
LSAT_1_V5_GN_2_87400.MRNA1-
LSAT_1_V5_GN_6_97000.MRNA1-
LSAT_1_V5_GN_6_97000_novel01
LSAT_1_V5_GN_6_90261.MRNA1-
LSAT_1_V5_GN_6_90261_novel01
LSAT_1_V5_GN_6_90261_novel02
LSAT_1_V5_GN_6_90261_novel03
LSAT_1_V5_GN_6_90261_novel04
LSAT_1_V5_GN_5_147400_novel01
LSAT_1_V5_GN_8_52140_novel01
LSAT_1_V5_GN_8_52140_novel02
LSAT_1_V5_GN_1_56201_novel03
LSAT_1_V5_GN_5_124281_novel01
LSAT_1_V5_GN_5_124281_novel02
LSAT_1_V5_GN_6_14101.MRNA1-
LSAT_1_V5_GN_6_14101_novel01
LSAT_1_V5_GN_6_14101_novel03
LSAT_1_V5_GN_6_14101_novel04
LSAT_1_V5_GN_4_139020_novel01
LSAT_1_V5_GN_4_139020_novel02
LSAT_1_V5_GN_4_139020_novel03
LSAT_1_V5_GN_4_139020_novel04
LSAT_1_V5_GN_4_139020_novel06
LSAT_1_V5_GN_4_125520_novel01
LSAT_1_V5_GN_4_125520_novel02
LSAT_1_V5_GN_9_25441_novel01
LSAT_1_V5_GN_9_25441_novel02
LSAT_1_V5_GN_9_25441_novel03
LSAT_1_V5_GN_9_25441_novel04
LSAT_1_V5_GN_9_25441_novel05
LSAT_1_V5_GN_6_118141_novel04
LSAT_1_V5_GN_2_93141_novel01
LSAT_1_V5_GN_2_93141_novel02
LSAT_1_V5_GN_2_93141_novel03
LSAT_1_V5_GN_1_6921_novel01
LSAT_1_V5_GN_8_65901.MRNA1-
LSAT_1_V5_GN_5_155641_novel02
LSAT_1_V5_GN_7_24281_novel01
LSAT_1_V5_GN_7_24281_novel02
LSAT_1_V5_GN_5_63060_novel01
LSAT_1_V5_GN_3_18800.MRNA1-
LSAT_1_V5_GN_5_68320_novel03
LSAT_1_V5_GN_5_68320_novel04
LSAT_1_V5_GN_9_42261_novel01
LSAT_1_V5_GN_8_112740_novel01
LSAT_1_V5_GN_2_74420_novel02
LSAT_1_V5_GN_7_25281_novel01
LSAT_1_V5_GN_7_25281_novel03
LSAT_1_V5_GN_7_17820_novel06
LSAT_1_V5_GN_7_17820_novel07
LSAT_1_V5_GN_8_149361_novel01
LSAT_1_V5_GN_2_55280_novel02
LSAT_1_V5_GN_8_52120_novel01
LSAT_1_V5_GN_8_52120_novel02
LSAT_1_V5_GN_8_52120_novel03
LSAT_1_V5_GN_8_5061_novel01
LSAT_1_V5_GN_8_5061_novel02
LSAT_1_V5_GN_4_107981.MRNA1-
LSAT_1_V5_GN_9_16960_novel01
LSAT_1_V5_GN_1_128021_novel03
LSAT_1_V5_GN_5_145241_novel02
LSAT_1_V5_GN_5_145241_novel03
LSAT_1_V5_GN_3_52080_novel01
LSAT_1_V5_GN_7_4740_novel01
LSAT_1_V5_GN_8_83020_novel02
LSAT_1_V5_GN_1_87760.MRNA1-
LSAT_1_V5_GN_3_74560_novel02
LSAT_1_V5_GN_5_188760_novel02
LSAT_1_V5_GN_1_124781_novel02
LSAT_1_V5_GN_0_9420.MRNA1-
LSAT_1_V5_GN_0_9420_novel01
LSAT_1_V5_GN_0_9420_novel02
LSAT_1_V5_GN_0_9420_novel03
LSAT_1_V5_GN_5_107500_novel01
LSAT_1_V5_GN_9_3521_novel01
LSAT_1_V5_GN_9_3521_novel02
LSAT_1_V5_GN_6_1121_novel01
LSAT_1_V5_GN_1_36681_novel01
LSAT_1_V5_GN_8_32020_novel01
LSAT_1_V5_GN_1_10061_novel01
LSAT_1_V5_GN_1_10061_novel03
LSAT_1_V5_GN_1_10061_novel04
LSAT_1_V5_GN_8_165720.MRNA1-
LSAT_1_V5_GN_8_165720_novel01
LSAT_1_V5_GN_5_189700_novel03
LSAT_1_V5_GN_9_56020_novel01
LSAT_1_V5_GN_3_110020_novel03
LSAT_1_V5_GN_6_104960.MRNA1-
LSAT_1_V5_GN_2_86480_novel01
LSAT_1_V5_GN_5_146760_novel01
LSAT_1_V5_GN_5_146760_novel09
LSAT_1_V5_GN_5_146760_novel10
LSAT_1_V5_GN_5_146760_novel11
LSAT_1_V5_GN_3_25501_novel03
LSAT_1_V5_GN_2_75581_novel01
LSAT_1_V5_GN_2_75581_novel02
LSAT_1_V5_GN_2_75581_novel03
LSAT_1_V5_GN_2_75581_novel04
LSAT_1_V5_GN_4_38780_novel01
LSAT_1_V5_GN_8_6540_novel03
LSAT_1_V5_GN_8_6540_novel04
LSAT_1_V5_GN_8_119060.MRNA1-
LSAT_1_V5_GN_9_112601.MRNA1-
LSAT_1_V5_GN_9_112601_novel01
LSAT_1_V5_GN_9_63620_novel02
LSAT_1_V5_GN_7_104501_novel01
LSAT_1_V5_GN_3_112500_novel01
LSAT_1_V5_GN_3_9900_novel01
LSAT_1_V5_GN_4_132480_novel01
LSAT_1_V5_GN_4_132480_novel02
LSAT_1_V5_GN_4_132480_novel03
LSAT_1_V5_GN_4_132480_novel04
LSAT_1_V5_GN_4_132480_novel05
LSAT_1_V5_GN_4_132480_novel06
LSAT_1_V5_GN_8_146581_novel19
LSAT_1_V5_GN_1_12401_novel01
LSAT_1_V5_GN_1_12401_novel04
LSAT_1_V5_GN_8_68380_novel01
LSAT_1_V5_GN_8_68380_novel02
LSAT_1_V5_GN_9_35001_novel05
LSAT_1_V5_GN_9_35001_novel07
LSAT_1_V5_GN_9_35001_novel08
LSAT_1_V5_GN_9_35001_novel09
LSAT_1_V5_GN_9_79120.MRNA1-
LSAT_1_V5_GN_9_79120_novel01
LSAT_1_V5_GN_1_83221_novel02
LSAT_1_V5_GN_5_181601_novel01
LSAT_1_V5_GN_8_102760_novel01
LSAT_1_V5_GN_9_59881_novel01
LSAT_1_V5_GN_1_74380_novel01
LSAT_1_V5_GN_2_91141_novel02
LSAT_1_V5_GN_8_73960_novel01
LSAT_1_V5_GN_3_107800_novel01
LSAT_1_V5_GN_4_92001_novel02
LSAT_1_V5_GN_6_6281_novel02
LSAT_1_V5_GN_8_69540_novel05
LSAT_1_V5_GN_5_16200_novel01
LSAT_1_V5_GN_5_16200_novel02
LSAT_1_V5_GN_5_16200_novel03
LSAT_1_V5_GN_5_16200_novel04
LSAT_1_V5_GN_5_16200_novel05
LSAT_1_V5_GN_5_16200_novel06
LSAT_1_V5_GN_5_16200_novel07
LSAT_1_V5_GN_5_8240.MRNA1-
LSAT_1_V5_GN_5_8240_novel01
LSAT_1_V5_GN_5_8240_novel02
LSAT_1_V5_GN_5_8240_novel03
LSAT_1_V5_GN_5_8240_novel04
LSAT_1_V5_GN_5_8240_novel05
LSAT_1_V5_GN_7_40661.MRNA1-
LSAT_1_V5_GN_9_37041_novel01
LSAT_1_V5_GN_9_37041_novel02
LSAT_1_V5_GN_4_88681_novel01
LSAT_1_V5_GN_4_88681_novel02
LSAT_1_V5_GN_9_5400_novel01
LSAT_1_V5_GN_4_147121_novel01
LSAT_1_V5_GN_4_147121_novel02
LSAT_1_V5_GN_2_91720_novel02
LSAT_1_V5_GN_2_91720_novel03
LSAT_1_V5_GN_1_115140_novel01
LSAT_1_V5_GN_6_107920_novel03
LSAT_1_V5_GN_0_21300.MRNA1-
LSAT_1_V5_GN_1_99041_novel01
LSAT_1_V5_GN_1_99041_novel02
LSAT_1_V5_GN_1_99041_novel03
LSAT_1_V5_GN_8_160401_novel02
LSAT_1_V5_GN_3_29721_novel04
LSAT_1_V5_GN_6_28260.MRNA1-
LSAT_1_V5_GN_6_28260_novel01
LSAT_1_V5_GN_2_72800_novel07
LSAT_1_V5_GN_9_88901_novel01
LSAT_1_V5_GN_9_89100_novel01
LSAT_1_V5_GN_9_89100_novel02
LSAT_1_V5_GN_9_89100_novel03
LSAT_1_V5_GN_9_5620.MRNA1-
LSAT_1_V5_GN_0_37340_novel02
LSAT_1_V5_GN_6_30941_novel01
LSAT_1_V5_GN_7_81460_novel03
LSAT_1_V5_GN_7_81460_novel04
LSAT_1_V5_GN_5_185981_novel02
LSAT_1_V5_GN_5_185981_novel11
LSAT_1_V5_GN_5_185981_novel16
LSAT_1_V5_GN_5_185981_novel17
LSAT_1_V5_GN_5_185981_novel18
LSAT_1_V5_GN_0_8021_novel01
LSAT_1_V5_GN_0_8021_novel02
LSAT_1_V5_GN_5_112140_novel01
LSAT_1_V5_GN_5_112140_novel02
LSAT_1_V5_GN_6_101660.MRNA1-
LSAT_1_V5_GN_9_77921_novel01
LSAT_1_V5_GN_5_103981_novel01
LSAT_1_V5_GN_5_103981_novel03
LSAT_1_V5_GN_8_20301_novel01
LSAT_1_V5_GN_7_106400.MRNA1-
LSAT_1_V5_GN_3_52920_novel07
LSAT_1_V5_GN_3_52920_novel08
LSAT_1_V5_GN_9_71421_novel01
LSAT_1_V5_GN_2_66680_novel01
LSAT_1_V5_GN_2_49721_novel01
LSAT_1_V5_GN_8_126780.MRNA1-
LSAT_1_V5_GN_8_126780_novel01
LSAT_1_V5_GN_8_126780_novel02
LSAT_1_V5_GN_8_126780_novel03
LSAT_1_V5_GN_3_94821_novel01
LSAT_1_V5_GN_2_83381_novel01
LSAT_1_V5_GN_2_83381_novel02
LSAT_1_V5_GN_7_880.MRNA1-
LSAT_1_V5_GN_7_880_novel01
LSAT_1_V5_GN_1_107981_novel02
LSAT_1_V5_GN_1_117920_novel01
LSAT_1_V5_GN_9_89941_novel01
LSAT_1_V5_GN_9_89941_novel02
LSAT_1_V5_GN_9_89941_novel03
LSAT_1_V5_GN_9_89941_novel04
LSAT_1_V5_GN_4_155561.MRNA1-
LSAT_1_V5_GN_9_84800.MRNA1-
LSAT_1_V5_GN_9_84800_novel01
LSAT_1_V5_GN_9_84800_novel02
LSAT_1_V5_GN_9_84800_novel03
LSAT_1_V5_GN_5_188661_novel01
LSAT_1_V5_GN_4_841_novel01
LSAT_1_V5_GN_4_841_novel02
LSAT_1_V5_GN_4_841_novel03
LSAT_1_V5_GN_6_115420_novel01
LSAT_1_V5_GN_6_115420_novel02
LSAT_1_V5_GN_6_28360_novel01
LSAT_1_V5_GN_4_781_novel01
LSAT_1_V5_GN_6_58941_novel01
LSAT_1_V5_GN_4_153101_novel01
LSAT_1_V5_GN_4_153101_novel02
LSAT_1_V5_GN_4_153101_novel03
LSAT_1_V5_GN_6_3540_novel01
LSAT_1_V5_GN_8_54740_novel01
LSAT_1_V5_GN_3_115620_novel06
LSAT_1_V5_GN_3_54800_novel01
LSAT_1_V5_GN_3_54800_novel02
LSAT_1_V5_GN_2_114020_novel01
LSAT_1_V5_GN_8_164340_novel03
LSAT_1_V5_GN_9_5521_novel02
LSAT_1_V5_GN_9_5521_novel03
LSAT_1_V5_GN_5_3700_novel03
LSAT_1_V5_GN_6_106481_novel01
LSAT_1_V5_GN_5_143581_novel02
LSAT_1_V5_GN_8_41080_novel01
LSAT_1_V5_GN_8_41080_novel02
LSAT_1_V5_GN_8_41080_novel03
LSAT_1_V5_GN_8_41080_novel04
LSAT_1_V5_GN_8_41080_novel05
LSAT_1_V5_GN_3_93460_novel01
LSAT_1_V5_GN_2_120101_novel01
LSAT_1_V5_GN_8_50940_novel01
LSAT_1_V5_GN_3_123001_novel01
LSAT_1_V5_GN_3_123001_novel02
LSAT_1_V5_GN_5_58200.MRNA1-
LSAT_1_V5_GN_9_100460_novel01
LSAT_1_V5_GN_9_100460_novel02
LSAT_1_V5_GN_8_8420_novel20
LSAT_1_V5_GN_8_8420_novel21
LSAT_1_V5_GN_8_8420_novel22
LSAT_1_V5_GN_9_120060_novel01
LSAT_1_V5_GN_2_94140_novel01
LSAT_1_V5_GN_9_88640_novel01
LSAT_1_V5_GN_9_49341_novel02
LSAT_1_V5_GN_9_49341_novel03
LSAT_1_V5_GN_4_97221_novel01
LSAT_1_V5_GN_8_89640_novel02
LSAT_1_V5_GN_5_157981_novel09
LSAT_1_V5_GN_9_77820_novel01
LSAT_1_V5_GN_1_21060_novel01
LSAT_1_V5_GN_3_21801.MRNA1-
LSAT_1_V5_GN_5_101681_novel03
LSAT_1_V5_GN_8_7861_novel01
LSAT_1_V5_GN_8_7861_novel03
LSAT_1_V5_GN_5_139561_novel02
LSAT_1_V5_GN_5_139561_novel03
LSAT_1_V5_GN_4_127960_novel01
LSAT_1_V5_GN_5_21860_novel03
LSAT_1_V5_GN_4_24340_novel01
LSAT_1_V5_GN_6_17640_novel05
LSAT_1_V5_GN_6_17640_novel10
LSAT_1_V5_GN_6_17640_novel11
LSAT_1_V5_GN_4_145581_novel01
LSAT_1_V5_GN_7_51821.MRNA1-
LSAT_1_V5_GN_5_158400_novel01
LSAT_1_V5_GN_3_49121.MRNA1-
LSAT_1_V5_GN_6_25460.MRNA1-
LSAT_1_V5_GN_6_25460_novel01
LSAT_1_V5_GN_6_25460_novel02
LSAT_1_V5_GN_7_68021_novel02
LSAT_1_V5_GN_5_103200_novel01
LSAT_1_V5_GN_5_167580_novel01
LSAT_1_V5_GN_5_167580_novel05
LSAT_1_V5_GN_3_35281_novel01
LSAT_1_V5_GN_3_35281_novel02
LSAT_1_V5_GN_3_35281_novel03
LSAT_1_V5_GN_4_861_novel02
LSAT_1_V5_GN_9_421_novel02
LSAT_1_V5_GN_4_117700_novel01
LSAT_1_V5_GN_4_117700_novel02
LSAT_1_V5_GN_4_117700_novel03
LSAT_1_V5_GN_4_165120_novel01
LSAT_1_V5_GN_9_24221_novel02
LSAT_1_V5_GN_4_185320_novel01
LSAT_1_V5_GN_8_42261_novel01
LSAT_1_V5_GN_8_42261_novel02
LSAT_1_V5_GN_5_186481_novel01
LSAT_1_V5_GN_9_77400_novel01
LSAT_1_V5_GN_9_77400_novel02
LSAT_1_V5_GN_9_77400_novel03
LSAT_1_V5_GN_8_103420_novel02
LSAT_1_V5_GN_4_52541.MRNA1-
LSAT_1_V5_GN_3_27501_novel01
LSAT_1_V5_GN_8_15201_novel03
LSAT_1_V5_GN_8_15201_novel04
LSAT_1_V5_GN_2_122181_novel01
LSAT_1_V5_GN_2_122181_novel02
LSAT_1_V5_GN_2_122181_novel03
LSAT_1_V5_GN_2_122181_novel04
LSAT_1_V5_GN_4_56781.MRNA1-
LSAT_1_V5_GN_4_18480.MRNA1-
LSAT_1_V5_GN_6_114521_novel01
LSAT_1_V5_GN_5_140700_novel02
LSAT_1_V5_GN_5_140700_novel03
LSAT_1_V5_GN_6_24520_novel01
LSAT_1_V5_GN_6_114760_novel01
LSAT_1_V5_GN_3_18441_novel01
LSAT_1_V5_GN_9_22140_novel03
LSAT_1_V5_GN_7_25401_novel02
LSAT_1_V5_GN_7_25401_novel03
LSAT_1_V5_GN_8_117180_novel01
LSAT_1_V5_GN_8_125620_novel02
LSAT_1_V5_GN_8_125620_novel03
LSAT_1_V5_GN_8_125620_novel07
LSAT_1_V5_GN_7_51000_novel01
LSAT_1_V5_GN_6_97421_novel01
LSAT_1_V5_GN_8_50221_novel01
LSAT_1_V5_GN_1_22841_novel01
LSAT_1_V5_GN_4_42700_novel01
LSAT_1_V5_GN_4_20360_novel03
LSAT_1_V5_GN_1_65160_novel01
LSAT_1_V5_GN_1_65160_novel02
LSAT_1_V5_GN_1_65160_novel03
LSAT_1_V5_GN_1_65160_novel04
LSAT_1_V5_GN_7_114301.MRNA1-
LSAT_1_V5_GN_5_39760.MRNA1-
LSAT_1_V5_GN_4_50941.MRNA1-
LSAT_1_V5_GN_8_49101_novel01
LSAT_1_V5_GN_8_49101_novel02
LSAT_1_V5_GN_8_49101_novel03
LSAT_1_V5_GN_2_77840_novel01
LSAT_1_V5_GN_2_71081_novel02
LSAT_1_V5_GN_3_16041_novel01
LSAT_1_V5_GN_4_4140_novel02
LSAT_1_V5_GN_9_15721.MRNA1-
LSAT_1_V5_GN_9_15721_novel01
LSAT_1_V5_GN_9_15721_novel02
LSAT_1_V5_GN_9_7041_novel04
LSAT_1_V5_GN_2_117441_novel01
LSAT_1_V5_GN_4_29701_novel05
LSAT_1_V5_GN_8_58521.MRNA1-
LSAT_1_V5_GN_4_74560_novel01
LSAT_1_V5_GN_4_74560_novel02
LSAT_1_V5_GN_4_74560_novel03
LSAT_1_V5_GN_1_33920_novel02
LSAT_1_V5_GN_7_115941_novel02
LSAT_1_V5_GN_9_87441_novel01
LSAT_1_V5_GN_9_87441_novel02
LSAT_1_V5_GN_3_15521_novel01
LSAT_1_V5_GN_5_162620_novel01
LSAT_1_V5_GN_0_15241_novel02
LSAT_1_V5_GN_0_15241_novel03
LSAT_1_V5_GN_9_41561_novel02
LSAT_1_V5_GN_9_41561_novel03
LSAT_1_V5_GN_1_221_novel01
LSAT_1_V5_GN_1_221_novel02
LSAT_1_V5_GN_1_69020_novel01
LSAT_1_V5_GN_1_69020_novel04
LSAT_1_V5_GN_7_66041_novel01
LSAT_1_V5_GN_7_66041_novel02
LSAT_1_V5_GN_6_76021_novel01
LSAT_1_V5_GN_9_103440_novel10
LSAT_1_V5_GN_9_103440_novel11
LSAT_1_V5_GN_9_103440_novel20
LSAT_1_V5_GN_9_103440_novel21
LSAT_1_V5_GN_6_27001_novel01
LSAT_1_V5_GN_6_27001_novel02
LSAT_1_V5_GN_9_109860_novel02
LSAT_1_V5_GN_6_68501_novel01
LSAT_1_V5_GN_4_26601_novel02
LSAT_1_V5_GN_9_85080.MRNA1-
LSAT_1_V5_GN_4_150960_novel05
LSAT_1_V5_GN_4_150960_novel11
LSAT_1_V5_GN_2_136220_novel01
LSAT_1_V5_GN_2_136220_novel02
LSAT_1_V5_GN_6_33480_novel02
LSAT_1_V5_GN_4_33200_novel01
LSAT_1_V5_GN_4_33200_novel02
LSAT_1_V5_GN_7_75601_novel02
LSAT_1_V5_GN_4_139200_novel01
LSAT_1_V5_GN_4_541_novel01
LSAT_1_V5_GN_1_24340_novel01
LSAT_1_V5_GN_1_24340_novel02
LSAT_1_V5_GN_5_88201_novel01
LSAT_1_V5_GN_8_95001.MRNA1-
LSAT_1_V5_GN_8_6240.MRNA1-
LSAT_1_V5_GN_8_6240_novel01
LSAT_1_V5_GN_7_105881.MRNA1-
LSAT_1_V5_GN_2_51761_novel04
LSAT_1_V5_GN_3_25800_novel02
LSAT_1_V5_GN_8_43820.MRNA1-
LSAT_1_V5_GN_8_43820_novel01
LSAT_1_V5_GN_4_157561_novel01
LSAT_1_V5_GN_4_157561_novel02
LSAT_1_V5_GN_4_157561_novel03
LSAT_1_V5_GN_8_52920_novel01
LSAT_1_V5_GN_8_52920_novel03
LSAT_1_V5_GN_4_102880_novel05
LSAT_1_V5_GN_4_102880_novel06
LSAT_1_V5_GN_4_102880_novel07
LSAT_1_V5_GN_2_30820.MRNA1-
LSAT_1_V5_GN_2_30820_novel01
LSAT_1_V5_GN_7_4361_novel01
LSAT_1_V5_GN_4_160940_novel01
LSAT_1_V5_GN_5_103541_novel03
LSAT_1_V5_GN_5_103541_novel07
LSAT_1_V5_GN_7_83280.MRNA1-
LSAT_1_V5_GN_7_83280_novel01
LSAT_1_V5_GN_6_104541_novel01
LSAT_1_V5_GN_2_48661_novel01
LSAT_1_V5_GN_4_173421_novel01
LSAT_1_V5_GN_4_173421_novel03
LSAT_1_V5_GN_4_173421_novel04
LSAT_1_V5_GN_9_42481_novel01
LSAT_1_V5_GN_4_18660_novel05
LSAT_1_V5_GN_4_18660_novel07
LSAT_1_V5_GN_4_18660_novel08
LSAT_1_V5_GN_8_160621_novel01
LSAT_1_V5_GN_4_104721_novel01
LSAT_1_V5_GN_4_104721_novel02
LSAT_1_V5_GN_4_104721_novel03
LSAT_1_V5_GN_8_25680_novel02
LSAT_1_V5_GN_7_40261_novel01
LSAT_1_V5_GN_9_88301_novel03
LSAT_1_V5_GN_5_17481_novel02
LSAT_1_V5_GN_5_17481_novel03
LSAT_1_V5_GN_1_44581_novel02
LSAT_1_V5_GN_8_106940.MRNA1-
LSAT_1_V5_GN_8_106940_novel01
LSAT_1_V5_GN_8_106940_novel02
LSAT_1_V5_GN_8_106940_novel03
LSAT_1_V5_GN_9_27161_novel13
LSAT_1_V5_GN_9_27161_novel14
LSAT_1_V5_GN_8_20780_novel01
LSAT_1_V5_GN_3_52161_novel03
LSAT_1_V5_GN_9_33140_novel03
LSAT_1_V5_GN_8_81440.MRNA1-
LSAT_1_V5_GN_8_81440_novel01
LSAT_1_V5_GN_7_80520_novel01
LSAT_1_V5_GN_7_116021_novel05
LSAT_1_V5_GN_7_116021_novel06
LSAT_1_V5_GN_3_1560_novel01
LSAT_1_V5_GN_2_94381_novel01
LSAT_1_V5_GN_4_26160_novel02
LSAT_1_V5_GN_9_75521.MRNA1-
LSAT_1_V5_GN_1_55881_novel01
LSAT_1_V5_GN_1_55881_novel02
LSAT_1_V5_GN_5_110901_novel01
LSAT_1_V5_GN_2_93180.MRNA1-
LSAT_1_V5_GN_5_169601_novel04
LSAT_1_V5_GN_3_6121_novel04
LSAT_1_V5_GN_3_6121_novel05
LSAT_1_V5_GN_2_112781_novel01
LSAT_1_V5_GN_7_69741_novel02
LSAT_1_V5_GN_5_6820.MRNA1-
LSAT_1_V5_GN_5_19401.MRNA1-
LSAT_1_V5_GN_5_19401_novel01
LSAT_1_V5_GN_5_19401_novel02
LSAT_1_V5_GN_9_63741_novel01
LSAT_1_V5_GN_4_105840_novel02
LSAT_1_V5_GN_4_105840_novel03
LSAT_1_V5_GN_4_105840_novel04
LSAT_1_V5_GN_6_48640_novel01
LSAT_1_V5_GN_5_187301_novel01
LSAT_1_V5_GN_5_187301_novel03
LSAT_1_V5_GN_6_77840_novel02
LSAT_1_V5_GN_3_67961_novel01
LSAT_1_V5_GN_2_3721_novel02
LSAT_1_V5_GN_3_79881_novel05
LSAT_1_V5_GN_2_123400_novel01
LSAT_1_V5_GN_6_55301_novel02
LSAT_1_V5_GN_8_46480_novel01
LSAT_1_V5_GN_8_46480_novel02
LSAT_1_V5_GN_8_46480_novel03
LSAT_1_V5_GN_8_46480_novel04
LSAT_1_V5_GN_1_64121.MRNA1-
LSAT_1_V5_GN_1_64121_novel01
LSAT_1_V5_GN_1_64121_novel02
LSAT_1_V5_GN_1_64121_novel03
LSAT_1_V5_GN_1_34401_novel01
LSAT_1_V5_GN_1_34401_novel02
LSAT_1_V5_GN_1_34401_novel03
LSAT_1_V5_GN_1_34401_novel04
LSAT_1_V5_GN_9_115420.MRNA1-
LSAT_1_V5_GN_9_115420_novel01
LSAT_1_V5_GN_1_84280_novel01
LSAT_1_V5_GN_7_100541.MRNA1-
LSAT_1_V5_GN_7_100541_novel01
LSAT_1_V5_GN_1_58521_novel01
LSAT_1_V5_GN_3_90761_novel07
LSAT_1_V5_GN_8_80580_novel01
LSAT_1_V5_GN_8_80580_novel02
LSAT_1_V5_GN_8_80580_novel04
LSAT_1_V5_GN_4_182521_novel01
LSAT_1_V5_GN_4_182521_novel04
LSAT_1_V5_GN_5_80941_novel01
LSAT_1_V5_GN_9_41380_novel02
LSAT_1_V5_GN_5_127180.MRNA1-
LSAT_1_V5_GN_1_50000_novel01
LSAT_1_V5_GN_1_50000_novel02
LSAT_1_V5_GN_1_50000_novel03
LSAT_1_V5_GN_1_50000_novel05
LSAT_1_V5_GN_1_112881_novel01
LSAT_1_V5_GN_4_71481_novel02
LSAT_1_V5_GN_8_67661_novel10
LSAT_1_V5_GN_8_67661_novel16
LSAT_1_V5_GN_4_64361_novel01
LSAT_1_V5_GN_4_64361_novel02
LSAT_1_V5_GN_7_5540_novel02
LSAT_1_V5_GN_4_49501_novel01
LSAT_1_V5_GN_4_49501_novel02
LSAT_1_V5_GN_2_80180.MRNA1-
LSAT_1_V5_GN_2_80180_novel01
LSAT_1_V5_GN_2_80180_novel02
LSAT_1_V5_GN_3_110621_novel01
LSAT_1_V5_GN_4_34281_novel05
LSAT_1_V5_GN_9_50160_novel02
LSAT_1_V5_GN_2_71721.MRNA1-
LSAT_1_V5_GN_2_121440_novel02
LSAT_1_V5_GN_2_121440_novel05
LSAT_1_V5_GN_8_112440_novel01
LSAT_1_V5_GN_5_182920_novel06
LSAT_1_V5_GN_4_168700_novel01
LSAT_1_V5_GN_3_33360_novel01
LSAT_1_V5_GN_1_26361_novel02
LSAT_1_V5_GN_4_76340_novel01
LSAT_1_V5_GN_1_22441_novel01
LSAT_1_V5_GN_3_36380_novel05
LSAT_1_V5_GN_1_14940_novel01
LSAT_1_V5_GN_5_183220.MRNA1-
LSAT_1_V5_GN_2_17901_novel01
LSAT_1_V5_GN_9_23160_novel02
LSAT_1_V5_GN_9_23160_novel03
LSAT_1_V5_GN_9_23160_novel04
LSAT_1_V5_GN_7_19900_novel04
LSAT_1_V5_GN_5_146340_novel05
LSAT_1_V5_GN_6_41421_novel01
LSAT_1_V5_GN_8_154821_novel03
LSAT_1_V5_GN_2_40220_novel01
LSAT_1_V5_GN_2_40220_novel02
LSAT_1_V5_GN_8_10020_novel01
LSAT_1_V5_GN_3_92820_novel01
LSAT_1_V5_GN_5_122040_novel01
LSAT_1_V5_GN_1_19080_novel01
LSAT_1_V5_GN_5_124940_novel01
LSAT_1_V5_GN_5_124940_novel02
LSAT_1_V5_GN_3_23500_novel01
LSAT_1_V5_GN_3_23500_novel02
LSAT_1_V5_GN_3_23500_novel04
LSAT_1_V5_GN_3_23500_novel05
LSAT_1_V5_GN_3_94041_novel01
LSAT_1_V5_GN_3_30001.MRNA1-
LSAT_1_V5_GN_3_30001_novel01
LSAT_1_V5_GN_3_30001_novel02
LSAT_1_V5_GN_8_44580_novel01
LSAT_1_V5_GN_8_44580_novel02
LSAT_1_V5_GN_1_6421_novel01
LSAT_1_V5_GN_4_52761_novel01
LSAT_1_V5_GN_1_110081_novel01
LSAT_1_V5_GN_5_3101_novel01
LSAT_1_V5_GN_8_134220_novel02
LSAT_1_V5_GN_6_21280_novel02
LSAT_1_V5_GN_6_42540_novel01
LSAT_1_V5_GN_6_42540_novel02
LSAT_1_V5_GN_7_85980_novel01
LSAT_1_V5_GN_6_84741_novel01
LSAT_1_V5_GN_5_65320_novel03
LSAT_1_V5_GN_5_123621_novel01
LSAT_1_V5_GN_5_123621_novel02
LSAT_1_V5_GN_5_123621_novel03
LSAT_1_V5_GN_5_123621_novel04
LSAT_1_V5_GN_5_175260.MRNA1-
LSAT_1_V5_GN_9_39801_novel01
LSAT_1_V5_GN_2_101681_novel01
LSAT_1_V5_GN_7_30220_novel01
LSAT_1_V5_GN_7_89240_novel02
LSAT_1_V5_GN_7_89240_novel03
LSAT_1_V5_GN_7_17321_novel01
LSAT_1_V5_GN_7_17321_novel02
LSAT_1_V5_GN_7_17321_novel03
LSAT_1_V5_GN_4_15680_novel07
LSAT_1_V5_GN_4_15680_novel10
LSAT_1_V5_GN_4_15680_novel11
LSAT_1_V5_GN_5_132601_novel01
LSAT_1_V5_GN_5_132601_novel02
LSAT_1_V5_GN_5_132601_novel03
LSAT_1_V5_GN_5_132601_novel04
LSAT_1_V5_GN_3_98820_novel01
LSAT_1_V5_GN_3_139861_novel01
LSAT_1_V5_GN_3_139861_novel02
LSAT_1_V5_GN_3_139861_novel03
LSAT_1_V5_GN_3_139861_novel04
LSAT_1_V5_GN_3_139861_novel05
LSAT_1_V5_GN_3_139861_novel06
LSAT_1_V5_GN_6_13001_novel03
LSAT_1_V5_GN_2_720_novel03
LSAT_1_V5_GN_4_141681_novel02
LSAT_1_V5_GN_4_141681_novel03
LSAT_1_V5_GN_4_62980_novel01
LSAT_1_V5_GN_8_132900.MRNA1-
LSAT_1_V5_GN_3_14441_novel01
LSAT_1_V5_GN_9_43360_novel11
LSAT_1_V5_GN_9_43360_novel12
LSAT_1_V5_GN_9_43360_novel13
LSAT_1_V5_GN_9_43360_novel14
LSAT_1_V5_GN_9_43360_novel15
LSAT_1_V5_GN_9_43360_novel16
LSAT_1_V5_GN_9_43360_novel17
LSAT_1_V5_GN_9_43360_novel18
LSAT_1_V5_GN_9_43360_novel19
LSAT_1_V5_GN_4_75281_novel05
LSAT_1_V5_GN_4_75281_novel06
LSAT_1_V5_GN_4_75281_novel07
LSAT_1_V5_GN_4_75281_novel08
LSAT_1_V5_GN_2_77800_novel01
LSAT_1_V5_GN_8_114261_novel01
LSAT_1_V5_GN_4_4920_novel15
LSAT_1_V5_GN_5_6601_novel02
LSAT_1_V5_GN_0_8901_novel02
LSAT_1_V5_GN_7_41480_novel02
LSAT_1_V5_GN_4_31381_novel01
LSAT_1_V5_GN_6_6941_novel02
LSAT_1_V5_GN_6_6941_novel04
LSAT_1_V5_GN_3_67180_novel01
LSAT_1_V5_GN_6_80100_novel01
LSAT_1_V5_GN_8_27120_novel01
LSAT_1_V5_GN_8_27120_novel02
LSAT_1_V5_GN_8_27120_novel03
LSAT_1_V5_GN_3_55200_novel01
LSAT_1_V5_GN_3_55200_novel02
LSAT_1_V5_GN_1_22040.MRNA1-
LSAT_1_V5_GN_1_22040_novel01
LSAT_1_V5_GN_4_116580_novel01
LSAT_1_V5_GN_1_25041_novel01
LSAT_1_V5_GN_1_25041_novel02
LSAT_1_V5_GN_1_25041_novel03
LSAT_1_V5_GN_1_25041_novel04
LSAT_1_V5_GN_1_25041_novel05
LSAT_1_V5_GN_1_25041_novel06
LSAT_1_V5_GN_5_67800_novel02
LSAT_1_V5_GN_8_82700_novel02
LSAT_1_V5_GN_8_82700_novel03
LSAT_1_V5_GN_8_82700_novel04
LSAT_1_V5_GN_3_6981.MRNA1-
LSAT_1_V5_GN_3_6981_novel01
LSAT_1_V5_GN_3_6981_novel02
LSAT_1_V5_GN_3_6981_novel03
LSAT_1_V5_GN_3_6981_novel04
LSAT_1_V5_GN_3_6981_novel05
LSAT_1_V5_GN_3_6981_novel06
LSAT_1_V5_GN_3_6981_novel07
LSAT_1_V5_GN_2_44840_novel01
LSAT_1_V5_GN_9_68160_novel01
LSAT_1_V5_GN_9_68160_novel02
LSAT_1_V5_GN_9_68160_novel03
LSAT_1_V5_GN_8_63641_novel01
LSAT_1_V5_GN_3_29321_novel01
LSAT_1_V5_GN_5_29640.MRNA1-
LSAT_1_V5_GN_5_29640_novel01
LSAT_1_V5_GN_6_112040_novel01
LSAT_1_V5_GN_7_5861_novel03
LSAT_1_V5_GN_7_5861_novel04
LSAT_1_V5_GN_8_114961.MRNA1-
LSAT_1_V5_GN_8_95040_novel02
LSAT_1_V5_GN_5_179721_novel01
LSAT_1_V5_GN_1_9001.MRNA1-
LSAT_1_V5_GN_1_9001_novel01
LSAT_1_V5_GN_1_9001_novel02
LSAT_1_V5_GN_3_135321_novel01
LSAT_1_V5_GN_3_135321_novel02
LSAT_1_V5_GN_2_124481_novel01
LSAT_1_V5_GN_2_82241_novel02
LSAT_1_V5_GN_4_26780_novel01
LSAT_1_V5_GN_4_26780_novel02
LSAT_1_V5_GN_4_26780_novel03
LSAT_1_V5_GN_2_31840_novel01
LSAT_1_V5_GN_5_16240_novel01
LSAT_1_V5_GN_1_30801_novel01
LSAT_1_V5_GN_1_67260_novel01
LSAT_1_V5_GN_4_176880_novel01
LSAT_1_V5_GN_8_91881_novel01
LSAT_1_V5_GN_1_480.MRNA1-
LSAT_1_V5_GN_1_15020_novel01
LSAT_1_V5_GN_1_15020_novel02
LSAT_1_V5_GN_6_52801_novel01
LSAT_1_V5_GN_9_93840_novel01
LSAT_1_V5_GN_9_93840_novel02
LSAT_1_V5_GN_9_93840_novel03
LSAT_1_V5_GN_8_83300_novel03
LSAT_1_V5_GN_8_83300_novel04
LSAT_1_V5_GN_8_83300_novel05
LSAT_1_V5_GN_8_7001_novel02
LSAT_1_V5_GN_8_7001_novel03
LSAT_1_V5_GN_5_185920.MRNA1-
LSAT_1_V5_GN_4_176941_novel02
LSAT_1_V5_GN_7_2641_novel01
LSAT_1_V5_GN_2_5761_novel04
LSAT_1_V5_GN_2_5761_novel06
LSAT_1_V5_GN_2_5761_novel07
LSAT_1_V5_GN_2_5761_novel08
LSAT_1_V5_GN_9_105581.MRNA1-
LSAT_1_V5_GN_5_184081.MRNA1-
LSAT_1_V5_GN_1_120340_novel01
LSAT_1_V5_GN_4_31200.MRNA1-
LSAT_1_V5_GN_2_72681_novel01
LSAT_1_V5_GN_2_72681_novel02
LSAT_1_V5_GN_2_72860_novel01
LSAT_1_V5_GN_2_1920_novel01
LSAT_1_V5_GN_2_1920_novel02
LSAT_1_V5_GN_2_1920_novel03
LSAT_1_V5_GN_2_1920_novel04
LSAT_1_V5_GN_4_121781.MRNA1-
LSAT_1_V5_GN_4_121781_novel01
LSAT_1_V5_GN_4_121781_novel02
LSAT_1_V5_GN_4_121781_novel03
LSAT_1_V5_GN_4_121781_novel04
LSAT_1_V5_GN_6_109560_novel12
LSAT_1_V5_GN_6_109560_novel14
LSAT_1_V5_GN_6_109560_novel21
LSAT_1_V5_GN_6_109560_novel22
LSAT_1_V5_GN_4_80981.MRNA1-
LSAT_1_V5_GN_4_80981_novel01
LSAT_1_V5_GN_4_103641_novel01
LSAT_1_V5_GN_2_21441_novel01
LSAT_1_V5_GN_2_21441_novel02
LSAT_1_V5_GN_7_110340.MRNA1-
LSAT_1_V5_GN_5_70201_novel01
LSAT_1_V5_GN_7_109861_novel03
LSAT_1_V5_GN_3_47700_novel01
LSAT_1_V5_GN_1_73901_novel01
LSAT_1_V5_GN_8_59200_novel01
LSAT_1_V5_GN_8_59200_novel03
LSAT_1_V5_GN_8_59200_novel04
LSAT_1_V5_GN_7_110360.MRNA1-
LSAT_1_V5_GN_0_5341_novel02
LSAT_1_V5_GN_4_122361_novel01
LSAT_1_V5_GN_1_10941_novel01
LSAT_1_V5_GN_1_10941_novel02
LSAT_1_V5_GN_1_10941_novel03
LSAT_1_V5_GN_1_10941_novel04
LSAT_1_V5_GN_1_10941_novel05
LSAT_1_V5_GN_1_10941_novel06
LSAT_1_V5_GN_1_10941_novel07
LSAT_1_V5_GN_1_10941_novel08
LSAT_1_V5_GN_1_10941_novel09
LSAT_1_V5_GN_1_10941_novel10
LSAT_1_V5_GN_1_10941_novel11
LSAT_1_V5_GN_1_10941_novel12
LSAT_1_V5_GN_1_10941_novel13
LSAT_1_V5_GN_1_10941_novel14
LSAT_1_V5_GN_1_10941_novel15
LSAT_1_V5_GN_1_10941_novel16
LSAT_1_V5_GN_8_45621_novel06
LSAT_1_V5_GN_5_110420_novel01
LSAT_1_V5_GN_5_110420_novel02
LSAT_1_V5_GN_7_56340_novel01
LSAT_1_V5_GN_7_56340_novel02
LSAT_1_V5_GN_7_56340_novel03
LSAT_1_V5_GN_7_56340_novel04
LSAT_1_V5_GN_7_56340_novel05
LSAT_1_V5_GN_9_65120_novel01
LSAT_1_V5_GN_4_100740_novel01
LSAT_1_V5_GN_9_53421_novel03
LSAT_1_V5_GN_3_34040_novel03
LSAT_1_V5_GN_2_126880_novel01
LSAT_1_V5_GN_5_185441_novel10
LSAT_1_V5_GN_5_185441_novel13
LSAT_1_V5_GN_5_185441_novel14
LSAT_1_V5_GN_5_185441_novel15
LSAT_1_V5_GN_5_185441_novel16
LSAT_1_V5_GN_5_185441_novel17
LSAT_1_V5_GN_7_108360_novel01
LSAT_1_V5_GN_7_108360_novel03
LSAT_1_V5_GN_7_108360_novel05
LSAT_1_V5_GN_7_108360_novel06
LSAT_1_V5_GN_7_108360_novel07
LSAT_1_V5_GN_7_108360_novel09
LSAT_1_V5_GN_4_21881_novel02
LSAT_1_V5_GN_4_152040_novel01
LSAT_1_V5_GN_3_23141_novel03
LSAT_1_V5_GN_3_16840_novel02
LSAT_1_V5_GN_4_167461_novel03
LSAT_1_V5_GN_7_33780_novel03
LSAT_1_V5_GN_6_49820_novel03
LSAT_1_V5_GN_2_5740_novel01
LSAT_1_V5_GN_8_72660_novel01
LSAT_1_V5_GN_9_63220_novel01
LSAT_1_V5_GN_5_159761_novel02
LSAT_1_V5_GN_6_58881.MRNA1-
LSAT_1_V5_GN_6_58881_novel01
LSAT_1_V5_GN_6_58881_novel02
LSAT_1_V5_GN_6_58881_novel03
LSAT_1_V5_GN_5_92181.MRNA1-
LSAT_1_V5_GN_5_92181_novel01
LSAT_1_V5_GN_2_131760_novel01
LSAT_1_V5_GN_2_131760_novel02
LSAT_1_V5_GN_2_131760_novel03
LSAT_1_V5_GN_7_67240_novel01
LSAT_1_V5_GN_5_152520_novel01
LSAT_1_V5_GN_7_114881_novel04
LSAT_1_V5_GN_3_7621_novel01
LSAT_1_V5_GN_8_55460_novel20
LSAT_1_V5_GN_8_55460_novel21
LSAT_1_V5_GN_8_55460_novel22
LSAT_1_V5_GN_8_55460_novel23
LSAT_1_V5_GN_7_79260.MRNA1-
LSAT_1_V5_GN_4_13881_novel01
LSAT_1_V5_GN_6_1101.MRNA1-
LSAT_1_V5_GN_6_1101_novel01
LSAT_1_V5_GN_6_1101_novel02
LSAT_1_V5_GN_8_81600_novel02
LSAT_1_V5_GN_1_53901_novel01
LSAT_1_V5_GN_7_108660_novel01
LSAT_1_V5_GN_7_108660_novel03
LSAT_1_V5_GN_4_135460_novel01
LSAT_1_V5_GN_4_135460_novel03
LSAT_1_V5_GN_4_135460_novel07
LSAT_1_V5_GN_4_135460_novel08
LSAT_1_V5_GN_2_6741_novel01
LSAT_1_V5_GN_2_51640_novel01
LSAT_1_V5_GN_1_33321_novel06
LSAT_1_V5_GN_7_12161_novel02
LSAT_1_V5_GN_7_12161_novel04
LSAT_1_V5_GN_5_2120_novel01
LSAT_1_V5_GN_6_88480_novel01
LSAT_1_V5_GN_6_88480_novel02
LSAT_1_V5_GN_7_34160_novel01
LSAT_1_V5_GN_2_101560.MRNA1-
LSAT_1_V5_GN_2_101560_novel01
LSAT_1_V5_GN_5_113741_novel01
LSAT_1_V5_GN_1_31320_novel03
LSAT_1_V5_GN_6_91180_novel02
LSAT_1_V5_GN_5_59000_novel01
LSAT_1_V5_GN_8_61340_novel02
LSAT_1_V5_GN_5_127880_novel04
LSAT_1_V5_GN_4_103400_novel08
LSAT_1_V5_GN_4_103400_novel09
LSAT_1_V5_GN_4_103400_novel10
LSAT_1_V5_GN_5_127021_novel01
LSAT_1_V5_GN_4_137601_novel02
LSAT_1_V5_GN_6_97140_novel02
LSAT_1_V5_GN_5_95820_novel02
LSAT_1_V5_GN_6_37901_novel01
LSAT_1_V5_GN_6_37901_novel03
LSAT_1_V5_GN_6_37901_novel04
LSAT_1_V5_GN_5_159481_novel01
LSAT_1_V5_GN_4_34921_novel01
LSAT_1_V5_GN_1_55500_novel02
LSAT_1_V5_GN_1_55500_novel03
LSAT_1_V5_GN_1_55500_novel05
LSAT_1_V5_GN_1_55500_novel06
LSAT_1_V5_GN_4_95221_novel01
LSAT_1_V5_GN_4_95221_novel03
LSAT_1_V5_GN_4_88641_novel01
LSAT_1_V5_GN_4_88641_novel03
LSAT_1_V5_GN_2_82701_novel05
LSAT_1_V5_GN_7_101860_novel01
LSAT_1_V5_GN_5_95460_novel05
LSAT_1_V5_GN_6_33960_novel01
LSAT_1_V5_GN_4_134440_novel01
LSAT_1_V5_GN_4_134440_novel02
LSAT_1_V5_GN_4_134440_novel03
LSAT_1_V5_GN_4_134440_novel04
LSAT_1_V5_GN_4_134440_novel05
LSAT_1_V5_GN_3_10540_novel01
LSAT_1_V5_GN_3_10540_novel02
LSAT_1_V5_GN_3_10540_novel03
LSAT_1_V5_GN_9_31521_novel02
LSAT_1_V5_GN_1_34040_novel06
LSAT_1_V5_GN_5_116101.MRNA1-
LSAT_1_V5_GN_5_116101_novel01
LSAT_1_V5_GN_8_35440_novel03
LSAT_1_V5_GN_8_2800_novel01
LSAT_1_V5_GN_5_67340_novel01
LSAT_1_V5_GN_5_67340_novel02
LSAT_1_V5_GN_8_92000.MRNA1-
LSAT_1_V5_GN_2_11660_novel03
LSAT_1_V5_GN_2_11660_novel04
LSAT_1_V5_GN_6_26280_novel01
LSAT_1_V5_GN_6_15481_novel02
LSAT_1_V5_GN_6_15481_novel09
LSAT_1_V5_GN_6_15481_novel10
LSAT_1_V5_GN_8_14420_novel02
LSAT_1_V5_GN_9_119321_novel01
LSAT_1_V5_GN_9_108160_novel02
LSAT_1_V5_GN_9_108160_novel04
LSAT_1_V5_GN_9_108160_novel05
LSAT_1_V5_GN_4_22040_novel03
LSAT_1_V5_GN_9_102580.MRNA1-
LSAT_1_V5_GN_9_102580_novel01
LSAT_1_V5_GN_9_102580_novel02
LSAT_1_V5_GN_7_16000_novel03
LSAT_1_V5_GN_1_86860_novel01
LSAT_1_V5_GN_6_7561_novel01
LSAT_1_V5_GN_6_7561_novel02
LSAT_1_V5_GN_6_7561_novel03
LSAT_1_V5_GN_6_7561_novel04
LSAT_1_V5_GN_2_15441_novel03
LSAT_1_V5_GN_9_13760_novel01
LSAT_1_V5_GN_8_142340_novel07
LSAT_1_V5_GN_8_142340_novel08
LSAT_1_V5_GN_6_60880_novel23
LSAT_1_V5_GN_6_60880_novel24
LSAT_1_V5_GN_6_60880_novel25
LSAT_1_V5_GN_6_60880_novel26
LSAT_1_V5_GN_5_107300.MRNA1-
LSAT_1_V5_GN_5_107300_novel01
LSAT_1_V5_GN_5_107300_novel02
LSAT_1_V5_GN_5_107300_novel03
LSAT_1_V5_GN_5_39061_novel01
LSAT_1_V5_GN_6_65280_novel01
LSAT_1_V5_GN_4_157601_novel01
LSAT_1_V5_GN_8_96740_novel03
LSAT_1_V5_GN_8_96740_novel04
LSAT_1_V5_GN_4_154021_novel01
LSAT_1_V5_GN_4_154021_novel02
LSAT_1_V5_GN_4_154021_novel03
LSAT_1_V5_GN_2_93521.MRNA1-
LSAT_1_V5_GN_3_12501_novel02
LSAT_1_V5_GN_6_79821.MRNA1-
LSAT_1_V5_GN_6_79821_novel01
LSAT_1_V5_GN_6_79821_novel02
LSAT_1_V5_GN_6_79821_novel03
LSAT_1_V5_GN_6_79821_novel04
LSAT_1_V5_GN_6_79821_novel05
LSAT_1_V5_GN_6_79821_novel06
LSAT_1_V5_GN_8_117861_novel03
LSAT_1_V5_GN_8_36901_novel03
LSAT_1_V5_GN_8_36901_novel04
LSAT_1_V5_GN_8_36901_novel05
LSAT_1_V5_GN_4_88841_novel04
LSAT_1_V5_GN_2_123821_novel01
LSAT_1_V5_GN_8_9141.MRNA1-
LSAT_1_V5_GN_8_9141_novel01
LSAT_1_V5_GN_8_132741_novel02
LSAT_1_V5_GN_4_132341_novel01
LSAT_1_V5_GN_7_24501_novel01
LSAT_1_V5_GN_2_76261_novel01
LSAT_1_V5_GN_9_119760_novel02
LSAT_1_V5_GN_5_861_novel01
LSAT_1_V5_GN_5_861_novel03
LSAT_1_V5_GN_7_79760_novel01
LSAT_1_V5_GN_7_79760_novel02
LSAT_1_V5_GN_7_79760_novel03
LSAT_1_V5_GN_7_35900.MRNA1-
LSAT_1_V5_GN_4_108640_novel01
LSAT_1_V5_GN_9_22920_novel05
LSAT_1_V5_GN_1_1800.MRNA1-
LSAT_1_V5_GN_1_1800_novel01
LSAT_1_V5_GN_1_1800_novel02
LSAT_1_V5_GN_3_62021_novel01
LSAT_1_V5_GN_3_62021_novel02
LSAT_1_V5_GN_4_171521.MRNA1-
LSAT_1_V5_GN_4_171521_novel01
LSAT_1_V5_GN_5_169660_novel01
LSAT_1_V5_GN_5_169660_novel02
LSAT_1_V5_GN_5_169660_novel03
LSAT_1_V5_GN_5_169660_novel05
LSAT_1_V5_GN_1_53200_novel01
LSAT_1_V5_GN_1_53200_novel02
LSAT_1_V5_GN_9_113941_novel02
LSAT_1_V5_GN_9_113941_novel03
LSAT_1_V5_GN_2_3341_novel01
LSAT_1_V5_GN_7_102800_novel01
LSAT_1_V5_GN_7_102800_novel02
LSAT_1_V5_GN_3_86600_novel01
LSAT_1_V5_GN_1_3200_novel01
LSAT_1_V5_GN_4_83541_novel01
LSAT_1_V5_GN_2_62881_novel01
LSAT_1_V5_GN_2_62881_novel02
LSAT_1_V5_GN_3_31500_novel02
LSAT_1_V5_GN_4_148681.MRNA1-
LSAT_1_V5_GN_9_77320_novel03
LSAT_1_V5_GN_9_77320_novel04
LSAT_1_V5_GN_9_35920_novel01
LSAT_1_V5_GN_9_115461.MRNA1-
LSAT_1_V5_GN_9_15261_novel02
LSAT_1_V5_GN_9_15261_novel03
LSAT_1_V5_GN_5_125020_novel01
LSAT_1_V5_GN_3_35581_novel05
LSAT_1_V5_GN_3_35581_novel06
LSAT_1_V5_GN_1_31180.MRNA1-
LSAT_1_V5_GN_5_24941_novel04
LSAT_1_V5_GN_3_43700_novel01
LSAT_1_V5_GN_3_43700_novel02
LSAT_1_V5_GN_3_43700_novel03
LSAT_1_V5_GN_3_43700_novel04
LSAT_1_V5_GN_1_77921_novel02
LSAT_1_V5_GN_7_59220.MRNA1-
LSAT_1_V5_GN_3_90240_novel01
LSAT_1_V5_GN_5_187441_novel01
LSAT_1_V5_GN_5_187441_novel02
LSAT_1_V5_GN_8_80041_novel03
LSAT_1_V5_GN_2_72540_novel03
LSAT_1_V5_GN_2_72540_novel05
LSAT_1_V5_GN_1_9760_novel01
LSAT_1_V5_GN_8_120640_novel04
LSAT_1_V5_GN_5_51821_novel01
LSAT_1_V5_GN_8_166560_novel01
LSAT_1_V5_GN_8_166560_novel02
LSAT_1_V5_GN_8_166560_novel03
LSAT_1_V5_GN_8_166560_novel04
LSAT_1_V5_GN_8_166560_novel05
LSAT_1_V5_GN_8_167321_novel06
LSAT_1_V5_GN_9_83640_novel01
LSAT_1_V5_GN_2_115420_novel01
LSAT_1_V5_GN_2_115420_novel02
LSAT_1_V5_GN_2_115420_novel03
LSAT_1_V5_GN_2_115420_novel04
LSAT_1_V5_GN_2_115420_novel05
LSAT_1_V5_GN_5_21300_novel01
LSAT_1_V5_GN_5_21300_novel02
LSAT_1_V5_GN_5_21300_novel06
LSAT_1_V5_GN_4_94241_novel01
LSAT_1_V5_GN_1_40241_novel02
LSAT_1_V5_GN_9_6000_novel01
LSAT_1_V5_GN_9_6000_novel02
LSAT_1_V5_GN_9_6000_novel03
LSAT_1_V5_GN_8_108421.MRNA1-
LSAT_1_V5_GN_8_108421_novel01
LSAT_1_V5_GN_8_23381.MRNA1-
LSAT_1_V5_GN_6_59860.MRNA1-
LSAT_1_V5_GN_6_59860_novel01
LSAT_1_V5_GN_6_59860_novel02
LSAT_1_V5_GN_6_59860_novel03
LSAT_1_V5_GN_4_65361_novel01
LSAT_1_V5_GN_5_72880_novel01
LSAT_1_V5_GN_5_20081_novel01
LSAT_1_V5_GN_2_63620_novel02
LSAT_1_V5_GN_7_4420_novel02
LSAT_1_V5_GN_9_7160_novel01
LSAT_1_V5_GN_1_17201_novel01
LSAT_1_V5_GN_1_17201_novel02
LSAT_1_V5_GN_3_91300_novel02
LSAT_1_V5_GN_2_71780.MRNA1-
LSAT_1_V5_GN_2_71780_novel01
LSAT_1_V5_GN_2_71780_novel02
LSAT_1_V5_GN_3_18001.MRNA1-
LSAT_1_V5_GN_1_96161_novel04
LSAT_1_V5_GN_3_18360_novel01
LSAT_1_V5_GN_3_18360_novel02
LSAT_1_V5_GN_5_52340.MRNA1-
LSAT_1_V5_GN_3_27620_novel01
LSAT_1_V5_GN_4_2860_novel01
LSAT_1_V5_GN_4_2860_novel02
LSAT_1_V5_GN_4_2860_novel03
LSAT_1_V5_GN_4_2860_novel04
LSAT_1_V5_GN_4_2860_novel05
LSAT_1_V5_GN_9_3680_novel01
LSAT_1_V5_GN_9_3680_novel03
LSAT_1_V5_GN_5_117861_novel01
LSAT_1_V5_GN_1_56861.MRNA1-
LSAT_1_V5_GN_7_4721_novel02
LSAT_1_V5_GN_7_4721_novel03
LSAT_1_V5_GN_3_27981_novel02
LSAT_1_V5_GN_4_67220_novel04
LSAT_1_V5_GN_9_81901_novel18
LSAT_1_V5_GN_9_81901_novel21
LSAT_1_V5_GN_9_85980_novel01
LSAT_1_V5_GN_6_17720_novel01
LSAT_1_V5_GN_8_115900_novel01
LSAT_1_V5_GN_8_115900_novel02
LSAT_1_V5_GN_2_130620_novel02
LSAT_1_V5_GN_2_130620_novel03
LSAT_1_V5_GN_2_130620_novel04
LSAT_1_V5_GN_2_130620_novel05
LSAT_1_V5_GN_1_45900.MRNA1-
LSAT_1_V5_GN_4_167780_novel02
LSAT_1_V5_GN_5_187500.MRNA1-
LSAT_1_V5_GN_5_187500_novel01
LSAT_1_V5_GN_5_187500_novel02
LSAT_1_V5_GN_5_187500_novel03
LSAT_1_V5_GN_5_187500_novel04
LSAT_1_V5_GN_0_8040.MRNA1-
LSAT_1_V5_GN_8_49161.MRNA1-
LSAT_1_V5_GN_7_93960_novel01
LSAT_1_V5_GN_1_51541.MRNA1-
LSAT_1_V5_GN_2_93681_novel03
LSAT_1_V5_GN_7_16340_novel03
LSAT_1_V5_GN_9_29420_novel01
LSAT_1_V5_GN_9_29420_novel02
LSAT_1_V5_GN_9_29420_novel03
LSAT_1_V5_GN_5_21580_novel05
LSAT_1_V5_GN_5_21580_novel06
LSAT_1_V5_GN_5_21580_novel07
LSAT_1_V5_GN_5_181100_novel04
LSAT_1_V5_GN_5_181100_novel05
LSAT_1_V5_GN_8_23521_novel01
LSAT_1_V5_GN_8_85660_novel01
LSAT_1_V5_GN_7_72221_novel03
LSAT_1_V5_GN_8_34040.MRNA1-
LSAT_1_V5_GN_7_9821_novel03
LSAT_1_V5_GN_8_10961.MRNA1-
LSAT_1_V5_GN_8_4361.MRNA1-
LSAT_1_V5_GN_4_41300_novel01
LSAT_1_V5_GN_1_41100_novel06
LSAT_1_V5_GN_2_25400_novel01
LSAT_1_V5_GN_7_110980_novel01
LSAT_1_V5_GN_9_56781_novel09
LSAT_1_V5_GN_9_56781_novel11
LSAT_1_V5_GN_8_86100_novel01
LSAT_1_V5_GN_5_97600_novel03
LSAT_1_V5_GN_8_73500.MRNA1-
LSAT_1_V5_GN_5_39960_novel04
LSAT_1_V5_GN_5_39960_novel11
LSAT_1_V5_GN_4_10660.MRNA1-
LSAT_1_V5_GN_4_10660_novel01
LSAT_1_V5_GN_4_10660_novel02
LSAT_1_V5_GN_4_89040_novel03
LSAT_1_V5_GN_4_89040_novel04
LSAT_1_V5_GN_3_24081_novel03
LSAT_1_V5_GN_3_24081_novel05
LSAT_1_V5_GN_3_24081_novel08
LSAT_1_V5_GN_1_70641.MRNA1-
LSAT_1_V5_GN_1_70641_novel01
LSAT_1_V5_GN_1_70641_novel02
LSAT_1_V5_GN_3_122520.MRNA1-
LSAT_1_V5_GN_3_122520_novel01
LSAT_1_V5_GN_4_162340_novel01
LSAT_1_V5_GN_4_162340_novel02
LSAT_1_V5_GN_8_28421_novel01
LSAT_1_V5_GN_2_73601_novel06
LSAT_1_V5_GN_6_112361_novel01
LSAT_1_V5_GN_6_112361_novel02
LSAT_1_V5_GN_8_87660_novel03
LSAT_1_V5_GN_4_9420_novel01
LSAT_1_V5_GN_1_121600_novel03
LSAT_1_V5_GN_8_31220_novel01
LSAT_1_V5_GN_3_93861_novel01
LSAT_1_V5_GN_3_93861_novel02
LSAT_1_V5_GN_5_66800_novel01
LSAT_1_V5_GN_2_111181_novel01
LSAT_1_V5_GN_2_111181_novel02
LSAT_1_V5_GN_9_71381_novel01
LSAT_1_V5_GN_3_88120_novel01
LSAT_1_V5_GN_3_88120_novel02
LSAT_1_V5_GN_9_19481_novel03
LSAT_1_V5_GN_9_19481_novel04
LSAT_1_V5_GN_9_85400_novel02
LSAT_1_V5_GN_6_96361_novel01
LSAT_1_V5_GN_4_31880_novel01
LSAT_1_V5_GN_4_85420_novel01
LSAT_1_V5_GN_4_85420_novel12
LSAT_1_V5_GN_8_50060_novel03
LSAT_1_V5_GN_2_20561_novel01
LSAT_1_V5_GN_2_20561_novel02
LSAT_1_V5_GN_2_20561_novel03
LSAT_1_V5_GN_2_20561_novel04
LSAT_1_V5_GN_2_20561_novel05
LSAT_1_V5_GN_2_81581.MRNA1-
LSAT_1_V5_GN_2_81581_novel01
LSAT_1_V5_GN_2_81581_novel02
LSAT_1_V5_GN_2_81581_novel03
LSAT_1_V5_GN_7_13180_novel01
LSAT_1_V5_GN_1_67281_novel01
LSAT_1_V5_GN_2_64341_novel01
LSAT_1_V5_GN_5_80620_novel01
LSAT_1_V5_GN_4_67740_novel01
LSAT_1_V5_GN_4_165000_novel01
LSAT_1_V5_GN_9_84301_novel01
LSAT_1_V5_GN_8_95100.MRNA1-
LSAT_1_V5_GN_8_95100_novel01
LSAT_1_V5_GN_4_88821_novel01
LSAT_1_V5_GN_1_72461_novel01
LSAT_1_V5_GN_7_39601_novel01
LSAT_1_V5_GN_3_95901.MRNA1-
LSAT_1_V5_GN_3_113880_novel01
LSAT_1_V5_GN_8_137481_novel01
LSAT_1_V5_GN_8_57300_novel04
LSAT_1_V5_GN_5_24841_novel01
LSAT_1_V5_GN_3_72820_novel01
LSAT_1_V5_GN_4_60620_novel01
LSAT_1_V5_GN_8_19881_novel03
LSAT_1_V5_GN_8_64360_novel01
LSAT_1_V5_GN_8_64360_novel04
LSAT_1_V5_GN_8_153700_novel01
LSAT_1_V5_GN_9_52021_novel02
LSAT_1_V5_GN_6_87881_novel01
LSAT_1_V5_GN_5_14440_novel02
LSAT_1_V5_GN_2_123641_novel02
LSAT_1_V5_GN_7_50020.MRNA1-
LSAT_1_V5_GN_7_50020_novel01
LSAT_1_V5_GN_7_50020_novel02
LSAT_1_V5_GN_7_50020_novel03
LSAT_1_V5_GN_9_50181.MRNA1-
LSAT_1_V5_GN_9_3020.MRNA1-
LSAT_1_V5_GN_9_3020_novel01
LSAT_1_V5_GN_5_146261_novel01
LSAT_1_V5_GN_9_86081_novel02
LSAT_1_V5_GN_9_86081_novel03
LSAT_1_V5_GN_3_77600.MRNA1-
LSAT_1_V5_GN_3_77600_novel01
LSAT_1_V5_GN_9_47961_novel03
LSAT_1_V5_GN_9_47961_novel04
LSAT_1_V5_GN_9_47961_novel06
LSAT_1_V5_GN_9_47961_novel09
LSAT_1_V5_GN_9_47961_novel10
LSAT_1_V5_GN_1_68481_novel01
LSAT_1_V5_GN_1_62721_novel05
LSAT_1_V5_GN_5_155541_novel02
LSAT_1_V5_GN_6_29761.MRNA1-
LSAT_1_V5_GN_6_29761_novel01
LSAT_1_V5_GN_9_107220_novel02
LSAT_1_V5_GN_9_107220_novel05
LSAT_1_V5_GN_1_22481_novel01
LSAT_1_V5_GN_1_22481_novel02
LSAT_1_V5_GN_5_142981.MRNA1-
LSAT_1_V5_GN_7_42100_novel02
LSAT_1_V5_GN_9_118320_novel01
LSAT_1_V5_GN_1_49081_novel01
LSAT_1_V5_GN_2_114100.MRNA1-
LSAT_1_V5_GN_9_30000_novel02
LSAT_1_V5_GN_3_108141_novel01
LSAT_1_V5_GN_9_43240_novel02
LSAT_1_V5_GN_9_43240_novel03
LSAT_1_V5_GN_5_49780_novel05
LSAT_1_V5_GN_4_37541_novel01
LSAT_1_V5_GN_9_45881_novel01
LSAT_1_V5_GN_2_133880_novel01
LSAT_1_V5_GN_6_78620_novel03
LSAT_1_V5_GN_4_143420_novel01
LSAT_1_V5_GN_6_115580.MRNA1-
LSAT_1_V5_GN_6_115580_novel01
LSAT_1_V5_GN_6_115580_novel02
LSAT_1_V5_GN_6_115580_novel03
LSAT_1_V5_GN_6_115580_novel04
LSAT_1_V5_GN_3_26540.MRNA1-
LSAT_1_V5_GN_3_26540_novel01
LSAT_1_V5_GN_5_33661_novel01
LSAT_1_V5_GN_7_18380_novel02
LSAT_1_V5_GN_7_18380_novel03
LSAT_1_V5_GN_7_18380_novel04
LSAT_1_V5_GN_9_100960_novel01
LSAT_1_V5_GN_9_100960_novel02
LSAT_1_V5_GN_6_15201_novel01
LSAT_1_V5_GN_5_119261_novel01
LSAT_1_V5_GN_5_119261_novel02
LSAT_1_V5_GN_5_26121_novel02
LSAT_1_V5_GN_5_44481.MRNA1-
LSAT_1_V5_GN_9_9101_novel01
LSAT_1_V5_GN_9_85121_novel01
LSAT_1_V5_GN_1_33780_novel04
LSAT_1_V5_GN_5_174901_novel01
LSAT_1_V5_GN_2_135961_novel01
LSAT_1_V5_GN_2_135961_novel03
LSAT_1_V5_GN_2_135961_novel04
LSAT_1_V5_GN_4_280.MRNA1-
LSAT_1_V5_GN_4_280_novel01
LSAT_1_V5_GN_1_9521_novel01
LSAT_1_V5_GN_5_124321_novel01
LSAT_1_V5_GN_7_31981_novel12
LSAT_1_V5_GN_3_102560_novel01
LSAT_1_V5_GN_3_102560_novel02
LSAT_1_V5_GN_3_102560_novel03
LSAT_1_V5_GN_3_102560_novel04
LSAT_1_V5_GN_3_102560_novel05
LSAT_1_V5_GN_3_102560_novel06
LSAT_1_V5_GN_3_102560_novel07
LSAT_1_V5_GN_3_102560_novel08
LSAT_1_V5_GN_3_102560_novel09
LSAT_1_V5_GN_3_102560_novel10
LSAT_1_V5_GN_3_102560_novel11
LSAT_1_V5_GN_3_102560_novel12
LSAT_1_V5_GN_3_102560_novel13
LSAT_1_V5_GN_3_102560_novel14
LSAT_1_V5_GN_3_102560_novel15
LSAT_1_V5_GN_3_102560_novel16
LSAT_1_V5_GN_3_102560_novel17
LSAT_1_V5_GN_3_102560_novel18
LSAT_1_V5_GN_3_102560_novel19
LSAT_1_V5_GN_3_102560_novel20
LSAT_1_V5_GN_3_102560_novel21
LSAT_1_V5_GN_3_102560_novel22
LSAT_1_V5_GN_3_102560_novel23
LSAT_1_V5_GN_3_102560_novel24
LSAT_1_V5_GN_3_102560_novel25
LSAT_1_V5_GN_9_66761_novel07
LSAT_1_V5_GN_4_51721_novel01
LSAT_1_V5_GN_1_85201_novel01
LSAT_1_V5_GN_1_85201_novel02
LSAT_1_V5_GN_1_85201_novel03
LSAT_1_V5_GN_7_114181_novel02
LSAT_1_V5_GN_7_114181_novel03
LSAT_1_V5_GN_7_114181_novel04
LSAT_1_V5_GN_9_16260_novel01
LSAT_1_V5_GN_9_16260_novel02
LSAT_1_V5_GN_8_99721_novel05
LSAT_1_V5_GN_8_99721_novel06
LSAT_1_V5_GN_4_185741_novel01
LSAT_1_V5_GN_4_185741_novel02
LSAT_1_V5_GN_6_69380.MRNA1-
LSAT_1_V5_GN_6_69380_novel01
LSAT_1_V5_GN_6_69380_novel02
LSAT_1_V5_GN_6_69380_novel03
LSAT_1_V5_GN_6_69380_novel04
LSAT_1_V5_GN_5_4500_novel01
LSAT_1_V5_GN_6_54260_novel02
LSAT_1_V5_GN_8_117280.MRNA1-
LSAT_1_V5_GN_9_13560_novel02
LSAT_1_V5_GN_3_64740_novel02
LSAT_1_V5_GN_3_64740_novel03
LSAT_1_V5_GN_3_6860_novel01
LSAT_1_V5_GN_7_108260_novel01
LSAT_1_V5_GN_7_108260_novel02
LSAT_1_V5_GN_5_185161_novel10
LSAT_1_V5_GN_5_185161_novel12
LSAT_1_V5_GN_5_185161_novel13
LSAT_1_V5_GN_5_185161_novel14
LSAT_1_V5_GN_5_185161_novel15
LSAT_1_V5_GN_5_6460.MRNA1-
LSAT_1_V5_GN_3_20541_novel02
LSAT_1_V5_GN_3_48740_novel06
LSAT_1_V5_GN_4_106460_novel01
LSAT_1_V5_GN_9_17121_novel01
LSAT_1_V5_GN_1_103461_novel01
LSAT_1_V5_GN_9_90400_novel01
LSAT_1_V5_GN_9_90400_novel02
LSAT_1_V5_GN_7_5601_novel01
LSAT_1_V5_GN_9_8480.MRNA1-
LSAT_1_V5_GN_4_184641_novel01
LSAT_1_V5_GN_9_99621_novel01
LSAT_1_V5_GN_7_7481.MRNA1-
LSAT_1_V5_GN_7_7481_novel01
LSAT_1_V5_GN_7_7481_novel02
LSAT_1_V5_GN_7_7481_novel03
LSAT_1_V5_GN_7_7481_novel04
LSAT_1_V5_GN_4_183520.MRNA1-
LSAT_1_V5_GN_4_183520_novel01
LSAT_1_V5_GN_5_117520_novel05
LSAT_1_V5_GN_9_54401_novel02
LSAT_1_V5_GN_9_54401_novel03
LSAT_1_V5_GN_4_26220_novel02
LSAT_1_V5_GN_1_113160_novel01
LSAT_1_V5_GN_8_147160.MRNA1-
LSAT_1_V5_GN_8_75640_novel05
LSAT_1_V5_GN_9_47901.MRNA1-
LSAT_1_V5_GN_9_47901_novel01
LSAT_1_V5_GN_9_47901_novel02
LSAT_1_V5_GN_2_58660_novel02
LSAT_1_V5_GN_2_58660_novel03
LSAT_1_V5_GN_9_27960_novel01
LSAT_1_V5_GN_6_95120.MRNA1-
LSAT_1_V5_GN_6_66261_novel03
LSAT_1_V5_GN_9_96860_novel01
LSAT_1_V5_GN_5_75800_novel02
LSAT_1_V5_GN_5_75800_novel03
LSAT_1_V5_GN_5_76980.MRNA1-
LSAT_1_V5_GN_6_70541_novel14
LSAT_1_V5_GN_6_84020_novel02
LSAT_1_V5_GN_9_111780_novel01
LSAT_1_V5_GN_9_111780_novel05
LSAT_1_V5_GN_9_62180_novel01
LSAT_1_V5_GN_1_124100_novel02
LSAT_1_V5_GN_5_184421_novel01
LSAT_1_V5_GN_6_55560.MRNA1-
LSAT_1_V5_GN_6_55560_novel01
LSAT_1_V5_GN_6_55560_novel02
LSAT_1_V5_GN_6_55560_novel03
LSAT_1_V5_GN_3_80041_novel01
LSAT_1_V5_GN_3_80041_novel02
LSAT_1_V5_GN_5_53461.MRNA1-
LSAT_1_V5_GN_6_34701_novel01
LSAT_1_V5_GN_6_34701_novel02
LSAT_1_V5_GN_9_43321.MRNA1-
LSAT_1_V5_GN_9_43321_novel01
LSAT_1_V5_GN_3_76721_novel01
LSAT_1_V5_GN_3_76721_novel02
LSAT_1_V5_GN_5_144181_novel02
LSAT_1_V5_GN_5_144181_novel04
LSAT_1_V5_GN_5_144181_novel05
LSAT_1_V5_GN_2_71120_novel06
LSAT_1_V5_GN_7_108781.MRNA1-
LSAT_1_V5_GN_7_108781_novel01
LSAT_1_V5_GN_2_108061_novel03
LSAT_1_V5_GN_2_108061_novel04
LSAT_1_V5_GN_2_108061_novel05
LSAT_1_V5_GN_2_108061_novel07
LSAT_1_V5_GN_9_25401.MRNA1-
LSAT_1_V5_GN_9_25401_novel01
LSAT_1_V5_GN_4_116601_novel01
LSAT_1_V5_GN_4_116601_novel02
LSAT_1_V5_GN_9_86761.MRNA1-
LSAT_1_V5_GN_1_29040_novel02
LSAT_1_V5_GN_6_59340_novel40
LSAT_1_V5_GN_6_59340_novel41
LSAT_1_V5_GN_6_110881_novel01
LSAT_1_V5_GN_1_13741_novel02
LSAT_1_V5_GN_1_13741_novel03
LSAT_1_V5_GN_4_77881.MRNA1-
LSAT_1_V5_GN_4_77881_novel01
LSAT_1_V5_GN_7_54961_novel01
LSAT_1_V5_GN_8_64840_novel01
LSAT_1_V5_GN_8_64840_novel02
LSAT_1_V5_GN_8_64840_novel03
LSAT_1_V5_GN_8_64840_novel107
LSAT_1_V5_GN_8_166701_novel01
LSAT_1_V5_GN_8_85260_novel01
LSAT_1_V5_GN_8_85260_novel02
LSAT_1_V5_GN_8_85260_novel04
LSAT_1_V5_GN_3_39480_novel01
LSAT_1_V5_GN_8_63421.MRNA1-
LSAT_1_V5_GN_7_15820_novel01
LSAT_1_V5_GN_5_62760_novel01
LSAT_1_V5_GN_5_62760_novel02
LSAT_1_V5_GN_2_60700_novel01
LSAT_1_V5_GN_9_6841_novel01
LSAT_1_V5_GN_3_6660_novel03
LSAT_1_V5_GN_3_6660_novel04
LSAT_1_V5_GN_6_1860_novel01
LSAT_1_V5_GN_3_140821_novel03
LSAT_1_V5_GN_2_85000_novel01
LSAT_1_V5_GN_3_103521_novel06
LSAT_1_V5_GN_6_42601_novel03
LSAT_1_V5_GN_6_42601_novel04
LSAT_1_V5_GN_9_48000_novel01
LSAT_1_V5_GN_9_48000_novel02
LSAT_1_V5_GN_1_75221.MRNA1-
LSAT_1_V5_GN_1_75221_novel01
LSAT_1_V5_GN_2_29841_novel01
LSAT_1_V5_GN_2_29841_novel02
LSAT_1_V5_GN_8_61661_novel01
LSAT_1_V5_GN_9_73441.MRNA1-
LSAT_1_V5_GN_9_73441_novel01
LSAT_1_V5_GN_5_163881_novel01
LSAT_1_V5_GN_5_163881_novel02
LSAT_1_V5_GN_5_163881_novel03
LSAT_1_V5_GN_5_163881_novel04
LSAT_1_V5_GN_6_83921_novel01
LSAT_1_V5_GN_6_83921_novel02
LSAT_1_V5_GN_6_83921_novel03
LSAT_1_V5_GN_4_155900_novel01
LSAT_1_V5_GN_5_94621_novel01
LSAT_1_V5_GN_9_121240_novel01
LSAT_1_V5_GN_6_60620_novel01
LSAT_1_V5_GN_5_91481_novel05
LSAT_1_V5_GN_5_91481_novel06
LSAT_1_V5_GN_3_37980_novel01
LSAT_1_V5_GN_5_91640_novel01
LSAT_1_V5_GN_6_33780_novel01
LSAT_1_V5_GN_3_134960_novel01
LSAT_1_V5_GN_3_134960_novel02
LSAT_1_V5_GN_9_14361.MRNA1-
LSAT_1_V5_GN_9_14361_novel01
LSAT_1_V5_GN_4_37340_novel03
LSAT_1_V5_GN_1_41500_novel01
LSAT_1_V5_GN_1_45361_novel01
LSAT_1_V5_GN_2_96961_novel05
LSAT_1_V5_GN_8_110480_novel01
LSAT_1_V5_GN_8_110480_novel03
LSAT_1_V5_GN_8_110480_novel04
LSAT_1_V5_GN_4_185301_novel01
LSAT_1_V5_GN_8_95421_novel04
LSAT_1_V5_GN_5_116940_novel01
LSAT_1_V5_GN_4_2920_novel01
LSAT_1_V5_GN_6_48240_novel02
LSAT_1_V5_GN_2_135240_novel02
LSAT_1_V5_GN_4_106160_novel02
LSAT_1_V5_GN_4_106160_novel03
LSAT_1_V5_GN_4_106160_novel04
LSAT_1_V5_GN_4_106160_novel06
LSAT_1_V5_GN_4_106160_novel07
LSAT_1_V5_GN_4_106160_novel08
LSAT_1_V5_GN_4_106160_novel09
LSAT_1_V5_GN_2_95261_novel04
LSAT_1_V5_GN_2_95261_novel05
LSAT_1_V5_GN_9_116041_novel04
LSAT_1_V5_GN_6_42140_novel02
LSAT_1_V5_GN_6_42140_novel05
LSAT_1_V5_GN_6_42140_novel09
LSAT_1_V5_GN_5_175381_novel03
LSAT_1_V5_GN_8_137620_novel06
LSAT_1_V5_GN_1_113040_novel01
LSAT_1_V5_GN_9_2021_novel01
LSAT_1_V5_GN_8_27020_novel01
LSAT_1_V5_GN_8_27020_novel02
LSAT_1_V5_GN_6_19380_novel01
LSAT_1_V5_GN_7_83480_novel01
LSAT_1_V5_GN_7_56240_novel02
LSAT_1_V5_GN_6_9541_novel01
LSAT_1_V5_GN_8_69300.MRNA1-
LSAT_1_V5_GN_6_45641_novel01
LSAT_1_V5_GN_6_18120_novel02
LSAT_1_V5_GN_6_18120_novel03
LSAT_1_V5_GN_6_18120_novel04
LSAT_1_V5_GN_6_18120_novel05
LSAT_1_V5_GN_1_70780_novel01
LSAT_1_V5_GN_1_70780_novel04
LSAT_1_V5_GN_9_104481_novel01
LSAT_1_V5_GN_6_25060_novel01
LSAT_1_V5_GN_6_25060_novel02
LSAT_1_V5_GN_6_25060_novel05
LSAT_1_V5_GN_4_5661_novel03
LSAT_1_V5_GN_9_122380.MRNA1-
LSAT_1_V5_GN_9_122380_novel01
LSAT_1_V5_GN_9_122380_novel02
LSAT_1_V5_GN_9_122380_novel03
LSAT_1_V5_GN_9_122380_novel04
LSAT_1_V5_GN_3_51960_novel01
LSAT_1_V5_GN_3_51960_novel02
LSAT_1_V5_GN_3_51960_novel03
LSAT_1_V5_GN_7_35440.MRNA1-
LSAT_1_V5_GN_5_142161_novel04
LSAT_1_V5_GN_5_34021_novel01
LSAT_1_V5_GN_5_34021_novel02
LSAT_1_V5_GN_5_34021_novel04
LSAT_1_V5_GN_2_3141_novel01
LSAT_1_V5_GN_2_13121_novel05
LSAT_1_V5_GN_1_91301_novel03
LSAT_1_V5_GN_8_116820_novel05
LSAT_1_V5_GN_9_12141_novel01
LSAT_1_V5_GN_5_190681_novel01
LSAT_1_V5_GN_5_190681_novel02
LSAT_1_V5_GN_6_74320_novel01
LSAT_1_V5_GN_3_841.MRNA1-
LSAT_1_V5_GN_8_151920_novel01
LSAT_1_V5_GN_8_32421.MRNA1-
LSAT_1_V5_GN_8_32421_novel02
LSAT_1_V5_GN_9_108920_novel02
LSAT_1_V5_GN_4_50661_novel01
LSAT_1_V5_GN_2_48320_novel01
LSAT_1_V5_GN_2_48320_novel02
LSAT_1_V5_GN_3_90920_novel01
LSAT_1_V5_GN_8_120760.MRNA1-
LSAT_1_V5_GN_8_120760_novel01
LSAT_1_V5_GN_1_24481.MRNA1-
LSAT_1_V5_GN_1_24481_novel01
LSAT_1_V5_GN_4_122760_novel01
LSAT_1_V5_GN_8_94740_novel02
LSAT_1_V5_GN_5_176100_novel04
LSAT_1_V5_GN_3_6741_novel01
LSAT_1_V5_GN_4_12661_novel02
LSAT_1_V5_GN_6_105780_novel01
LSAT_1_V5_GN_6_105780_novel02
LSAT_1_V5_GN_6_105780_novel03
LSAT_1_V5_GN_4_5001_novel01
LSAT_1_V5_GN_5_118080_novel03
LSAT_1_V5_GN_4_39741_novel02
LSAT_1_V5_GN_8_79181.MRNA1-
LSAT_1_V5_GN_8_79181_novel01
LSAT_1_V5_GN_8_79181_novel02
LSAT_1_V5_GN_5_155361_novel01
LSAT_1_V5_GN_5_53600.MRNA1-
LSAT_1_V5_GN_5_53600_novel01
LSAT_1_V5_GN_5_53600_novel02
LSAT_1_V5_GN_5_182781_novel01
LSAT_1_V5_GN_3_11200_novel01
LSAT_1_V5_GN_3_44100_novel01
LSAT_1_V5_GN_8_66460_novel01
LSAT_1_V5_GN_8_66460_novel02
LSAT_1_V5_GN_8_66460_novel03
LSAT_1_V5_GN_8_66460_novel04
LSAT_1_V5_GN_8_66460_novel05
LSAT_1_V5_GN_4_36241_novel01
LSAT_1_V5_GN_3_106581_novel01
LSAT_1_V5_GN_3_106581_novel03
LSAT_1_V5_GN_3_106581_novel04
LSAT_1_V5_GN_8_95440_novel01
LSAT_1_V5_GN_7_97980_novel01
LSAT_1_V5_GN_6_11320_novel04
LSAT_1_V5_GN_6_11320_novel06
LSAT_1_V5_GN_6_11320_novel07
LSAT_1_V5_GN_5_95800_novel03
LSAT_1_V5_GN_7_91140_novel01
LSAT_1_V5_GN_7_91140_novel02
LSAT_1_V5_GN_1_31160_novel01
LSAT_1_V5_GN_9_59180_novel02
LSAT_1_V5_GN_2_91160.MRNA1-
LSAT_1_V5_GN_9_10881.MRNA1-
LSAT_1_V5_GN_4_146800_novel01
LSAT_1_V5_GN_4_146800_novel02
LSAT_1_V5_GN_1_21441_novel01
LSAT_1_V5_GN_7_87060_novel09
LSAT_1_V5_GN_4_170261_novel01
LSAT_1_V5_GN_4_170261_novel02
LSAT_1_V5_GN_3_107201.MRNA1-
LSAT_1_V5_GN_3_107201_novel01
LSAT_1_V5_GN_2_131821_novel01
LSAT_1_V5_GN_1_19301_novel01
LSAT_1_V5_GN_3_131781_novel05
LSAT_1_V5_GN_9_110121_novel32
LSAT_1_V5_GN_9_110121_novel33
LSAT_1_V5_GN_9_15080_novel01
LSAT_1_V5_GN_4_150760_novel03
LSAT_1_V5_GN_1_124800_novel03
LSAT_1_V5_GN_6_19060_novel03
LSAT_1_V5_GN_5_148441.MRNA1-
LSAT_1_V5_GN_9_5860_novel01
LSAT_1_V5_GN_6_37921_novel01
LSAT_1_V5_GN_6_37921_novel02
LSAT_1_V5_GN_4_156861.MRNA1-
LSAT_1_V5_GN_6_13221_novel01
LSAT_1_V5_GN_6_13221_novel02
LSAT_1_V5_GN_6_13221_novel04
LSAT_1_V5_GN_5_53681_novel02
LSAT_1_V5_GN_6_5441_novel06
LSAT_1_V5_GN_7_10180_novel01
LSAT_1_V5_GN_8_38840_novel01
LSAT_1_V5_GN_4_5360_novel01
LSAT_1_V5_GN_4_5360_novel02
LSAT_1_V5_GN_1_6581_novel01
LSAT_1_V5_GN_9_80141_novel01
LSAT_1_V5_GN_9_80141_novel02
LSAT_1_V5_GN_5_70261_novel01
LSAT_1_V5_GN_9_122941_novel01
LSAT_1_V5_GN_9_41341_novel02
LSAT_1_V5_GN_2_47601_novel02
LSAT_1_V5_GN_2_47601_novel03
LSAT_1_V5_GN_5_110160_novel01
LSAT_1_V5_GN_4_183080_novel03
LSAT_1_V5_GN_4_183080_novel04
LSAT_1_V5_GN_2_62900_novel01
LSAT_1_V5_GN_4_74020_novel02
LSAT_1_V5_GN_1_101600_novel39
LSAT_1_V5_GN_1_101600_novel40
LSAT_1_V5_GN_5_1881_novel02
LSAT_1_V5_GN_5_1881_novel03
LSAT_1_V5_GN_4_110620_novel01
LSAT_1_V5_GN_4_110620_novel02
LSAT_1_V5_GN_4_110620_novel03
LSAT_1_V5_GN_4_110620_novel04
LSAT_1_V5_GN_4_110620_novel05
LSAT_1_V5_GN_1_581_novel04
LSAT_1_V5_GN_5_134441_novel03
LSAT_1_V5_GN_5_150761_novel01
LSAT_1_V5_GN_2_111621_novel01
LSAT_1_V5_GN_9_123541_novel02
LSAT_1_V5_GN_9_123541_novel03
LSAT_1_V5_GN_2_124280_novel01
LSAT_1_V5_GN_3_10880_novel01
LSAT_1_V5_GN_3_10880_novel02
LSAT_1_V5_GN_3_10880_novel03
LSAT_1_V5_GN_3_10880_novel04
LSAT_1_V5_GN_3_10880_novel05
LSAT_1_V5_GN_3_10880_novel06
LSAT_1_V5_GN_5_17220_novel01
LSAT_1_V5_GN_6_117460_novel01
LSAT_1_V5_GN_6_117460_novel02
LSAT_1_V5_GN_5_62360_novel05
LSAT_1_V5_GN_6_17681.MRNA1-
LSAT_1_V5_GN_6_17681_novel01
LSAT_1_V5_GN_3_121560_novel03
LSAT_1_V5_GN_1_55960.MRNA1-
LSAT_1_V5_GN_1_55960_novel01
LSAT_1_V5_GN_8_114181_novel03
LSAT_1_V5_GN_2_12921_novel01
LSAT_1_V5_GN_1_7820_novel01
LSAT_1_V5_GN_4_173980_novel02
LSAT_1_V5_GN_9_47440.MRNA1-
LSAT_1_V5_GN_9_47440_novel01
LSAT_1_V5_GN_9_47440_novel02
LSAT_1_V5_GN_7_64921_novel01
LSAT_1_V5_GN_4_15480_novel08
LSAT_1_V5_GN_2_35940_novel01
LSAT_1_V5_GN_2_35940_novel02
LSAT_1_V5_GN_4_71740_novel01
LSAT_1_V5_GN_7_79861_novel06
LSAT_1_V5_GN_4_177141_novel02
LSAT_1_V5_GN_4_78980.MRNA1-
LSAT_1_V5_GN_3_97780_novel01
LSAT_1_V5_GN_3_97780_novel02
LSAT_1_V5_GN_3_97780_novel03
LSAT_1_V5_GN_3_97780_novel04
LSAT_1_V5_GN_7_92541_novel01
LSAT_1_V5_GN_6_84040_novel06
LSAT_1_V5_GN_9_21061.MRNA1-
LSAT_1_V5_GN_0_7361_novel01
LSAT_1_V5_GN_0_7361_novel02
LSAT_1_V5_GN_3_25221_novel01
LSAT_1_V5_GN_5_71601_novel03
LSAT_1_V5_GN_5_71601_novel04
LSAT_1_V5_GN_5_71601_novel05
LSAT_1_V5_GN_6_20381.MRNA1-
LSAT_1_V5_GN_6_20381_novel01
LSAT_1_V5_GN_7_47621_novel02
LSAT_1_V5_GN_5_146861.MRNA1-
LSAT_1_V5_GN_5_146861_novel01
LSAT_1_V5_GN_1_64020_novel02
LSAT_1_V5_GN_8_69060_novel01
LSAT_1_V5_GN_8_69060_novel02
LSAT_1_V5_GN_5_93021_novel01
LSAT_1_V5_GN_5_93021_novel02
LSAT_1_V5_GN_1_4741_novel01
LSAT_1_V5_GN_5_130261_novel01
LSAT_1_V5_GN_9_9661_novel01
LSAT_1_V5_GN_9_9661_novel02
LSAT_1_V5_GN_2_64281_novel01
LSAT_1_V5_GN_2_73961_novel01
LSAT_1_V5_GN_2_73961_novel02
LSAT_1_V5_GN_2_73961_novel08
LSAT_1_V5_GN_2_73961_novel11
LSAT_1_V5_GN_3_95981_novel01
LSAT_1_V5_GN_5_154240_novel01
LSAT_1_V5_GN_7_106320_novel01
LSAT_1_V5_GN_7_116441_novel04
LSAT_1_V5_GN_2_85780_novel01
LSAT_1_V5_GN_2_85780_novel02
LSAT_1_V5_GN_2_85780_novel03
LSAT_1_V5_GN_8_1221_novel05
LSAT_1_V5_GN_7_91800_novel05
LSAT_1_V5_GN_3_21541.MRNA1-
LSAT_1_V5_GN_3_13441_novel02
LSAT_1_V5_GN_3_22660_novel01
LSAT_1_V5_GN_6_56321_novel01
LSAT_1_V5_GN_6_401_novel01
LSAT_1_V5_GN_6_401_novel02
LSAT_1_V5_GN_4_145721_novel01
LSAT_1_V5_GN_1_3980_novel01
LSAT_1_V5_GN_3_101980_novel03
LSAT_1_V5_GN_3_101980_novel10
LSAT_1_V5_GN_3_101980_novel19
LSAT_1_V5_GN_3_101980_novel21
LSAT_1_V5_GN_4_95601_novel02
LSAT_1_V5_GN_1_75080_novel02
LSAT_1_V5_GN_4_70241.MRNA1-
LSAT_1_V5_GN_5_168880_novel01
LSAT_1_V5_GN_5_168880_novel02
LSAT_1_V5_GN_4_49221_novel03
LSAT_1_V5_GN_3_89520_novel01
LSAT_1_V5_GN_8_131040_novel01
LSAT_1_V5_GN_8_131040_novel03
LSAT_1_V5_GN_5_156840_novel01
LSAT_1_V5_GN_5_156840_novel02
LSAT_1_V5_GN_1_17620_novel01
LSAT_1_V5_GN_1_17620_novel02
LSAT_1_V5_GN_1_76480_novel01
LSAT_1_V5_GN_9_48781_novel02
LSAT_1_V5_GN_2_21060_novel01
LSAT_1_V5_GN_3_55860_novel03
LSAT_1_V5_GN_3_55860_novel04
LSAT_1_V5_GN_3_55860_novel05
LSAT_1_V5_GN_3_55860_novel06
LSAT_1_V5_GN_4_34121_novel02
LSAT_1_V5_GN_5_178140_novel01
LSAT_1_V5_GN_8_85320_novel01
LSAT_1_V5_GN_5_23541_novel01
LSAT_1_V5_GN_8_37441.MRNA1-
LSAT_1_V5_GN_8_37441_novel01
LSAT_1_V5_GN_8_37441_novel02
LSAT_1_V5_GN_8_37441_novel03
LSAT_1_V5_GN_8_37441_novel04
LSAT_1_V5_GN_8_37441_novel05
LSAT_1_V5_GN_8_37441_novel06
LSAT_1_V5_GN_8_37441_novel07
LSAT_1_V5_GN_8_37441_novel08
LSAT_1_V5_GN_8_37441_novel09
LSAT_1_V5_GN_8_37441_novel10
LSAT_1_V5_GN_8_37441_novel11
LSAT_1_V5_GN_8_37441_novel12
LSAT_1_V5_GN_8_37441_novel13
LSAT_1_V5_GN_8_37441_novel14
LSAT_1_V5_GN_8_37441_novel15
LSAT_1_V5_GN_6_47501_novel03
LSAT_1_V5_GN_1_104961.MRNA1-
LSAT_1_V5_GN_1_104961_novel01
LSAT_1_V5_GN_4_150921_novel02
LSAT_1_V5_GN_4_150921_novel05
LSAT_1_V5_GN_2_103761_novel02
LSAT_1_V5_GN_6_55141_novel01
LSAT_1_V5_GN_7_58180_novel01
LSAT_1_V5_GN_3_88380_novel01
LSAT_1_V5_GN_4_143361_novel01
LSAT_1_V5_GN_5_141221_novel01
LSAT_1_V5_GN_5_141221_novel05
LSAT_1_V5_GN_6_92481_novel01
LSAT_1_V5_GN_1_37961_novel01
LSAT_1_V5_GN_8_31441_novel01
LSAT_1_V5_GN_2_57620_novel06
LSAT_1_V5_GN_1_28920_novel01
LSAT_1_V5_GN_4_144881_novel01
LSAT_1_V5_GN_9_63441_novel01
LSAT_1_V5_GN_1_74180_novel07
LSAT_1_V5_GN_1_74180_novel14
LSAT_1_V5_GN_1_74180_novel15
LSAT_1_V5_GN_1_2740_novel01
LSAT_1_V5_GN_1_2740_novel02
LSAT_1_V5_GN_1_2740_novel03
LSAT_1_V5_GN_8_154661_novel04
LSAT_1_V5_GN_8_154661_novel05
LSAT_1_V5_GN_5_62060_novel01
LSAT_1_V5_GN_9_124660_novel01
LSAT_1_V5_GN_6_3021_novel01
LSAT_1_V5_GN_3_131281_novel01
LSAT_1_V5_GN_3_132801_novel13
LSAT_1_V5_GN_3_132801_novel14
LSAT_1_V5_GN_3_132801_novel15
LSAT_1_V5_GN_3_132801_novel16
LSAT_1_V5_GN_3_132801_novel17
LSAT_1_V5_GN_5_128820.MRNA1-
LSAT_1_V5_GN_5_128820_novel01
LSAT_1_V5_GN_5_128820_novel02
LSAT_1_V5_GN_2_25220.MRNA1-
LSAT_1_V5_GN_2_25220_novel01
LSAT_1_V5_GN_7_75821_novel02
LSAT_1_V5_GN_5_2721_novel01
LSAT_1_V5_GN_5_2721_novel04
LSAT_1_V5_GN_5_2721_novel05
LSAT_1_V5_GN_3_40381_novel03
LSAT_1_V5_GN_5_91581_novel01
LSAT_1_V5_GN_1_65480_novel02
LSAT_1_V5_GN_1_83080_novel01
LSAT_1_V5_GN_1_83080_novel03
LSAT_1_V5_GN_1_83080_novel04
LSAT_1_V5_GN_6_26321_novel03
LSAT_1_V5_GN_2_118741_novel04
LSAT_1_V5_GN_2_118741_novel06
LSAT_1_V5_GN_2_118741_novel08
LSAT_1_V5_GN_2_118741_novel13
LSAT_1_V5_GN_2_118741_novel14
LSAT_1_V5_GN_2_118741_novel15
LSAT_1_V5_GN_6_97521.MRNA1-
LSAT_1_V5_GN_2_65780.MRNA1-
LSAT_1_V5_GN_9_69440_novel04
LSAT_1_V5_GN_9_69440_novel05
LSAT_1_V5_GN_9_69440_novel07
LSAT_1_V5_GN_3_39141_novel02
LSAT_1_V5_GN_7_61401_novel01
LSAT_1_V5_GN_1_94121_novel29
LSAT_1_V5_GN_1_77280_novel10
LSAT_1_V5_GN_2_87621_novel02
LSAT_1_V5_GN_2_87621_novel03
LSAT_1_V5_GN_9_40060.MRNA1-
LSAT_1_V5_GN_9_40060_novel01
LSAT_1_V5_GN_1_74360_novel01
LSAT_1_V5_GN_4_112141_novel01
LSAT_1_V5_GN_2_98901_novel01
LSAT_1_V5_GN_2_98901_novel02
LSAT_1_V5_GN_2_98901_novel03
LSAT_1_V5_GN_2_98901_novel04
LSAT_1_V5_GN_2_98901_novel05
LSAT_1_V5_GN_2_98901_novel06
LSAT_1_V5_GN_2_98901_novel07
LSAT_1_V5_GN_2_98901_novel08
LSAT_1_V5_GN_2_98901_novel09
LSAT_1_V5_GN_2_98901_novel10
LSAT_1_V5_GN_2_98901_novel11
LSAT_1_V5_GN_2_98901_novel12
LSAT_1_V5_GN_2_98901_novel13
LSAT_1_V5_GN_2_98901_novel14
LSAT_1_V5_GN_2_98901_novel15
LSAT_1_V5_GN_2_98901_novel16
LSAT_1_V5_GN_2_98901_novel17
LSAT_1_V5_GN_2_98901_novel18
LSAT_1_V5_GN_2_98901_novel19
LSAT_1_V5_GN_2_98901_novel20
LSAT_1_V5_GN_2_98901_novel21
LSAT_1_V5_GN_2_98901_novel22
LSAT_1_V5_GN_2_98901_novel23
LSAT_1_V5_GN_2_98901_novel24
LSAT_1_V5_GN_2_98901_novel25
LSAT_1_V5_GN_2_98901_novel26
LSAT_1_V5_GN_2_98901_novel27
LSAT_1_V5_GN_2_98901_novel28
LSAT_1_V5_GN_2_98901_novel29
LSAT_1_V5_GN_2_98901_novel30
LSAT_1_V5_GN_2_98901_novel31
LSAT_1_V5_GN_2_98901_novel32
LSAT_1_V5_GN_2_98901_novel33
LSAT_1_V5_GN_2_98901_novel34
LSAT_1_V5_GN_2_98901_novel35
LSAT_1_V5_GN_5_165300_novel01
LSAT_1_V5_GN_8_150380_novel01
LSAT_1_V5_GN_7_83260_novel02
LSAT_1_V5_GN_4_104440_novel01
LSAT_1_V5_GN_3_33021_novel05
LSAT_1_V5_GN_9_56481_novel01
LSAT_1_V5_GN_9_56481_novel02
LSAT_1_V5_GN_9_8321_novel03
LSAT_1_V5_GN_5_104720_novel01
LSAT_1_V5_GN_8_157561_novel01
LSAT_1_V5_GN_2_52720_novel01
LSAT_1_V5_GN_5_176900.MRNA1-
LSAT_1_V5_GN_5_176900_novel01
LSAT_1_V5_GN_6_30301_novel01
LSAT_1_V5_GN_6_60821.MRNA1-
LSAT_1_V5_GN_8_99701_novel02
LSAT_1_V5_GN_3_50181_novel01
LSAT_1_V5_GN_8_101401_novel01
LSAT_1_V5_GN_1_75601_novel01
LSAT_1_V5_GN_1_75601_novel03
LSAT_1_V5_GN_4_185701_novel01
LSAT_1_V5_GN_4_185701_novel02
LSAT_1_V5_GN_8_114880.MRNA1-
LSAT_1_V5_GN_9_12821.MRNA1-
LSAT_1_V5_GN_8_89541.MRNA1-
LSAT_1_V5_GN_5_104741_novel02
LSAT_1_V5_GN_7_18661_novel01
LSAT_1_V5_GN_7_18661_novel02
LSAT_1_V5_GN_7_74101_novel01
LSAT_1_V5_GN_8_45260_novel01
LSAT_1_V5_GN_6_11060.MRNA1-
LSAT_1_V5_GN_5_17721_novel01
LSAT_1_V5_GN_5_17721_novel02
LSAT_1_V5_GN_9_11140_novel01
LSAT_1_V5_GN_9_11140_novel02
LSAT_1_V5_GN_1_55521_novel02
LSAT_1_V5_GN_2_131360_novel01
LSAT_1_V5_GN_3_72560_novel02
LSAT_1_V5_GN_7_51381_novel01
LSAT_1_V5_GN_5_191120_novel04
LSAT_1_V5_GN_4_64461_novel01
LSAT_1_V5_GN_2_96400_novel02
LSAT_1_V5_GN_8_32581_novel01
LSAT_1_V5_GN_9_124900_novel02
LSAT_1_V5_GN_9_124900_novel03
LSAT_1_V5_GN_8_91920_novel02
LSAT_1_V5_GN_8_91920_novel03
LSAT_1_V5_GN_8_28840_novel01
LSAT_1_V5_GN_8_28840_novel02
LSAT_1_V5_GN_6_39761_novel03
LSAT_1_V5_GN_6_39761_novel04
LSAT_1_V5_GN_8_142400_novel01
LSAT_1_V5_GN_2_63120_novel01
LSAT_1_V5_GN_7_13040_novel03
LSAT_1_V5_GN_7_13040_novel04
LSAT_1_V5_GN_5_181901_novel01
LSAT_1_V5_GN_5_181901_novel02
LSAT_1_V5_GN_5_181901_novel03
LSAT_1_V5_GN_5_181901_novel04
LSAT_1_V5_GN_2_106981_novel01
LSAT_1_V5_GN_7_82781_novel01
LSAT_1_V5_GN_5_164920_novel01
LSAT_1_V5_GN_5_164920_novel02
LSAT_1_V5_GN_2_114040_novel02
LSAT_1_V5_GN_2_106861_novel02
LSAT_1_V5_GN_2_106861_novel03
LSAT_1_V5_GN_2_106861_novel04
LSAT_1_V5_GN_2_106861_novel05
LSAT_1_V5_GN_2_106861_novel06
LSAT_1_V5_GN_2_106861_novel07
LSAT_1_V5_GN_4_87520_novel03
LSAT_1_V5_GN_4_35961_novel01
LSAT_1_V5_GN_2_122780_novel04
LSAT_1_V5_GN_2_122780_novel05
LSAT_1_V5_GN_9_55361_novel02
LSAT_1_V5_GN_4_14360_novel01
LSAT_1_V5_GN_4_14360_novel03
LSAT_1_V5_GN_1_10700_novel01
LSAT_1_V5_GN_1_10700_novel02
LSAT_1_V5_GN_1_10700_novel03
LSAT_1_V5_GN_1_10700_novel04
LSAT_1_V5_GN_1_10700_novel05
LSAT_1_V5_GN_1_10700_novel06
LSAT_1_V5_GN_4_18860.MRNA1-
LSAT_1_V5_GN_6_18481.MRNA1-
LSAT_1_V5_GN_6_18481_novel01
LSAT_1_V5_GN_1_70301_novel01
LSAT_1_V5_GN_3_121401_novel01
LSAT_1_V5_GN_3_121401_novel04
LSAT_1_V5_GN_5_24320_novel02
LSAT_1_V5_GN_6_107221_novel08
LSAT_1_V5_GN_6_107221_novel09
LSAT_1_V5_GN_8_53720_novel05
LSAT_1_V5_GN_8_53720_novel06
LSAT_1_V5_GN_1_84160_novel04
LSAT_1_V5_GN_1_84160_novel07
LSAT_1_V5_GN_1_84160_novel08
LSAT_1_V5_GN_7_43121_novel02
LSAT_1_V5_GN_1_35460_novel05
LSAT_1_V5_GN_1_35460_novel06
LSAT_1_V5_GN_1_35460_novel07
LSAT_1_V5_GN_1_35460_novel08
LSAT_1_V5_GN_1_35460_novel09
LSAT_1_V5_GN_1_35460_novel10
LSAT_1_V5_GN_1_35460_novel12
LSAT_1_V5_GN_5_99920_novel01
LSAT_1_V5_GN_5_99920_novel02
LSAT_1_V5_GN_4_49761_novel01
LSAT_1_V5_GN_7_95520_novel03
LSAT_1_V5_GN_1_6040.MRNA1-
LSAT_1_V5_GN_1_6040_novel01
LSAT_1_V5_GN_1_6040_novel02
LSAT_1_V5_GN_8_157441_novel01
LSAT_1_V5_GN_1_35320_novel01
LSAT_1_V5_GN_7_65521_novel05
LSAT_1_V5_GN_9_112181.MRNA1-
LSAT_1_V5_GN_8_12460_novel01
LSAT_1_V5_GN_8_12460_novel02
LSAT_1_V5_GN_8_12460_novel03
LSAT_1_V5_GN_8_12460_novel04
LSAT_1_V5_GN_8_12460_novel05
LSAT_1_V5_GN_8_12460_novel06
LSAT_1_V5_GN_3_32661_novel05
LSAT_1_V5_GN_9_97520.MRNA1-
LSAT_1_V5_GN_9_97520_novel01
LSAT_1_V5_GN_9_97520_novel02
LSAT_1_V5_GN_9_97520_novel03
LSAT_1_V5_GN_8_80801_novel02
LSAT_1_V5_GN_9_67980_novel01
LSAT_1_V5_GN_3_17241_novel01
LSAT_1_V5_GN_3_69860.MRNA1-
LSAT_1_V5_GN_3_69860_novel01
LSAT_1_V5_GN_8_116801_novel01
LSAT_1_V5_GN_3_19200_novel04
LSAT_1_V5_GN_3_19200_novel05
LSAT_1_V5_GN_3_19200_novel06
LSAT_1_V5_GN_3_19200_novel07
LSAT_1_V5_GN_3_19200_novel08
LSAT_1_V5_GN_3_19200_novel09
LSAT_1_V5_GN_3_19200_novel12
LSAT_1_V5_GN_3_19200_novel13
LSAT_1_V5_GN_3_19200_novel15
LSAT_1_V5_GN_5_68120.MRNA1-
LSAT_1_V5_GN_9_37560_novel01
LSAT_1_V5_GN_6_86541_novel01
LSAT_1_V5_GN_6_86541_novel03
LSAT_1_V5_GN_6_86541_novel05
LSAT_1_V5_GN_4_75800.MRNA1-
LSAT_1_V5_GN_4_75800_novel01
LSAT_1_V5_GN_4_75800_novel02
LSAT_1_V5_GN_4_75800_novel03
LSAT_1_V5_GN_4_75800_novel04
LSAT_1_V5_GN_4_75800_novel05
LSAT_1_V5_GN_4_75800_novel06
LSAT_1_V5_GN_4_75800_novel07
LSAT_1_V5_GN_4_75800_novel08
LSAT_1_V5_GN_4_75800_novel09
LSAT_1_V5_GN_4_75800_novel10
LSAT_1_V5_GN_4_75800_novel11
LSAT_1_V5_GN_4_75800_novel12
LSAT_1_V5_GN_0_37821.MRNA1-
LSAT_1_V5_GN_0_37821_novel01
LSAT_1_V5_GN_0_37821_novel02
LSAT_1_V5_GN_0_37821_novel03
LSAT_1_V5_GN_7_82761_novel02
LSAT_1_V5_GN_8_164261_novel01
LSAT_1_V5_GN_8_164261_novel02
LSAT_1_V5_GN_6_5500.MRNA1-
LSAT_1_V5_GN_6_5500_novel01
LSAT_1_V5_GN_6_5500_novel02
LSAT_1_V5_GN_6_5500_novel03
LSAT_1_V5_GN_8_48020_novel01
LSAT_1_V5_GN_8_48020_novel02
LSAT_1_V5_GN_9_79900_novel01
LSAT_1_V5_GN_8_40260_novel07
LSAT_1_V5_GN_5_151420_novel04
LSAT_1_V5_GN_6_24480_novel01
LSAT_1_V5_GN_6_24480_novel02
LSAT_1_V5_GN_8_95360_novel01
LSAT_1_V5_GN_9_71621_novel02
LSAT_1_V5_GN_9_71621_novel03
LSAT_1_V5_GN_9_71621_novel04
LSAT_1_V5_GN_2_60560.MRNA1-
LSAT_1_V5_GN_2_60560_novel01
LSAT_1_V5_GN_5_27881.MRNA1-
LSAT_1_V5_GN_5_27881_novel01
LSAT_1_V5_GN_5_27881_novel02
LSAT_1_V5_GN_5_27881_novel03
LSAT_1_V5_GN_0_3541_novel01
LSAT_1_V5_GN_0_3541_novel02
LSAT_1_V5_GN_0_3541_novel03
LSAT_1_V5_GN_3_24441_novel19
LSAT_1_V5_GN_3_24441_novel20
LSAT_1_V5_GN_3_24441_novel28
LSAT_1_V5_GN_3_24441_novel33
LSAT_1_V5_GN_3_24441_novel36
LSAT_1_V5_GN_3_24441_novel37
LSAT_1_V5_GN_3_24441_novel44
LSAT_1_V5_GN_3_24441_novel46
LSAT_1_V5_GN_3_24441_novel48
LSAT_1_V5_GN_8_15301_novel01
LSAT_1_V5_GN_8_15301_novel02
LSAT_1_V5_GN_8_15301_novel03
LSAT_1_V5_GN_8_15301_novel04
LSAT_1_V5_GN_3_35480_novel01
LSAT_1_V5_GN_9_83280_novel01
LSAT_1_V5_GN_4_26660_novel01
LSAT_1_V5_GN_8_11660_novel01
LSAT_1_V5_GN_8_380_novel08
LSAT_1_V5_GN_8_77900_novel02
LSAT_1_V5_GN_4_164460_novel01
LSAT_1_V5_GN_3_120420_novel03
LSAT_1_V5_GN_8_107500_novel01
LSAT_1_V5_GN_3_135520_novel01
LSAT_1_V5_GN_9_25580_novel01
LSAT_1_V5_GN_9_25580_novel02
LSAT_1_V5_GN_9_25580_novel03
LSAT_1_V5_GN_4_104681_novel02
LSAT_1_V5_GN_1_65581.MRNA1-
LSAT_1_V5_GN_1_65581_novel02
LSAT_1_V5_GN_1_65581_novel03
LSAT_1_V5_GN_4_184020_novel02
LSAT_1_V5_GN_4_184020_novel04
LSAT_1_V5_GN_2_54721.MRNA1-
LSAT_1_V5_GN_2_54721_novel01
LSAT_1_V5_GN_8_52801_novel04
LSAT_1_V5_GN_8_52801_novel06
LSAT_1_V5_GN_9_46241_novel03
LSAT_1_V5_GN_8_78400_novel01
LSAT_1_V5_GN_8_78400_novel02
LSAT_1_V5_GN_1_53261_novel01
LSAT_1_V5_GN_1_53261_novel15
LSAT_1_V5_GN_9_80061_novel22
LSAT_1_V5_GN_9_80061_novel23
LSAT_1_V5_GN_9_80061_novel24
LSAT_1_V5_GN_9_90800_novel03
LSAT_1_V5_GN_8_68201_novel02
LSAT_1_V5_GN_4_95300.MRNA1-
LSAT_1_V5_GN_4_95300_novel01
LSAT_1_V5_GN_5_137860_novel03
LSAT_1_V5_GN_5_137860_novel05
LSAT_1_V5_GN_3_14241_novel01
LSAT_1_V5_GN_8_31840_novel01
LSAT_1_V5_GN_8_31840_novel03
LSAT_1_V5_GN_8_74161_novel01
LSAT_1_V5_GN_1_77061_novel01
LSAT_1_V5_GN_1_77061_novel03
LSAT_1_V5_GN_5_177320_novel01
LSAT_1_V5_GN_5_177320_novel02
LSAT_1_V5_GN_5_118560_novel01
LSAT_1_V5_GN_9_45101.MRNA1-
LSAT_1_V5_GN_8_68601_novel01
LSAT_1_V5_GN_7_80140.MRNA1-
LSAT_1_V5_GN_7_80140_novel01
LSAT_1_V5_GN_7_80140_novel02
LSAT_1_V5_GN_7_80140_novel03
LSAT_1_V5_GN_7_80140_novel04
LSAT_1_V5_GN_3_80781.MRNA1-
LSAT_1_V5_GN_3_80781_novel01
LSAT_1_V5_GN_8_146120_novel05
LSAT_1_V5_GN_5_103561_novel01
LSAT_1_V5_GN_0_37261_novel01
LSAT_1_V5_GN_5_190381_novel03
LSAT_1_V5_GN_8_111400.MRNA1-
LSAT_1_V5_GN_9_56821_novel05
LSAT_1_V5_GN_9_56821_novel06
LSAT_1_V5_GN_2_11040_novel01
LSAT_1_V5_GN_9_37601_novel01
LSAT_1_V5_GN_9_37601_novel02
LSAT_1_V5_GN_9_37601_novel03
LSAT_1_V5_GN_2_103941_novel09
LSAT_1_V5_GN_2_103941_novel15
LSAT_1_V5_GN_2_103941_novel17
LSAT_1_V5_GN_2_35440_novel02
LSAT_1_V5_GN_4_73880_novel01
LSAT_1_V5_GN_6_84200_novel01
LSAT_1_V5_GN_6_84200_novel02
LSAT_1_V5_GN_7_15260_novel08
LSAT_1_V5_GN_3_21560_novel06
LSAT_1_V5_GN_2_90780_novel05
LSAT_1_V5_GN_2_119741.MRNA1-
LSAT_1_V5_GN_9_57221_novel01
LSAT_1_V5_GN_1_3240_novel03
LSAT_1_V5_GN_1_3240_novel04
LSAT_1_V5_GN_5_91701_novel02
LSAT_1_V5_GN_5_8840_novel01
LSAT_1_V5_GN_5_8840_novel03
LSAT_1_V5_GN_5_8840_novel04
LSAT_1_V5_GN_8_43280_novel01
LSAT_1_V5_GN_8_33860_novel01
LSAT_1_V5_GN_5_98420.MRNA1-
LSAT_1_V5_GN_5_56820_novel02
LSAT_1_V5_GN_5_56820_novel03
LSAT_1_V5_GN_9_113340.MRNA1-
LSAT_1_V5_GN_2_136101_novel02
LSAT_1_V5_GN_1_69320_novel02
LSAT_1_V5_GN_8_129821.MRNA1-
LSAT_1_V5_GN_4_108940_novel01
LSAT_1_V5_GN_4_108940_novel02
LSAT_1_V5_GN_4_108940_novel03
LSAT_1_V5_GN_2_104661_novel04
LSAT_1_V5_GN_2_104661_novel05
LSAT_1_V5_GN_2_104661_novel06
LSAT_1_V5_GN_7_53061.MRNA1-
LSAT_1_V5_GN_5_10121_novel02
LSAT_1_V5_GN_4_61461_novel01
LSAT_1_V5_GN_7_108961_novel02
LSAT_1_V5_GN_9_3581_novel04
LSAT_1_V5_GN_3_45740_novel01
LSAT_1_V5_GN_3_45740_novel02
LSAT_1_V5_GN_9_1180.MRNA1-
LSAT_1_V5_GN_8_118500_novel01
LSAT_1_V5_GN_5_137281.MRNA1-
LSAT_1_V5_GN_5_75081_novel01
LSAT_1_V5_GN_4_30961.MRNA1-
LSAT_1_V5_GN_2_66100_novel01
LSAT_1_V5_GN_8_137860.MRNA1-
LSAT_1_V5_GN_7_49680_novel01
LSAT_1_V5_GN_5_9001.MRNA1-
LSAT_1_V5_GN_5_9001_novel01
LSAT_1_V5_GN_5_9001_novel02
LSAT_1_V5_GN_9_106541_novel01
LSAT_1_V5_GN_6_42741_novel04
LSAT_1_V5_GN_6_42741_novel12
LSAT_1_V5_GN_7_19941_novel15
LSAT_1_V5_GN_7_19941_novel16
LSAT_1_V5_GN_4_641.MRNA1-
LSAT_1_V5_GN_4_641_novel01
LSAT_1_V5_GN_4_641_novel02
LSAT_1_V5_GN_4_42301.MRNA1-
LSAT_1_V5_GN_4_42301_novel01
LSAT_1_V5_GN_4_42301_novel02
LSAT_1_V5_GN_4_42301_novel03
LSAT_1_V5_GN_6_52740_novel01
LSAT_1_V5_GN_6_74421_novel06
LSAT_1_V5_GN_6_74421_novel07
LSAT_1_V5_GN_6_74421_novel08
LSAT_1_V5_GN_3_115281_novel01
LSAT_1_V5_GN_3_115281_novel02
LSAT_1_V5_GN_3_115281_novel03
LSAT_1_V5_GN_3_10900_novel01
LSAT_1_V5_GN_7_55321_novel01
LSAT_1_V5_GN_2_92520_novel02
LSAT_1_V5_GN_8_3841.MRNA1-
LSAT_1_V5_GN_8_3841_novel01
LSAT_1_V5_GN_9_94640_novel01
LSAT_1_V5_GN_9_94640_novel02
LSAT_1_V5_GN_2_127741_novel03
LSAT_1_V5_GN_2_127741_novel04
LSAT_1_V5_GN_2_127741_novel06
LSAT_1_V5_GN_8_11621_novel01
LSAT_1_V5_GN_8_11621_novel03
LSAT_1_V5_GN_8_11621_novel04
LSAT_1_V5_GN_8_11621_novel05
LSAT_1_V5_GN_4_117181_novel01
LSAT_1_V5_GN_6_92560_novel01
LSAT_1_V5_GN_6_92560_novel02
LSAT_1_V5_GN_4_15920.MRNA1-
LSAT_1_V5_GN_4_15920_novel01
LSAT_1_V5_GN_4_15920_novel02
LSAT_1_V5_GN_7_76800_novel02
LSAT_1_V5_GN_7_16460_novel01
LSAT_1_V5_GN_6_87200_novel01
LSAT_1_V5_GN_1_25241_novel03
LSAT_1_V5_GN_8_124121_novel01
LSAT_1_V5_GN_9_106281_novel01
LSAT_1_V5_GN_7_21701_novel02
LSAT_1_V5_GN_7_21701_novel03
LSAT_1_V5_GN_5_88520_novel01
LSAT_1_V5_GN_3_85721_novel01
LSAT_1_V5_GN_3_85721_novel03
LSAT_1_V5_GN_3_85721_novel04
LSAT_1_V5_GN_3_85721_novel05
LSAT_1_V5_GN_3_85721_novel07
LSAT_1_V5_GN_3_85721_novel08
LSAT_1_V5_GN_3_85721_novel11
LSAT_1_V5_GN_5_183861_novel01
LSAT_1_V5_GN_1_48640_novel01
LSAT_1_V5_GN_5_158001_novel268
LSAT_1_V5_GN_5_158001_novel269
LSAT_1_V5_GN_5_158001_novel270
LSAT_1_V5_GN_5_72980_novel04
LSAT_1_V5_GN_5_72980_novel05
LSAT_1_V5_GN_5_72980_novel06
LSAT_1_V5_GN_6_103940_novel02
LSAT_1_V5_GN_2_109820.MRNA1-
LSAT_1_V5_GN_2_109820_novel01
LSAT_1_V5_GN_2_49120_novel17
LSAT_1_V5_GN_2_77400_novel02
LSAT_1_V5_GN_2_131641_novel01
LSAT_1_V5_GN_2_131641_novel03
LSAT_1_V5_GN_1_58821_novel01
LSAT_1_V5_GN_3_129181_novel01
LSAT_1_V5_GN_3_129181_novel02
LSAT_1_V5_GN_3_129181_novel03
LSAT_1_V5_GN_2_58401_novel02
LSAT_1_V5_GN_2_58401_novel05
LSAT_1_V5_GN_2_58401_novel10
LSAT_1_V5_GN_2_9381_novel01
LSAT_1_V5_GN_9_60380_novel01
LSAT_1_V5_GN_9_115760_novel01
LSAT_1_V5_GN_4_136201_novel10
LSAT_1_V5_GN_8_89380.MRNA1-
LSAT_1_V5_GN_2_11861_novel02
LSAT_1_V5_GN_1_2081_novel02
LSAT_1_V5_GN_3_64500_novel01
LSAT_1_V5_GN_3_64500_novel02
LSAT_1_V5_GN_3_64500_novel03
LSAT_1_V5_GN_3_64500_novel04
LSAT_1_V5_GN_3_64500_novel05
LSAT_1_V5_GN_3_64500_novel06
LSAT_1_V5_GN_3_64500_novel07
LSAT_1_V5_GN_3_64500_novel08
LSAT_1_V5_GN_3_64500_novel09
LSAT_1_V5_GN_3_64500_novel10
LSAT_1_V5_GN_3_64500_novel11
LSAT_1_V5_GN_6_13321_novel03
LSAT_1_V5_GN_6_13321_novel05
LSAT_1_V5_GN_5_2821_novel02
LSAT_1_V5_GN_4_141101_novel01
LSAT_1_V5_GN_4_141101_novel02
LSAT_1_V5_GN_9_66380_novel01
LSAT_1_V5_GN_5_15061_novel02
LSAT_1_V5_GN_5_15061_novel03
LSAT_1_V5_GN_6_114421_novel01
LSAT_1_V5_GN_3_15361_novel01
LSAT_1_V5_GN_3_15361_novel02
LSAT_1_V5_GN_3_15361_novel03
LSAT_1_V5_GN_1_79100_novel03
LSAT_1_V5_GN_3_96621.MRNA1-
LSAT_1_V5_GN_3_96621_novel01
LSAT_1_V5_GN_3_96621_novel02
LSAT_1_V5_GN_4_89240.MRNA1-
LSAT_1_V5_GN_7_12360_novel01
LSAT_1_V5_GN_4_71821_novel01
LSAT_1_V5_GN_1_118400_novel01
LSAT_1_V5_GN_4_185601_novel02
LSAT_1_V5_GN_1_58880_novel01
LSAT_1_V5_GN_9_74001_novel01
LSAT_1_V5_GN_4_146741.MRNA1-
LSAT_1_V5_GN_4_146741_novel01
LSAT_1_V5_GN_3_99041_novel01
LSAT_1_V5_GN_5_147080_novel06
LSAT_1_V5_GN_5_147080_novel07
LSAT_1_V5_GN_8_133760_novel01
LSAT_1_V5_GN_6_60341_novel02
LSAT_1_V5_GN_4_82121.MRNA1-
LSAT_1_V5_GN_4_82121_novel01
LSAT_1_V5_GN_4_82121_novel02
LSAT_1_V5_GN_1_15700_novel01
LSAT_1_V5_GN_9_4081.MRNA1-
LSAT_1_V5_GN_9_4081_novel01
LSAT_1_V5_GN_9_4741_novel04
LSAT_1_V5_GN_6_34901_novel01
LSAT_1_V5_GN_3_52680_novel01
LSAT_1_V5_GN_3_52680_novel02
LSAT_1_V5_GN_3_52680_novel04
LSAT_1_V5_GN_3_32820_novel01
LSAT_1_V5_GN_3_32820_novel03
LSAT_1_V5_GN_4_15540_novel02
LSAT_1_V5_GN_2_75980_novel04
LSAT_1_V5_GN_2_75980_novel11
LSAT_1_V5_GN_3_139520_novel02
LSAT_1_V5_GN_5_61080_novel02
LSAT_1_V5_GN_5_61080_novel03
LSAT_1_V5_GN_5_61080_novel05
LSAT_1_V5_GN_4_1361_novel04
LSAT_1_V5_GN_5_177860_novel02
LSAT_1_V5_GN_6_77000.MRNA1-
LSAT_1_V5_GN_6_77000_novel01
LSAT_1_V5_GN_2_134960_novel03
LSAT_1_V5_GN_2_72041.MRNA1-
LSAT_1_V5_GN_4_43120_novel01
LSAT_1_V5_GN_5_72101_novel08
LSAT_1_V5_GN_4_96020_novel02
LSAT_1_V5_GN_4_57281_novel02
LSAT_1_V5_GN_2_130220_novel01
LSAT_1_V5_GN_5_20880_novel01
LSAT_1_V5_GN_5_20880_novel02
LSAT_1_V5_GN_5_20880_novel03
LSAT_1_V5_GN_5_20880_novel04
LSAT_1_V5_GN_5_20880_novel05
LSAT_1_V5_GN_5_20880_novel06
LSAT_1_V5_GN_5_20880_novel07
LSAT_1_V5_GN_5_20880_novel08
LSAT_1_V5_GN_7_28681_novel01
LSAT_1_V5_GN_3_139600_novel02
LSAT_1_V5_GN_8_87601_novel03
LSAT_1_V5_GN_9_37481_novel04
LSAT_1_V5_GN_4_36280_novel01
LSAT_1_V5_GN_8_153980_novel02
LSAT_1_V5_GN_8_153980_novel08
LSAT_1_V5_GN_8_153980_novel13
LSAT_1_V5_GN_8_153980_novel19
LSAT_1_V5_GN_1_49141.MRNA1-
LSAT_1_V5_GN_6_31181.MRNA1-
LSAT_1_V5_GN_6_31181_novel01
LSAT_1_V5_GN_6_31181_novel02
LSAT_1_V5_GN_7_65220_novel01
LSAT_1_V5_GN_9_106900_novel02
LSAT_1_V5_GN_4_26820_novel03
LSAT_1_V5_GN_7_75481_novel01
LSAT_1_V5_GN_7_75481_novel03
LSAT_1_V5_GN_7_57621_novel02
LSAT_1_V5_GN_7_36800_novel02
LSAT_1_V5_GN_5_127360_novel04
LSAT_1_V5_GN_9_87501_novel01
LSAT_1_V5_GN_4_41380_novel01
LSAT_1_V5_GN_4_41380_novel02
LSAT_1_V5_GN_4_41380_novel03
LSAT_1_V5_GN_9_32141_novel01
LSAT_1_V5_GN_2_44040_novel05
LSAT_1_V5_GN_4_69460.MRNA1-
LSAT_1_V5_GN_2_2361_novel01
LSAT_1_V5_GN_7_113861_novel02
LSAT_1_V5_GN_7_113861_novel03
LSAT_1_V5_GN_7_113861_novel04
LSAT_1_V5_GN_8_131761_novel01
LSAT_1_V5_GN_1_37901_novel01
LSAT_1_V5_GN_6_98701_novel02
LSAT_1_V5_GN_8_11421_novel01
LSAT_1_V5_GN_6_14820_novel01
LSAT_1_V5_GN_6_14820_novel02
LSAT_1_V5_GN_5_118760_novel03
LSAT_1_V5_GN_5_118760_novel04
LSAT_1_V5_GN_4_36360_novel03
LSAT_1_V5_GN_1_50700_novel05
LSAT_1_V5_GN_4_71141_novel01
LSAT_1_V5_GN_6_115001_novel01
LSAT_1_V5_GN_6_115001_novel02
LSAT_1_V5_GN_6_115001_novel03
LSAT_1_V5_GN_8_25181_novel01
LSAT_1_V5_GN_7_29740_novel02
LSAT_1_V5_GN_8_54360_novel04
LSAT_1_V5_GN_8_54360_novel05
LSAT_1_V5_GN_8_54360_novel06
LSAT_1_V5_GN_8_35861_novel01
LSAT_1_V5_GN_6_81481_novel01
LSAT_1_V5_GN_4_13500_novel02
LSAT_1_V5_GN_1_96101_novel01
LSAT_1_V5_GN_1_96101_novel03
LSAT_1_V5_GN_1_96101_novel04
LSAT_1_V5_GN_1_96101_novel05
LSAT_1_V5_GN_4_91360_novel02
LSAT_1_V5_GN_2_14960_novel01
LSAT_1_V5_GN_3_93241_novel01
LSAT_1_V5_GN_9_90560_novel03
LSAT_1_V5_GN_9_90560_novel04
LSAT_1_V5_GN_9_90560_novel05
LSAT_1_V5_GN_9_90560_novel06
LSAT_1_V5_GN_9_90560_novel07
LSAT_1_V5_GN_9_57581_novel01
LSAT_1_V5_GN_3_41481_novel03
LSAT_1_V5_GN_3_41481_novel04
LSAT_1_V5_GN_4_75941_novel01
LSAT_1_V5_GN_6_86760_novel01
LSAT_1_V5_GN_3_73720_novel01
LSAT_1_V5_GN_4_64140_novel02
LSAT_1_V5_GN_4_52000_novel01
LSAT_1_V5_GN_2_106221_novel01
LSAT_1_V5_GN_2_106221_novel02
LSAT_1_V5_GN_7_51761_novel01
LSAT_1_V5_GN_4_182500_novel02
LSAT_1_V5_GN_8_54080.MRNA1-
LSAT_1_V5_GN_8_54080_novel01
LSAT_1_V5_GN_8_54080_novel02
LSAT_1_V5_GN_8_54080_novel03
LSAT_1_V5_GN_5_126281_novel02
LSAT_1_V5_GN_1_17041_novel01
LSAT_1_V5_GN_3_76640_novel03
LSAT_1_V5_GN_9_11840_novel01
LSAT_1_V5_GN_9_58021_novel02
LSAT_1_V5_GN_9_44680_novel01
LSAT_1_V5_GN_2_1320.MRNA1-
LSAT_1_V5_GN_4_34220_novel01
LSAT_1_V5_GN_5_146061_novel01
LSAT_1_V5_GN_8_73460_novel01
LSAT_1_V5_GN_4_156341_novel01
LSAT_1_V5_GN_1_12201_novel01
LSAT_1_V5_GN_8_161201.MRNA1-
LSAT_1_V5_GN_8_161201_novel01
LSAT_1_V5_GN_8_161201_novel02
LSAT_1_V5_GN_4_17281_novel01
LSAT_1_V5_GN_2_109001_novel04
LSAT_1_V5_GN_8_145181_novel03
LSAT_1_V5_GN_9_114620.MRNA1-
LSAT_1_V5_GN_4_125561.MRNA1-
LSAT_1_V5_GN_4_125561_novel01
LSAT_1_V5_GN_4_165041_novel01
LSAT_1_V5_GN_4_165041_novel02
LSAT_1_V5_GN_4_34201_novel01
LSAT_1_V5_GN_4_34201_novel05
LSAT_1_V5_GN_8_101300_novel02
LSAT_1_V5_GN_1_109141_novel01
LSAT_1_V5_GN_5_98941_novel01
LSAT_1_V5_GN_3_87201_novel01
LSAT_1_V5_GN_4_129461_novel01
LSAT_1_V5_GN_2_128100_novel01
LSAT_1_V5_GN_8_31660_novel01
LSAT_1_V5_GN_8_31660_novel02
LSAT_1_V5_GN_8_31660_novel03
LSAT_1_V5_GN_8_31660_novel04
LSAT_1_V5_GN_8_31660_novel06
LSAT_1_V5_GN_8_31660_novel07
LSAT_1_V5_GN_8_31660_novel10
LSAT_1_V5_GN_8_31660_novel11
LSAT_1_V5_GN_9_58341_novel01
LSAT_1_V5_GN_2_26980_novel01
LSAT_1_V5_GN_4_139860_novel02
LSAT_1_V5_GN_4_139860_novel03
LSAT_1_V5_GN_4_139860_novel08
LSAT_1_V5_GN_6_7001_novel01
LSAT_1_V5_GN_6_28220_novel02
LSAT_1_V5_GN_1_82001_novel01
LSAT_1_V5_GN_3_85860_novel01
LSAT_1_V5_GN_3_85860_novel02
LSAT_1_V5_GN_7_43720_novel07
LSAT_1_V5_GN_7_43720_novel14
LSAT_1_V5_GN_7_43720_novel16
LSAT_1_V5_GN_3_110661_novel02
LSAT_1_V5_GN_8_84160.MRNA1-
LSAT_1_V5_GN_8_84160_novel01
LSAT_1_V5_GN_8_84160_novel02
LSAT_1_V5_GN_8_84160_novel03
LSAT_1_V5_GN_2_35221_novel01
LSAT_1_V5_GN_3_37261.MRNA1-
LSAT_1_V5_GN_5_8861_novel04
LSAT_1_V5_GN_5_8861_novel05
LSAT_1_V5_GN_1_3621_novel01
LSAT_1_V5_GN_1_3621_novel02
LSAT_1_V5_GN_7_35060_novel01
LSAT_1_V5_GN_9_15241_novel02
LSAT_1_V5_GN_1_32980_novel03
LSAT_1_V5_GN_1_32980_novel04
LSAT_1_V5_GN_2_77360.MRNA1-
LSAT_1_V5_GN_7_51321_novel01
LSAT_1_V5_GN_9_161_novel01
LSAT_1_V5_GN_9_161_novel02
LSAT_1_V5_GN_9_161_novel03
LSAT_1_V5_GN_6_13521_novel01
LSAT_1_V5_GN_6_16801_novel02
LSAT_1_V5_GN_4_79260_novel01
LSAT_1_V5_GN_2_134721_novel01
LSAT_1_V5_GN_3_140680_novel02
LSAT_1_V5_GN_6_87300_novel02
LSAT_1_V5_GN_5_14421_novel02
LSAT_1_V5_GN_8_23040_novel01
LSAT_1_V5_GN_8_23040_novel02
LSAT_1_V5_GN_8_23040_novel05
LSAT_1_V5_GN_8_141520_novel03
LSAT_1_V5_GN_8_141520_novel04
LSAT_1_V5_GN_5_12001_novel02
LSAT_1_V5_GN_1_71440_novel01
LSAT_1_V5_GN_7_2701.MRNA1-
LSAT_1_V5_GN_9_66280_novel02
LSAT_1_V5_GN_3_103280_novel01
LSAT_1_V5_GN_9_113420.MRNA1-
LSAT_1_V5_GN_4_157020_novel01
LSAT_1_V5_GN_4_91001_novel02
LSAT_1_V5_GN_4_91001_novel03
LSAT_1_V5_GN_4_184720_novel02
LSAT_1_V5_GN_6_86841.MRNA1-
LSAT_1_V5_GN_6_86841_novel01
LSAT_1_V5_GN_6_86841_novel02
LSAT_1_V5_GN_5_77001.MRNA1-
LSAT_1_V5_GN_5_77001_novel01
LSAT_1_V5_GN_5_77001_novel02
LSAT_1_V5_GN_5_77001_novel03
LSAT_1_V5_GN_5_77001_novel04
LSAT_1_V5_GN_5_77001_novel05
LSAT_1_V5_GN_5_77001_novel06
LSAT_1_V5_GN_5_77001_novel07
LSAT_1_V5_GN_5_77001_novel08
LSAT_1_V5_GN_5_77001_novel09
LSAT_1_V5_GN_5_77001_novel10
LSAT_1_V5_GN_5_77001_novel11
LSAT_1_V5_GN_5_77001_novel12
LSAT_1_V5_GN_5_77001_novel13
LSAT_1_V5_GN_5_77001_novel14
LSAT_1_V5_GN_5_77001_novel15
LSAT_1_V5_GN_5_77001_novel16
LSAT_1_V5_GN_5_77001_novel17
LSAT_1_V5_GN_5_77001_novel18
LSAT_1_V5_GN_5_77001_novel19
LSAT_1_V5_GN_5_77001_novel20
LSAT_1_V5_GN_5_77001_novel21
LSAT_1_V5_GN_5_77001_novel22
LSAT_1_V5_GN_5_77001_novel23
LSAT_1_V5_GN_5_77001_novel24
LSAT_1_V5_GN_5_77001_novel25
LSAT_1_V5_GN_5_77001_novel26
LSAT_1_V5_GN_5_77001_novel27
LSAT_1_V5_GN_5_77001_novel28
LSAT_1_V5_GN_5_77001_novel29
LSAT_1_V5_GN_5_77001_novel30
LSAT_1_V5_GN_2_79721_novel01
LSAT_1_V5_GN_2_79721_novel03
LSAT_1_V5_GN_2_79721_novel05
LSAT_1_V5_GN_2_79721_novel06
LSAT_1_V5_GN_6_52880_novel01
LSAT_1_V5_GN_6_52880_novel02
LSAT_1_V5_GN_5_117920_novel02
LSAT_1_V5_GN_9_48740_novel01
LSAT_1_V5_GN_6_96960.MRNA1-
LSAT_1_V5_GN_6_96960_novel01
LSAT_1_V5_GN_5_53121_novel01
LSAT_1_V5_GN_7_79701_novel01
LSAT_1_V5_GN_7_79701_novel04
LSAT_1_V5_GN_7_79701_novel05
LSAT_1_V5_GN_4_176020_novel01
LSAT_1_V5_GN_5_117341_novel01
LSAT_1_V5_GN_6_32400_novel01
LSAT_1_V5_GN_4_128680_novel01
LSAT_1_V5_GN_1_28101_novel02
LSAT_1_V5_GN_3_55161_novel01
LSAT_1_V5_GN_9_16561.MRNA1-
LSAT_1_V5_GN_3_32760_novel02
LSAT_1_V5_GN_9_29281_novel01
LSAT_1_V5_GN_5_19220_novel02
LSAT_1_V5_GN_5_19220_novel03
LSAT_1_V5_GN_5_19220_novel04
LSAT_1_V5_GN_3_139241_novel01
LSAT_1_V5_GN_3_139241_novel02
LSAT_1_V5_GN_3_139241_novel03
LSAT_1_V5_GN_5_119140_novel03
LSAT_1_V5_GN_7_5261_novel01
LSAT_1_V5_GN_1_124981.MRNA1-
LSAT_1_V5_GN_6_77601_novel02
LSAT_1_V5_GN_3_94181_novel04
LSAT_1_V5_GN_3_94181_novel08
LSAT_1_V5_GN_3_94181_novel11
LSAT_1_V5_GN_3_94181_novel30
LSAT_1_V5_GN_1_29421.MRNA1-
LSAT_1_V5_GN_2_81341.MRNA1-
LSAT_1_V5_GN_3_96320_novel02
LSAT_1_V5_GN_3_96320_novel03
LSAT_1_V5_GN_4_84900_novel01
LSAT_1_V5_GN_9_55340.MRNA1-
LSAT_1_V5_GN_9_55340_novel01
LSAT_1_V5_GN_5_74801_novel03
LSAT_1_V5_GN_7_13421_novel01
LSAT_1_V5_GN_8_88580_novel02
LSAT_1_V5_GN_4_56520_novel01
LSAT_1_V5_GN_4_56520_novel03
LSAT_1_V5_GN_7_49520_novel02
LSAT_1_V5_GN_1_45720_novel02
LSAT_1_V5_GN_6_13861.MRNA1-
LSAT_1_V5_GN_6_13861_novel01
LSAT_1_V5_GN_8_33120_novel01
LSAT_1_V5_GN_4_141120_novel01
LSAT_1_V5_GN_6_38501_novel01
LSAT_1_V5_GN_8_5221_novel01
LSAT_1_V5_GN_7_72081_novel01
LSAT_1_V5_GN_3_26341_novel02
LSAT_1_V5_GN_9_13800_novel01
LSAT_1_V5_GN_9_13800_novel02
LSAT_1_V5_GN_9_13800_novel04
LSAT_1_V5_GN_3_76540_novel01
LSAT_1_V5_GN_5_143341_novel01
LSAT_1_V5_GN_4_159781_novel01
LSAT_1_V5_GN_8_35340_novel04
LSAT_1_V5_GN_2_103301_novel03
LSAT_1_V5_GN_2_103301_novel04
LSAT_1_V5_GN_2_103301_novel05
LSAT_1_V5_GN_2_103301_novel06
LSAT_1_V5_GN_2_103301_novel07
LSAT_1_V5_GN_4_50020_novel01
LSAT_1_V5_GN_1_4200_novel01
LSAT_1_V5_GN_5_179841_novel01
LSAT_1_V5_GN_5_179841_novel02
LSAT_1_V5_GN_6_25121.MRNA1-
LSAT_1_V5_GN_6_25121_novel01
LSAT_1_V5_GN_6_25121_novel02
LSAT_1_V5_GN_6_117001.MRNA1-
LSAT_1_V5_GN_6_117001_novel01
LSAT_1_V5_GN_6_117001_novel02
LSAT_1_V5_GN_6_34001_novel01
LSAT_1_V5_GN_1_68400.MRNA1-
LSAT_1_V5_GN_1_68400_novel01
LSAT_1_V5_GN_1_68400_novel02
LSAT_1_V5_GN_3_16460_novel08
LSAT_1_V5_GN_3_16460_novel09
LSAT_1_V5_GN_1_74900_novel02
LSAT_1_V5_GN_2_126320_novel01
LSAT_1_V5_GN_6_12501_novel01
LSAT_1_V5_GN_7_20981_novel01
LSAT_1_V5_GN_7_20981_novel02
LSAT_1_V5_GN_9_22780_novel01
LSAT_1_V5_GN_4_119160_novel04
LSAT_1_V5_GN_4_136381_novel01
LSAT_1_V5_GN_8_41780_novel14
LSAT_1_V5_GN_8_41780_novel16
LSAT_1_V5_GN_4_13761_novel01
LSAT_1_V5_GN_4_13761_novel02
LSAT_1_V5_GN_9_85720_novel01
LSAT_1_V5_GN_2_29320_novel01
LSAT_1_V5_GN_8_83780_novel02
LSAT_1_V5_GN_6_10880_novel05
LSAT_1_V5_GN_6_10880_novel06
LSAT_1_V5_GN_8_52281_novel01
LSAT_1_V5_GN_8_52281_novel02
LSAT_1_V5_GN_1_25561_novel01
LSAT_1_V5_GN_3_110980_novel01
LSAT_1_V5_GN_3_110980_novel02
LSAT_1_V5_GN_4_74240_novel04
LSAT_1_V5_GN_4_74240_novel07
LSAT_1_V5_GN_5_162761_novel01
LSAT_1_V5_GN_3_83021.MRNA1-
LSAT_1_V5_GN_3_83021_novel01
LSAT_1_V5_GN_3_72080_novel01
LSAT_1_V5_GN_3_72080_novel04
LSAT_1_V5_GN_8_39080_novel03
LSAT_1_V5_GN_3_83660_novel01
LSAT_1_V5_GN_5_164281_novel01
LSAT_1_V5_GN_5_164281_novel02
LSAT_1_V5_GN_3_86181_novel01
LSAT_1_V5_GN_4_105580_novel02
LSAT_1_V5_GN_4_105580_novel03
LSAT_1_V5_GN_8_47440_novel01
LSAT_1_V5_GN_4_46780_novel01
LSAT_1_V5_GN_9_28161_novel01
LSAT_1_V5_GN_3_104980_novel01
LSAT_1_V5_GN_2_87700_novel02
LSAT_1_V5_GN_4_135940_novel03
LSAT_1_V5_GN_4_135940_novel04
LSAT_1_V5_GN_4_135940_novel06
LSAT_1_V5_GN_3_28760.MRNA1-
LSAT_1_V5_GN_3_28760_novel01
LSAT_1_V5_GN_3_28760_novel02
LSAT_1_V5_GN_8_64401_novel04
LSAT_1_V5_GN_5_117961_novel01
LSAT_1_V5_GN_5_117961_novel02
LSAT_1_V5_GN_5_117961_novel03
LSAT_1_V5_GN_5_117961_novel04
LSAT_1_V5_GN_5_117961_novel05
LSAT_1_V5_GN_5_117961_novel06
LSAT_1_V5_GN_5_117961_novel07
LSAT_1_V5_GN_9_15761_novel01
LSAT_1_V5_GN_5_33881_novel06
LSAT_1_V5_GN_8_90080_novel02
LSAT_1_V5_GN_5_148001_novel01
LSAT_1_V5_GN_2_103961_novel01
LSAT_1_V5_GN_2_103961_novel02
LSAT_1_V5_GN_4_185060_novel03
LSAT_1_V5_GN_4_185060_novel05
LSAT_1_V5_GN_6_11420.MRNA1-
LSAT_1_V5_GN_7_57081_novel01
LSAT_1_V5_GN_4_7120_novel01
LSAT_1_V5_GN_4_7120_novel05
LSAT_1_V5_GN_7_29481_novel01
LSAT_1_V5_GN_1_34140.MRNA1-
LSAT_1_V5_GN_1_34140_novel01
LSAT_1_V5_GN_1_34140_novel02
LSAT_1_V5_GN_8_98521_novel01
LSAT_1_V5_GN_8_98521_novel04
LSAT_1_V5_GN_3_136140_novel01
LSAT_1_V5_GN_3_136140_novel03
LSAT_1_V5_GN_3_136140_novel04
LSAT_1_V5_GN_2_120680_novel01
LSAT_1_V5_GN_2_120680_novel02
LSAT_1_V5_GN_5_185821_novel01
LSAT_1_V5_GN_5_42501_novel01
LSAT_1_V5_GN_7_76760_novel01
LSAT_1_V5_GN_7_76760_novel02
LSAT_1_V5_GN_5_127421_novel01
LSAT_1_V5_GN_8_63401_novel01
LSAT_1_V5_GN_8_63401_novel02
LSAT_1_V5_GN_8_63401_novel03
LSAT_1_V5_GN_3_89881_novel02
LSAT_1_V5_GN_4_143441_novel01
LSAT_1_V5_GN_8_147461_novel01
LSAT_1_V5_GN_8_147461_novel02
LSAT_1_V5_GN_8_147461_novel03
LSAT_1_V5_GN_1_66000_novel02
LSAT_1_V5_GN_9_4841.MRNA1-
LSAT_1_V5_GN_6_3201.MRNA1-
LSAT_1_V5_GN_6_3201_novel01
LSAT_1_V5_GN_6_3201_novel02
LSAT_1_V5_GN_3_40521.MRNA1-
LSAT_1_V5_GN_3_40521_novel01
LSAT_1_V5_GN_5_71801_novel04
LSAT_1_V5_GN_5_71801_novel05
LSAT_1_V5_GN_5_71801_novel06
LSAT_1_V5_GN_8_7281_novel01
LSAT_1_V5_GN_8_7281_novel02
LSAT_1_V5_GN_8_7281_novel03
LSAT_1_V5_GN_9_85240_novel02
LSAT_1_V5_GN_2_114761_novel01
LSAT_1_V5_GN_2_114761_novel02
LSAT_1_V5_GN_8_91060_novel05
LSAT_1_V5_GN_8_91060_novel06
LSAT_1_V5_GN_2_78240.MRNA1-
LSAT_1_V5_GN_2_78240_novel01
LSAT_1_V5_GN_2_78240_novel02
LSAT_1_V5_GN_2_78240_novel03
LSAT_1_V5_GN_2_78240_novel04
LSAT_1_V5_GN_2_78240_novel05
LSAT_1_V5_GN_2_78240_novel06
LSAT_1_V5_GN_3_31781_novel01
LSAT_1_V5_GN_6_96540_novel04
LSAT_1_V5_GN_6_96540_novel06
LSAT_1_V5_GN_6_96540_novel08
LSAT_1_V5_GN_6_96540_novel09
LSAT_1_V5_GN_6_96540_novel11
LSAT_1_V5_GN_5_167061_novel05
LSAT_1_V5_GN_5_190780_novel02
LSAT_1_V5_GN_8_70441_novel02
LSAT_1_V5_GN_8_53521_novel01
LSAT_1_V5_GN_4_154001_novel01
LSAT_1_V5_GN_4_154001_novel02
LSAT_1_V5_GN_8_44041_novel01
LSAT_1_V5_GN_5_56660_novel03
LSAT_1_V5_GN_5_56660_novel04
LSAT_1_V5_GN_1_56040_novel01
LSAT_1_V5_GN_9_72801_novel03
LSAT_1_V5_GN_9_43700_novel01
LSAT_1_V5_GN_9_43700_novel03
LSAT_1_V5_GN_3_26500_novel01
LSAT_1_V5_GN_3_26500_novel02
LSAT_1_V5_GN_9_8540_novel02
LSAT_1_V5_GN_9_8540_novel03
LSAT_1_V5_GN_8_86641_novel01
LSAT_1_V5_GN_8_86641_novel02
LSAT_1_V5_GN_6_45060_novel01
LSAT_1_V5_GN_3_43821_novel01
LSAT_1_V5_GN_7_35101_novel01
LSAT_1_V5_GN_7_35101_novel02
LSAT_1_V5_GN_9_124081_novel01
LSAT_1_V5_GN_5_161180_novel02
LSAT_1_V5_GN_5_161180_novel03
LSAT_1_V5_GN_5_142561_novel02
LSAT_1_V5_GN_5_142561_novel04
LSAT_1_V5_GN_5_142561_novel06
LSAT_1_V5_GN_3_49081.MRNA1-
LSAT_1_V5_GN_2_95901_novel04
LSAT_1_V5_GN_5_92921_novel04
LSAT_1_V5_GN_6_66160_novel02
LSAT_1_V5_GN_6_66160_novel03
LSAT_1_V5_GN_6_66160_novel04
LSAT_1_V5_GN_2_73920_novel01
LSAT_1_V5_GN_3_23361.MRNA1-
LSAT_1_V5_GN_5_105600_novel07
LSAT_1_V5_GN_5_105600_novel08
LSAT_1_V5_GN_5_105600_novel09
LSAT_1_V5_GN_5_105600_novel10
LSAT_1_V5_GN_8_159661_novel01
LSAT_1_V5_GN_8_159661_novel02
LSAT_1_V5_GN_9_55320_novel01
LSAT_1_V5_GN_8_129360_novel04
LSAT_1_V5_GN_7_88040.MRNA1-
LSAT_1_V5_GN_7_88040_novel01
LSAT_1_V5_GN_8_33061_novel06
LSAT_1_V5_GN_3_137720_novel02
LSAT_1_V5_GN_5_34461_novel01
LSAT_1_V5_GN_5_34461_novel02
LSAT_1_V5_GN_5_34461_novel03
LSAT_1_V5_GN_5_97921_novel01
LSAT_1_V5_GN_5_97921_novel03
LSAT_1_V5_GN_3_82160_novel01
LSAT_1_V5_GN_8_85621_novel03
LSAT_1_V5_GN_4_48640_novel02
LSAT_1_V5_GN_5_156500_novel02
LSAT_1_V5_GN_1_53040_novel02
LSAT_1_V5_GN_1_53040_novel03
LSAT_1_V5_GN_8_12620.MRNA1-
LSAT_1_V5_GN_8_12620_novel01
LSAT_1_V5_GN_8_12620_novel02
LSAT_1_V5_GN_8_166381_novel05
LSAT_1_V5_GN_7_66480.MRNA1-
LSAT_1_V5_GN_7_66480_novel01
LSAT_1_V5_GN_7_81821_novel01
LSAT_1_V5_GN_1_102280_novel02
LSAT_1_V5_GN_6_28660_novel01
LSAT_1_V5_GN_1_35260_novel02
LSAT_1_V5_GN_1_35260_novel04
LSAT_1_V5_GN_2_101800_novel03
LSAT_1_V5_GN_2_101800_novel04
LSAT_1_V5_GN_8_26201_novel01
LSAT_1_V5_GN_4_27640_novel01
LSAT_1_V5_GN_4_27640_novel02
LSAT_1_V5_GN_6_40281.MRNA1-
LSAT_1_V5_GN_5_98200_novel01
LSAT_1_V5_GN_5_180801_novel01
LSAT_1_V5_GN_5_180801_novel02
LSAT_1_V5_GN_4_153700.MRNA1-
LSAT_1_V5_GN_4_153700_novel01
LSAT_1_V5_GN_4_153700_novel02
LSAT_1_V5_GN_4_153700_novel03
LSAT_1_V5_GN_4_153700_novel04
LSAT_1_V5_GN_4_153700_novel05
LSAT_1_V5_GN_4_153700_novel06
LSAT_1_V5_GN_4_153700_novel07
LSAT_1_V5_GN_4_153700_novel08
LSAT_1_V5_GN_4_153700_novel09
LSAT_1_V5_GN_4_153700_novel10
LSAT_1_V5_GN_4_153700_novel11
LSAT_1_V5_GN_4_153700_novel12
LSAT_1_V5_GN_4_153700_novel13
LSAT_1_V5_GN_4_153700_novel14
LSAT_1_V5_GN_4_153700_novel15
LSAT_1_V5_GN_4_153700_novel16
LSAT_1_V5_GN_4_153700_novel17
LSAT_1_V5_GN_4_153700_novel18
LSAT_1_V5_GN_4_153700_novel19
LSAT_1_V5_GN_4_153700_novel20
LSAT_1_V5_GN_4_153700_novel21
LSAT_1_V5_GN_4_153700_novel22
LSAT_1_V5_GN_4_153700_novel23
LSAT_1_V5_GN_4_153700_novel24
LSAT_1_V5_GN_8_56540_novel02
LSAT_1_V5_GN_8_56540_novel03
LSAT_1_V5_GN_8_56540_novel04
LSAT_1_V5_GN_5_168801_novel01
LSAT_1_V5_GN_4_43380_novel01
LSAT_1_V5_GN_4_43380_novel02
LSAT_1_V5_GN_4_173740.MRNA1-
LSAT_1_V5_GN_5_26101_novel01
LSAT_1_V5_GN_2_5181_novel03
LSAT_1_V5_GN_9_60500_novel01
LSAT_1_V5_GN_9_60500_novel02
LSAT_1_V5_GN_9_60500_novel03
LSAT_1_V5_GN_9_60500_novel04
LSAT_1_V5_GN_9_60500_novel05
LSAT_1_V5_GN_9_60500_novel06
LSAT_1_V5_GN_4_35780_novel01
LSAT_1_V5_GN_4_35780_novel02
LSAT_1_V5_GN_6_64580_novel01
LSAT_1_V5_GN_1_71501_novel03
LSAT_1_V5_GN_6_60701_novel02
LSAT_1_V5_GN_8_3281.MRNA1-
LSAT_1_V5_GN_7_102740_novel02
LSAT_1_V5_GN_4_41841_novel02
LSAT_1_V5_GN_9_79740_novel03
LSAT_1_V5_GN_7_84920.MRNA1-
LSAT_1_V5_GN_5_71781_novel04
LSAT_1_V5_GN_4_165100_novel02
LSAT_1_V5_GN_4_109181_novel01
LSAT_1_V5_GN_1_2860_novel01
LSAT_1_V5_GN_1_2860_novel02
LSAT_1_V5_GN_1_2860_novel03
LSAT_1_V5_GN_1_35700.MRNA1-
LSAT_1_V5_GN_4_130320_novel01
LSAT_1_V5_GN_5_178401.MRNA1-
LSAT_1_V5_GN_3_28800.MRNA1-
LSAT_1_V5_GN_9_73501_novel01
LSAT_1_V5_GN_3_16520_novel06
LSAT_1_V5_GN_8_29520_novel03
LSAT_1_V5_GN_8_29520_novel04
LSAT_1_V5_GN_8_29520_novel05
LSAT_1_V5_GN_5_138080_novel02
LSAT_1_V5_GN_7_55401_novel01
LSAT_1_V5_GN_7_55401_novel02
LSAT_1_V5_GN_7_55401_novel03
LSAT_1_V5_GN_4_164600_novel01
LSAT_1_V5_GN_4_164600_novel03
LSAT_1_V5_GN_9_32981.MRNA1-
LSAT_1_V5_GN_8_88321_novel01
LSAT_1_V5_GN_8_88321_novel02
LSAT_1_V5_GN_3_63981_novel01
LSAT_1_V5_GN_4_88220.MRNA1-
LSAT_1_V5_GN_4_88220_novel01
LSAT_1_V5_GN_4_88220_novel02
LSAT_1_V5_GN_4_88220_novel03
LSAT_1_V5_GN_6_39901_novel01
LSAT_1_V5_GN_4_127741_novel01
LSAT_1_V5_GN_9_90720_novel01
LSAT_1_V5_GN_9_90720_novel02
LSAT_1_V5_GN_9_90720_novel03
LSAT_1_V5_GN_7_42401_novel01
LSAT_1_V5_GN_9_110080.MRNA1-
LSAT_1_V5_GN_5_63360_novel02
LSAT_1_V5_GN_5_63360_novel03
LSAT_1_V5_GN_5_63360_novel04
LSAT_1_V5_GN_1_22701_novel01
LSAT_1_V5_GN_1_22701_novel02
LSAT_1_V5_GN_2_123440_novel02
LSAT_1_V5_GN_3_118180_novel01
LSAT_1_V5_GN_6_83961_novel01
LSAT_1_V5_GN_6_83961_novel02
LSAT_1_V5_GN_4_107481_novel01
LSAT_1_V5_GN_6_38381_novel01
LSAT_1_V5_GN_6_38381_novel02
LSAT_1_V5_GN_9_23900_novel05
LSAT_1_V5_GN_6_99141_novel03
LSAT_1_V5_GN_6_99141_novel04
LSAT_1_V5_GN_2_16580.MRNA1-
LSAT_1_V5_GN_7_89621_novel01
LSAT_1_V5_GN_8_22761_novel02
LSAT_1_V5_GN_8_22761_novel07
LSAT_1_V5_GN_8_22761_novel08
LSAT_1_V5_GN_8_147540_novel01
LSAT_1_V5_GN_8_147540_novel02
LSAT_1_V5_GN_8_147540_novel03
LSAT_1_V5_GN_5_5181_novel01
LSAT_1_V5_GN_9_109300_novel05
LSAT_1_V5_GN_8_106140_novel01
LSAT_1_V5_GN_2_128901_novel02
LSAT_1_V5_GN_2_128901_novel03
LSAT_1_V5_GN_2_128901_novel04
LSAT_1_V5_GN_5_137621_novel02
LSAT_1_V5_GN_7_36640_novel02
LSAT_1_V5_GN_2_82660_novel03
LSAT_1_V5_GN_3_47821_novel02
LSAT_1_V5_GN_9_69360_novel02
LSAT_1_V5_GN_9_69360_novel03
LSAT_1_V5_GN_9_69360_novel04
LSAT_1_V5_GN_3_78860.MRNA1-
LSAT_1_V5_GN_3_69141_novel01
LSAT_1_V5_GN_8_25621_novel01
LSAT_1_V5_GN_4_134000_novel06
LSAT_1_V5_GN_9_4601_novel01
LSAT_1_V5_GN_1_39821_novel04
LSAT_1_V5_GN_1_39821_novel05
LSAT_1_V5_GN_1_39821_novel06
LSAT_1_V5_GN_5_190620_novel02
LSAT_1_V5_GN_1_13920_novel01
LSAT_1_V5_GN_1_13920_novel02
LSAT_1_V5_GN_3_30720_novel03
LSAT_1_V5_GN_3_30720_novel05
LSAT_1_V5_GN_3_30720_novel06
LSAT_1_V5_GN_2_90061.MRNA1-
LSAT_1_V5_GN_2_90061_novel01
LSAT_1_V5_GN_2_90061_novel02
LSAT_1_V5_GN_2_90061_novel03
LSAT_1_V5_GN_9_19321_novel08
LSAT_1_V5_GN_6_45200_novel04
LSAT_1_V5_GN_4_110260_novel01
LSAT_1_V5_GN_1_4360_novel01
LSAT_1_V5_GN_1_101221_novel02
LSAT_1_V5_GN_7_44280_novel01
LSAT_1_V5_GN_7_55681_novel01
LSAT_1_V5_GN_7_55681_novel02
LSAT_1_V5_GN_7_55681_novel03
LSAT_1_V5_GN_7_55681_novel04
LSAT_1_V5_GN_2_46760_novel01
LSAT_1_V5_GN_2_86540_novel01
LSAT_1_V5_GN_7_65120_novel01
LSAT_1_V5_GN_3_35500_novel01
LSAT_1_V5_GN_3_35500_novel03
LSAT_1_V5_GN_2_33081_novel01
LSAT_1_V5_GN_2_33081_novel02
LSAT_1_V5_GN_2_33081_novel03
LSAT_1_V5_GN_2_33081_novel04
LSAT_1_V5_GN_2_33081_novel05
LSAT_1_V5_GN_2_33081_novel06
LSAT_1_V5_GN_3_11240_novel01
LSAT_1_V5_GN_6_72421.MRNA1-
LSAT_1_V5_GN_6_72421_novel01
LSAT_1_V5_GN_9_122981_novel02
LSAT_1_V5_GN_9_122981_novel04
LSAT_1_V5_GN_8_13000_novel01
LSAT_1_V5_GN_6_98621_novel01
LSAT_1_V5_GN_6_98621_novel02
LSAT_1_V5_GN_6_98621_novel03
LSAT_1_V5_GN_6_98621_novel04
LSAT_1_V5_GN_6_98621_novel05
LSAT_1_V5_GN_6_98621_novel06
LSAT_1_V5_GN_1_17701.MRNA1-
LSAT_1_V5_GN_1_17701_novel01
LSAT_1_V5_GN_6_83800_novel01
LSAT_1_V5_GN_6_18741_novel03
LSAT_1_V5_GN_8_1621_novel01
LSAT_1_V5_GN_9_118780_novel01
LSAT_1_V5_GN_2_103021_novel01
LSAT_1_V5_GN_8_6441_novel03
LSAT_1_V5_GN_4_102640_novel01
LSAT_1_V5_GN_1_70440_novel01
LSAT_1_V5_GN_6_18000.MRNA1-
LSAT_1_V5_GN_6_18000_novel01
LSAT_1_V5_GN_9_88181_novel01
LSAT_1_V5_GN_2_65461_novel01
LSAT_1_V5_GN_2_65461_novel02
LSAT_1_V5_GN_4_10701_novel01
LSAT_1_V5_GN_4_106321_novel02
LSAT_1_V5_GN_4_106321_novel05
LSAT_1_V5_GN_4_106321_novel06
LSAT_1_V5_GN_7_20680_novel02
LSAT_1_V5_GN_2_36480_novel06
LSAT_1_V5_GN_2_36480_novel07
LSAT_1_V5_GN_3_40581_novel01
LSAT_1_V5_GN_3_40581_novel02
LSAT_1_V5_GN_4_99521_novel23
LSAT_1_V5_GN_5_5940_novel02
LSAT_1_V5_GN_5_162580.MRNA1-
LSAT_1_V5_GN_5_162580_novel03
LSAT_1_V5_GN_5_162580_novel04
LSAT_1_V5_GN_4_83401_novel01
LSAT_1_V5_GN_4_122061_novel01
LSAT_1_V5_GN_4_122061_novel02
LSAT_1_V5_GN_4_122061_novel05
LSAT_1_V5_GN_4_87060_novel02
LSAT_1_V5_GN_9_32960_novel04
LSAT_1_V5_GN_4_56081_novel02
LSAT_1_V5_GN_4_56081_novel03
LSAT_1_V5_GN_4_116341_novel03
LSAT_1_V5_GN_1_42821.MRNA1-
LSAT_1_V5_GN_1_42821_novel01
LSAT_1_V5_GN_7_103501_novel05
LSAT_1_V5_GN_7_103501_novel07
LSAT_1_V5_GN_7_103501_novel08
LSAT_1_V5_GN_7_76141_novel01
LSAT_1_V5_GN_3_7600_novel01
LSAT_1_V5_GN_2_98541_novel03
LSAT_1_V5_GN_2_98541_novel04
LSAT_1_V5_GN_2_98541_novel05
LSAT_1_V5_GN_2_98541_novel11
LSAT_1_V5_GN_2_95140_novel01
LSAT_1_V5_GN_7_24920_novel01
LSAT_1_V5_GN_9_109460_novel01
LSAT_1_V5_GN_9_94100_novel01
LSAT_1_V5_GN_9_94100_novel02
LSAT_1_V5_GN_4_50521_novel01
LSAT_1_V5_GN_4_50521_novel03
LSAT_1_V5_GN_9_83701_novel12
LSAT_1_V5_GN_9_63420_novel01
LSAT_1_V5_GN_3_19461_novel02
LSAT_1_V5_GN_9_108241.MRNA1-
LSAT_1_V5_GN_9_108241_novel01
LSAT_1_V5_GN_8_3921_novel02
LSAT_1_V5_GN_2_79301_novel01
LSAT_1_V5_GN_2_102660_novel01
LSAT_1_V5_GN_2_102660_novel02
LSAT_1_V5_GN_2_102660_novel03
LSAT_1_V5_GN_2_102660_novel04
LSAT_1_V5_GN_2_102660_novel05
LSAT_1_V5_GN_2_102660_novel06
LSAT_1_V5_GN_2_102660_novel07
LSAT_1_V5_GN_2_102660_novel08
LSAT_1_V5_GN_2_102660_novel09
LSAT_1_V5_GN_2_102660_novel10
LSAT_1_V5_GN_2_102660_novel11
LSAT_1_V5_GN_4_33541_novel02
LSAT_1_V5_GN_4_33541_novel03
LSAT_1_V5_GN_4_33541_novel04
LSAT_1_V5_GN_7_20701_novel02
LSAT_1_V5_GN_7_20701_novel05
LSAT_1_V5_GN_4_184340_novel03
LSAT_1_V5_GN_9_50600_novel01
LSAT_1_V5_GN_9_50600_novel03
LSAT_1_V5_GN_1_120800_novel05
LSAT_1_V5_GN_1_120800_novel09
LSAT_1_V5_GN_6_108000_novel02
LSAT_1_V5_GN_4_77441_novel01
LSAT_1_V5_GN_4_77441_novel02
LSAT_1_V5_GN_5_79100_novel02
LSAT_1_V5_GN_3_49340_novel01
LSAT_1_V5_GN_5_31600_novel02
LSAT_1_V5_GN_2_113040_novel01
LSAT_1_V5_GN_2_87640_novel01
LSAT_1_V5_GN_2_87640_novel02
LSAT_1_V5_GN_2_87640_novel03
LSAT_1_V5_GN_2_87640_novel04
LSAT_1_V5_GN_2_75220_novel01
LSAT_1_V5_GN_2_75220_novel02
LSAT_1_V5_GN_2_75220_novel03
LSAT_1_V5_GN_2_75220_novel04
LSAT_1_V5_GN_2_3181_novel01
LSAT_1_V5_GN_2_3181_novel02
LSAT_1_V5_GN_2_3480_novel02
LSAT_1_V5_GN_2_3480_novel03
LSAT_1_V5_GN_8_147861_novel01
LSAT_1_V5_GN_5_174381_novel02
LSAT_1_V5_GN_5_174381_novel03
LSAT_1_V5_GN_4_17580_novel01
LSAT_1_V5_GN_4_105160_novel01
LSAT_1_V5_GN_6_31080_novel03
LSAT_1_V5_GN_4_42920_novel03
LSAT_1_V5_GN_3_32941_novel01
LSAT_1_V5_GN_3_32941_novel02
LSAT_1_V5_GN_3_32941_novel03
LSAT_1_V5_GN_3_32941_novel04
LSAT_1_V5_GN_3_32941_novel05
LSAT_1_V5_GN_3_32941_novel06
LSAT_1_V5_GN_3_32941_novel07
LSAT_1_V5_GN_3_32941_novel08
LSAT_1_V5_GN_3_32941_novel09
LSAT_1_V5_GN_3_32941_novel10
LSAT_1_V5_GN_7_107841_novel03
LSAT_1_V5_GN_4_140660_novel03
LSAT_1_V5_GN_4_185580.MRNA1-
LSAT_1_V5_GN_2_16121_novel01
LSAT_1_V5_GN_4_143760_novel02
LSAT_1_V5_GN_5_16921_novel07
LSAT_1_V5_GN_5_179121_novel01
LSAT_1_V5_GN_5_179121_novel02
LSAT_1_V5_GN_3_78600_novel01
LSAT_1_V5_GN_3_78600_novel03
LSAT_1_V5_GN_2_86020_novel01
LSAT_1_V5_GN_2_86020_novel02
LSAT_1_V5_GN_9_95221_novel06
LSAT_1_V5_GN_4_155741_novel02
LSAT_1_V5_GN_4_155741_novel03
LSAT_1_V5_GN_3_30500_novel02
LSAT_1_V5_GN_9_79221_novel01
LSAT_1_V5_GN_8_4820.MRNA1-
LSAT_1_V5_GN_8_4820_novel01
LSAT_1_V5_GN_6_115560.MRNA1-
LSAT_1_V5_GN_6_115560_novel01
LSAT_1_V5_GN_6_115560_novel02
LSAT_1_V5_GN_4_175880_novel02
LSAT_1_V5_GN_7_74820_novel03
LSAT_1_V5_GN_5_25100_novel01
LSAT_1_V5_GN_5_27201_novel01
LSAT_1_V5_GN_5_27201_novel02
LSAT_1_V5_GN_5_27201_novel03
LSAT_1_V5_GN_5_20601_novel01
LSAT_1_V5_GN_7_33800_novel01
LSAT_1_V5_GN_1_40641_novel01
LSAT_1_V5_GN_1_40641_novel04
LSAT_1_V5_GN_1_40641_novel05
LSAT_1_V5_GN_1_40641_novel06
LSAT_1_V5_GN_8_150181_novel01
LSAT_1_V5_GN_8_150181_novel02
LSAT_1_V5_GN_8_150181_novel03
LSAT_1_V5_GN_9_41160_novel02
LSAT_1_V5_GN_9_41160_novel03
LSAT_1_V5_GN_9_107000_novel06
LSAT_1_V5_GN_3_17660_novel05
LSAT_1_V5_GN_8_150960_novel01
LSAT_1_V5_GN_8_150960_novel02
LSAT_1_V5_GN_8_150960_novel03
LSAT_1_V5_GN_8_150960_novel04
LSAT_1_V5_GN_2_60401_novel04
LSAT_1_V5_GN_6_78121.MRNA1-
LSAT_1_V5_GN_6_78121_novel01
LSAT_1_V5_GN_3_61501_novel01
LSAT_1_V5_GN_1_59001_novel01
LSAT_1_V5_GN_8_89921_novel01
LSAT_1_V5_GN_8_89921_novel02
LSAT_1_V5_GN_8_89921_novel03
LSAT_1_V5_GN_1_67421_novel02
LSAT_1_V5_GN_8_24340_novel01
LSAT_1_V5_GN_8_24340_novel02
LSAT_1_V5_GN_1_80200_novel02
LSAT_1_V5_GN_1_80200_novel03
LSAT_1_V5_GN_1_80200_novel05
LSAT_1_V5_GN_1_80200_novel06
LSAT_1_V5_GN_4_54700_novel01
LSAT_1_V5_GN_8_129400.MRNA1-
LSAT_1_V5_GN_8_129400_novel01
LSAT_1_V5_GN_8_129400_novel02
LSAT_1_V5_GN_8_129400_novel03
LSAT_1_V5_GN_7_7580_novel02
LSAT_1_V5_GN_1_19281_novel02
LSAT_1_V5_GN_7_25421.MRNA1-
LSAT_1_V5_GN_1_62040_novel02
LSAT_1_V5_GN_5_155321_novel01
LSAT_1_V5_GN_6_83941_novel01
LSAT_1_V5_GN_6_83941_novel02
LSAT_1_V5_GN_6_83941_novel03
LSAT_1_V5_GN_6_83941_novel04
LSAT_1_V5_GN_2_98520.MRNA1-
LSAT_1_V5_GN_2_98520_novel01
LSAT_1_V5_GN_5_13320.MRNA1-
LSAT_1_V5_GN_5_13320_novel01
LSAT_1_V5_GN_8_30760_novel01
LSAT_1_V5_GN_8_30760_novel02
LSAT_1_V5_GN_3_63261.MRNA1-
LSAT_1_V5_GN_3_63261_novel01
LSAT_1_V5_GN_1_74141.MRNA1-
LSAT_1_V5_GN_2_108360_novel39
LSAT_1_V5_GN_2_108360_novel56
LSAT_1_V5_GN_2_108360_novel57
LSAT_1_V5_GN_2_108360_novel70
LSAT_1_V5_GN_2_108360_novel74
LSAT_1_V5_GN_2_108360_novel75
LSAT_1_V5_GN_4_174821.MRNA1-
LSAT_1_V5_GN_4_174821_novel01
LSAT_1_V5_GN_9_120341_novel02
LSAT_1_V5_GN_9_120341_novel03
LSAT_1_V5_GN_7_14220_novel01
LSAT_1_V5_GN_7_14220_novel02
LSAT_1_V5_GN_4_148960_novel01
LSAT_1_V5_GN_2_97540_novel04
LSAT_1_V5_GN_2_97540_novel07
LSAT_1_V5_GN_8_101560_novel01
LSAT_1_V5_GN_6_103260_novel01
LSAT_1_V5_GN_2_122000.MRNA1-
LSAT_1_V5_GN_2_122000_novel01
LSAT_1_V5_GN_5_47101_novel02
LSAT_1_V5_GN_8_135220_novel02
LSAT_1_V5_GN_8_149701_novel01
LSAT_1_V5_GN_8_149701_novel04
LSAT_1_V5_GN_8_122180_novel01
LSAT_1_V5_GN_5_75341_novel01
LSAT_1_V5_GN_3_125960_novel01
LSAT_1_V5_GN_3_125960_novel02
LSAT_1_V5_GN_5_8180_novel02
LSAT_1_V5_GN_5_8180_novel03
LSAT_1_V5_GN_5_125081_novel01
LSAT_1_V5_GN_5_125081_novel02
LSAT_1_V5_GN_8_35321_novel04
LSAT_1_V5_GN_2_17720_novel01
LSAT_1_V5_GN_4_94060_novel01
LSAT_1_V5_GN_8_45641_novel01
LSAT_1_V5_GN_6_111560_novel01
LSAT_1_V5_GN_7_8881_novel02
LSAT_1_V5_GN_3_28260_novel01
LSAT_1_V5_GN_7_112120.MRNA1-
LSAT_1_V5_GN_7_112120_novel01
LSAT_1_V5_GN_1_23241_novel02
LSAT_1_V5_GN_1_120601_novel02
LSAT_1_V5_GN_1_120601_novel03
LSAT_1_V5_GN_3_61401_novel01
LSAT_1_V5_GN_3_61401_novel06
LSAT_1_V5_GN_4_153000_novel02
LSAT_1_V5_GN_4_153000_novel05
LSAT_1_V5_GN_5_20041.MRNA1-
LSAT_1_V5_GN_8_156340_novel01
LSAT_1_V5_GN_8_89820_novel41
LSAT_1_V5_GN_8_89820_novel62
LSAT_1_V5_GN_8_35201_novel01
LSAT_1_V5_GN_9_25220_novel01
LSAT_1_V5_GN_9_25220_novel02
LSAT_1_V5_GN_4_139440_novel10
LSAT_1_V5_GN_4_139440_novel12
LSAT_1_V5_GN_4_139440_novel17
LSAT_1_V5_GN_4_139440_novel18
LSAT_1_V5_GN_4_139440_novel19
LSAT_1_V5_GN_7_102180_novel01
LSAT_1_V5_GN_1_58000_novel02
LSAT_1_V5_GN_5_96921_novel15
LSAT_1_V5_GN_5_96921_novel16
LSAT_1_V5_GN_5_96921_novel17
LSAT_1_V5_GN_1_99921.MRNA1-
LSAT_1_V5_GN_4_74740_novel01
LSAT_1_V5_GN_9_69861_novel01
LSAT_1_V5_GN_9_69861_novel02
LSAT_1_V5_GN_7_19061_novel06
LSAT_1_V5_GN_7_19061_novel07
LSAT_1_V5_GN_5_146201.MRNA1-
LSAT_1_V5_GN_5_146201_novel01
LSAT_1_V5_GN_2_111580_novel01
LSAT_1_V5_GN_2_111580_novel02
LSAT_1_V5_GN_1_130060_novel04
LSAT_1_V5_GN_9_42581.MRNA1-
LSAT_1_V5_GN_8_11721_novel01
LSAT_1_V5_GN_8_11721_novel02
LSAT_1_V5_GN_3_73060_novel01
LSAT_1_V5_GN_2_45680.MRNA1-
LSAT_1_V5_GN_5_89380_novel01
LSAT_1_V5_GN_9_25241_novel01
LSAT_1_V5_GN_8_128201_novel02
LSAT_1_V5_GN_9_76501_novel01
LSAT_1_V5_GN_4_135980_novel02
LSAT_1_V5_GN_2_52260_novel05
LSAT_1_V5_GN_9_61540_novel03
LSAT_1_V5_GN_4_65261_novel02
LSAT_1_V5_GN_7_77940_novel01
LSAT_1_V5_GN_2_94280_novel01
LSAT_1_V5_GN_2_94280_novel02
LSAT_1_V5_GN_2_94280_novel03
LSAT_1_V5_GN_8_84340_novel02
LSAT_1_V5_GN_6_86061_novel01
LSAT_1_V5_GN_6_86061_novel05
LSAT_1_V5_GN_6_95801.MRNA1-
LSAT_1_V5_GN_5_34221_novel01
LSAT_1_V5_GN_2_49461_novel01
LSAT_1_V5_GN_1_64700_novel01
LSAT_1_V5_GN_1_48540_novel01
LSAT_1_V5_GN_5_153761_novel01
LSAT_1_V5_GN_7_33641_novel01
LSAT_1_V5_GN_5_40480_novel01
LSAT_1_V5_GN_9_125201_novel01
LSAT_1_V5_GN_2_71401_novel01
LSAT_1_V5_GN_8_58141_novel02
LSAT_1_V5_GN_8_134041_novel01
LSAT_1_V5_GN_2_59481_novel01
LSAT_1_V5_GN_8_157280_novel01
LSAT_1_V5_GN_9_57421.MRNA1-
LSAT_1_V5_GN_4_19001_novel01
LSAT_1_V5_GN_4_19001_novel02
LSAT_1_V5_GN_4_19001_novel03
LSAT_1_V5_GN_9_5481_novel01
LSAT_1_V5_GN_4_51921.MRNA1-
LSAT_1_V5_GN_5_169740.MRNA1-
LSAT_1_V5_GN_5_169740_novel01
LSAT_1_V5_GN_6_74000_novel01
LSAT_1_V5_GN_5_123300.MRNA1-
LSAT_1_V5_GN_4_106121_novel05
LSAT_1_V5_GN_3_55381_novel01
LSAT_1_V5_GN_3_55381_novel02
LSAT_1_V5_GN_8_25641_novel01
LSAT_1_V5_GN_7_109061.MRNA1-
LSAT_1_V5_GN_7_109061_novel01
LSAT_1_V5_GN_2_131301_novel01
LSAT_1_V5_GN_2_131301_novel02
LSAT_1_V5_GN_2_120520_novel01
LSAT_1_V5_GN_2_120520_novel02
LSAT_1_V5_GN_2_120520_novel03
LSAT_1_V5_GN_3_11020_novel03
LSAT_1_V5_GN_3_126500.MRNA1-
LSAT_1_V5_GN_3_126500_novel01
LSAT_1_V5_GN_2_76041_novel01
LSAT_1_V5_GN_3_89021.MRNA1-
LSAT_1_V5_GN_4_179580_novel08
LSAT_1_V5_GN_4_179580_novel11
LSAT_1_V5_GN_7_115400.MRNA1-
LSAT_1_V5_GN_7_115400_novel01
LSAT_1_V5_GN_7_115400_novel02
LSAT_1_V5_GN_7_115400_novel03
LSAT_1_V5_GN_4_33340_novel01
LSAT_1_V5_GN_5_172380_novel03
LSAT_1_V5_GN_2_116501.MRNA1-
LSAT_1_V5_GN_2_116501_novel01
LSAT_1_V5_GN_7_11921_novel01
LSAT_1_V5_GN_7_11921_novel03
LSAT_1_V5_GN_3_55560_novel01
LSAT_1_V5_GN_3_4220_novel01
LSAT_1_V5_GN_3_4220_novel02
LSAT_1_V5_GN_5_178161_novel01
LSAT_1_V5_GN_9_113801_novel01
LSAT_1_V5_GN_9_113801_novel04
LSAT_1_V5_GN_9_113801_novel05
LSAT_1_V5_GN_9_113801_novel06
LSAT_1_V5_GN_4_1521.MRNA1-
LSAT_1_V5_GN_4_1521_novel01
LSAT_1_V5_GN_3_68380.MRNA1-
LSAT_1_V5_GN_8_90781_novel01
LSAT_1_V5_GN_6_109401_novel01
LSAT_1_V5_GN_4_164061_novel01
LSAT_1_V5_GN_9_69240_novel01
LSAT_1_V5_GN_8_99800_novel01
LSAT_1_V5_GN_4_90081.MRNA1-
LSAT_1_V5_GN_5_141861_novel02
LSAT_1_V5_GN_5_141861_novel05
LSAT_1_V5_GN_8_140221_novel02
LSAT_1_V5_GN_8_140221_novel04
LSAT_1_V5_GN_2_94100_novel01
LSAT_1_V5_GN_8_66661_novel01
LSAT_1_V5_GN_1_74540_novel01
LSAT_1_V5_GN_1_74540_novel02
LSAT_1_V5_GN_1_74540_novel03
LSAT_1_V5_GN_3_99201_novel01
LSAT_1_V5_GN_2_36360.MRNA1-
LSAT_1_V5_GN_2_36360_novel01
LSAT_1_V5_GN_2_66580_novel01
LSAT_1_V5_GN_7_50060.MRNA1-
LSAT_1_V5_GN_7_50060_novel01
LSAT_1_V5_GN_3_108940_novel01
LSAT_1_V5_GN_3_108940_novel02
LSAT_1_V5_GN_7_104161_novel06
LSAT_1_V5_GN_2_67020_novel06
LSAT_1_V5_GN_1_36001_novel01
LSAT_1_V5_GN_1_36001_novel02
LSAT_1_V5_GN_2_86640_novel02
LSAT_1_V5_GN_2_75300_novel01
LSAT_1_V5_GN_3_21001_novel02
LSAT_1_V5_GN_1_50160_novel01
LSAT_1_V5_GN_1_93440_novel01
LSAT_1_V5_GN_5_22700_novel01
LSAT_1_V5_GN_4_81321_novel01
LSAT_1_V5_GN_4_29961_novel01
LSAT_1_V5_GN_6_20140.MRNA1-
LSAT_1_V5_GN_6_20140_novel01
LSAT_1_V5_GN_6_104321_novel02
LSAT_1_V5_GN_5_129761_novel01
LSAT_1_V5_GN_5_129761_novel02
LSAT_1_V5_GN_0_24721_novel01
LSAT_1_V5_GN_7_87581_novel03
LSAT_1_V5_GN_0_36021_novel02
LSAT_1_V5_GN_3_69661_novel01
LSAT_1_V5_GN_2_119361_novel02
LSAT_1_V5_GN_2_119361_novel03
LSAT_1_V5_GN_3_23340.MRNA1-
LSAT_1_V5_GN_3_23340_novel01
LSAT_1_V5_GN_3_23340_novel02
LSAT_1_V5_GN_3_23340_novel03
LSAT_1_V5_GN_3_23340_novel04
LSAT_1_V5_GN_2_31121_novel01
LSAT_1_V5_GN_5_66981_novel01
LSAT_1_V5_GN_5_66981_novel02
LSAT_1_V5_GN_4_14800_novel01
LSAT_1_V5_GN_4_14800_novel02
LSAT_1_V5_GN_9_121561_novel01
LSAT_1_V5_GN_9_95921_novel01
LSAT_1_V5_GN_9_120661_novel34
LSAT_1_V5_GN_6_10740_novel01
LSAT_1_V5_GN_6_71901.MRNA1-
LSAT_1_V5_GN_5_57360_novel06
LSAT_1_V5_GN_3_129360_novel01
LSAT_1_V5_GN_3_129360_novel02
LSAT_1_V5_GN_6_7540_novel03
LSAT_1_V5_GN_6_7540_novel04
LSAT_1_V5_GN_8_74580_novel02
LSAT_1_V5_GN_2_69001_novel01
LSAT_1_V5_GN_5_1821_novel01
LSAT_1_V5_GN_5_1821_novel26
LSAT_1_V5_GN_2_111261_novel05
LSAT_1_V5_GN_4_43461_novel01
LSAT_1_V5_GN_8_117740_novel01
LSAT_1_V5_GN_8_117740_novel02
LSAT_1_V5_GN_8_117740_novel04
LSAT_1_V5_GN_3_13720_novel01
LSAT_1_V5_GN_2_88340_novel02
LSAT_1_V5_GN_9_32460_novel01
LSAT_1_V5_GN_9_32460_novel02
LSAT_1_V5_GN_7_42641_novel01
LSAT_1_V5_GN_5_150401_novel01
LSAT_1_V5_GN_2_33621_novel03
LSAT_1_V5_GN_4_105600_novel04
LSAT_1_V5_GN_8_8140_novel01
LSAT_1_V5_GN_4_74900_novel05
LSAT_1_V5_GN_2_124500_novel02
LSAT_1_V5_GN_2_124500_novel03
LSAT_1_V5_GN_2_124500_novel04
LSAT_1_V5_GN_2_124500_novel09
LSAT_1_V5_GN_2_124500_novel11
LSAT_1_V5_GN_2_124500_novel14
LSAT_1_V5_GN_2_124500_novel17
LSAT_1_V5_GN_2_14940_novel06
LSAT_1_V5_GN_1_14420.MRNA1-
LSAT_1_V5_GN_6_109140_novel01
LSAT_1_V5_GN_6_109140_novel02
LSAT_1_V5_GN_4_110360_novel01
LSAT_1_V5_GN_4_110360_novel02
LSAT_1_V5_GN_4_110360_novel03
LSAT_1_V5_GN_8_1861_novel05
LSAT_1_V5_GN_7_116201_novel01
LSAT_1_V5_GN_7_116201_novel02
LSAT_1_V5_GN_7_116201_novel03
LSAT_1_V5_GN_7_116201_novel04
LSAT_1_V5_GN_7_98760_novel01
LSAT_1_V5_GN_7_98760_novel02
LSAT_1_V5_GN_6_90740_novel28
LSAT_1_V5_GN_6_90740_novel29
LSAT_1_V5_GN_4_20860_novel04
LSAT_1_V5_GN_4_20860_novel10
LSAT_1_V5_GN_2_112341_novel04
LSAT_1_V5_GN_6_94921_novel01
LSAT_1_V5_GN_6_94921_novel02
LSAT_1_V5_GN_2_86661_novel01
LSAT_1_V5_GN_2_86661_novel02
LSAT_1_V5_GN_2_86661_novel03
LSAT_1_V5_GN_2_86661_novel04
LSAT_1_V5_GN_2_86661_novel05
LSAT_1_V5_GN_2_86661_novel06
LSAT_1_V5_GN_2_86661_novel07
LSAT_1_V5_GN_2_86661_novel08
LSAT_1_V5_GN_2_86661_novel09
LSAT_1_V5_GN_2_86661_novel10
LSAT_1_V5_GN_2_86661_novel11
LSAT_1_V5_GN_2_86661_novel12
LSAT_1_V5_GN_2_86661_novel13
LSAT_1_V5_GN_5_25201_novel02
LSAT_1_V5_GN_3_13660_novel02
LSAT_1_V5_GN_6_66080.MRNA1-
LSAT_1_V5_GN_5_174960_novel01
LSAT_1_V5_GN_8_63180.MRNA1-
LSAT_1_V5_GN_8_63180_novel01
LSAT_1_V5_GN_7_6521_novel01
LSAT_1_V5_GN_5_29201_novel01
LSAT_1_V5_GN_4_179920_novel03
LSAT_1_V5_GN_1_35241_novel01
LSAT_1_V5_GN_3_90660_novel01
LSAT_1_V5_GN_8_56520.MRNA1-
LSAT_1_V5_GN_8_56520_novel01
LSAT_1_V5_GN_8_56520_novel02
LSAT_1_V5_GN_8_92980_novel01
LSAT_1_V5_GN_8_92980_novel02
LSAT_1_V5_GN_8_13820_novel01
LSAT_1_V5_GN_6_40141.MRNA1-
LSAT_1_V5_GN_5_127861_novel03
LSAT_1_V5_GN_9_12420_novel01
LSAT_1_V5_GN_3_51421_novel01
LSAT_1_V5_GN_8_13601_novel02
LSAT_1_V5_GN_5_190860_novel01
LSAT_1_V5_GN_5_190860_novel02
LSAT_1_V5_GN_8_144420_novel01
LSAT_1_V5_GN_8_144420_novel02
LSAT_1_V5_GN_8_144420_novel03
LSAT_1_V5_GN_8_144420_novel04
LSAT_1_V5_GN_8_144420_novel05
LSAT_1_V5_GN_8_144420_novel06
LSAT_1_V5_GN_8_144420_novel07
LSAT_1_V5_GN_8_144420_novel08
LSAT_1_V5_GN_8_144420_novel09
LSAT_1_V5_GN_8_144420_novel10
LSAT_1_V5_GN_8_144420_novel11
LSAT_1_V5_GN_8_144420_novel12
LSAT_1_V5_GN_8_144420_novel13
LSAT_1_V5_GN_8_144420_novel14
LSAT_1_V5_GN_8_144420_novel15
LSAT_1_V5_GN_8_144420_novel16
LSAT_1_V5_GN_8_144420_novel17
LSAT_1_V5_GN_8_144420_novel18
LSAT_1_V5_GN_8_144420_novel19
LSAT_1_V5_GN_8_144420_novel20
LSAT_1_V5_GN_8_144420_novel21
LSAT_1_V5_GN_8_144420_novel22
LSAT_1_V5_GN_8_144420_novel23
LSAT_1_V5_GN_8_144420_novel24
LSAT_1_V5_GN_8_144420_novel25
LSAT_1_V5_GN_8_144420_novel26
LSAT_1_V5_GN_8_144420_novel27
LSAT_1_V5_GN_8_144420_novel28
LSAT_1_V5_GN_8_144420_novel29
LSAT_1_V5_GN_8_144420_novel30
LSAT_1_V5_GN_8_144420_novel31
LSAT_1_V5_GN_8_144420_novel32
LSAT_1_V5_GN_8_144420_novel33
LSAT_1_V5_GN_8_144420_novel34
LSAT_1_V5_GN_8_144420_novel35
LSAT_1_V5_GN_8_144420_novel36
LSAT_1_V5_GN_8_144420_novel37
LSAT_1_V5_GN_8_144420_novel38
LSAT_1_V5_GN_8_144420_novel39
LSAT_1_V5_GN_8_144420_novel40
LSAT_1_V5_GN_8_144420_novel41
LSAT_1_V5_GN_8_144420_novel42
LSAT_1_V5_GN_8_144420_novel43
LSAT_1_V5_GN_1_54301.MRNA1-
LSAT_1_V5_GN_1_54301_novel01
LSAT_1_V5_GN_1_54301_novel02
LSAT_1_V5_GN_1_54301_novel03
LSAT_1_V5_GN_7_1141_novel18
LSAT_1_V5_GN_7_1141_novel35
LSAT_1_V5_GN_7_1141_novel54
LSAT_1_V5_GN_7_1141_novel55
LSAT_1_V5_GN_6_23860_novel01
LSAT_1_V5_GN_5_46341_novel01
LSAT_1_V5_GN_6_31340_novel04
LSAT_1_V5_GN_1_39580_novel02
LSAT_1_V5_GN_1_39580_novel03
LSAT_1_V5_GN_4_2180_novel01
LSAT_1_V5_GN_4_63801_novel01
LSAT_1_V5_GN_4_63801_novel02
LSAT_1_V5_GN_8_48640_novel02
LSAT_1_V5_GN_8_53860_novel02
LSAT_1_V5_GN_4_53101_novel02
LSAT_1_V5_GN_3_120800.MRNA1-
LSAT_1_V5_GN_3_81141_novel01
LSAT_1_V5_GN_3_81141_novel03
LSAT_1_V5_GN_4_48100_novel02
LSAT_1_V5_GN_4_48100_novel03
LSAT_1_V5_GN_4_48100_novel04
LSAT_1_V5_GN_9_11040.MRNA1-
LSAT_1_V5_GN_5_172301_novel01
LSAT_1_V5_GN_8_140181_novel03
LSAT_1_V5_GN_3_28060_novel01
LSAT_1_V5_GN_8_23120_novel02
LSAT_1_V5_GN_8_62640_novel01
LSAT_1_V5_GN_8_62640_novel02
LSAT_1_V5_GN_9_28860_novel06
LSAT_1_V5_GN_9_28860_novel07
LSAT_1_V5_GN_3_106761_novel02
LSAT_1_V5_GN_5_173301_novel03
LSAT_1_V5_GN_3_32040_novel04
LSAT_1_V5_GN_3_32040_novel07
LSAT_1_V5_GN_2_98280_novel01
LSAT_1_V5_GN_2_98280_novel02
LSAT_1_V5_GN_7_19840.MRNA1-
LSAT_1_V5_GN_1_75121_novel01
LSAT_1_V5_GN_4_94161.MRNA1-
LSAT_1_V5_GN_8_133141_novel02
LSAT_1_V5_GN_8_133141_novel03
LSAT_1_V5_GN_5_58981.MRNA1-
LSAT_1_V5_GN_5_102941_novel01
LSAT_1_V5_GN_5_261_novel04
LSAT_1_V5_GN_6_87560.MRNA1-
LSAT_1_V5_GN_6_87560_novel01
LSAT_1_V5_GN_5_136800.MRNA1-
LSAT_1_V5_GN_5_136800_novel01
LSAT_1_V5_GN_6_68221_novel01
LSAT_1_V5_GN_6_68221_novel02
LSAT_1_V5_GN_6_46140_novel01
LSAT_1_V5_GN_2_65360_novel01
LSAT_1_V5_GN_2_65360_novel02
LSAT_1_V5_GN_2_1441.MRNA1-
LSAT_1_V5_GN_2_1441_novel01
LSAT_1_V5_GN_7_114661_novel01
LSAT_1_V5_GN_3_49880_novel03
LSAT_1_V5_GN_1_29520_novel03
LSAT_1_V5_GN_3_20400_novel01
LSAT_1_V5_GN_4_164080_novel08
LSAT_1_V5_GN_5_145821_novel01
LSAT_1_V5_GN_7_93820_novel01
LSAT_1_V5_GN_2_122560_novel01
LSAT_1_V5_GN_1_105220_novel03
LSAT_1_V5_GN_3_32401_novel01
LSAT_1_V5_GN_9_108760_novel01
LSAT_1_V5_GN_9_5121_novel05
LSAT_1_V5_GN_9_10141_novel02
LSAT_1_V5_GN_7_19521.MRNA1-
LSAT_1_V5_GN_7_19521_novel01
LSAT_1_V5_GN_7_19521_novel02
LSAT_1_V5_GN_3_84840_novel02
LSAT_1_V5_GN_8_144841_novel01
LSAT_1_V5_GN_1_77001_novel01
LSAT_1_V5_GN_3_14180_novel01
LSAT_1_V5_GN_4_162960_novel01
LSAT_1_V5_GN_4_5421_novel03
LSAT_1_V5_GN_4_5421_novel04
LSAT_1_V5_GN_2_67140_novel01
LSAT_1_V5_GN_2_67140_novel03
LSAT_1_V5_GN_2_67140_novel04
LSAT_1_V5_GN_9_83361_novel01
LSAT_1_V5_GN_9_83361_novel02
LSAT_1_V5_GN_9_83361_novel03
LSAT_1_V5_GN_9_83361_novel04
LSAT_1_V5_GN_9_83361_novel05
LSAT_1_V5_GN_9_83361_novel06
LSAT_1_V5_GN_9_83361_novel07
LSAT_1_V5_GN_9_83361_novel08
LSAT_1_V5_GN_9_83361_novel09
LSAT_1_V5_GN_9_83361_novel10
LSAT_1_V5_GN_9_83361_novel11
LSAT_1_V5_GN_9_83361_novel12
LSAT_1_V5_GN_9_83361_novel13
LSAT_1_V5_GN_9_83361_novel14
LSAT_1_V5_GN_9_83361_novel16
LSAT_1_V5_GN_9_120581_novel02
LSAT_1_V5_GN_4_77861_novel06
LSAT_1_V5_GN_4_77861_novel07
LSAT_1_V5_GN_4_77861_novel08
LSAT_1_V5_GN_4_77861_novel09
LSAT_1_V5_GN_1_40301_novel01
LSAT_1_V5_GN_1_118321_novel03
LSAT_1_V5_GN_6_100640_novel08
LSAT_1_V5_GN_6_100640_novel09
LSAT_1_V5_GN_6_100640_novel30
LSAT_1_V5_GN_7_38100_novel01
LSAT_1_V5_GN_8_101181_novel01
LSAT_1_V5_GN_8_101181_novel02
LSAT_1_V5_GN_5_186740_novel01
LSAT_1_V5_GN_5_186740_novel03
LSAT_1_V5_GN_4_8160_novel02
LSAT_1_V5_GN_2_69421_novel01
LSAT_1_V5_GN_2_69421_novel03
LSAT_1_V5_GN_8_25300_novel02
LSAT_1_V5_GN_8_25300_novel03
LSAT_1_V5_GN_2_121900.MRNA1-
LSAT_1_V5_GN_2_121900_novel01
LSAT_1_V5_GN_2_121900_novel02
LSAT_1_V5_GN_2_121900_novel03
LSAT_1_V5_GN_2_121900_novel04
LSAT_1_V5_GN_2_126721_novel01
LSAT_1_V5_GN_5_30141_novel01
LSAT_1_V5_GN_7_115621_novel04
LSAT_1_V5_GN_7_115621_novel05
LSAT_1_V5_GN_7_115621_novel06
LSAT_1_V5_GN_7_115621_novel07
LSAT_1_V5_GN_1_115501_novel01
LSAT_1_V5_GN_5_128041_novel02
LSAT_1_V5_GN_5_128041_novel03
LSAT_1_V5_GN_2_24101_novel01
LSAT_1_V5_GN_2_24101_novel03
LSAT_1_V5_GN_8_68180_novel06
LSAT_1_V5_GN_8_68180_novel07
LSAT_1_V5_GN_8_68180_novel08
LSAT_1_V5_GN_8_68180_novel09
LSAT_1_V5_GN_8_68180_novel10
LSAT_1_V5_GN_8_68180_novel11
LSAT_1_V5_GN_8_68180_novel12
LSAT_1_V5_GN_8_68180_novel13
LSAT_1_V5_GN_5_13621_novel02
LSAT_1_V5_GN_9_39720_novel01
LSAT_1_V5_GN_5_128721_novel02
LSAT_1_V5_GN_5_128721_novel04
LSAT_1_V5_GN_1_92920_novel01
LSAT_1_V5_GN_1_92920_novel02
LSAT_1_V5_GN_6_58740_novel01
LSAT_1_V5_GN_1_55180_novel01
LSAT_1_V5_GN_1_55180_novel02
LSAT_1_V5_GN_9_6360_novel01
LSAT_1_V5_GN_9_6360_novel02
LSAT_1_V5_GN_5_182181_novel03
LSAT_1_V5_GN_5_182181_novel04
LSAT_1_V5_GN_8_48581_novel05
LSAT_1_V5_GN_9_116700.MRNA1-
LSAT_1_V5_GN_1_37241_novel01
LSAT_1_V5_GN_1_37241_novel02
LSAT_1_V5_GN_6_37621_novel01
LSAT_1_V5_GN_6_37621_novel02
LSAT_1_V5_GN_8_131900.MRNA1-
LSAT_1_V5_GN_8_131900_novel01
LSAT_1_V5_GN_2_90560.MRNA1-
LSAT_1_V5_GN_5_162720_novel01
LSAT_1_V5_GN_6_110341_novel01
LSAT_1_V5_GN_3_4560_novel02
LSAT_1_V5_GN_3_4560_novel05
LSAT_1_V5_GN_5_184300.MRNA1-
LSAT_1_V5_GN_5_119340_novel06
LSAT_1_V5_GN_7_38741.MRNA1-
LSAT_1_V5_GN_7_38741_novel01
LSAT_1_V5_GN_8_59160_novel02
LSAT_1_V5_GN_9_117041_novel01
LSAT_1_V5_GN_7_8361.MRNA1-
LSAT_1_V5_GN_2_11200_novel12
LSAT_1_V5_GN_2_11200_novel13
LSAT_1_V5_GN_5_10860_novel01
LSAT_1_V5_GN_9_9921_novel01
LSAT_1_V5_GN_9_9921_novel02
LSAT_1_V5_GN_9_9921_novel03
LSAT_1_V5_GN_9_68761_novel03
LSAT_1_V5_GN_8_14240_novel02
LSAT_1_V5_GN_8_14240_novel03
LSAT_1_V5_GN_8_64821.MRNA1-
LSAT_1_V5_GN_4_26421_novel02
LSAT_1_V5_GN_7_61241_novel01
LSAT_1_V5_GN_9_100280_novel02
LSAT_1_V5_GN_9_100280_novel04
LSAT_1_V5_GN_3_33000.MRNA1-
LSAT_1_V5_GN_3_33000_novel01
LSAT_1_V5_GN_5_102760_novel03
LSAT_1_V5_GN_8_26360_novel01
LSAT_1_V5_GN_5_145440_novel01
LSAT_1_V5_GN_8_96680_novel02
LSAT_1_V5_GN_8_96680_novel07
LSAT_1_V5_GN_2_13421_novel02
LSAT_1_V5_GN_2_13421_novel03
LSAT_1_V5_GN_2_13421_novel04
LSAT_1_V5_GN_8_79241_novel02
LSAT_1_V5_GN_9_95320_novel01
LSAT_1_V5_GN_9_95240_novel01
LSAT_1_V5_GN_4_59260_novel02
LSAT_1_V5_GN_4_59260_novel06
LSAT_1_V5_GN_1_104720_novel01
LSAT_1_V5_GN_6_22640_novel01
LSAT_1_V5_GN_6_22640_novel02
LSAT_1_V5_GN_3_49220_novel01
LSAT_1_V5_GN_9_88440_novel02
LSAT_1_V5_GN_5_189301_novel01
LSAT_1_V5_GN_5_189301_novel02
LSAT_1_V5_GN_4_35160_novel02
LSAT_1_V5_GN_4_35160_novel03
LSAT_1_V5_GN_3_78660.MRNA1-
LSAT_1_V5_GN_3_78660_novel01
LSAT_1_V5_GN_3_25480_novel01
LSAT_1_V5_GN_3_25480_novel04
LSAT_1_V5_GN_1_24761.MRNA1-
LSAT_1_V5_GN_1_24761_novel01
LSAT_1_V5_GN_6_11121.MRNA1-
LSAT_1_V5_GN_6_11121_novel01
LSAT_1_V5_GN_6_11121_novel02
LSAT_1_V5_GN_3_35220_novel01
LSAT_1_V5_GN_3_35220_novel02
LSAT_1_V5_GN_3_35220_novel03
LSAT_1_V5_GN_3_35220_novel04
LSAT_1_V5_GN_8_157640_novel02
LSAT_1_V5_GN_8_9321_novel03
LSAT_1_V5_GN_6_87241_novel01
LSAT_1_V5_GN_2_4041_novel01
LSAT_1_V5_GN_2_4041_novel02
LSAT_1_V5_GN_8_64521_novel01
LSAT_1_V5_GN_8_64521_novel02
LSAT_1_V5_GN_3_95181_novel01
LSAT_1_V5_GN_3_95181_novel03
LSAT_1_V5_GN_3_107840_novel03
LSAT_1_V5_GN_4_181301_novel01
LSAT_1_V5_GN_4_181301_novel02
LSAT_1_V5_GN_3_63340_novel05
LSAT_1_V5_GN_3_63340_novel06
LSAT_1_V5_GN_3_29821_novel01
LSAT_1_V5_GN_3_29821_novel02
LSAT_1_V5_GN_7_36280_novel01
LSAT_1_V5_GN_2_12620_novel02
LSAT_1_V5_GN_5_145561_novel01
LSAT_1_V5_GN_4_66660_novel02
LSAT_1_V5_GN_5_97461_novel01
LSAT_1_V5_GN_5_97461_novel02
LSAT_1_V5_GN_9_96420.MRNA1-
LSAT_1_V5_GN_3_102101_novel02
LSAT_1_V5_GN_8_28501_novel01
LSAT_1_V5_GN_5_132580_novel02
LSAT_1_V5_GN_8_34141_novel01
LSAT_1_V5_GN_8_34141_novel02
LSAT_1_V5_GN_1_66080_novel04
LSAT_1_V5_GN_8_125840.MRNA1-
LSAT_1_V5_GN_4_105781_novel01
LSAT_1_V5_GN_4_105781_novel02
LSAT_1_V5_GN_8_77921_novel01
LSAT_1_V5_GN_2_15521_novel01
LSAT_1_V5_GN_2_83541_novel01
LSAT_1_V5_GN_2_83541_novel02
LSAT_1_V5_GN_2_83541_novel03
LSAT_1_V5_GN_1_97501.MRNA1-
LSAT_1_V5_GN_7_1281_novel01
LSAT_1_V5_GN_2_98240_novel01
LSAT_1_V5_GN_2_98240_novel02
LSAT_1_V5_GN_1_80940_novel01
LSAT_1_V5_GN_4_53840_novel01
LSAT_1_V5_GN_3_68661.MRNA1-
LSAT_1_V5_GN_5_41281_novel01
LSAT_1_V5_GN_8_149261_novel03
LSAT_1_V5_GN_6_21681.MRNA1-
LSAT_1_V5_GN_6_21681_novel01
LSAT_1_V5_GN_1_52240_novel01
LSAT_1_V5_GN_4_73401_novel01
LSAT_1_V5_GN_4_73401_novel02
LSAT_1_V5_GN_8_14841_novel01
LSAT_1_V5_GN_5_69040.MRNA1-
LSAT_1_V5_GN_9_17281_novel02
LSAT_1_V5_GN_3_23200_novel02
LSAT_1_V5_GN_3_23200_novel03
LSAT_1_V5_GN_2_19161_novel01
LSAT_1_V5_GN_7_53840_novel04
LSAT_1_V5_GN_9_113901_novel02
LSAT_1_V5_GN_9_11741_novel03
LSAT_1_V5_GN_4_41000.MRNA1-
LSAT_1_V5_GN_3_88960_novel01
LSAT_1_V5_GN_6_75661_novel01
LSAT_1_V5_GN_6_11741_novel03
LSAT_1_V5_GN_6_11741_novel04
LSAT_1_V5_GN_3_12921_novel01
LSAT_1_V5_GN_5_35960_novel01
LSAT_1_V5_GN_5_35960_novel02
LSAT_1_V5_GN_7_18561_novel01
LSAT_1_V5_GN_3_68900_novel01
LSAT_1_V5_GN_7_109080_novel01
LSAT_1_V5_GN_1_26821_novel02
LSAT_1_V5_GN_4_133401_novel02
LSAT_1_V5_GN_5_5400_novel04
LSAT_1_V5_GN_5_5400_novel05
LSAT_1_V5_GN_4_64780_novel01
LSAT_1_V5_GN_3_109941_novel03
LSAT_1_V5_GN_8_52820_novel03
LSAT_1_V5_GN_9_11221_novel02
LSAT_1_V5_GN_9_11221_novel03
LSAT_1_V5_GN_2_80220_novel01
LSAT_1_V5_GN_5_65240_novel01
LSAT_1_V5_GN_1_37120_novel01
LSAT_1_V5_GN_8_39020_novel03
LSAT_1_V5_GN_7_2540_novel01
LSAT_1_V5_GN_7_2540_novel02
LSAT_1_V5_GN_7_97741_novel01
LSAT_1_V5_GN_5_36480.MRNA1-
LSAT_1_V5_GN_5_36480_novel01
LSAT_1_V5_GN_5_36480_novel02
LSAT_1_V5_GN_5_36480_novel03
LSAT_1_V5_GN_5_36480_novel04
LSAT_1_V5_GN_5_36480_novel05
LSAT_1_V5_GN_5_36480_novel06
LSAT_1_V5_GN_5_36480_novel07
LSAT_1_V5_GN_1_2001_novel14
LSAT_1_V5_GN_7_37400_novel02
LSAT_1_V5_GN_7_37400_novel03
LSAT_1_V5_GN_7_24081_novel01
LSAT_1_V5_GN_9_8641_novel04
LSAT_1_V5_GN_6_47480_novel01
LSAT_1_V5_GN_8_162521_novel28
LSAT_1_V5_GN_2_116160_novel01
LSAT_1_V5_GN_1_109441_novel01
LSAT_1_V5_GN_1_109441_novel04
LSAT_1_V5_GN_7_15841_novel01
LSAT_1_V5_GN_5_135361_novel12
LSAT_1_V5_GN_4_91821_novel01
LSAT_1_V5_GN_8_151760_novel09
LSAT_1_V5_GN_8_151760_novel11
LSAT_1_V5_GN_4_37741_novel04
LSAT_1_V5_GN_4_73301_novel01
LSAT_1_V5_GN_4_26121_novel01
LSAT_1_V5_GN_4_26121_novel02
LSAT_1_V5_GN_8_52220.MRNA1-
LSAT_1_V5_GN_9_72100_novel01
LSAT_1_V5_GN_8_7301.MRNA1-
LSAT_1_V5_GN_3_32241_novel01
LSAT_1_V5_GN_3_32241_novel03
LSAT_1_V5_GN_1_67340_novel02
LSAT_1_V5_GN_1_67340_novel03
LSAT_1_V5_GN_7_67880.MRNA1-
LSAT_1_V5_GN_7_67880_novel01
LSAT_1_V5_GN_7_67880_novel02
LSAT_1_V5_GN_6_49741_novel01
LSAT_1_V5_GN_6_115500_novel02
LSAT_1_V5_GN_4_96480_novel01
LSAT_1_V5_GN_4_96480_novel02
LSAT_1_V5_GN_3_56640_novel01
LSAT_1_V5_GN_7_48481_novel01
LSAT_1_V5_GN_9_118660_novel01
LSAT_1_V5_GN_9_27580.MRNA1-
LSAT_1_V5_GN_9_27580_novel01
LSAT_1_V5_GN_5_89720_novel01
LSAT_1_V5_GN_0_7200_novel01
LSAT_1_V5_GN_0_7200_novel02
LSAT_1_V5_GN_0_7200_novel03
LSAT_1_V5_GN_8_540_novel01
LSAT_1_V5_GN_7_106661_novel02
LSAT_1_V5_GN_3_22381_novel01
LSAT_1_V5_GN_8_80701_novel01
LSAT_1_V5_GN_8_80701_novel02
LSAT_1_V5_GN_4_133761_novel03
LSAT_1_V5_GN_4_133761_novel04
LSAT_1_V5_GN_9_111181_novel02
LSAT_1_V5_GN_7_17541_novel01
LSAT_1_V5_GN_9_47660_novel02
LSAT_1_V5_GN_9_103961.MRNA1-
LSAT_1_V5_GN_5_79461.MRNA1-
LSAT_1_V5_GN_5_79461_novel01
LSAT_1_V5_GN_5_79461_novel02
LSAT_1_V5_GN_8_40821_novel05
LSAT_1_V5_GN_3_35861_novel03
LSAT_1_V5_GN_3_35861_novel04
LSAT_1_V5_GN_4_157220_novel01
LSAT_1_V5_GN_0_7521_novel02
LSAT_1_V5_GN_7_107961_novel01
LSAT_1_V5_GN_2_113061_novel06
LSAT_1_V5_GN_2_113061_novel07
LSAT_1_V5_GN_2_113061_novel08
LSAT_1_V5_GN_2_113061_novel09
LSAT_1_V5_GN_2_113061_novel10
LSAT_1_V5_GN_2_113061_novel11
LSAT_1_V5_GN_1_104861_novel01
LSAT_1_V5_GN_1_104861_novel02
LSAT_1_V5_GN_6_52060_novel01
LSAT_1_V5_GN_4_48480_novel03
LSAT_1_V5_GN_4_48480_novel04
LSAT_1_V5_GN_4_48480_novel05
LSAT_1_V5_GN_9_58300_novel02
LSAT_1_V5_GN_9_58300_novel03
LSAT_1_V5_GN_1_13101_novel02
LSAT_1_V5_GN_6_67781_novel02
LSAT_1_V5_GN_6_68740_novel04
LSAT_1_V5_GN_6_68740_novel07
LSAT_1_V5_GN_6_15600_novel03
LSAT_1_V5_GN_2_93120_novel02
LSAT_1_V5_GN_2_93120_novel04
LSAT_1_V5_GN_2_93120_novel05
LSAT_1_V5_GN_4_101400_novel01
LSAT_1_V5_GN_2_27301_novel01
LSAT_1_V5_GN_9_17400_novel04
LSAT_1_V5_GN_6_33801.MRNA1-
LSAT_1_V5_GN_6_33801_novel04
LSAT_1_V5_GN_6_33801_novel05
LSAT_1_V5_GN_6_33801_novel06
LSAT_1_V5_GN_6_33801_novel08
LSAT_1_V5_GN_6_33801_novel10
LSAT_1_V5_GN_6_33801_novel17
LSAT_1_V5_GN_6_33801_novel18
LSAT_1_V5_GN_6_33801_novel19
LSAT_1_V5_GN_6_33801_novel20
LSAT_1_V5_GN_6_33801_novel21
LSAT_1_V5_GN_6_33801_novel22
LSAT_1_V5_GN_6_33801_novel23
LSAT_1_V5_GN_6_33801_novel24
LSAT_1_V5_GN_6_33801_novel25
LSAT_1_V5_GN_6_33801_novel26
LSAT_1_V5_GN_6_33801_novel27
LSAT_1_V5_GN_6_33801_novel28
LSAT_1_V5_GN_6_33801_novel29
LSAT_1_V5_GN_6_33801_novel30
LSAT_1_V5_GN_6_33801_novel31
LSAT_1_V5_GN_6_33801_novel32
LSAT_1_V5_GN_6_33801_novel33
LSAT_1_V5_GN_8_54481_novel10
LSAT_1_V5_GN_2_88681.MRNA1-
LSAT_1_V5_GN_2_88681_novel01
LSAT_1_V5_GN_2_70201_novel01
LSAT_1_V5_GN_1_56341_novel01
LSAT_1_V5_GN_7_72860_novel01
LSAT_1_V5_GN_5_119861_novel01
LSAT_1_V5_GN_5_180080_novel02
LSAT_1_V5_GN_5_180080_novel03
LSAT_1_V5_GN_5_180080_novel04
LSAT_1_V5_GN_5_180080_novel05
LSAT_1_V5_GN_5_180080_novel06
LSAT_1_V5_GN_2_81541_novel02
LSAT_1_V5_GN_1_6680_novel10
LSAT_1_V5_GN_1_6680_novel11
LSAT_1_V5_GN_1_6680_novel15
LSAT_1_V5_GN_2_21401_novel01
LSAT_1_V5_GN_2_21401_novel02
LSAT_1_V5_GN_2_21401_novel09
LSAT_1_V5_GN_6_94380_novel05
LSAT_1_V5_GN_6_94380_novel06
LSAT_1_V5_GN_7_3921_novel03
LSAT_1_V5_GN_7_3921_novel04
LSAT_1_V5_GN_9_87041_novel01
LSAT_1_V5_GN_4_51560_novel01
LSAT_1_V5_GN_5_154501_novel04
LSAT_1_V5_GN_5_154501_novel05
LSAT_1_V5_GN_5_154501_novel06
LSAT_1_V5_GN_6_87641_novel04
LSAT_1_V5_GN_2_35900_novel01
LSAT_1_V5_GN_2_35900_novel02
LSAT_1_V5_GN_5_132520_novel02
LSAT_1_V5_GN_3_140720_novel04
LSAT_1_V5_GN_3_140720_novel05
LSAT_1_V5_GN_3_140720_novel07
LSAT_1_V5_GN_3_140720_novel08
LSAT_1_V5_GN_5_176540_novel01
LSAT_1_V5_GN_8_135941.MRNA1-
LSAT_1_V5_GN_3_22001_novel01
LSAT_1_V5_GN_3_22001_novel03
LSAT_1_V5_GN_6_9141_novel01
LSAT_1_V5_GN_6_9141_novel02
LSAT_1_V5_GN_2_52660_novel02
LSAT_1_V5_GN_6_100660_novel04
LSAT_1_V5_GN_5_115221_novel02
LSAT_1_V5_GN_5_115221_novel03
LSAT_1_V5_GN_5_45400_novel01
LSAT_1_V5_GN_5_30040_novel01
LSAT_1_V5_GN_9_88661_novel01
LSAT_1_V5_GN_9_88661_novel02
LSAT_1_V5_GN_9_88661_novel03
LSAT_1_V5_GN_9_88661_novel04
LSAT_1_V5_GN_9_88661_novel05
LSAT_1_V5_GN_9_88661_novel06
LSAT_1_V5_GN_3_117501_novel07
LSAT_1_V5_GN_7_34361_novel03
LSAT_1_V5_GN_2_135020.MRNA1-
LSAT_1_V5_GN_2_135020_novel01
LSAT_1_V5_GN_1_112501_novel07
LSAT_1_V5_GN_8_17780_novel01
LSAT_1_V5_GN_7_102501.MRNA1-
LSAT_1_V5_GN_7_102501_novel01
LSAT_1_V5_GN_1_20181_novel01
LSAT_1_V5_GN_6_7660_novel01
LSAT_1_V5_GN_6_7660_novel02
LSAT_1_V5_GN_6_7660_novel03
LSAT_1_V5_GN_6_7660_novel04
LSAT_1_V5_GN_6_7660_novel05
LSAT_1_V5_GN_6_7660_novel06
LSAT_1_V5_GN_6_90321_novel01
LSAT_1_V5_GN_6_90321_novel02
LSAT_1_V5_GN_6_90321_novel04
LSAT_1_V5_GN_5_32500_novel01
LSAT_1_V5_GN_7_53320_novel01
LSAT_1_V5_GN_8_4000_novel01
LSAT_1_V5_GN_4_90541.MRNA1-
LSAT_1_V5_GN_4_63720_novel03
LSAT_1_V5_GN_8_41680_novel01
LSAT_1_V5_GN_8_41680_novel02
LSAT_1_V5_GN_8_41680_novel05
LSAT_1_V5_GN_8_125920_novel01
LSAT_1_V5_GN_8_125920_novel05
LSAT_1_V5_GN_4_65101_novel05
LSAT_1_V5_GN_4_65101_novel08
LSAT_1_V5_GN_4_65101_novel09
LSAT_1_V5_GN_4_65101_novel10
LSAT_1_V5_GN_4_65101_novel11
LSAT_1_V5_GN_9_103641_novel01
LSAT_1_V5_GN_9_103641_novel03
LSAT_1_V5_GN_8_30681_novel02
LSAT_1_V5_GN_8_71901_novel02
LSAT_1_V5_GN_6_25301.MRNA1-
LSAT_1_V5_GN_4_184221_novel02
LSAT_1_V5_GN_7_58260.MRNA1-
LSAT_1_V5_GN_5_126560_novel01
LSAT_1_V5_GN_5_126560_novel03
LSAT_1_V5_GN_5_126560_novel04
LSAT_1_V5_GN_5_126560_novel05
LSAT_1_V5_GN_8_98261_novel01
LSAT_1_V5_GN_8_98261_novel02
LSAT_1_V5_GN_8_98261_novel03
LSAT_1_V5_GN_8_98261_novel04
LSAT_1_V5_GN_8_98261_novel05
LSAT_1_V5_GN_9_93360_novel04
LSAT_1_V5_GN_9_93360_novel06
LSAT_1_V5_GN_2_128000_novel01
LSAT_1_V5_GN_4_103480_novel03
LSAT_1_V5_GN_8_83880_novel01
LSAT_1_V5_GN_8_83880_novel02
LSAT_1_V5_GN_3_116100.MRNA1-
LSAT_1_V5_GN_3_116100_novel01
LSAT_1_V5_GN_5_95321_novel03
LSAT_1_V5_GN_5_129541_novel01
LSAT_1_V5_GN_6_28640_novel01
LSAT_1_V5_GN_6_28640_novel22
LSAT_1_V5_GN_6_28640_novel50
LSAT_1_V5_GN_6_28640_novel68
LSAT_1_V5_GN_6_28640_novel93
LSAT_1_V5_GN_6_28640_novel105
LSAT_1_V5_GN_5_77580_novel02
LSAT_1_V5_GN_8_98601.MRNA1-
LSAT_1_V5_GN_8_98601_novel01
LSAT_1_V5_GN_8_98601_novel02
LSAT_1_V5_GN_8_98601_novel03
LSAT_1_V5_GN_8_98601_novel04
LSAT_1_V5_GN_4_12180_novel02
LSAT_1_V5_GN_7_95961_novel01
LSAT_1_V5_GN_9_20480_novel01
LSAT_1_V5_GN_8_19240_novel04
LSAT_1_V5_GN_8_19240_novel05
LSAT_1_V5_GN_8_19240_novel08
LSAT_1_V5_GN_4_64520_novel02
LSAT_1_V5_GN_3_43920_novel01
LSAT_1_V5_GN_1_19601.MRNA1-
LSAT_1_V5_GN_4_109401_novel02
LSAT_1_V5_GN_3_59620_novel05
LSAT_1_V5_GN_1_36320_novel01
LSAT_1_V5_GN_1_36320_novel02
LSAT_1_V5_GN_1_36320_novel03
LSAT_1_V5_GN_8_261_novel33
LSAT_1_V5_GN_1_54740.MRNA1-
LSAT_1_V5_GN_2_45721_novel01
LSAT_1_V5_GN_9_64940_novel02
LSAT_1_V5_GN_9_64940_novel03
LSAT_1_V5_GN_9_64940_novel07
LSAT_1_V5_GN_1_108381_novel03
LSAT_1_V5_GN_1_108381_novel06
LSAT_1_V5_GN_8_132621_novel01
LSAT_1_V5_GN_2_70541_novel01
LSAT_1_V5_GN_8_134801_novel01
LSAT_1_V5_GN_1_127401_novel01
LSAT_1_V5_GN_1_127401_novel04
LSAT_1_V5_GN_1_127401_novel05
LSAT_1_V5_GN_4_180301_novel01
LSAT_1_V5_GN_4_13640_novel01
LSAT_1_V5_GN_1_61521_novel01
LSAT_1_V5_GN_1_41580_novel01
LSAT_1_V5_GN_5_127561.MRNA1-
LSAT_1_V5_GN_6_51960_novel02
LSAT_1_V5_GN_7_1480_novel09
LSAT_1_V5_GN_7_1480_novel10
LSAT_1_V5_GN_7_1480_novel11
LSAT_1_V5_GN_1_48821_novel01
LSAT_1_V5_GN_2_15981_novel02
LSAT_1_V5_GN_2_15981_novel05
LSAT_1_V5_GN_8_13041_novel13
LSAT_1_V5_GN_6_41860_novel01
LSAT_1_V5_GN_6_41860_novel02
LSAT_1_V5_GN_6_41860_novel03
LSAT_1_V5_GN_8_72200_novel01
LSAT_1_V5_GN_8_78801_novel01
LSAT_1_V5_GN_1_34201_novel01
LSAT_1_V5_GN_1_34201_novel02
LSAT_1_V5_GN_1_34201_novel03
LSAT_1_V5_GN_1_34201_novel04
LSAT_1_V5_GN_1_34201_novel05
LSAT_1_V5_GN_4_92841_novel01
LSAT_1_V5_GN_3_21060_novel01
LSAT_1_V5_GN_3_21060_novel02
LSAT_1_V5_GN_4_39820.MRNA1-
LSAT_1_V5_GN_4_39820_novel01
LSAT_1_V5_GN_4_39820_novel02
LSAT_1_V5_GN_4_39820_novel03
LSAT_1_V5_GN_4_39820_novel04
LSAT_1_V5_GN_4_3340_novel01
LSAT_1_V5_GN_4_3340_novel02
LSAT_1_V5_GN_1_97861_novel03
LSAT_1_V5_GN_4_181460_novel01
LSAT_1_V5_GN_9_67581_novel01
LSAT_1_V5_GN_8_139620_novel01
LSAT_1_V5_GN_5_41060.MRNA1-
LSAT_1_V5_GN_5_41060_novel01
LSAT_1_V5_GN_8_63740.MRNA1-
LSAT_1_V5_GN_8_63740_novel01
LSAT_1_V5_GN_3_59780_novel01
LSAT_1_V5_GN_6_67340_novel11
LSAT_1_V5_GN_6_67340_novel12
LSAT_1_V5_GN_3_34281_novel01
LSAT_1_V5_GN_7_35840_novel01
LSAT_1_V5_GN_7_35840_novel02
LSAT_1_V5_GN_7_35840_novel04
LSAT_1_V5_GN_1_42421_novel02
LSAT_1_V5_GN_4_185521_novel02
LSAT_1_V5_GN_3_49401_novel01
LSAT_1_V5_GN_5_108460_novel01
LSAT_1_V5_GN_5_108460_novel05
LSAT_1_V5_GN_9_37580_novel01
LSAT_1_V5_GN_4_181601.MRNA1-
LSAT_1_V5_GN_4_181601_novel01
LSAT_1_V5_GN_1_56061_novel02
LSAT_1_V5_GN_8_14021_novel01
LSAT_1_V5_GN_6_19180_novel01
LSAT_1_V5_GN_7_86320_novel01
LSAT_1_V5_GN_4_173201_novel02
LSAT_1_V5_GN_3_59100.MRNA1-
LSAT_1_V5_GN_3_59100_novel01
LSAT_1_V5_GN_3_59100_novel02
LSAT_1_V5_GN_2_54221_novel01
LSAT_1_V5_GN_2_54221_novel02
LSAT_1_V5_GN_8_87701_novel02
LSAT_1_V5_GN_1_4261_novel03
LSAT_1_V5_GN_1_4261_novel04
LSAT_1_V5_GN_9_27720.MRNA1-
LSAT_1_V5_GN_6_65541_novel02
LSAT_1_V5_GN_1_91801_novel01
LSAT_1_V5_GN_4_120721_novel01
LSAT_1_V5_GN_9_41940_novel08
LSAT_1_V5_GN_9_41940_novel09
LSAT_1_V5_GN_1_11080_novel06
LSAT_1_V5_GN_8_124520_novel01
LSAT_1_V5_GN_1_30840.MRNA1-
LSAT_1_V5_GN_1_30840_novel01
LSAT_1_V5_GN_9_27821_novel04
LSAT_1_V5_GN_9_27821_novel05
LSAT_1_V5_GN_4_162261_novel01
LSAT_1_V5_GN_5_82020_novel01
LSAT_1_V5_GN_5_82020_novel02
LSAT_1_V5_GN_3_43961_novel03
LSAT_1_V5_GN_3_43961_novel04
LSAT_1_V5_GN_3_121041_novel01
LSAT_1_V5_GN_4_160020_novel01
LSAT_1_V5_GN_5_163580_novel02
LSAT_1_V5_GN_5_163580_novel04
LSAT_1_V5_GN_1_63501_novel01
LSAT_1_V5_GN_0_7801_novel03
LSAT_1_V5_GN_0_7801_novel04
LSAT_1_V5_GN_8_66440_novel03
LSAT_1_V5_GN_4_51820_novel01
LSAT_1_V5_GN_7_4220_novel01
LSAT_1_V5_GN_7_4220_novel40
LSAT_1_V5_GN_7_4220_novel41
LSAT_1_V5_GN_7_4220_novel45
LSAT_1_V5_GN_5_139861_novel03
LSAT_1_V5_GN_5_139861_novel04
LSAT_1_V5_GN_1_91461.MRNA1-
LSAT_1_V5_GN_1_58781_novel01
LSAT_1_V5_GN_1_58781_novel02
LSAT_1_V5_GN_5_67500_novel01
LSAT_1_V5_GN_2_80921_novel01
LSAT_1_V5_GN_2_20080_novel02
LSAT_1_V5_GN_2_20080_novel05
LSAT_1_V5_GN_9_14381_novel01
LSAT_1_V5_GN_9_14381_novel03
LSAT_1_V5_GN_2_80860_novel01
LSAT_1_V5_GN_5_3160_novel01
LSAT_1_V5_GN_5_3160_novel02
LSAT_1_V5_GN_5_3160_novel03
LSAT_1_V5_GN_4_131941_novel01
LSAT_1_V5_GN_4_122441_novel01
LSAT_1_V5_GN_3_28241_novel01
LSAT_1_V5_GN_3_28241_novel02
LSAT_1_V5_GN_3_28241_novel03
LSAT_1_V5_GN_1_14841_novel01
LSAT_1_V5_GN_4_169740_novel02
LSAT_1_V5_GN_7_4840_novel01
LSAT_1_V5_GN_2_67561_novel01
LSAT_1_V5_GN_9_107520_novel01
LSAT_1_V5_GN_9_107520_novel02
LSAT_1_V5_GN_1_53221_novel01
LSAT_1_V5_GN_1_53221_novel02
LSAT_1_V5_GN_8_56740_novel01
LSAT_1_V5_GN_4_28880_novel02
LSAT_1_V5_GN_4_28880_novel04
LSAT_1_V5_GN_3_129280.MRNA1-
LSAT_1_V5_GN_6_301_novel01
LSAT_1_V5_GN_6_301_novel02
LSAT_1_V5_GN_1_30761_novel05
LSAT_1_V5_GN_7_71040_novel01
LSAT_1_V5_GN_7_71040_novel02
LSAT_1_V5_GN_7_71040_novel03
LSAT_1_V5_GN_9_18440_novel01
LSAT_1_V5_GN_8_18121_novel01
LSAT_1_V5_GN_1_83801_novel03
LSAT_1_V5_GN_1_83801_novel04
LSAT_1_V5_GN_0_7881_novel05
LSAT_1_V5_GN_2_64300_novel01
LSAT_1_V5_GN_8_3961_novel01
LSAT_1_V5_GN_4_48300_novel01
LSAT_1_V5_GN_2_110500_novel01
LSAT_1_V5_GN_5_176220_novel04
LSAT_1_V5_GN_4_21041_novel02
LSAT_1_V5_GN_2_91600_novel03
LSAT_1_V5_GN_5_60680.MRNA1-
LSAT_1_V5_GN_4_62541_novel01
LSAT_1_V5_GN_1_24581_novel01
LSAT_1_V5_GN_1_24581_novel03
LSAT_1_V5_GN_1_24581_novel04
LSAT_1_V5_GN_1_24581_novel05
LSAT_1_V5_GN_6_28400_novel03
LSAT_1_V5_GN_2_23360_novel13
LSAT_1_V5_GN_2_23360_novel14
LSAT_1_V5_GN_2_23360_novel23
LSAT_1_V5_GN_7_29460_novel06
LSAT_1_V5_GN_7_29460_novel07
LSAT_1_V5_GN_8_27621_novel02
LSAT_1_V5_GN_8_27621_novel03
LSAT_1_V5_GN_5_153560_novel01
LSAT_1_V5_GN_4_135561_novel01
LSAT_1_V5_GN_4_135561_novel02
LSAT_1_V5_GN_5_123880_novel02
LSAT_1_V5_GN_4_161601_novel01
LSAT_1_V5_GN_5_173001_novel01
LSAT_1_V5_GN_7_110780_novel01
LSAT_1_V5_GN_7_110780_novel05
LSAT_1_V5_GN_7_110780_novel08
LSAT_1_V5_GN_7_110780_novel11
LSAT_1_V5_GN_9_11541.MRNA1-
LSAT_1_V5_GN_9_11541_novel01
LSAT_1_V5_GN_9_11541_novel02
LSAT_1_V5_GN_9_11541_novel03
LSAT_1_V5_GN_9_11541_novel04
LSAT_1_V5_GN_9_42801_novel01
LSAT_1_V5_GN_7_37060_novel02
LSAT_1_V5_GN_7_69600.MRNA1-
LSAT_1_V5_GN_9_108461.MRNA1-
LSAT_1_V5_GN_9_108461_novel01
LSAT_1_V5_GN_9_108461_novel02
LSAT_1_V5_GN_9_108461_novel03
LSAT_1_V5_GN_6_24000_novel01
LSAT_1_V5_GN_3_56380_novel02
LSAT_1_V5_GN_2_113881_novel01
LSAT_1_V5_GN_5_79481_novel02
LSAT_1_V5_GN_1_49781_novel04
LSAT_1_V5_GN_1_49781_novel05
LSAT_1_V5_GN_1_49781_novel06
LSAT_1_V5_GN_6_60940_novel05
LSAT_1_V5_GN_6_60940_novel07
LSAT_1_V5_GN_3_37280_novel01
LSAT_1_V5_GN_4_36401_novel02
LSAT_1_V5_GN_9_46580_novel02
LSAT_1_V5_GN_7_106740_novel02
LSAT_1_V5_GN_7_106740_novel03
LSAT_1_V5_GN_4_81261_novel01
LSAT_1_V5_GN_4_81261_novel02
LSAT_1_V5_GN_4_134060.MRNA1-
LSAT_1_V5_GN_4_134060_novel01
LSAT_1_V5_GN_4_134060_novel02
LSAT_1_V5_GN_4_134060_novel03
LSAT_1_V5_GN_6_45560_novel04
LSAT_1_V5_GN_4_152820_novel01
LSAT_1_V5_GN_4_152820_novel04
LSAT_1_V5_GN_4_152820_novel05
LSAT_1_V5_GN_4_152820_novel06
LSAT_1_V5_GN_3_24820_novel01
LSAT_1_V5_GN_3_24820_novel02
LSAT_1_V5_GN_9_89781_novel01
LSAT_1_V5_GN_9_89781_novel02
LSAT_1_V5_GN_4_59400_novel01
LSAT_1_V5_GN_9_76000_novel07
LSAT_1_V5_GN_8_90440_novel03
LSAT_1_V5_GN_8_90440_novel04
LSAT_1_V5_GN_8_20961_novel01
LSAT_1_V5_GN_4_3621_novel03
LSAT_1_V5_GN_2_96660_novel01
LSAT_1_V5_GN_2_17221_novel02
LSAT_1_V5_GN_4_177741_novel01
LSAT_1_V5_GN_4_177741_novel02
LSAT_1_V5_GN_9_53840.MRNA1-
LSAT_1_V5_GN_3_12840_novel01
LSAT_1_V5_GN_3_12840_novel02
LSAT_1_V5_GN_9_114521_novel02
LSAT_1_V5_GN_9_114521_novel03
LSAT_1_V5_GN_5_132081_novel02
LSAT_1_V5_GN_5_132081_novel04
LSAT_1_V5_GN_2_79860_novel01
LSAT_1_V5_GN_4_90600_novel01
LSAT_1_V5_GN_7_91241_novel01
LSAT_1_V5_GN_7_91241_novel02
LSAT_1_V5_GN_7_91241_novel03
LSAT_1_V5_GN_7_91241_novel04
LSAT_1_V5_GN_7_91241_novel05
LSAT_1_V5_GN_7_91241_novel08
LSAT_1_V5_GN_7_91241_novel09
LSAT_1_V5_GN_7_91241_novel10
LSAT_1_V5_GN_7_91241_novel11
LSAT_1_V5_GN_7_91241_novel12
LSAT_1_V5_GN_7_91241_novel13
LSAT_1_V5_GN_8_19121.MRNA1-
LSAT_1_V5_GN_9_103941.MRNA1-
LSAT_1_V5_GN_9_67300.MRNA1-
LSAT_1_V5_GN_8_59320.MRNA1-
LSAT_1_V5_GN_8_59320_novel01
LSAT_1_V5_GN_8_59320_novel02
LSAT_1_V5_GN_8_59320_novel03
LSAT_1_V5_GN_9_9480_novel01
LSAT_1_V5_GN_4_144520_novel01
LSAT_1_V5_GN_8_118360_novel01
LSAT_1_V5_GN_6_30280_novel01
LSAT_1_V5_GN_9_70241_novel03
LSAT_1_V5_GN_9_65520_novel03
LSAT_1_V5_GN_6_73360_novel01
LSAT_1_V5_GN_1_42920_novel01
LSAT_1_V5_GN_9_113920.MRNA1-
LSAT_1_V5_GN_9_113920_novel01
LSAT_1_V5_GN_9_113920_novel02
LSAT_1_V5_GN_9_43540_novel03
LSAT_1_V5_GN_3_91360.MRNA1-
LSAT_1_V5_GN_3_91360_novel01
LSAT_1_V5_GN_3_91360_novel02
LSAT_1_V5_GN_3_91360_novel03
LSAT_1_V5_GN_0_8660_novel01
LSAT_1_V5_GN_8_13760_novel01
LSAT_1_V5_GN_8_13760_novel02
LSAT_1_V5_GN_3_32780_novel01
LSAT_1_V5_GN_4_158640_novel03
LSAT_1_V5_GN_9_9241_novel01
LSAT_1_V5_GN_5_62501_novel03
LSAT_1_V5_GN_2_7301_novel02
LSAT_1_V5_GN_3_20800_novel01
LSAT_1_V5_GN_3_20800_novel02
LSAT_1_V5_GN_2_6481.MRNA1-
LSAT_1_V5_GN_2_6481_novel02
LSAT_1_V5_GN_4_127800.MRNA1-
LSAT_1_V5_GN_9_112301_novel04
LSAT_1_V5_GN_9_112301_novel05
LSAT_1_V5_GN_8_115881_novel01
LSAT_1_V5_GN_8_115881_novel02
LSAT_1_V5_GN_6_5680_novel02
LSAT_1_V5_GN_2_3941_novel01
LSAT_1_V5_GN_1_12041.MRNA1-
LSAT_1_V5_GN_4_95121_novel01
LSAT_1_V5_GN_4_95121_novel02
LSAT_1_V5_GN_2_40940_novel01
LSAT_1_V5_GN_2_40940_novel02
LSAT_1_V5_GN_2_106121_novel03
LSAT_1_V5_GN_2_106121_novel05
LSAT_1_V5_GN_7_44381_novel01
LSAT_1_V5_GN_6_116641_novel01
LSAT_1_V5_GN_6_116641_novel02
LSAT_1_V5_GN_2_55601_novel01
LSAT_1_V5_GN_8_167581_novel01
LSAT_1_V5_GN_9_43381_novel01
LSAT_1_V5_GN_7_4881_novel01
LSAT_1_V5_GN_8_82620.MRNA1-
LSAT_1_V5_GN_5_182761_novel01
LSAT_1_V5_GN_7_11940_novel02
LSAT_1_V5_GN_2_134881_novel01
LSAT_1_V5_GN_5_14961_novel01
LSAT_1_V5_GN_3_118420_novel04
LSAT_1_V5_GN_8_164460_novel01
LSAT_1_V5_GN_6_38201_novel01
LSAT_1_V5_GN_5_169701_novel02
LSAT_1_V5_GN_6_38661_novel01
LSAT_1_V5_GN_5_135520_novel02
LSAT_1_V5_GN_9_50281_novel01
LSAT_1_V5_GN_9_50281_novel02
LSAT_1_V5_GN_1_40281_novel02
LSAT_1_V5_GN_1_40281_novel04
LSAT_1_V5_GN_2_48200_novel01
LSAT_1_V5_GN_9_15140.MRNA1-
LSAT_1_V5_GN_3_22540_novel01
LSAT_1_V5_GN_3_22540_novel03
LSAT_1_V5_GN_5_150440_novel01
LSAT_1_V5_GN_3_125141_novel01
LSAT_1_V5_GN_3_10920_novel01
LSAT_1_V5_GN_3_10920_novel02
LSAT_1_V5_GN_3_10920_novel03
LSAT_1_V5_GN_6_38260_novel03
LSAT_1_V5_GN_8_99941_novel04
LSAT_1_V5_GN_8_99941_novel05
LSAT_1_V5_GN_4_184621_novel03
LSAT_1_V5_GN_6_102660_novel01
LSAT_1_V5_GN_6_102660_novel02
LSAT_1_V5_GN_9_7140_novel10
LSAT_1_V5_GN_6_113620_novel02
LSAT_1_V5_GN_3_133581_novel04
LSAT_1_V5_GN_2_71900_novel02
LSAT_1_V5_GN_2_71900_novel03
LSAT_1_V5_GN_2_71900_novel04
LSAT_1_V5_GN_0_9801_novel01
LSAT_1_V5_GN_0_9801_novel02
LSAT_1_V5_GN_6_29620_novel02
LSAT_1_V5_GN_4_62881_novel01
LSAT_1_V5_GN_9_88740.MRNA1-
LSAT_1_V5_GN_4_36100_novel02
LSAT_1_V5_GN_2_39760_novel01
LSAT_1_V5_GN_2_39760_novel02
LSAT_1_V5_GN_2_39760_novel03
LSAT_1_V5_GN_7_42600.MRNA1-
LSAT_1_V5_GN_7_42600_novel01
LSAT_1_V5_GN_8_123961_novel02
LSAT_1_V5_GN_5_171281_novel01
LSAT_1_V5_GN_5_21460_novel01
LSAT_1_V5_GN_5_21460_novel02
LSAT_1_V5_GN_6_30461_novel01
LSAT_1_V5_GN_6_30461_novel02
LSAT_1_V5_GN_4_58521_novel01
LSAT_1_V5_GN_4_28141_novel01
LSAT_1_V5_GN_1_30241_novel05
LSAT_1_V5_GN_1_43921_novel01
LSAT_1_V5_GN_1_43921_novel02
LSAT_1_V5_GN_5_121441_novel06
LSAT_1_V5_GN_3_15700_novel01
LSAT_1_V5_GN_4_153040_novel02
LSAT_1_V5_GN_4_153040_novel05
LSAT_1_V5_GN_4_153040_novel06
LSAT_1_V5_GN_4_153040_novel07
LSAT_1_V5_GN_9_20081_novel01
LSAT_1_V5_GN_8_72280_novel03
LSAT_1_V5_GN_9_121521_novel01
LSAT_1_V5_GN_2_134381_novel01
LSAT_1_V5_GN_9_30080_novel01
LSAT_1_V5_GN_5_27120_novel08
LSAT_1_V5_GN_5_27120_novel09
LSAT_1_V5_GN_3_29341_novel01
LSAT_1_V5_GN_1_13860_novel02
LSAT_1_V5_GN_2_118821_novel07
LSAT_1_V5_GN_2_118821_novel08
LSAT_1_V5_GN_2_118821_novel09
LSAT_1_V5_GN_8_24781_novel05
LSAT_1_V5_GN_8_24781_novel06
LSAT_1_V5_GN_4_164920.MRNA1-
LSAT_1_V5_GN_4_164920_novel01
LSAT_1_V5_GN_2_96600_novel02
LSAT_1_V5_GN_2_96600_novel03
LSAT_1_V5_GN_2_96600_novel04
LSAT_1_V5_GN_7_108481_novel01
LSAT_1_V5_GN_4_50141_novel01
LSAT_1_V5_GN_4_50141_novel02
LSAT_1_V5_GN_7_115161_novel02
LSAT_1_V5_GN_7_115161_novel03
LSAT_1_V5_GN_7_115161_novel04
LSAT_1_V5_GN_3_104380_novel12
LSAT_1_V5_GN_3_104380_novel13
LSAT_1_V5_GN_5_154601_novel01
LSAT_1_V5_GN_9_10200.MRNA1-
LSAT_1_V5_GN_8_107201_novel01
LSAT_1_V5_GN_7_82720.MRNA1-
LSAT_1_V5_GN_7_82720_novel01
LSAT_1_V5_GN_5_116021.MRNA1-
LSAT_1_V5_GN_2_74080_novel01
LSAT_1_V5_GN_5_189941_novel02
LSAT_1_V5_GN_9_47681_novel01
LSAT_1_V5_GN_9_47681_novel02
LSAT_1_V5_GN_9_47681_novel03
LSAT_1_V5_GN_9_47681_novel04
LSAT_1_V5_GN_4_27781.MRNA1-
LSAT_1_V5_GN_8_35241_novel01
LSAT_1_V5_GN_8_35241_novel02
LSAT_1_V5_GN_8_82500_novel01
LSAT_1_V5_GN_2_81300_novel02
LSAT_1_V5_GN_5_37921_novel01
LSAT_1_V5_GN_5_37921_novel08
LSAT_1_V5_GN_7_20960_novel01
LSAT_1_V5_GN_3_7661_novel02
LSAT_1_V5_GN_7_99460_novel01
LSAT_1_V5_GN_7_99460_novel02
LSAT_1_V5_GN_7_99460_novel03
LSAT_1_V5_GN_7_99460_novel08
LSAT_1_V5_GN_7_99460_novel15
LSAT_1_V5_GN_6_67000_novel08
LSAT_1_V5_GN_7_720_novel01
LSAT_1_V5_GN_4_117960_novel09
LSAT_1_V5_GN_4_117960_novel14
LSAT_1_V5_GN_4_35660_novel01
LSAT_1_V5_GN_2_38321_novel02
LSAT_1_V5_GN_2_38321_novel05
LSAT_1_V5_GN_8_13401_novel01
LSAT_1_V5_GN_8_13401_novel02
LSAT_1_V5_GN_8_13401_novel03
LSAT_1_V5_GN_5_5521_novel03
LSAT_1_V5_GN_6_104200_novel01
LSAT_1_V5_GN_5_158521.MRNA1-
LSAT_1_V5_GN_6_59601.MRNA1-
LSAT_1_V5_GN_6_59601_novel01
LSAT_1_V5_GN_3_44180_novel03
LSAT_1_V5_GN_9_91640_novel01
LSAT_1_V5_GN_6_46020.MRNA1-
LSAT_1_V5_GN_1_56481_novel01
LSAT_1_V5_GN_1_56481_novel02
LSAT_1_V5_GN_5_91980_novel03
LSAT_1_V5_GN_7_56480_novel04
LSAT_1_V5_GN_6_59920_novel05
LSAT_1_V5_GN_6_59920_novel11
LSAT_1_V5_GN_8_46780_novel01
LSAT_1_V5_GN_5_37660_novel01
LSAT_1_V5_GN_5_37660_novel02
LSAT_1_V5_GN_5_37660_novel06
LSAT_1_V5_GN_5_37660_novel09
LSAT_1_V5_GN_5_37660_novel12
LSAT_1_V5_GN_5_111001_novel01
LSAT_1_V5_GN_5_99801_novel01
LSAT_1_V5_GN_5_99801_novel02
LSAT_1_V5_GN_4_163920_novel02
LSAT_1_V5_GN_9_38740_novel03
LSAT_1_V5_GN_9_38740_novel04
LSAT_1_V5_GN_9_38740_novel06
LSAT_1_V5_GN_4_80480_novel03
LSAT_1_V5_GN_4_80480_novel04
LSAT_1_V5_GN_7_18781_novel03
LSAT_1_V5_GN_7_77881_novel01
LSAT_1_V5_GN_7_77881_novel02
LSAT_1_V5_GN_7_77881_novel03
LSAT_1_V5_GN_4_93140.MRNA1-
LSAT_1_V5_GN_4_51900_novel01
LSAT_1_V5_GN_4_51900_novel02
LSAT_1_V5_GN_4_51900_novel03
LSAT_1_V5_GN_4_51900_novel04
LSAT_1_V5_GN_3_81561.MRNA1-
LSAT_1_V5_GN_6_81741_novel01
LSAT_1_V5_GN_6_81741_novel02
LSAT_1_V5_GN_8_12501_novel01
LSAT_1_V5_GN_9_23281_novel02
LSAT_1_V5_GN_6_105061_novel02
LSAT_1_V5_GN_6_105061_novel03
LSAT_1_V5_GN_6_105061_novel06
LSAT_1_V5_GN_6_105061_novel07
LSAT_1_V5_GN_6_105061_novel08
LSAT_1_V5_GN_6_105061_novel09
LSAT_1_V5_GN_7_76900_novel03
LSAT_1_V5_GN_9_17301_novel01
LSAT_1_V5_GN_9_17301_novel02
LSAT_1_V5_GN_9_17301_novel03
LSAT_1_V5_GN_9_17301_novel04
LSAT_1_V5_GN_9_17301_novel05
LSAT_1_V5_GN_5_89861_novel02
LSAT_1_V5_GN_4_53920_novel01
LSAT_1_V5_GN_7_34600_novel02
LSAT_1_V5_GN_5_63821_novel04
LSAT_1_V5_GN_2_23920.MRNA1-
LSAT_1_V5_GN_7_82641_novel02
LSAT_1_V5_GN_7_82641_novel03
LSAT_1_V5_GN_6_112861_novel01
LSAT_1_V5_GN_9_15660_novel02
LSAT_1_V5_GN_5_136401_novel03
LSAT_1_V5_GN_3_45960_novel02
LSAT_1_V5_GN_1_109780_novel01
LSAT_1_V5_GN_1_109780_novel02
LSAT_1_V5_GN_7_94721_novel03
LSAT_1_V5_GN_8_39180_novel02
LSAT_1_V5_GN_6_49141.MRNA1-
LSAT_1_V5_GN_6_49141_novel01
LSAT_1_V5_GN_6_49141_novel02
LSAT_1_V5_GN_1_113220_novel01
LSAT_1_V5_GN_7_23521_novel02
LSAT_1_V5_GN_6_114941_novel01
LSAT_1_V5_GN_6_114941_novel02
LSAT_1_V5_GN_1_116521_novel01
LSAT_1_V5_GN_2_40301_novel01
LSAT_1_V5_GN_9_98300.MRNA1-
LSAT_1_V5_GN_7_54680_novel02
LSAT_1_V5_GN_4_16241_novel05
LSAT_1_V5_GN_4_29421_novel02
LSAT_1_V5_GN_5_56881_novel01
LSAT_1_V5_GN_3_21881_novel01
LSAT_1_V5_GN_3_21881_novel02
LSAT_1_V5_GN_4_41880.MRNA1-
LSAT_1_V5_GN_2_46060_novel01
LSAT_1_V5_GN_2_4121_novel02
LSAT_1_V5_GN_1_105740.MRNA1-
LSAT_1_V5_GN_8_137141_novel01
LSAT_1_V5_GN_5_117261_novel02
LSAT_1_V5_GN_5_175180_novel02
LSAT_1_V5_GN_3_39660_novel01
LSAT_1_V5_GN_3_39660_novel03
LSAT_1_V5_GN_3_39660_novel04
LSAT_1_V5_GN_3_39660_novel06
LSAT_1_V5_GN_3_37720_novel02
LSAT_1_V5_GN_3_116161_novel14
LSAT_1_V5_GN_3_116161_novel16
LSAT_1_V5_GN_7_31941_novel199
LSAT_1_V5_GN_7_31941_novel200
LSAT_1_V5_GN_7_31941_novel201
LSAT_1_V5_GN_3_28040_novel01
LSAT_1_V5_GN_5_63200_novel06
LSAT_1_V5_GN_5_187461.MRNA1-
LSAT_1_V5_GN_5_187461_novel01
LSAT_1_V5_GN_5_187461_novel02
LSAT_1_V5_GN_5_187461_novel03
LSAT_1_V5_GN_8_93781_novel02
LSAT_1_V5_GN_8_93781_novel06
LSAT_1_V5_GN_8_93781_novel07
LSAT_1_V5_GN_8_93781_novel08
LSAT_1_V5_GN_8_93781_novel09
LSAT_1_V5_GN_8_103380_novel02
LSAT_1_V5_GN_1_107340.MRNA1-
LSAT_1_V5_GN_5_174761_novel02
LSAT_1_V5_GN_6_59560_novel03
LSAT_1_V5_GN_5_107881_novel01
LSAT_1_V5_GN_5_107881_novel03
LSAT_1_V5_GN_4_133320_novel05
LSAT_1_V5_GN_5_108880_novel01
LSAT_1_V5_GN_5_146280.MRNA1-
LSAT_1_V5_GN_5_146280_novel01
LSAT_1_V5_GN_5_146280_novel02
LSAT_1_V5_GN_5_146280_novel03
LSAT_1_V5_GN_5_146280_novel04
LSAT_1_V5_GN_5_146280_novel05
LSAT_1_V5_GN_5_146280_novel06
LSAT_1_V5_GN_5_146280_novel07
LSAT_1_V5_GN_5_146280_novel08
LSAT_1_V5_GN_5_146280_novel09
LSAT_1_V5_GN_5_146280_novel10
LSAT_1_V5_GN_5_146280_novel11
LSAT_1_V5_GN_5_146280_novel12
LSAT_1_V5_GN_5_146280_novel13
LSAT_1_V5_GN_5_146280_novel14
LSAT_1_V5_GN_5_146280_novel15
LSAT_1_V5_GN_5_146280_novel16
LSAT_1_V5_GN_5_146280_novel17
LSAT_1_V5_GN_5_146280_novel18
LSAT_1_V5_GN_5_146280_novel19
LSAT_1_V5_GN_5_146280_novel20
LSAT_1_V5_GN_5_146280_novel21
LSAT_1_V5_GN_5_146280_novel22
LSAT_1_V5_GN_5_146280_novel23
LSAT_1_V5_GN_5_146280_novel24
LSAT_1_V5_GN_5_146280_novel25
LSAT_1_V5_GN_5_146280_novel26
LSAT_1_V5_GN_5_146280_novel27
LSAT_1_V5_GN_5_146280_novel28
LSAT_1_V5_GN_5_146280_novel29
LSAT_1_V5_GN_5_146280_novel30
LSAT_1_V5_GN_6_104261.MRNA1-
LSAT_1_V5_GN_4_30541.MRNA1-
LSAT_1_V5_GN_4_30541_novel01
LSAT_1_V5_GN_4_30541_novel02
LSAT_1_V5_GN_1_27161_novel02
LSAT_1_V5_GN_7_74900.MRNA1-
LSAT_1_V5_GN_7_74900_novel01
LSAT_1_V5_GN_7_74900_novel02
LSAT_1_V5_GN_7_74900_novel03
LSAT_1_V5_GN_7_74900_novel04
LSAT_1_V5_GN_7_74900_novel05
LSAT_1_V5_GN_5_6720.MRNA1-
LSAT_1_V5_GN_5_6720_novel01
LSAT_1_V5_GN_3_13580_novel01
LSAT_1_V5_GN_3_13580_novel02
LSAT_1_V5_GN_9_97301.MRNA1-
LSAT_1_V5_GN_5_123501_novel01
LSAT_1_V5_GN_4_153340_novel01
LSAT_1_V5_GN_8_75280_novel02
LSAT_1_V5_GN_2_130120_novel01
LSAT_1_V5_GN_2_130120_novel02
LSAT_1_V5_GN_2_130120_novel03
LSAT_1_V5_GN_5_95300.MRNA1-
LSAT_1_V5_GN_5_1780_novel01
LSAT_1_V5_GN_2_101160_novel02
LSAT_1_V5_GN_2_21500_novel01
LSAT_1_V5_GN_2_21500_novel11
LSAT_1_V5_GN_1_71541_novel02
LSAT_1_V5_GN_7_82060_novel04
LSAT_1_V5_GN_7_25701.MRNA1-
LSAT_1_V5_GN_7_106420_novel01
LSAT_1_V5_GN_7_106420_novel03
LSAT_1_V5_GN_7_106420_novel04
LSAT_1_V5_GN_8_72460_novel01
LSAT_1_V5_GN_5_146681_novel03
LSAT_1_V5_GN_4_63920_novel01
LSAT_1_V5_GN_4_63920_novel02
LSAT_1_V5_GN_4_63920_novel03
LSAT_1_V5_GN_4_63920_novel04
LSAT_1_V5_GN_4_63920_novel05
LSAT_1_V5_GN_4_63920_novel06
LSAT_1_V5_GN_4_63920_novel07
LSAT_1_V5_GN_4_63920_novel08
LSAT_1_V5_GN_4_63920_novel09
LSAT_1_V5_GN_4_63920_novel10
LSAT_1_V5_GN_4_63920_novel11
LSAT_1_V5_GN_4_63920_novel12
LSAT_1_V5_GN_4_63920_novel13
LSAT_1_V5_GN_4_63920_novel14
LSAT_1_V5_GN_4_63920_novel15
LSAT_1_V5_GN_4_63920_novel16
LSAT_1_V5_GN_9_53801_novel01
LSAT_1_V5_GN_9_53801_novel02
LSAT_1_V5_GN_6_94980_novel03
LSAT_1_V5_GN_8_101640_novel01
LSAT_1_V5_GN_6_108080_novel05
LSAT_1_V5_GN_3_124900.MRNA1-
LSAT_1_V5_GN_3_124900_novel02
LSAT_1_V5_GN_5_109981_novel01
LSAT_1_V5_GN_5_83081_novel01
LSAT_1_V5_GN_1_89341_novel01
LSAT_1_V5_GN_6_115600_novel01
LSAT_1_V5_GN_6_115600_novel03
LSAT_1_V5_GN_6_43600.MRNA1-
LSAT_1_V5_GN_8_45201_novel01
LSAT_1_V5_GN_2_94301_novel02
LSAT_1_V5_GN_2_94301_novel03
LSAT_1_V5_GN_4_119240_novel02
LSAT_1_V5_GN_4_119240_novel03
LSAT_1_V5_GN_6_116081_novel01
LSAT_1_V5_GN_6_116081_novel03
LSAT_1_V5_GN_2_97760_novel02
LSAT_1_V5_GN_2_97760_novel03
LSAT_1_V5_GN_2_97760_novel05
LSAT_1_V5_GN_9_113121.MRNA1-
LSAT_1_V5_GN_9_113121_novel01
LSAT_1_V5_GN_9_113121_novel02
LSAT_1_V5_GN_5_107140.MRNA1-
LSAT_1_V5_GN_5_107140_novel01
LSAT_1_V5_GN_2_60141_novel01
LSAT_1_V5_GN_8_82561.MRNA1-
LSAT_1_V5_GN_3_43721.MRNA1-
LSAT_1_V5_GN_3_43721_novel01
LSAT_1_V5_GN_3_43721_novel02
LSAT_1_V5_GN_7_46800_novel02
LSAT_1_V5_GN_3_125741_novel03
LSAT_1_V5_GN_3_125741_novel04
LSAT_1_V5_GN_5_11461_novel02
LSAT_1_V5_GN_8_36601_novel02
LSAT_1_V5_GN_5_175021_novel01
LSAT_1_V5_GN_9_42141.MRNA1-
LSAT_1_V5_GN_9_42141_novel01
LSAT_1_V5_GN_9_42141_novel02
LSAT_1_V5_GN_8_141460.MRNA1-
LSAT_1_V5_GN_8_133980_novel01
LSAT_1_V5_GN_4_38241_novel25
LSAT_1_V5_GN_4_38241_novel41
LSAT_1_V5_GN_4_65161_novel01
LSAT_1_V5_GN_4_65161_novel02
LSAT_1_V5_GN_1_67980_novel01
LSAT_1_V5_GN_3_47561_novel02
LSAT_1_V5_GN_1_41000_novel01
LSAT_1_V5_GN_1_41000_novel02
LSAT_1_V5_GN_4_141700_novel01
LSAT_1_V5_GN_4_141700_novel02
LSAT_1_V5_GN_4_141700_novel03
LSAT_1_V5_GN_3_68040_novel02
LSAT_1_V5_GN_3_68040_novel03
LSAT_1_V5_GN_1_86980_novel02
LSAT_1_V5_GN_5_56541.MRNA1-
LSAT_1_V5_GN_5_56541_novel01
LSAT_1_V5_GN_8_162680_novel02
LSAT_1_V5_GN_2_126000.MRNA1-
LSAT_1_V5_GN_2_126000_novel01
LSAT_1_V5_GN_1_51600_novel02
LSAT_1_V5_GN_1_51600_novel03
LSAT_1_V5_GN_4_96901.MRNA1-
LSAT_1_V5_GN_4_96901_novel01
LSAT_1_V5_GN_8_16120_novel01
LSAT_1_V5_GN_8_16120_novel02
LSAT_1_V5_GN_8_16120_novel03
LSAT_1_V5_GN_8_86220.MRNA1-
LSAT_1_V5_GN_8_86220_novel01
LSAT_1_V5_GN_8_25101_novel01
LSAT_1_V5_GN_8_25101_novel02
LSAT_1_V5_GN_5_9061_novel01
LSAT_1_V5_GN_5_9061_novel02
LSAT_1_V5_GN_8_145841_novel01
LSAT_1_V5_GN_1_30640.MRNA1-
LSAT_1_V5_GN_1_30640_novel01
LSAT_1_V5_GN_1_30640_novel02
LSAT_1_V5_GN_8_75160_novel01
LSAT_1_V5_GN_8_75160_novel02
LSAT_1_V5_GN_8_75160_novel04
LSAT_1_V5_GN_3_26320_novel01
LSAT_1_V5_GN_4_71781_novel03
LSAT_1_V5_GN_4_71781_novel05
LSAT_1_V5_GN_1_46581_novel01
LSAT_1_V5_GN_4_16921_novel02
LSAT_1_V5_GN_5_178981_novel01
LSAT_1_V5_GN_5_178981_novel03
LSAT_1_V5_GN_5_186100_novel02
LSAT_1_V5_GN_9_25361_novel01
LSAT_1_V5_GN_9_25361_novel02
LSAT_1_V5_GN_5_78841_novel01
LSAT_1_V5_GN_5_78841_novel02
LSAT_1_V5_GN_9_97981_novel01
LSAT_1_V5_GN_9_97981_novel02
LSAT_1_V5_GN_9_97981_novel03
LSAT_1_V5_GN_8_121420_novel01
LSAT_1_V5_GN_5_45560_novel01
LSAT_1_V5_GN_2_47921.MRNA1-
LSAT_1_V5_GN_7_2461_novel01
LSAT_1_V5_GN_2_84821_novel01
LSAT_1_V5_GN_2_84821_novel02
LSAT_1_V5_GN_2_84821_novel03
LSAT_1_V5_GN_2_84821_novel04
LSAT_1_V5_GN_2_123380_novel02
LSAT_1_V5_GN_8_103501_novel01
LSAT_1_V5_GN_6_50740_novel01
LSAT_1_V5_GN_5_142620_novel02
LSAT_1_V5_GN_4_162000.MRNA1-
LSAT_1_V5_GN_9_104560_novel03
LSAT_1_V5_GN_9_104560_novel04
LSAT_1_V5_GN_9_104560_novel05
LSAT_1_V5_GN_9_88840_novel03
LSAT_1_V5_GN_8_2841_novel01
LSAT_1_V5_GN_9_67940_novel03
LSAT_1_V5_GN_9_67940_novel04
LSAT_1_V5_GN_1_36740_novel04
LSAT_1_V5_GN_1_36740_novel05
LSAT_1_V5_GN_1_66101_novel01
LSAT_1_V5_GN_4_151180_novel01
LSAT_1_V5_GN_4_151180_novel02
LSAT_1_V5_GN_3_104900_novel01
LSAT_1_V5_GN_3_104900_novel02
LSAT_1_V5_GN_3_104900_novel03
LSAT_1_V5_GN_3_104900_novel04
LSAT_1_V5_GN_3_104900_novel05
LSAT_1_V5_GN_3_104900_novel06
LSAT_1_V5_GN_9_72780_novel02
LSAT_1_V5_GN_9_72780_novel03
LSAT_1_V5_GN_4_10141_novel01
LSAT_1_V5_GN_3_64800_novel01
LSAT_1_V5_GN_3_64800_novel02
LSAT_1_V5_GN_5_69321.MRNA1-
LSAT_1_V5_GN_1_4241_novel09
LSAT_1_V5_GN_1_4241_novel43
LSAT_1_V5_GN_4_74400_novel01
LSAT_1_V5_GN_4_74400_novel02
LSAT_1_V5_GN_3_67100_novel01
LSAT_1_V5_GN_3_67100_novel02
LSAT_1_V5_GN_2_89521_novel02
LSAT_1_V5_GN_8_66961_novel01
LSAT_1_V5_GN_8_57141_novel01
LSAT_1_V5_GN_3_89440_novel02
LSAT_1_V5_GN_3_13220_novel03
LSAT_1_V5_GN_5_6700_novel01
LSAT_1_V5_GN_9_93960.MRNA1-
LSAT_1_V5_GN_9_41360_novel02
LSAT_1_V5_GN_9_41360_novel03
LSAT_1_V5_GN_3_117680_novel01
LSAT_1_V5_GN_5_191360_novel19
LSAT_1_V5_GN_5_191360_novel27
LSAT_1_V5_GN_5_191360_novel40
LSAT_1_V5_GN_5_191360_novel43
LSAT_1_V5_GN_5_191360_novel45
LSAT_1_V5_GN_5_191360_novel54
LSAT_1_V5_GN_5_191360_novel55
LSAT_1_V5_GN_5_191360_novel56
LSAT_1_V5_GN_1_111560_novel01
LSAT_1_V5_GN_8_86120_novel01
LSAT_1_V5_GN_8_86120_novel02
LSAT_1_V5_GN_8_86120_novel03
LSAT_1_V5_GN_8_86120_novel04
LSAT_1_V5_GN_8_86120_novel05
LSAT_1_V5_GN_8_86120_novel06
LSAT_1_V5_GN_8_86120_novel07
LSAT_1_V5_GN_8_86120_novel08
LSAT_1_V5_GN_1_48480.MRNA1-
LSAT_1_V5_GN_1_48480_novel01
LSAT_1_V5_GN_1_48480_novel02
LSAT_1_V5_GN_1_48480_novel03
LSAT_1_V5_GN_8_5581_novel03
LSAT_1_V5_GN_4_74920_novel01
LSAT_1_V5_GN_4_74920_novel02
LSAT_1_V5_GN_8_5081_novel33
LSAT_1_V5_GN_3_111580_novel01
LSAT_1_V5_GN_3_111580_novel02
LSAT_1_V5_GN_9_74980.MRNA1-
LSAT_1_V5_GN_9_74980_novel01
LSAT_1_V5_GN_9_74980_novel02
LSAT_1_V5_GN_9_74980_novel03
LSAT_1_V5_GN_4_108320_novel02
LSAT_1_V5_GN_9_102220_novel01
LSAT_1_V5_GN_8_141541.MRNA1-
LSAT_1_V5_GN_1_63701_novel04
LSAT_1_V5_GN_8_161261.MRNA1-
LSAT_1_V5_GN_3_105561_novel01
LSAT_1_V5_GN_3_105561_novel02
LSAT_1_V5_GN_7_83200_novel01
LSAT_1_V5_GN_9_9681_novel01
LSAT_1_V5_GN_9_9681_novel02
LSAT_1_V5_GN_8_150540_novel01
LSAT_1_V5_GN_7_80921_novel01
LSAT_1_V5_GN_8_77941_novel01
LSAT_1_V5_GN_8_77941_novel02
LSAT_1_V5_GN_4_81901_novel01
LSAT_1_V5_GN_9_119261_novel07
LSAT_1_V5_GN_9_119261_novel08
LSAT_1_V5_GN_9_119261_novel11
LSAT_1_V5_GN_7_24101_novel03
LSAT_1_V5_GN_3_9480_novel04
LSAT_1_V5_GN_3_9480_novel05
LSAT_1_V5_GN_3_9480_novel07
LSAT_1_V5_GN_3_9480_novel08
LSAT_1_V5_GN_8_152721_novel01
LSAT_1_V5_GN_2_70840.MRNA1-
LSAT_1_V5_GN_4_29381_novel03
LSAT_1_V5_GN_9_25080_novel01
LSAT_1_V5_GN_3_113141_novel01
LSAT_1_V5_GN_3_113141_novel02
LSAT_1_V5_GN_3_106460_novel01
LSAT_1_V5_GN_9_120740_novel01
LSAT_1_V5_GN_7_69720_novel02
LSAT_1_V5_GN_2_7780_novel01
LSAT_1_V5_GN_2_7780_novel02
LSAT_1_V5_GN_3_221_novel02
LSAT_1_V5_GN_3_221_novel03
LSAT_1_V5_GN_3_221_novel04
LSAT_1_V5_GN_6_40720.MRNA1-
LSAT_1_V5_GN_6_40720_novel01
LSAT_1_V5_GN_5_163821_novel02
LSAT_1_V5_GN_8_146440_novel01
LSAT_1_V5_GN_9_92260_novel01
LSAT_1_V5_GN_9_92260_novel02
LSAT_1_V5_GN_9_120840_novel01
LSAT_1_V5_GN_9_120840_novel02
LSAT_1_V5_GN_6_79421_novel02
LSAT_1_V5_GN_7_105741.MRNA1-
LSAT_1_V5_GN_2_80001_novel04
LSAT_1_V5_GN_9_12260_novel01
LSAT_1_V5_GN_9_12260_novel02
LSAT_1_V5_GN_9_12260_novel03
LSAT_1_V5_GN_8_149721_novel02
LSAT_1_V5_GN_8_149721_novel03
LSAT_1_V5_GN_1_3021.MRNA1-
LSAT_1_V5_GN_1_3021_novel01
LSAT_1_V5_GN_4_152601_novel02
LSAT_1_V5_GN_7_78120_novel01
LSAT_1_V5_GN_7_78120_novel02
LSAT_1_V5_GN_7_78120_novel03
LSAT_1_V5_GN_7_78120_novel04
LSAT_1_V5_GN_7_78120_novel05
LSAT_1_V5_GN_9_91461_novel06
LSAT_1_V5_GN_9_91461_novel07
LSAT_1_V5_GN_3_15460_novel04
LSAT_1_V5_GN_9_109600.MRNA1-
LSAT_1_V5_GN_9_109600_novel01
LSAT_1_V5_GN_9_109600_novel02
LSAT_1_V5_GN_9_109600_novel03
LSAT_1_V5_GN_2_110100_novel02
LSAT_1_V5_GN_2_100821_novel01
LSAT_1_V5_GN_2_100821_novel02
LSAT_1_V5_GN_4_84561_novel02
LSAT_1_V5_GN_4_84561_novel03
LSAT_1_V5_GN_6_69461_novel03
LSAT_1_V5_GN_6_69461_novel04
LSAT_1_V5_GN_5_139160_novel01
LSAT_1_V5_GN_8_82540_novel01
LSAT_1_V5_GN_7_110680_novel01
LSAT_1_V5_GN_7_110680_novel02
LSAT_1_V5_GN_6_24401.MRNA1-
LSAT_1_V5_GN_6_24401_novel01
LSAT_1_V5_GN_7_111701_novel01
LSAT_1_V5_GN_6_13361_novel03
LSAT_1_V5_GN_7_41580_novel01
LSAT_1_V5_GN_4_126000_novel01
LSAT_1_V5_GN_4_126000_novel02
LSAT_1_V5_GN_4_126000_novel03
LSAT_1_V5_GN_7_42460_novel02
LSAT_1_V5_GN_8_84641_novel02
LSAT_1_V5_GN_8_154480_novel01
LSAT_1_V5_GN_3_8980_novel01
LSAT_1_V5_GN_6_7601.MRNA1-
LSAT_1_V5_GN_6_7601_novel01
LSAT_1_V5_GN_1_87001.MRNA1-
LSAT_1_V5_GN_3_31041_novel01
LSAT_1_V5_GN_5_106961_novel02
LSAT_1_V5_GN_5_106961_novel05
LSAT_1_V5_GN_5_106961_novel06
LSAT_1_V5_GN_5_106961_novel07
LSAT_1_V5_GN_4_153581_novel01
LSAT_1_V5_GN_0_37700_novel01
LSAT_1_V5_GN_5_33341.MRNA1-
LSAT_1_V5_GN_7_35381_novel04
LSAT_1_V5_GN_4_11020_novel01
LSAT_1_V5_GN_8_142920_novel01
LSAT_1_V5_GN_4_172361_novel01
LSAT_1_V5_GN_6_110320_novel02
LSAT_1_V5_GN_7_91160_novel02
LSAT_1_V5_GN_6_15381_novel01
LSAT_1_V5_GN_7_47780_novel04
LSAT_1_V5_GN_8_137201_novel01
LSAT_1_V5_GN_9_64821.MRNA1-
LSAT_1_V5_GN_9_64821_novel01
LSAT_1_V5_GN_9_64821_novel02
LSAT_1_V5_GN_9_64821_novel03
LSAT_1_V5_GN_9_64821_novel04
LSAT_1_V5_GN_7_95080_novel01
LSAT_1_V5_GN_5_12800_novel01
LSAT_1_V5_GN_5_12800_novel04
LSAT_1_V5_GN_5_12800_novel05
LSAT_1_V5_GN_4_63981_novel01
LSAT_1_V5_GN_4_63981_novel02
LSAT_1_V5_GN_4_63981_novel03
LSAT_1_V5_GN_4_63981_novel04
LSAT_1_V5_GN_4_69321_novel01
LSAT_1_V5_GN_4_69321_novel02
LSAT_1_V5_GN_8_66721.MRNA1-
LSAT_1_V5_GN_8_66721_novel01
LSAT_1_V5_GN_8_66721_novel02
LSAT_1_V5_GN_4_99801_novel01
LSAT_1_V5_GN_6_8180.MRNA1-
LSAT_1_V5_GN_6_8180_novel01
LSAT_1_V5_GN_6_8180_novel02
LSAT_1_V5_GN_6_8180_novel03
LSAT_1_V5_GN_6_8180_novel04
LSAT_1_V5_GN_6_8180_novel05
LSAT_1_V5_GN_6_8180_novel06
LSAT_1_V5_GN_6_8180_novel07
LSAT_1_V5_GN_5_169481_novel02
LSAT_1_V5_GN_5_169481_novel03
LSAT_1_V5_GN_2_75281_novel03
LSAT_1_V5_GN_2_75281_novel04
LSAT_1_V5_GN_2_75281_novel06
LSAT_1_V5_GN_2_75281_novel07
LSAT_1_V5_GN_2_66201_novel01
LSAT_1_V5_GN_7_44361_novel01
LSAT_1_V5_GN_7_111061_novel01
LSAT_1_V5_GN_7_111061_novel04
LSAT_1_V5_GN_7_111061_novel06
LSAT_1_V5_GN_7_111061_novel07
LSAT_1_V5_GN_2_16061_novel01
LSAT_1_V5_GN_2_16061_novel02
LSAT_1_V5_GN_2_16061_novel03
LSAT_1_V5_GN_2_16061_novel04
LSAT_1_V5_GN_2_16061_novel05
LSAT_1_V5_GN_2_16061_novel06
LSAT_1_V5_GN_2_16061_novel07
LSAT_1_V5_GN_2_16061_novel08
LSAT_1_V5_GN_2_16061_novel09
LSAT_1_V5_GN_2_16061_novel10
LSAT_1_V5_GN_8_35801_novel01
LSAT_1_V5_GN_1_114540_novel01
LSAT_1_V5_GN_1_77480_novel02
LSAT_1_V5_GN_5_7021_novel01
LSAT_1_V5_GN_9_52620_novel01
LSAT_1_V5_GN_9_52620_novel02
LSAT_1_V5_GN_9_52620_novel03
LSAT_1_V5_GN_9_52620_novel04
LSAT_1_V5_GN_9_52620_novel06
LSAT_1_V5_GN_5_189761_novel02
LSAT_1_V5_GN_7_48761_novel07
LSAT_1_V5_GN_5_114540_novel01
LSAT_1_V5_GN_5_114540_novel03
LSAT_1_V5_GN_8_37801_novel03
LSAT_1_V5_GN_8_37801_novel07
LSAT_1_V5_GN_9_29000_novel01
LSAT_1_V5_GN_6_87220_novel02
LSAT_1_V5_GN_5_49520_novel02
LSAT_1_V5_GN_4_46700_novel01
LSAT_1_V5_GN_3_12801.MRNA1-
LSAT_1_V5_GN_3_12801_novel01
LSAT_1_V5_GN_9_118960_novel01
LSAT_1_V5_GN_9_118960_novel03
LSAT_1_V5_GN_9_118960_novel04
LSAT_1_V5_GN_9_118960_novel05
LSAT_1_V5_GN_1_11461_novel03
LSAT_1_V5_GN_1_11461_novel04
LSAT_1_V5_GN_4_132961_novel01
LSAT_1_V5_GN_5_130420_novel02
LSAT_1_V5_GN_5_130420_novel03
LSAT_1_V5_GN_7_75620_novel01
LSAT_1_V5_GN_3_49260_novel12
LSAT_1_V5_GN_5_167880_novel02
LSAT_1_V5_GN_4_122180_novel01
LSAT_1_V5_GN_8_146520.MRNA1-
LSAT_1_V5_GN_8_146520_novel01
LSAT_1_V5_GN_2_84101_novel01
LSAT_1_V5_GN_2_84101_novel06
LSAT_1_V5_GN_2_93441_novel01
LSAT_1_V5_GN_9_81781_novel01
LSAT_1_V5_GN_1_129581_novel03
LSAT_1_V5_GN_2_66860.MRNA1-
LSAT_1_V5_GN_5_163060.MRNA1-
LSAT_1_V5_GN_5_65281_novel01
LSAT_1_V5_GN_1_56320_novel01
LSAT_1_V5_GN_1_56320_novel02
LSAT_1_V5_GN_7_31901_novel36
LSAT_1_V5_GN_3_1361_novel01
LSAT_1_V5_GN_6_116560_novel01
LSAT_1_V5_GN_5_81880.MRNA1-
LSAT_1_V5_GN_2_9700_novel02
LSAT_1_V5_GN_2_9700_novel03
LSAT_1_V5_GN_1_105541_novel01
LSAT_1_V5_GN_6_9101_novel01
LSAT_1_V5_GN_6_9101_novel02
LSAT_1_V5_GN_6_9101_novel04
LSAT_1_V5_GN_8_38881_novel03
LSAT_1_V5_GN_8_60480.MRNA1-
LSAT_1_V5_GN_5_127301_novel05
LSAT_1_V5_GN_5_127301_novel06
LSAT_1_V5_GN_2_95461_novel01
LSAT_1_V5_GN_4_179300_novel07
LSAT_1_V5_GN_4_179300_novel08
LSAT_1_V5_GN_4_179300_novel09
LSAT_1_V5_GN_5_187341_novel01
LSAT_1_V5_GN_6_68181_novel01
LSAT_1_V5_GN_6_68181_novel09
LSAT_1_V5_GN_6_68181_novel17
LSAT_1_V5_GN_1_11001_novel04
LSAT_1_V5_GN_8_166540_novel01
LSAT_1_V5_GN_4_50000.MRNA1-
LSAT_1_V5_GN_2_13161_novel02
LSAT_1_V5_GN_1_118261.MRNA1-
LSAT_1_V5_GN_1_118261_novel01
LSAT_1_V5_GN_1_118261_novel02
LSAT_1_V5_GN_1_118261_novel03
LSAT_1_V5_GN_1_118261_novel04
LSAT_1_V5_GN_5_158120_novel01
LSAT_1_V5_GN_2_57861_novel08
LSAT_1_V5_GN_2_8321_novel05
LSAT_1_V5_GN_6_32941_novel02
LSAT_1_V5_GN_1_121360_novel01
LSAT_1_V5_GN_1_121360_novel02
LSAT_1_V5_GN_7_79240_novel01
LSAT_1_V5_GN_7_79240_novel02
LSAT_1_V5_GN_6_85001_novel05
LSAT_1_V5_GN_5_87280_novel03
LSAT_1_V5_GN_5_163780_novel02
LSAT_1_V5_GN_9_91940_novel02
LSAT_1_V5_GN_8_66301_novel01
LSAT_1_V5_GN_5_179700_novel01
LSAT_1_V5_GN_5_179700_novel04
LSAT_1_V5_GN_8_121240_novel01
LSAT_1_V5_GN_5_181120_novel01
LSAT_1_V5_GN_4_44381.MRNA1-
LSAT_1_V5_GN_4_44381_novel01
LSAT_1_V5_GN_4_44381_novel02
LSAT_1_V5_GN_5_168601_novel02
LSAT_1_V5_GN_5_168601_novel03
LSAT_1_V5_GN_5_147521_novel01
LSAT_1_V5_GN_6_45980_novel01
LSAT_1_V5_GN_5_97961_novel02
LSAT_1_V5_GN_5_97961_novel03
LSAT_1_V5_GN_1_5801_novel01
LSAT_1_V5_GN_1_5801_novel02
LSAT_1_V5_GN_1_5801_novel03
LSAT_1_V5_GN_1_5801_novel04
LSAT_1_V5_GN_1_5801_novel05
LSAT_1_V5_GN_1_5801_novel06
LSAT_1_V5_GN_1_77261_novel04
LSAT_1_V5_GN_1_116040.MRNA1-
LSAT_1_V5_GN_1_116040_novel01
LSAT_1_V5_GN_1_116040_novel02
LSAT_1_V5_GN_6_92881_novel01
LSAT_1_V5_GN_7_71141.MRNA1-
LSAT_1_V5_GN_7_71141_novel01
LSAT_1_V5_GN_7_71141_novel02
LSAT_1_V5_GN_7_106541_novel01
LSAT_1_V5_GN_4_32541_novel01
LSAT_1_V5_GN_6_22720_novel04
LSAT_1_V5_GN_6_22720_novel05
LSAT_1_V5_GN_9_112421.MRNA1-
LSAT_1_V5_GN_9_112421_novel01
LSAT_1_V5_GN_2_11701_novel01
LSAT_1_V5_GN_7_114320_novel01
LSAT_1_V5_GN_6_102041_novel01
LSAT_1_V5_GN_6_102041_novel02
LSAT_1_V5_GN_6_102041_novel03
LSAT_1_V5_GN_3_31540_novel01
LSAT_1_V5_GN_1_69221_novel02
LSAT_1_V5_GN_1_24881_novel02
LSAT_1_V5_GN_8_55221_novel01
LSAT_1_V5_GN_2_95161_novel04
LSAT_1_V5_GN_2_104600_novel01
LSAT_1_V5_GN_2_104600_novel02
LSAT_1_V5_GN_2_104600_novel03
LSAT_1_V5_GN_4_41240_novel06
LSAT_1_V5_GN_7_31821_novel01
LSAT_1_V5_GN_7_31821_novel02
LSAT_1_V5_GN_7_31821_novel03
LSAT_1_V5_GN_7_31821_novel04
LSAT_1_V5_GN_4_27980_novel02
LSAT_1_V5_GN_4_27980_novel03
LSAT_1_V5_GN_9_43280_novel01
LSAT_1_V5_GN_5_165440_novel01
LSAT_1_V5_GN_3_104940_novel01
LSAT_1_V5_GN_3_104940_novel02
LSAT_1_V5_GN_2_67861_novel02
LSAT_1_V5_GN_2_67861_novel05
LSAT_1_V5_GN_1_18441_novel06
LSAT_1_V5_GN_3_30780.MRNA1-
LSAT_1_V5_GN_4_73600_novel01
LSAT_1_V5_GN_9_97040_novel01
LSAT_1_V5_GN_8_7481_novel01
LSAT_1_V5_GN_8_7481_novel02
LSAT_1_V5_GN_3_3801_novel01
LSAT_1_V5_GN_4_154560_novel02
LSAT_1_V5_GN_4_152320_novel03
LSAT_1_V5_GN_9_27701.MRNA1-
LSAT_1_V5_GN_5_150381_novel01
LSAT_1_V5_GN_2_58440_novel01
LSAT_1_V5_GN_2_58440_novel02
LSAT_1_V5_GN_5_174460_novel01
LSAT_1_V5_GN_5_174460_novel02
LSAT_1_V5_GN_2_76540_novel01
LSAT_1_V5_GN_4_8401_novel04
LSAT_1_V5_GN_9_50060.MRNA1-
LSAT_1_V5_GN_9_50060_novel01
LSAT_1_V5_GN_9_50060_novel02
LSAT_1_V5_GN_6_60361_novel02
LSAT_1_V5_GN_2_119220_novel01
LSAT_1_V5_GN_5_172261.MRNA1-
LSAT_1_V5_GN_3_103300.MRNA1-
LSAT_1_V5_GN_5_31640_novel04
LSAT_1_V5_GN_1_31661.MRNA1-
LSAT_1_V5_GN_1_31661_novel01
LSAT_1_V5_GN_1_31661_novel02
LSAT_1_V5_GN_1_31661_novel03
LSAT_1_V5_GN_5_135341_novel04
LSAT_1_V5_GN_8_53401.MRNA1-
LSAT_1_V5_GN_8_53401_novel01
LSAT_1_V5_GN_9_98100.MRNA1-
LSAT_1_V5_GN_5_107321_novel01
LSAT_1_V5_GN_2_75821_novel04
LSAT_1_V5_GN_9_46181_novel01
LSAT_1_V5_GN_3_136540_novel01
LSAT_1_V5_GN_3_136540_novel02
LSAT_1_V5_GN_3_136540_novel03
LSAT_1_V5_GN_9_86000_novel02
LSAT_1_V5_GN_7_91901.MRNA1-
LSAT_1_V5_GN_9_87401_novel01
LSAT_1_V5_GN_7_83301_novel02
LSAT_1_V5_GN_5_19040.MRNA1-
LSAT_1_V5_GN_5_19040_novel01
LSAT_1_V5_GN_5_19040_novel02
LSAT_1_V5_GN_2_85701_novel01
LSAT_1_V5_GN_4_26761_novel02
LSAT_1_V5_GN_4_26761_novel03
LSAT_1_V5_GN_2_135460_novel01
LSAT_1_V5_GN_2_135460_novel02
LSAT_1_V5_GN_1_33001.MRNA1-
LSAT_1_V5_GN_7_87020.MRNA1-
LSAT_1_V5_GN_3_1181_novel02
LSAT_1_V5_GN_3_90681_novel01
LSAT_1_V5_GN_3_74461.MRNA1-
LSAT_1_V5_GN_8_62601_novel01
LSAT_1_V5_GN_8_25040_novel01
LSAT_1_V5_GN_8_25040_novel02
LSAT_1_V5_GN_8_25040_novel03
LSAT_1_V5_GN_8_25040_novel04
LSAT_1_V5_GN_8_25040_novel05
LSAT_1_V5_GN_8_96701_novel01
LSAT_1_V5_GN_8_96701_novel03
LSAT_1_V5_GN_8_96701_novel04
LSAT_1_V5_GN_8_124860_novel01
LSAT_1_V5_GN_8_18701_novel01
LSAT_1_V5_GN_8_62941_novel01
LSAT_1_V5_GN_4_14760_novel01
LSAT_1_V5_GN_0_33481_novel01
LSAT_1_V5_GN_0_33481_novel02
LSAT_1_V5_GN_3_40141.MRNA1-
LSAT_1_V5_GN_9_116360_novel01
LSAT_1_V5_GN_9_116360_novel02
LSAT_1_V5_GN_6_96620_novel01
LSAT_1_V5_GN_4_72861_novel02
LSAT_1_V5_GN_4_72861_novel03
LSAT_1_V5_GN_3_123361_novel01
LSAT_1_V5_GN_1_109200_novel01
LSAT_1_V5_GN_3_35621.MRNA1-
LSAT_1_V5_GN_2_17460.MRNA1-
LSAT_1_V5_GN_2_17460_novel01
LSAT_1_V5_GN_2_17460_novel02
LSAT_1_V5_GN_2_17460_novel03
LSAT_1_V5_GN_1_81840_novel01
LSAT_1_V5_GN_1_81840_novel02
LSAT_1_V5_GN_1_68981_novel01
LSAT_1_V5_GN_6_71181_novel06
LSAT_1_V5_GN_6_71181_novel14
LSAT_1_V5_GN_6_71181_novel15
LSAT_1_V5_GN_9_38701_novel02
LSAT_1_V5_GN_9_73101_novel02
LSAT_1_V5_GN_9_109161_novel02
LSAT_1_V5_GN_9_52801_novel01
LSAT_1_V5_GN_7_89221_novel01
LSAT_1_V5_GN_7_89221_novel02
LSAT_1_V5_GN_6_11260.MRNA1-
LSAT_1_V5_GN_8_119100_novel03
LSAT_1_V5_GN_8_58441_novel01
LSAT_1_V5_GN_8_58441_novel02
LSAT_1_V5_GN_8_58441_novel03
LSAT_1_V5_GN_8_58441_novel04
LSAT_1_V5_GN_8_140460_novel01
LSAT_1_V5_GN_6_64101_novel01
LSAT_1_V5_GN_6_64101_novel02
LSAT_1_V5_GN_6_64101_novel03
LSAT_1_V5_GN_5_117600_novel01
LSAT_1_V5_GN_5_117600_novel02
LSAT_1_V5_GN_5_117600_novel03
LSAT_1_V5_GN_5_117600_novel04
LSAT_1_V5_GN_3_58841.MRNA1-
LSAT_1_V5_GN_6_56180.MRNA1-
LSAT_1_V5_GN_6_56180_novel01
LSAT_1_V5_GN_9_29880.MRNA1-
LSAT_1_V5_GN_4_77381_novel02
LSAT_1_V5_GN_4_77381_novel03
LSAT_1_V5_GN_5_158820_novel01
LSAT_1_V5_GN_9_106981_novel01
LSAT_1_V5_GN_9_106981_novel02
LSAT_1_V5_GN_5_27361_novel01
LSAT_1_V5_GN_5_27361_novel02
LSAT_1_V5_GN_5_95060_novel04
LSAT_1_V5_GN_5_95060_novel05
LSAT_1_V5_GN_5_95060_novel06
LSAT_1_V5_GN_3_136701_novel03
LSAT_1_V5_GN_3_136701_novel04
LSAT_1_V5_GN_3_136701_novel06
LSAT_1_V5_GN_4_50480_novel02
LSAT_1_V5_GN_5_191240_novel02
LSAT_1_V5_GN_7_99221_novel05
LSAT_1_V5_GN_8_133220_novel02
LSAT_1_V5_GN_9_4960_novel01
LSAT_1_V5_GN_7_14460_novel01
LSAT_1_V5_GN_5_175220_novel01
LSAT_1_V5_GN_1_24401_novel01
LSAT_1_V5_GN_1_89600_novel01
LSAT_1_V5_GN_1_89600_novel02
LSAT_1_V5_GN_8_45240_novel01
LSAT_1_V5_GN_8_45240_novel02
LSAT_1_V5_GN_8_45240_novel03
LSAT_1_V5_GN_5_113581_novel01
LSAT_1_V5_GN_4_93840_novel01
LSAT_1_V5_GN_5_143181_novel02
LSAT_1_V5_GN_4_66700_novel01
LSAT_1_V5_GN_8_11480_novel02
LSAT_1_V5_GN_6_13401_novel01
LSAT_1_V5_GN_6_13401_novel02
LSAT_1_V5_GN_5_123200_novel01
LSAT_1_V5_GN_1_31341_novel03
LSAT_1_V5_GN_7_76780_novel01
LSAT_1_V5_GN_7_76780_novel02
LSAT_1_V5_GN_7_76780_novel03
LSAT_1_V5_GN_3_54740.MRNA1-
LSAT_1_V5_GN_2_100021_novel01
LSAT_1_V5_GN_1_72781_novel02
LSAT_1_V5_GN_9_17380_novel01
LSAT_1_V5_GN_7_22300_novel01
LSAT_1_V5_GN_4_117460_novel06
LSAT_1_V5_GN_4_117460_novel07
LSAT_1_V5_GN_9_75300_novel02
LSAT_1_V5_GN_9_75300_novel04
LSAT_1_V5_GN_9_75300_novel06
LSAT_1_V5_GN_8_121520_novel01
LSAT_1_V5_GN_7_54241_novel01
LSAT_1_V5_GN_5_66521_novel02
LSAT_1_V5_GN_1_77140.MRNA1-
LSAT_1_V5_GN_1_77140_novel01
LSAT_1_V5_GN_6_55020.MRNA1-
LSAT_1_V5_GN_9_42181.MRNA1-
LSAT_1_V5_GN_9_42181_novel01
LSAT_1_V5_GN_9_42181_novel02
LSAT_1_V5_GN_9_42181_novel03
LSAT_1_V5_GN_9_42181_novel04
LSAT_1_V5_GN_9_42181_novel05
LSAT_1_V5_GN_9_42181_novel06
LSAT_1_V5_GN_9_42181_novel07
LSAT_1_V5_GN_9_42181_novel08
LSAT_1_V5_GN_9_42181_novel09
LSAT_1_V5_GN_9_42181_novel10
LSAT_1_V5_GN_9_42181_novel11
LSAT_1_V5_GN_9_42181_novel12
LSAT_1_V5_GN_9_42181_novel13
LSAT_1_V5_GN_9_42181_novel14
LSAT_1_V5_GN_9_42181_novel15
LSAT_1_V5_GN_9_42181_novel16
LSAT_1_V5_GN_1_64981.MRNA1-
LSAT_1_V5_GN_1_64981_novel02
LSAT_1_V5_GN_5_141180_novel03
LSAT_1_V5_GN_2_58341_novel01
LSAT_1_V5_GN_2_58341_novel02
LSAT_1_V5_GN_2_58341_novel03
LSAT_1_V5_GN_1_30880_novel01
LSAT_1_V5_GN_4_103980_novel01
LSAT_1_V5_GN_8_9940_novel02
LSAT_1_V5_GN_6_20321_novel04
LSAT_1_V5_GN_8_40161_novel01
LSAT_1_V5_GN_4_12001_novel01
LSAT_1_V5_GN_4_12001_novel02
LSAT_1_V5_GN_4_172061_novel01
LSAT_1_V5_GN_8_144760_novel02
LSAT_1_V5_GN_8_144760_novel03
LSAT_1_V5_GN_6_3520.MRNA1-
LSAT_1_V5_GN_4_84020_novel01
LSAT_1_V5_GN_5_145661_novel01
LSAT_1_V5_GN_7_40621_novel04
LSAT_1_V5_GN_7_53641_novel01
LSAT_1_V5_GN_7_53641_novel02
LSAT_1_V5_GN_4_93500_novel05
LSAT_1_V5_GN_4_93500_novel06
LSAT_1_V5_GN_1_125781_novel02
LSAT_1_V5_GN_8_162660_novel01
LSAT_1_V5_GN_4_182280.MRNA1-
LSAT_1_V5_GN_4_182280_novel01
LSAT_1_V5_GN_2_70320_novel01
LSAT_1_V5_GN_2_70320_novel02
LSAT_1_V5_GN_4_5541.MRNA1-
LSAT_1_V5_GN_7_71321_novel02
LSAT_1_V5_GN_2_4900_novel18
LSAT_1_V5_GN_2_4900_novel19
LSAT_1_V5_GN_2_4900_novel20
LSAT_1_V5_GN_2_4900_novel21
LSAT_1_V5_GN_1_75641_novel08
LSAT_1_V5_GN_2_36340_novel01
LSAT_1_V5_GN_9_29601_novel02
LSAT_1_V5_GN_2_66801_novel02
LSAT_1_V5_GN_3_21780_novel01
LSAT_1_V5_GN_3_21780_novel05
LSAT_1_V5_GN_3_40860.MRNA1-
LSAT_1_V5_GN_1_103141_novel02
LSAT_1_V5_GN_1_103141_novel03
LSAT_1_V5_GN_1_103141_novel04
LSAT_1_V5_GN_6_110641_novel01
LSAT_1_V5_GN_6_110641_novel02
LSAT_1_V5_GN_0_6780_novel03
LSAT_1_V5_GN_9_61740_novel02
LSAT_1_V5_GN_9_61740_novel03
LSAT_1_V5_GN_9_61740_novel04
LSAT_1_V5_GN_2_68300_novel01
LSAT_1_V5_GN_1_101701_novel15
LSAT_1_V5_GN_1_101701_novel16
LSAT_1_V5_GN_1_61900_novel01
LSAT_1_V5_GN_4_3221_novel03
LSAT_1_V5_GN_2_38101_novel02
LSAT_1_V5_GN_6_29141_novel11
LSAT_1_V5_GN_6_29141_novel12
LSAT_1_V5_GN_6_29141_novel13
LSAT_1_V5_GN_7_98660_novel01
LSAT_1_V5_GN_1_106620_novel01
LSAT_1_V5_GN_1_106620_novel02
LSAT_1_V5_GN_1_106620_novel03
LSAT_1_V5_GN_1_17460_novel02
LSAT_1_V5_GN_1_17460_novel03
LSAT_1_V5_GN_6_66140.MRNA1-
LSAT_1_V5_GN_6_66140_novel01
LSAT_1_V5_GN_5_179321_novel01
LSAT_1_V5_GN_2_64840_novel01
LSAT_1_V5_GN_3_26361_novel01
LSAT_1_V5_GN_7_13381.MRNA1-
LSAT_1_V5_GN_7_13381_novel01
LSAT_1_V5_GN_5_156561_novel01
LSAT_1_V5_GN_1_14001.MRNA1-
LSAT_1_V5_GN_7_28120_novel01
LSAT_1_V5_GN_5_119461_novel02
LSAT_1_V5_GN_5_119461_novel06
LSAT_1_V5_GN_4_125040_novel02
LSAT_1_V5_GN_3_61481_novel25
LSAT_1_V5_GN_3_61481_novel26
LSAT_1_V5_GN_3_61481_novel27
LSAT_1_V5_GN_3_61481_novel28
LSAT_1_V5_GN_3_61481_novel29
LSAT_1_V5_GN_2_125901_novel02
LSAT_1_V5_GN_5_172221_novel02
LSAT_1_V5_GN_5_172221_novel05
LSAT_1_V5_GN_4_124821.MRNA1-
LSAT_1_V5_GN_1_54260_novel04
LSAT_1_V5_GN_1_54260_novel08
LSAT_1_V5_GN_1_54260_novel09
LSAT_1_V5_GN_1_54260_novel10
LSAT_1_V5_GN_1_54260_novel11
LSAT_1_V5_GN_2_69361_novel01
LSAT_1_V5_GN_2_69361_novel02
LSAT_1_V5_GN_1_25400_novel01
LSAT_1_V5_GN_2_8760_novel01
LSAT_1_V5_GN_5_89460_novel04
LSAT_1_V5_GN_4_66541_novel02
LSAT_1_V5_GN_7_22741_novel02
LSAT_1_V5_GN_2_90820_novel01
LSAT_1_V5_GN_2_90820_novel03
LSAT_1_V5_GN_8_10241_novel01
LSAT_1_V5_GN_3_64081_novel01
LSAT_1_V5_GN_1_106241_novel06
LSAT_1_V5_GN_2_101621_novel01
LSAT_1_V5_GN_2_82201_novel09
LSAT_1_V5_GN_2_82201_novel10
LSAT_1_V5_GN_7_105160_novel01
LSAT_1_V5_GN_3_48301.MRNA1-
LSAT_1_V5_GN_6_15660_novel01
LSAT_1_V5_GN_6_15660_novel02
LSAT_1_V5_GN_5_141041_novel01
LSAT_1_V5_GN_8_135621_novel01
LSAT_1_V5_GN_1_124140_novel01
LSAT_1_V5_GN_1_124140_novel02
LSAT_1_V5_GN_6_38721_novel01
LSAT_1_V5_GN_4_33301_novel01
LSAT_1_V5_GN_8_82100_novel04
LSAT_1_V5_GN_8_82100_novel05
LSAT_1_V5_GN_8_82100_novel06
LSAT_1_V5_GN_7_64620_novel03
LSAT_1_V5_GN_7_64620_novel07
LSAT_1_V5_GN_4_177500.MRNA1-
LSAT_1_V5_GN_4_177500_novel01
LSAT_1_V5_GN_7_84781.MRNA1-
LSAT_1_V5_GN_3_40660_novel02
LSAT_1_V5_GN_3_40660_novel03
LSAT_1_V5_GN_5_79400_novel01
LSAT_1_V5_GN_5_79400_novel02
LSAT_1_V5_GN_2_22600_novel02
LSAT_1_V5_GN_2_95660_novel01
LSAT_1_V5_GN_7_12921_novel01
LSAT_1_V5_GN_7_96161_novel01
LSAT_1_V5_GN_7_96161_novel02
LSAT_1_V5_GN_5_47180_novel01
LSAT_1_V5_GN_5_47180_novel02
LSAT_1_V5_GN_5_47180_novel04
LSAT_1_V5_GN_5_47180_novel06
LSAT_1_V5_GN_5_8301_novel01
LSAT_1_V5_GN_5_8301_novel02
LSAT_1_V5_GN_8_89101_novel06
LSAT_1_V5_GN_8_146920_novel03
LSAT_1_V5_GN_8_146920_novel05
LSAT_1_V5_GN_7_108681_novel02
LSAT_1_V5_GN_7_108681_novel06
LSAT_1_V5_GN_7_108681_novel07
LSAT_1_V5_GN_7_108681_novel08
LSAT_1_V5_GN_5_102281_novel04
LSAT_1_V5_GN_7_87241_novel01
LSAT_1_V5_GN_8_28160_novel18
LSAT_1_V5_GN_9_108380_novel02
LSAT_1_V5_GN_4_135000_novel05
LSAT_1_V5_GN_6_52661_novel02
LSAT_1_V5_GN_5_2901.MRNA1-
LSAT_1_V5_GN_1_34861_novel11
LSAT_1_V5_GN_5_64940_novel07
LSAT_1_V5_GN_4_181920_novel01
LSAT_1_V5_GN_2_102020.MRNA1-
LSAT_1_V5_GN_6_39480_novel01
LSAT_1_V5_GN_6_25940_novel02
LSAT_1_V5_GN_5_142140_novel04
LSAT_1_V5_GN_1_2300_novel01
LSAT_1_V5_GN_1_2300_novel02
LSAT_1_V5_GN_1_2300_novel03
LSAT_1_V5_GN_5_151701_novel01
LSAT_1_V5_GN_4_128420_novel03
LSAT_1_V5_GN_8_57160_novel02
LSAT_1_V5_GN_2_13981_novel01
LSAT_1_V5_GN_2_126100_novel02
LSAT_1_V5_GN_0_4161_novel01
LSAT_1_V5_GN_0_4161_novel02
LSAT_1_V5_GN_0_4161_novel03
LSAT_1_V5_GN_0_4161_novel04
LSAT_1_V5_GN_0_4161_novel05
LSAT_1_V5_GN_0_4161_novel06
LSAT_1_V5_GN_0_4161_novel07
LSAT_1_V5_GN_0_4161_novel08
LSAT_1_V5_GN_6_60921_novel14
LSAT_1_V5_GN_6_60921_novel15
LSAT_1_V5_GN_6_60921_novel16
LSAT_1_V5_GN_3_62981.MRNA1-
LSAT_1_V5_GN_4_121661_novel02
LSAT_1_V5_GN_1_17540_novel02
LSAT_1_V5_GN_3_78681_novel02
LSAT_1_V5_GN_2_89281_novel02
LSAT_1_V5_GN_2_89281_novel03
LSAT_1_V5_GN_8_62300_novel01
LSAT_1_V5_GN_5_91560_novel01
LSAT_1_V5_GN_5_91560_novel02
LSAT_1_V5_GN_5_91560_novel03
LSAT_1_V5_GN_5_91560_novel04
LSAT_1_V5_GN_5_91560_novel05
LSAT_1_V5_GN_2_109580.MRNA1-
LSAT_1_V5_GN_2_109580_novel01
LSAT_1_V5_GN_2_109580_novel02
LSAT_1_V5_GN_7_46921.MRNA1-
LSAT_1_V5_GN_7_46921_novel01
LSAT_1_V5_GN_7_27461.MRNA1-
LSAT_1_V5_GN_6_53740_novel01
LSAT_1_V5_GN_7_37360_novel01
LSAT_1_V5_GN_8_29600_novel01
LSAT_1_V5_GN_1_118001_novel20
LSAT_1_V5_GN_1_118001_novel21
LSAT_1_V5_GN_1_118001_novel22
LSAT_1_V5_GN_1_118001_novel23
LSAT_1_V5_GN_1_118280_novel01
LSAT_1_V5_GN_9_121141_novel01
LSAT_1_V5_GN_1_22221_novel01
LSAT_1_V5_GN_2_50221.MRNA1-
LSAT_1_V5_GN_2_109801_novel01
LSAT_1_V5_GN_2_109801_novel06
LSAT_1_V5_GN_2_109801_novel07
LSAT_1_V5_GN_2_109801_novel08
LSAT_1_V5_GN_6_108860_novel01
LSAT_1_V5_GN_8_23980_novel01
LSAT_1_V5_GN_4_7021_novel03
LSAT_1_V5_GN_5_172240_novel01
LSAT_1_V5_GN_4_149920.MRNA1-
LSAT_1_V5_GN_5_17920_novel01
LSAT_1_V5_GN_8_135921.MRNA1-
LSAT_1_V5_GN_5_141920_novel04
LSAT_1_V5_GN_5_121420.MRNA1-
LSAT_1_V5_GN_5_121420_novel01
LSAT_1_V5_GN_5_121420_novel02
LSAT_1_V5_GN_2_131280_novel02
LSAT_1_V5_GN_7_97380_novel03
LSAT_1_V5_GN_5_5481_novel02
LSAT_1_V5_GN_5_5481_novel03
LSAT_1_V5_GN_7_68141_novel01
LSAT_1_V5_GN_7_68141_novel02
LSAT_1_V5_GN_9_111421_novel01
LSAT_1_V5_GN_9_111421_novel02
LSAT_1_V5_GN_3_8041_novel01
LSAT_1_V5_GN_8_37620_novel01
LSAT_1_V5_GN_2_65961_novel01
LSAT_1_V5_GN_5_12541_novel01
LSAT_1_V5_GN_5_12541_novel02
LSAT_1_V5_GN_2_121421_novel01
LSAT_1_V5_GN_8_18681_novel01
LSAT_1_V5_GN_3_17981_novel01
LSAT_1_V5_GN_5_70841_novel02
LSAT_1_V5_GN_5_57840_novel03
LSAT_1_V5_GN_5_57840_novel06
LSAT_1_V5_GN_9_56001_novel01
LSAT_1_V5_GN_9_56001_novel02
LSAT_1_V5_GN_9_56001_novel03
LSAT_1_V5_GN_1_129780_novel02
LSAT_1_V5_GN_1_129780_novel03
LSAT_1_V5_GN_6_30321_novel02
LSAT_1_V5_GN_8_152940_novel02
LSAT_1_V5_GN_5_58820_novel02
LSAT_1_V5_GN_5_187541_novel01
LSAT_1_V5_GN_5_108760_novel01
LSAT_1_V5_GN_1_48520_novel03
LSAT_1_V5_GN_4_180220_novel01
LSAT_1_V5_GN_5_141001_novel02
LSAT_1_V5_GN_8_54500_novel01
LSAT_1_V5_GN_8_54500_novel04
LSAT_1_V5_GN_5_165601.MRNA1-
LSAT_1_V5_GN_5_165601_novel01
LSAT_1_V5_GN_5_165601_novel02
LSAT_1_V5_GN_8_46840_novel01
LSAT_1_V5_GN_4_95940_novel02
LSAT_1_V5_GN_4_95940_novel03
LSAT_1_V5_GN_6_760_novel01
LSAT_1_V5_GN_6_760_novel02
LSAT_1_V5_GN_6_760_novel03
LSAT_1_V5_GN_6_760_novel06
LSAT_1_V5_GN_4_31500_novel01
LSAT_1_V5_GN_7_5921_novel03
LSAT_1_V5_GN_7_112141_novel01
LSAT_1_V5_GN_3_140041_novel03
LSAT_1_V5_GN_3_92801_novel01
LSAT_1_V5_GN_5_40701_novel01
LSAT_1_V5_GN_2_40361_novel02
LSAT_1_V5_GN_2_40361_novel03
LSAT_1_V5_GN_6_3421_novel02
LSAT_1_V5_GN_6_3421_novel03
LSAT_1_V5_GN_3_24681_novel01
LSAT_1_V5_GN_3_24681_novel03
LSAT_1_V5_GN_5_171660.MRNA1-
LSAT_1_V5_GN_4_162140.MRNA1-
LSAT_1_V5_GN_2_46320.MRNA1-
LSAT_1_V5_GN_2_38521_novel02
LSAT_1_V5_GN_2_38521_novel03
LSAT_1_V5_GN_2_38521_novel04
LSAT_1_V5_GN_2_118081_novel02
LSAT_1_V5_GN_8_30001_novel01
LSAT_1_V5_GN_9_20741_novel01
LSAT_1_V5_GN_9_20741_novel02
LSAT_1_V5_GN_9_16300.MRNA1-
LSAT_1_V5_GN_4_43721_novel01
LSAT_1_V5_GN_3_122401_novel02
LSAT_1_V5_GN_7_73641_novel01
LSAT_1_V5_GN_9_63521_novel02
LSAT_1_V5_GN_7_26300_novel01
LSAT_1_V5_GN_7_26300_novel03
LSAT_1_V5_GN_2_67741_novel02
LSAT_1_V5_GN_2_67741_novel03
LSAT_1_V5_GN_3_108481.MRNA1-
LSAT_1_V5_GN_3_108481_novel01
LSAT_1_V5_GN_1_45601_novel09
LSAT_1_V5_GN_8_89780_novel01
LSAT_1_V5_GN_8_89780_novel02
LSAT_1_V5_GN_8_89780_novel03
LSAT_1_V5_GN_8_89780_novel04
LSAT_1_V5_GN_7_43001.MRNA1-
LSAT_1_V5_GN_7_43001_novel01
LSAT_1_V5_GN_7_43001_novel02
LSAT_1_V5_GN_7_43001_novel03
LSAT_1_V5_GN_7_43001_novel04
LSAT_1_V5_GN_7_43001_novel05
LSAT_1_V5_GN_9_111201.MRNA1-
LSAT_1_V5_GN_9_111201_novel03
LSAT_1_V5_GN_9_111201_novel04
LSAT_1_V5_GN_8_61721_novel02
LSAT_1_V5_GN_1_62101_novel01
LSAT_1_V5_GN_1_62101_novel02
LSAT_1_V5_GN_1_62101_novel03
LSAT_1_V5_GN_7_24040.MRNA1-
LSAT_1_V5_GN_9_21201.MRNA1-
LSAT_1_V5_GN_9_21201_novel01
LSAT_1_V5_GN_4_164220_novel01
LSAT_1_V5_GN_4_164220_novel02
LSAT_1_V5_GN_4_157700_novel04
LSAT_1_V5_GN_4_157700_novel05
LSAT_1_V5_GN_2_133080_novel01
LSAT_1_V5_GN_2_133080_novel02
LSAT_1_V5_GN_7_108581_novel14
LSAT_1_V5_GN_7_108581_novel16
LSAT_1_V5_GN_7_108581_novel17
LSAT_1_V5_GN_1_75501_novel02
LSAT_1_V5_GN_4_141241_novel01
LSAT_1_V5_GN_7_16221_novel05
LSAT_1_V5_GN_9_56360_novel01
LSAT_1_V5_GN_9_56360_novel03
LSAT_1_V5_GN_9_118341_novel01
LSAT_1_V5_GN_9_118341_novel02
LSAT_1_V5_GN_9_118341_novel04
LSAT_1_V5_GN_9_39381_novel02
LSAT_1_V5_GN_9_39381_novel04
LSAT_1_V5_GN_3_36521_novel01
LSAT_1_V5_GN_4_2781_novel02
LSAT_1_V5_GN_5_43760.MRNA1-
LSAT_1_V5_GN_5_130661_novel01
LSAT_1_V5_GN_8_36981_novel01
LSAT_1_V5_GN_4_52441_novel04
LSAT_1_V5_GN_9_7440_novel04
LSAT_1_V5_GN_6_34761_novel03
LSAT_1_V5_GN_9_91580_novel01
LSAT_1_V5_GN_4_50601_novel02
LSAT_1_V5_GN_2_108540_novel02
LSAT_1_V5_GN_4_111000_novel01
LSAT_1_V5_GN_6_61640_novel03
LSAT_1_V5_GN_8_46800_novel01
LSAT_1_V5_GN_5_23101_novel02
LSAT_1_V5_GN_2_126680_novel04
LSAT_1_V5_GN_3_15401.MRNA1-
LSAT_1_V5_GN_4_59381_novel05
LSAT_1_V5_GN_4_59381_novel06
LSAT_1_V5_GN_4_59381_novel07
LSAT_1_V5_GN_4_59381_novel08
LSAT_1_V5_GN_4_156361_novel11
LSAT_1_V5_GN_4_156361_novel12
LSAT_1_V5_GN_5_103781_novel01
LSAT_1_V5_GN_8_117040.MRNA1-
LSAT_1_V5_GN_1_32360_novel01
LSAT_1_V5_GN_5_107420_novel02
LSAT_1_V5_GN_1_48300_novel01
LSAT_1_V5_GN_7_83541_novel01
LSAT_1_V5_GN_7_83541_novel02
LSAT_1_V5_GN_6_111381_novel01
LSAT_1_V5_GN_1_10621.MRNA1-
LSAT_1_V5_GN_1_33301_novel02
LSAT_1_V5_GN_1_33301_novel03
LSAT_1_V5_GN_8_5601_novel01
LSAT_1_V5_GN_1_34800.MRNA1-
LSAT_1_V5_GN_1_34800_novel01
LSAT_1_V5_GN_1_111281_novel01
LSAT_1_V5_GN_1_111281_novel02
LSAT_1_V5_GN_1_111281_novel03
LSAT_1_V5_GN_1_105200.MRNA1-
LSAT_1_V5_GN_1_105200_novel01
LSAT_1_V5_GN_2_6900_novel01
LSAT_1_V5_GN_2_6900_novel02
LSAT_1_V5_GN_9_36221_novel01
LSAT_1_V5_GN_9_36221_novel02
LSAT_1_V5_GN_6_72741_novel03
LSAT_1_V5_GN_6_72741_novel04
LSAT_1_V5_GN_6_72741_novel05
LSAT_1_V5_GN_6_72741_novel06
LSAT_1_V5_GN_4_146360_novel01
LSAT_1_V5_GN_6_31400_novel01
LSAT_1_V5_GN_6_31400_novel02
LSAT_1_V5_GN_3_90900_novel03
LSAT_1_V5_GN_6_110261_novel01
LSAT_1_V5_GN_6_110261_novel02
LSAT_1_V5_GN_6_110261_novel04
LSAT_1_V5_GN_4_119500.MRNA1-
LSAT_1_V5_GN_4_119500_novel01
LSAT_1_V5_GN_4_119500_novel02
LSAT_1_V5_GN_4_119500_novel03
LSAT_1_V5_GN_6_67720_novel01
LSAT_1_V5_GN_6_67720_novel04
LSAT_1_V5_GN_6_67720_novel05
LSAT_1_V5_GN_6_67720_novel06
LSAT_1_V5_GN_1_39720_novel02
LSAT_1_V5_GN_3_35360.MRNA1-
LSAT_1_V5_GN_6_101780_novel02
LSAT_1_V5_GN_5_25381_novel01
LSAT_1_V5_GN_5_25381_novel02
LSAT_1_V5_GN_3_89301_novel01
LSAT_1_V5_GN_3_89301_novel02
LSAT_1_V5_GN_3_89301_novel03
LSAT_1_V5_GN_3_89301_novel04
LSAT_1_V5_GN_3_89301_novel05
LSAT_1_V5_GN_4_74421.MRNA1-
LSAT_1_V5_GN_9_23460_novel01
LSAT_1_V5_GN_9_23460_novel02
LSAT_1_V5_GN_9_23460_novel03
LSAT_1_V5_GN_2_67460_novel01
LSAT_1_V5_GN_9_51501_novel01
LSAT_1_V5_GN_8_161820_novel01
LSAT_1_V5_GN_6_8041_novel01
LSAT_1_V5_GN_3_42480.MRNA1-
LSAT_1_V5_GN_5_51020_novel01
LSAT_1_V5_GN_6_44161_novel01
LSAT_1_V5_GN_1_10041_novel01
LSAT_1_V5_GN_2_108021_novel02
LSAT_1_V5_GN_6_40560_novel09
LSAT_1_V5_GN_6_40560_novel10
LSAT_1_V5_GN_6_3501.MRNA1-
LSAT_1_V5_GN_3_41801_novel01
LSAT_1_V5_GN_5_81400_novel02
LSAT_1_V5_GN_9_94461_novel01
LSAT_1_V5_GN_9_94461_novel02
LSAT_1_V5_GN_9_94461_novel03
LSAT_1_V5_GN_9_94461_novel04
LSAT_1_V5_GN_9_94461_novel05
LSAT_1_V5_GN_9_94461_novel06
LSAT_1_V5_GN_9_94461_novel07
LSAT_1_V5_GN_9_94461_novel08
LSAT_1_V5_GN_9_94461_novel09
LSAT_1_V5_GN_9_94461_novel10
LSAT_1_V5_GN_9_94461_novel11
LSAT_1_V5_GN_3_44001_novel01
LSAT_1_V5_GN_5_85520_novel01
LSAT_1_V5_GN_3_79400_novel02
LSAT_1_V5_GN_3_35160_novel01
LSAT_1_V5_GN_3_35160_novel02
LSAT_1_V5_GN_1_45380.MRNA1-
LSAT_1_V5_GN_2_90841_novel04
LSAT_1_V5_GN_4_80320_novel03
LSAT_1_V5_GN_2_16081_novel02
LSAT_1_V5_GN_1_89120_novel01
LSAT_1_V5_GN_4_162801_novel02
LSAT_1_V5_GN_2_21340_novel01
LSAT_1_V5_GN_3_19641_novel05
LSAT_1_V5_GN_3_19641_novel07
LSAT_1_V5_GN_5_134641_novel02
LSAT_1_V5_GN_6_104860.MRNA1-
LSAT_1_V5_GN_6_104860_novel01
LSAT_1_V5_GN_6_104860_novel02
LSAT_1_V5_GN_6_73140_novel03
LSAT_1_V5_GN_5_164801_novel02
LSAT_1_V5_GN_3_115720_novel02
LSAT_1_V5_GN_3_138600_novel01
LSAT_1_V5_GN_3_138600_novel02
LSAT_1_V5_GN_3_138600_novel03
LSAT_1_V5_GN_3_138600_novel04
LSAT_1_V5_GN_3_138600_novel05
LSAT_1_V5_GN_3_138600_novel06
LSAT_1_V5_GN_3_138600_novel07
LSAT_1_V5_GN_3_33541_novel01
LSAT_1_V5_GN_3_33541_novel02
LSAT_1_V5_GN_9_11260_novel01
LSAT_1_V5_GN_5_8540.MRNA1-
LSAT_1_V5_GN_2_135361_novel02
LSAT_1_V5_GN_5_70861_novel01
LSAT_1_V5_GN_3_39800.MRNA1-
LSAT_1_V5_GN_3_39800_novel01
LSAT_1_V5_GN_3_39800_novel02
LSAT_1_V5_GN_4_155540.MRNA1-
LSAT_1_V5_GN_4_155540_novel01
LSAT_1_V5_GN_4_155540_novel02
LSAT_1_V5_GN_2_56160_novel01
LSAT_1_V5_GN_8_81220.MRNA1-
LSAT_1_V5_GN_8_81220_novel01
LSAT_1_V5_GN_9_60281_novel01
LSAT_1_V5_GN_5_65220_novel02
LSAT_1_V5_GN_4_114681_novel02
LSAT_1_V5_GN_4_114681_novel03
LSAT_1_V5_GN_3_73580_novel01
LSAT_1_V5_GN_7_34101_novel02
LSAT_1_V5_GN_7_34101_novel03
LSAT_1_V5_GN_7_34101_novel04
LSAT_1_V5_GN_7_34101_novel05
LSAT_1_V5_GN_7_34101_novel06
LSAT_1_V5_GN_8_49341_novel02
LSAT_1_V5_GN_5_105860_novel01
LSAT_1_V5_GN_5_105860_novel02
LSAT_1_V5_GN_5_127720_novel01
LSAT_1_V5_GN_9_80980_novel02
LSAT_1_V5_GN_6_69341_novel08
LSAT_1_V5_GN_6_69341_novel10
LSAT_1_V5_GN_1_105761_novel04
LSAT_1_V5_GN_3_26720_novel01
LSAT_1_V5_GN_3_26720_novel02
LSAT_1_V5_GN_5_175081_novel01
LSAT_1_V5_GN_9_24720_novel02
LSAT_1_V5_GN_1_5861_novel02
LSAT_1_V5_GN_1_5861_novel04
LSAT_1_V5_GN_3_5281_novel01
LSAT_1_V5_GN_8_153161_novel01
LSAT_1_V5_GN_9_3820_novel01
LSAT_1_V5_GN_5_2060_novel04
LSAT_1_V5_GN_9_320_novel02
LSAT_1_V5_GN_4_50041_novel03
LSAT_1_V5_GN_4_13841_novel01
LSAT_1_V5_GN_2_136800_novel01
LSAT_1_V5_GN_3_11060_novel02
LSAT_1_V5_GN_2_93260_novel01
LSAT_1_V5_GN_8_160440.MRNA1-
LSAT_1_V5_GN_8_160440_novel01
LSAT_1_V5_GN_9_112160_novel01
LSAT_1_V5_GN_2_112040_novel01
LSAT_1_V5_GN_9_30101_novel02
LSAT_1_V5_GN_2_129080_novel01
LSAT_1_V5_GN_3_105101_novel01
LSAT_1_V5_GN_3_105101_novel02
LSAT_1_V5_GN_1_95060_novel10
LSAT_1_V5_GN_1_95060_novel11
LSAT_1_V5_GN_1_95060_novel12
LSAT_1_V5_GN_9_90620_novel01
LSAT_1_V5_GN_9_105441_novel01
LSAT_1_V5_GN_7_48681_novel01
LSAT_1_V5_GN_7_48681_novel02
LSAT_1_V5_GN_7_48681_novel04
LSAT_1_V5_GN_7_48681_novel05
LSAT_1_V5_GN_7_48681_novel06
LSAT_1_V5_GN_9_50660_novel01
LSAT_1_V5_GN_6_32361_novel02
LSAT_1_V5_GN_6_32361_novel05
LSAT_1_V5_GN_8_134061_novel01
LSAT_1_V5_GN_8_134061_novel04
LSAT_1_V5_GN_8_134061_novel05
LSAT_1_V5_GN_8_2560_novel01
LSAT_1_V5_GN_6_58420_novel01
LSAT_1_V5_GN_7_16200_novel01
LSAT_1_V5_GN_5_24600_novel03
LSAT_1_V5_GN_6_5060_novel01
LSAT_1_V5_GN_6_5060_novel02
LSAT_1_V5_GN_6_5060_novel03
LSAT_1_V5_GN_6_36221_novel01
LSAT_1_V5_GN_1_97840_novel02
LSAT_1_V5_GN_1_97840_novel03
LSAT_1_V5_GN_1_97840_novel05
LSAT_1_V5_GN_2_78720_novel01
LSAT_1_V5_GN_9_27981_novel01
LSAT_1_V5_GN_3_110901_novel04
LSAT_1_V5_GN_3_110901_novel06
LSAT_1_V5_GN_1_16160_novel02
LSAT_1_V5_GN_1_16160_novel03
LSAT_1_V5_GN_8_56600_novel02
LSAT_1_V5_GN_8_56600_novel03
LSAT_1_V5_GN_4_22781_novel01
LSAT_1_V5_GN_4_22781_novel02
LSAT_1_V5_GN_4_22781_novel03
LSAT_1_V5_GN_9_28841_novel02
LSAT_1_V5_GN_7_79840_novel01
LSAT_1_V5_GN_7_79840_novel02
LSAT_1_V5_GN_4_129341_novel01
LSAT_1_V5_GN_4_129341_novel02
LSAT_1_V5_GN_4_129341_novel03
LSAT_1_V5_GN_6_5180_novel01
LSAT_1_V5_GN_6_5180_novel02
LSAT_1_V5_GN_6_5180_novel03
LSAT_1_V5_GN_6_5180_novel04
LSAT_1_V5_GN_6_5180_novel05
LSAT_1_V5_GN_6_5180_novel06
LSAT_1_V5_GN_6_5180_novel07
LSAT_1_V5_GN_6_5180_novel08
LSAT_1_V5_GN_6_5180_novel09
LSAT_1_V5_GN_6_5180_novel10
LSAT_1_V5_GN_6_5180_novel11
LSAT_1_V5_GN_6_5180_novel12
LSAT_1_V5_GN_6_5180_novel13
LSAT_1_V5_GN_6_5180_novel14
LSAT_1_V5_GN_6_5180_novel15
LSAT_1_V5_GN_6_5180_novel16
LSAT_1_V5_GN_6_5180_novel17
LSAT_1_V5_GN_6_5180_novel18
LSAT_1_V5_GN_6_5180_novel19
LSAT_1_V5_GN_6_5180_novel20
LSAT_1_V5_GN_6_5180_novel21
LSAT_1_V5_GN_6_5180_novel22
LSAT_1_V5_GN_6_5180_novel23
LSAT_1_V5_GN_6_5180_novel24
LSAT_1_V5_GN_6_5180_novel25
LSAT_1_V5_GN_6_5180_novel26
LSAT_1_V5_GN_6_5180_novel27
LSAT_1_V5_GN_6_5180_novel28
LSAT_1_V5_GN_6_5180_novel29
LSAT_1_V5_GN_6_5180_novel30
LSAT_1_V5_GN_6_5180_novel31
LSAT_1_V5_GN_6_5180_novel32
LSAT_1_V5_GN_6_5180_novel33
LSAT_1_V5_GN_6_5180_novel34
LSAT_1_V5_GN_6_5180_novel35
LSAT_1_V5_GN_6_5180_novel36
LSAT_1_V5_GN_8_29900.MRNA1-
LSAT_1_V5_GN_7_116401_novel01
LSAT_1_V5_GN_2_73761_novel01
LSAT_1_V5_GN_4_135201_novel01
LSAT_1_V5_GN_4_135201_novel02
LSAT_1_V5_GN_4_135201_novel03
LSAT_1_V5_GN_4_135201_novel04
LSAT_1_V5_GN_4_135201_novel05
LSAT_1_V5_GN_4_135201_novel06
LSAT_1_V5_GN_4_135201_novel07
LSAT_1_V5_GN_4_135201_novel08
LSAT_1_V5_GN_4_135201_novel09
LSAT_1_V5_GN_4_135201_novel10
LSAT_1_V5_GN_4_135201_novel11
LSAT_1_V5_GN_4_135201_novel12
LSAT_1_V5_GN_7_71401.MRNA1-
LSAT_1_V5_GN_7_71401_novel01
LSAT_1_V5_GN_7_71401_novel02
LSAT_1_V5_GN_7_71401_novel03
LSAT_1_V5_GN_7_71401_novel04
LSAT_1_V5_GN_7_71401_novel05
LSAT_1_V5_GN_1_130281_novel03
LSAT_1_V5_GN_2_104060.MRNA1-
LSAT_1_V5_GN_2_104060_novel01
LSAT_1_V5_GN_2_128600_novel02
LSAT_1_V5_GN_2_16021_novel02
LSAT_1_V5_GN_9_51240_novel03
LSAT_1_V5_GN_4_161500_novel01
LSAT_1_V5_GN_1_10481_novel02
LSAT_1_V5_GN_1_51681.MRNA1-
LSAT_1_V5_GN_4_120460_novel01
LSAT_1_V5_GN_2_1300_novel01
LSAT_1_V5_GN_2_64261_novel01
LSAT_1_V5_GN_2_64261_novel02
LSAT_1_V5_GN_3_24421_novel03
LSAT_1_V5_GN_3_24421_novel04
LSAT_1_V5_GN_2_127720_novel03
LSAT_1_V5_GN_5_168181_novel01
LSAT_1_V5_GN_4_71461_novel03
LSAT_1_V5_GN_6_83340_novel05
LSAT_1_V5_GN_4_30840_novel01
LSAT_1_V5_GN_4_30840_novel02
LSAT_1_V5_GN_2_96641_novel01
LSAT_1_V5_GN_5_156820_novel02
LSAT_1_V5_GN_5_156820_novel03
LSAT_1_V5_GN_3_68721_novel02
LSAT_1_V5_GN_8_58621.MRNA1-
LSAT_1_V5_GN_8_58621_novel01
LSAT_1_V5_GN_8_58621_novel02
LSAT_1_V5_GN_8_58621_novel03
LSAT_1_V5_GN_8_58621_novel04
LSAT_1_V5_GN_7_43420_novel01
LSAT_1_V5_GN_9_20420_novel01
LSAT_1_V5_GN_4_130361_novel01
LSAT_1_V5_GN_8_40020_novel03
LSAT_1_V5_GN_6_78800.MRNA1-
LSAT_1_V5_GN_6_78800_novel01
LSAT_1_V5_GN_6_78800_novel02
LSAT_1_V5_GN_6_78800_novel03
LSAT_1_V5_GN_9_109200_novel01
LSAT_1_V5_GN_8_82341_novel01
LSAT_1_V5_GN_8_82341_novel02
LSAT_1_V5_GN_8_82341_novel03
LSAT_1_V5_GN_4_77240_novel05
LSAT_1_V5_GN_7_116120_novel01
LSAT_1_V5_GN_7_116120_novel02
LSAT_1_V5_GN_7_116120_novel03
LSAT_1_V5_GN_7_116120_novel04
LSAT_1_V5_GN_7_116120_novel06
LSAT_1_V5_GN_7_116120_novel08
LSAT_1_V5_GN_1_37061.MRNA1-
LSAT_1_V5_GN_9_83200_novel02
LSAT_1_V5_GN_1_1740_novel01
LSAT_1_V5_GN_1_1740_novel03
LSAT_1_V5_GN_3_45680_novel01
LSAT_1_V5_GN_2_56141_novel01
LSAT_1_V5_GN_2_56141_novel02
LSAT_1_V5_GN_2_56141_novel03
LSAT_1_V5_GN_2_56141_novel04
LSAT_1_V5_GN_2_56141_novel05
LSAT_1_V5_GN_2_56141_novel06
LSAT_1_V5_GN_6_76700_novel01
LSAT_1_V5_GN_6_31220.MRNA1-
LSAT_1_V5_GN_6_97261_novel01
LSAT_1_V5_GN_4_73821_novel01
LSAT_1_V5_GN_7_10420_novel01
LSAT_1_V5_GN_7_10420_novel02
LSAT_1_V5_GN_7_10420_novel03
LSAT_1_V5_GN_5_381_novel01
LSAT_1_V5_GN_5_381_novel02
LSAT_1_V5_GN_1_4081_novel01
LSAT_1_V5_GN_1_4081_novel02
LSAT_1_V5_GN_8_9401_novel01
LSAT_1_V5_GN_4_68381_novel02
LSAT_1_V5_GN_8_144901_novel02
LSAT_1_V5_GN_8_144901_novel03
LSAT_1_V5_GN_8_144901_novel04
LSAT_1_V5_GN_7_84100_novel01
LSAT_1_V5_GN_7_85001.MRNA1-
LSAT_1_V5_GN_7_85001_novel01
LSAT_1_V5_GN_7_85001_novel02
LSAT_1_V5_GN_1_16121_novel01
LSAT_1_V5_GN_4_166460_novel01
LSAT_1_V5_GN_4_1641_novel01
LSAT_1_V5_GN_6_52901_novel02
LSAT_1_V5_GN_7_16941_novel01
LSAT_1_V5_GN_2_6441_novel02
LSAT_1_V5_GN_8_7441_novel01
LSAT_1_V5_GN_6_33020_novel02
LSAT_1_V5_GN_6_33020_novel05
LSAT_1_V5_GN_5_13561_novel05
LSAT_1_V5_GN_2_120360_novel02
LSAT_1_V5_GN_1_47161_novel01
LSAT_1_V5_GN_9_30040_novel02
LSAT_1_V5_GN_9_30040_novel03
LSAT_1_V5_GN_1_115780_novel01
LSAT_1_V5_GN_4_11221.MRNA1-
LSAT_1_V5_GN_5_96340_novel01
LSAT_1_V5_GN_6_35421_novel01
LSAT_1_V5_GN_5_132120_novel01
LSAT_1_V5_GN_5_152461_novel03
LSAT_1_V5_GN_5_152461_novel04
LSAT_1_V5_GN_1_39781_novel02
LSAT_1_V5_GN_8_151721_novel02
LSAT_1_V5_GN_5_173201_novel01
LSAT_1_V5_GN_8_87220_novel01
LSAT_1_V5_GN_6_107660_novel01
LSAT_1_V5_GN_6_107660_novel02
LSAT_1_V5_GN_8_141221.MRNA1-
LSAT_1_V5_GN_4_173900_novel05
LSAT_1_V5_GN_2_133581.MRNA1-
LSAT_1_V5_GN_4_158941_novel01
LSAT_1_V5_GN_4_158941_novel02
LSAT_1_V5_GN_4_158941_novel03
LSAT_1_V5_GN_4_2801_novel02
LSAT_1_V5_GN_3_92661_novel02
LSAT_1_V5_GN_3_92661_novel03
LSAT_1_V5_GN_3_92661_novel04
LSAT_1_V5_GN_3_92661_novel05
LSAT_1_V5_GN_7_84761_novel02
LSAT_1_V5_GN_3_33940_novel02
LSAT_1_V5_GN_3_33940_novel03
LSAT_1_V5_GN_6_60501_novel01
LSAT_1_V5_GN_3_44121_novel02
LSAT_1_V5_GN_2_136121_novel01
LSAT_1_V5_GN_1_51660_novel01
LSAT_1_V5_GN_9_117361.MRNA1-
LSAT_1_V5_GN_9_117361_novel01
LSAT_1_V5_GN_9_117361_novel02
LSAT_1_V5_GN_9_117361_novel03
LSAT_1_V5_GN_9_117361_novel04
LSAT_1_V5_GN_7_44581_novel01
LSAT_1_V5_GN_1_2721_novel03
LSAT_1_V5_GN_9_77980_novel01
LSAT_1_V5_GN_9_77980_novel02
LSAT_1_V5_GN_1_57661_novel01
LSAT_1_V5_GN_8_47681_novel01
LSAT_1_V5_GN_5_139581_novel01
LSAT_1_V5_GN_9_93280.MRNA1-
LSAT_1_V5_GN_3_4580_novel01
LSAT_1_V5_GN_3_4580_novel02
LSAT_1_V5_GN_4_39621_novel01
LSAT_1_V5_GN_5_55541_novel01
LSAT_1_V5_GN_8_11461.MRNA1-
LSAT_1_V5_GN_8_11461_novel01
LSAT_1_V5_GN_5_49680_novel01
LSAT_1_V5_GN_8_53361_novel01
LSAT_1_V5_GN_5_55660_novel01
LSAT_1_V5_GN_5_55660_novel02
LSAT_1_V5_GN_1_64820_novel01
LSAT_1_V5_GN_1_64820_novel02
LSAT_1_V5_GN_6_10680_novel01
LSAT_1_V5_GN_7_37880_novel02
LSAT_1_V5_GN_6_19520_novel01
LSAT_1_V5_GN_6_19520_novel02
LSAT_1_V5_GN_6_19520_novel03
LSAT_1_V5_GN_8_16060_novel02
LSAT_1_V5_GN_6_87280_novel02
LSAT_1_V5_GN_6_87280_novel03
LSAT_1_V5_GN_1_87220_novel02
LSAT_1_V5_GN_1_87220_novel03
LSAT_1_V5_GN_5_143221_novel01
LSAT_1_V5_GN_3_62580_novel01
LSAT_1_V5_GN_1_51641_novel01
LSAT_1_V5_GN_4_99780_novel11
LSAT_1_V5_GN_7_75940_novel01
LSAT_1_V5_GN_7_31061_novel02
LSAT_1_V5_GN_6_68641.MRNA1-
LSAT_1_V5_GN_1_63561_novel02
LSAT_1_V5_GN_1_63561_novel04
LSAT_1_V5_GN_1_63561_novel05
LSAT_1_V5_GN_5_136060_novel01
LSAT_1_V5_GN_5_136060_novel02
LSAT_1_V5_GN_3_25820_novel02
LSAT_1_V5_GN_9_48021_novel01
LSAT_1_V5_GN_9_48021_novel02
LSAT_1_V5_GN_9_48021_novel11
LSAT_1_V5_GN_9_48021_novel13
LSAT_1_V5_GN_4_38920_novel01
LSAT_1_V5_GN_4_38920_novel05
LSAT_1_V5_GN_4_38920_novel09
LSAT_1_V5_GN_4_38920_novel10
LSAT_1_V5_GN_2_58781_novel01
LSAT_1_V5_GN_2_58781_novel02
LSAT_1_V5_GN_3_124741_novel01
LSAT_1_V5_GN_2_96860_novel01
LSAT_1_V5_GN_2_96860_novel02
LSAT_1_V5_GN_2_96860_novel03
LSAT_1_V5_GN_2_96860_novel04
LSAT_1_V5_GN_2_96860_novel06
LSAT_1_V5_GN_2_96860_novel07
LSAT_1_V5_GN_8_74980_novel01
LSAT_1_V5_GN_4_16180_novel01
LSAT_1_V5_GN_6_4181_novel02
LSAT_1_V5_GN_6_4181_novel03
LSAT_1_V5_GN_5_27761_novel04
LSAT_1_V5_GN_5_27761_novel05
LSAT_1_V5_GN_2_134241_novel03
LSAT_1_V5_GN_5_160760_novel42
LSAT_1_V5_GN_5_124581_novel01
LSAT_1_V5_GN_9_56621_novel04
LSAT_1_V5_GN_5_130581_novel01
LSAT_1_V5_GN_9_106720_novel02
LSAT_1_V5_GN_4_137940_novel01
LSAT_1_V5_GN_4_137940_novel02
LSAT_1_V5_GN_4_137940_novel03
LSAT_1_V5_GN_4_154760.MRNA1-
LSAT_1_V5_GN_2_122861_novel01
LSAT_1_V5_GN_2_122861_novel02
LSAT_1_V5_GN_2_122861_novel03
LSAT_1_V5_GN_2_19780_novel01
LSAT_1_V5_GN_2_19780_novel02
LSAT_1_V5_GN_4_31761_novel01
LSAT_1_V5_GN_1_111600_novel05
LSAT_1_V5_GN_9_99180_novel01
LSAT_1_V5_GN_9_99180_novel02
LSAT_1_V5_GN_4_52420_novel01
LSAT_1_V5_GN_9_118361_novel01
LSAT_1_V5_GN_9_118361_novel02
LSAT_1_V5_GN_5_191040_novel01
LSAT_1_V5_GN_2_7120_novel01
LSAT_1_V5_GN_9_25601_novel01
LSAT_1_V5_GN_9_25601_novel02
LSAT_1_V5_GN_5_65001.MRNA1-
LSAT_1_V5_GN_5_65001_novel01
LSAT_1_V5_GN_8_4561_novel01
LSAT_1_V5_GN_4_85200_novel01
LSAT_1_V5_GN_4_85200_novel02
LSAT_1_V5_GN_4_85200_novel03
LSAT_1_V5_GN_4_85200_novel04
LSAT_1_V5_GN_4_85200_novel05
LSAT_1_V5_GN_3_19661_novel02
LSAT_1_V5_GN_6_115080_novel01
LSAT_1_V5_GN_2_125300_novel04
LSAT_1_V5_GN_3_87680_novel04
LSAT_1_V5_GN_3_87680_novel06
LSAT_1_V5_GN_3_87680_novel07
LSAT_1_V5_GN_4_96201_novel01
LSAT_1_V5_GN_4_96201_novel02
LSAT_1_V5_GN_2_8701_novel01
LSAT_1_V5_GN_2_8701_novel02
LSAT_1_V5_GN_2_8701_novel03
LSAT_1_V5_GN_2_8701_novel04
LSAT_1_V5_GN_3_102381_novel88
LSAT_1_V5_GN_3_102381_novel89
LSAT_1_V5_GN_9_5440_novel01
LSAT_1_V5_GN_3_47320_novel02
LSAT_1_V5_GN_2_120201_novel01
LSAT_1_V5_GN_5_142340_novel01
LSAT_1_V5_GN_5_142340_novel02
LSAT_1_V5_GN_5_142340_novel04
LSAT_1_V5_GN_5_142340_novel06
LSAT_1_V5_GN_8_103121_novel01
LSAT_1_V5_GN_8_103121_novel02
LSAT_1_V5_GN_4_78501_novel01
LSAT_1_V5_GN_3_35680_novel01
LSAT_1_V5_GN_8_86161_novel03
LSAT_1_V5_GN_5_139101_novel02
LSAT_1_V5_GN_5_127320_novel02
LSAT_1_V5_GN_1_63880_novel01
LSAT_1_V5_GN_3_133341_novel01
LSAT_1_V5_GN_3_133341_novel02
LSAT_1_V5_GN_3_133341_novel03
LSAT_1_V5_GN_8_121700_novel02
LSAT_1_V5_GN_8_121700_novel05
LSAT_1_V5_GN_6_75720_novel01
LSAT_1_V5_GN_6_75720_novel02
LSAT_1_V5_GN_3_140500_novel01
LSAT_1_V5_GN_1_12260_novel02
LSAT_1_V5_GN_2_129840_novel01
LSAT_1_V5_GN_2_129840_novel07
LSAT_1_V5_GN_6_37581_novel04
LSAT_1_V5_GN_6_37581_novel05
LSAT_1_V5_GN_9_26201_novel01
LSAT_1_V5_GN_8_115781_novel02
LSAT_1_V5_GN_8_115781_novel03
LSAT_1_V5_GN_5_59321_novel21
LSAT_1_V5_GN_5_59321_novel22
LSAT_1_V5_GN_5_59321_novel54
LSAT_1_V5_GN_5_59321_novel79
LSAT_1_V5_GN_5_59321_novel89
LSAT_1_V5_GN_4_104600_novel01
LSAT_1_V5_GN_4_104600_novel02
LSAT_1_V5_GN_7_380_novel01
LSAT_1_V5_GN_2_136280_novel07
LSAT_1_V5_GN_4_101281_novel01
LSAT_1_V5_GN_4_101281_novel02
LSAT_1_V5_GN_4_101281_novel03
LSAT_1_V5_GN_7_42901_novel02
LSAT_1_V5_GN_4_92901_novel02
LSAT_1_V5_GN_4_92920_novel01
LSAT_1_V5_GN_8_45100_novel01
LSAT_1_V5_GN_1_14961_novel01
LSAT_1_V5_GN_1_14961_novel02
LSAT_1_V5_GN_1_14961_novel03
LSAT_1_V5_GN_1_14961_novel04
LSAT_1_V5_GN_8_97241_novel01
LSAT_1_V5_GN_5_73301_novel02
LSAT_1_V5_GN_5_73301_novel03
LSAT_1_V5_GN_8_4021.MRNA1-
LSAT_1_V5_GN_8_4021_novel01
LSAT_1_V5_GN_8_4021_novel02
LSAT_1_V5_GN_8_14921_novel03
LSAT_1_V5_GN_4_15080_novel01
LSAT_1_V5_GN_5_154760_novel01
LSAT_1_V5_GN_1_94741_novel02
LSAT_1_V5_GN_6_1600_novel08
LSAT_1_V5_GN_3_9721_novel03
LSAT_1_V5_GN_5_61101_novel01
LSAT_1_V5_GN_5_61101_novel02
LSAT_1_V5_GN_5_61101_novel03
LSAT_1_V5_GN_5_121620.MRNA1-
LSAT_1_V5_GN_1_96620_novel01
LSAT_1_V5_GN_8_147281.MRNA1-
LSAT_1_V5_GN_5_23660_novel05
LSAT_1_V5_GN_3_121781_novel01
LSAT_1_V5_GN_8_122001_novel01
LSAT_1_V5_GN_2_101421_novel01
LSAT_1_V5_GN_1_124381_novel01
LSAT_1_V5_GN_5_168921_novel03
LSAT_1_V5_GN_5_168921_novel04
LSAT_1_V5_GN_5_15301_novel01
LSAT_1_V5_GN_1_83041_novel05
LSAT_1_V5_GN_4_66640.MRNA1-
LSAT_1_V5_GN_9_10521_novel07
LSAT_1_V5_GN_9_10521_novel08
LSAT_1_V5_GN_8_62120_novel01
LSAT_1_V5_GN_2_91101_novel04
LSAT_1_V5_GN_6_50860.MRNA1-
LSAT_1_V5_GN_1_2940_novel01
LSAT_1_V5_GN_1_2940_novel02
LSAT_1_V5_GN_3_58161_novel01
LSAT_1_V5_GN_3_58161_novel02
LSAT_1_V5_GN_6_81701_novel02
LSAT_1_V5_GN_2_45181_novel01
LSAT_1_V5_GN_5_10481_novel04
LSAT_1_V5_GN_5_76940_novel01
LSAT_1_V5_GN_8_7660_novel02
LSAT_1_V5_GN_8_7660_novel03
LSAT_1_V5_GN_8_7660_novel04
LSAT_1_V5_GN_3_67941_novel01
LSAT_1_V5_GN_1_25820_novel01
LSAT_1_V5_GN_4_64200_novel01
LSAT_1_V5_GN_9_46880_novel05
LSAT_1_V5_GN_5_51680_novel02
LSAT_1_V5_GN_5_51680_novel03
LSAT_1_V5_GN_2_35880_novel02
LSAT_1_V5_GN_3_86200_novel02
LSAT_1_V5_GN_9_56641_novel01
LSAT_1_V5_GN_4_177060_novel02
LSAT_1_V5_GN_4_177060_novel03
LSAT_1_V5_GN_0_43441_novel01
LSAT_1_V5_GN_2_134301_novel01
LSAT_1_V5_GN_9_7101_novel02
LSAT_1_V5_GN_5_50761.MRNA1-
LSAT_1_V5_GN_5_133681_novel03
LSAT_1_V5_GN_1_55421_novel01
LSAT_1_V5_GN_1_36941_novel02
LSAT_1_V5_GN_8_91040_novel01
LSAT_1_V5_GN_8_91040_novel02
LSAT_1_V5_GN_8_91040_novel03
LSAT_1_V5_GN_7_35481_novel01
LSAT_1_V5_GN_7_35481_novel09
LSAT_1_V5_GN_7_35481_novel10
LSAT_1_V5_GN_7_35481_novel11
LSAT_1_V5_GN_3_47940.MRNA1-
LSAT_1_V5_GN_8_19801_novel01
LSAT_1_V5_GN_8_19801_novel02
LSAT_1_V5_GN_8_19801_novel03
LSAT_1_V5_GN_2_115260_novel01
LSAT_1_V5_GN_2_115260_novel02
LSAT_1_V5_GN_9_100000_novel01
LSAT_1_V5_GN_5_146741.MRNA1-
LSAT_1_V5_GN_8_82180_novel03
LSAT_1_V5_GN_5_18061.MRNA1-
LSAT_1_V5_GN_5_18061_novel01
LSAT_1_V5_GN_4_23981_novel01
LSAT_1_V5_GN_4_23981_novel02
LSAT_1_V5_GN_8_165441_novel03
LSAT_1_V5_GN_9_68061.MRNA1-
LSAT_1_V5_GN_7_110961_novel02
LSAT_1_V5_GN_4_117720_novel01
LSAT_1_V5_GN_8_11160_novel02
LSAT_1_V5_GN_8_43581_novel20
LSAT_1_V5_GN_8_43581_novel21
LSAT_1_V5_GN_8_43581_novel22
LSAT_1_V5_GN_8_43581_novel23
LSAT_1_V5_GN_8_119680.MRNA1-
LSAT_1_V5_GN_8_119680_novel01
LSAT_1_V5_GN_8_17800_novel01
LSAT_1_V5_GN_4_48420_novel02
LSAT_1_V5_GN_8_94781_novel02
LSAT_1_V5_GN_8_94781_novel03
LSAT_1_V5_GN_3_94620_novel01
LSAT_1_V5_GN_5_96860_novel02
LSAT_1_V5_GN_7_89080_novel06
LSAT_1_V5_GN_6_19480_novel01
LSAT_1_V5_GN_3_24241_novel03
LSAT_1_V5_GN_5_152101_novel02
LSAT_1_V5_GN_6_62560_novel01
LSAT_1_V5_GN_6_62560_novel02
LSAT_1_V5_GN_7_58080_novel01
LSAT_1_V5_GN_5_80020.MRNA1-
LSAT_1_V5_GN_5_80020_novel01
LSAT_1_V5_GN_5_80020_novel02
LSAT_1_V5_GN_5_80020_novel03
LSAT_1_V5_GN_9_86960_novel04
LSAT_1_V5_GN_9_86960_novel05
LSAT_1_V5_GN_9_86960_novel06
LSAT_1_V5_GN_3_55080_novel01
LSAT_1_V5_GN_1_17561_novel03
LSAT_1_V5_GN_4_176840_novel01
LSAT_1_V5_GN_8_80301_novel01
LSAT_1_V5_GN_5_92700_novel02
LSAT_1_V5_GN_4_29481_novel02
LSAT_1_V5_GN_3_30521.MRNA1-
LSAT_1_V5_GN_3_30521_novel01
LSAT_1_V5_GN_2_77380_novel01
LSAT_1_V5_GN_2_77380_novel02
LSAT_1_V5_GN_2_77380_novel03
LSAT_1_V5_GN_2_77380_novel04
LSAT_1_V5_GN_8_143241_novel05
LSAT_1_V5_GN_8_143241_novel06
LSAT_1_V5_GN_4_3821.MRNA1-
LSAT_1_V5_GN_4_3821_novel01
LSAT_1_V5_GN_4_3821_novel02
LSAT_1_V5_GN_2_98501_novel01
LSAT_1_V5_GN_1_107740_novel01
LSAT_1_V5_GN_1_107740_novel02
LSAT_1_V5_GN_1_107740_novel03
LSAT_1_V5_GN_2_72960_novel01
LSAT_1_V5_GN_3_125641_novel01
LSAT_1_V5_GN_8_12401.MRNA1-
LSAT_1_V5_GN_8_12401_novel01
LSAT_1_V5_GN_8_12401_novel02
LSAT_1_V5_GN_5_25420_novel01
LSAT_1_V5_GN_8_124201_novel01
LSAT_1_V5_GN_7_99380_novel01
LSAT_1_V5_GN_4_182620_novel07
LSAT_1_V5_GN_4_182620_novel08
LSAT_1_V5_GN_4_182620_novel09
LSAT_1_V5_GN_4_182620_novel10
LSAT_1_V5_GN_4_182620_novel11
LSAT_1_V5_GN_4_116240_novel03
LSAT_1_V5_GN_4_126140_novel01
LSAT_1_V5_GN_4_58361_novel01
LSAT_1_V5_GN_4_172021_novel01
LSAT_1_V5_GN_2_117981_novel02
LSAT_1_V5_GN_1_56021_novel03
LSAT_1_V5_GN_1_44781_novel01
LSAT_1_V5_GN_2_76601_novel01
LSAT_1_V5_GN_2_76601_novel03
LSAT_1_V5_GN_2_76601_novel04
LSAT_1_V5_GN_2_76601_novel05
LSAT_1_V5_GN_2_76601_novel06
LSAT_1_V5_GN_2_76601_novel08
LSAT_1_V5_GN_9_4280_novel01
LSAT_1_V5_GN_4_127640_novel06
LSAT_1_V5_GN_4_127640_novel07
LSAT_1_V5_GN_5_104340_novel01
LSAT_1_V5_GN_5_104340_novel02
LSAT_1_V5_GN_5_104340_novel03
LSAT_1_V5_GN_4_11941.MRNA1-
LSAT_1_V5_GN_4_11941_novel01
LSAT_1_V5_GN_4_11941_novel02
LSAT_1_V5_GN_8_15441_novel02
LSAT_1_V5_GN_9_39861_novel01
LSAT_1_V5_GN_2_15600_novel01
LSAT_1_V5_GN_2_15600_novel04
LSAT_1_V5_GN_2_15600_novel05
LSAT_1_V5_GN_9_47461.MRNA1-
LSAT_1_V5_GN_9_47461_novel01
LSAT_1_V5_GN_2_98701_novel03
LSAT_1_V5_GN_6_95861_novel05
LSAT_1_V5_GN_8_128681_novel01
LSAT_1_V5_GN_1_12940_novel05
LSAT_1_V5_GN_9_20601.MRNA1-
LSAT_1_V5_GN_9_20601_novel01
LSAT_1_V5_GN_9_20140.MRNA1-
LSAT_1_V5_GN_4_106901_novel01
LSAT_1_V5_GN_4_106901_novel02
LSAT_1_V5_GN_4_2160_novel02
LSAT_1_V5_GN_5_186120_novel03
LSAT_1_V5_GN_5_186120_novel07
LSAT_1_V5_GN_5_186120_novel08
LSAT_1_V5_GN_1_55000.MRNA1-
LSAT_1_V5_GN_1_55000_novel01
LSAT_1_V5_GN_1_55000_novel02
LSAT_1_V5_GN_9_83540_novel02
LSAT_1_V5_GN_9_83540_novel03
LSAT_1_V5_GN_7_27781_novel02
LSAT_1_V5_GN_4_38120_novel01
LSAT_1_V5_GN_4_38120_novel02
LSAT_1_V5_GN_4_38120_novel03
LSAT_1_V5_GN_9_6821_novel01
LSAT_1_V5_GN_9_18960.MRNA1-
LSAT_1_V5_GN_6_26241_novel01
LSAT_1_V5_GN_8_100840_novel08
LSAT_1_V5_GN_8_100840_novel09
LSAT_1_V5_GN_8_155860_novel02
LSAT_1_V5_GN_5_128581_novel04
LSAT_1_V5_GN_4_12421_novel02
LSAT_1_V5_GN_1_111020_novel02
LSAT_1_V5_GN_1_111020_novel04
LSAT_1_V5_GN_5_121761_novel01
LSAT_1_V5_GN_2_111501_novel03
LSAT_1_V5_GN_5_90640.MRNA1-
LSAT_1_V5_GN_2_2721_novel01
LSAT_1_V5_GN_1_25180_novel01
LSAT_1_V5_GN_6_42821_novel02
LSAT_1_V5_GN_6_42821_novel03
LSAT_1_V5_GN_2_92181_novel06
LSAT_1_V5_GN_9_42301_novel03
LSAT_1_V5_GN_8_163401_novel02
LSAT_1_V5_GN_8_163401_novel04
LSAT_1_V5_GN_7_33421_novel01
LSAT_1_V5_GN_7_33421_novel02
LSAT_1_V5_GN_5_38100.MRNA1-
LSAT_1_V5_GN_8_61021_novel02
LSAT_1_V5_GN_8_61021_novel03
LSAT_1_V5_GN_8_61021_novel04
LSAT_1_V5_GN_8_11401_novel01
LSAT_1_V5_GN_8_11401_novel02
LSAT_1_V5_GN_8_11401_novel03
LSAT_1_V5_GN_5_20501_novel01
LSAT_1_V5_GN_5_20501_novel02
LSAT_1_V5_GN_5_20501_novel03
LSAT_1_V5_GN_5_20501_novel04
LSAT_1_V5_GN_5_20501_novel05
LSAT_1_V5_GN_5_20501_novel06
LSAT_1_V5_GN_5_20501_novel07
LSAT_1_V5_GN_5_20501_novel08
LSAT_1_V5_GN_8_133561_novel01
LSAT_1_V5_GN_8_133561_novel02
LSAT_1_V5_GN_8_133561_novel03
LSAT_1_V5_GN_2_106321.MRNA1-
LSAT_1_V5_GN_2_106321_novel01
LSAT_1_V5_GN_2_106321_novel02
LSAT_1_V5_GN_2_106321_novel03
LSAT_1_V5_GN_2_106321_novel04
LSAT_1_V5_GN_2_106321_novel05
LSAT_1_V5_GN_2_106321_novel06
LSAT_1_V5_GN_3_8100_novel01
LSAT_1_V5_GN_8_2181.MRNA1-
LSAT_1_V5_GN_8_2181_novel02
LSAT_1_V5_GN_6_83381_novel01
LSAT_1_V5_GN_6_83381_novel02
LSAT_1_V5_GN_3_63900_novel01
LSAT_1_V5_GN_8_22700.MRNA1-
LSAT_1_V5_GN_5_140040_novel02
LSAT_1_V5_GN_2_62541_novel02
LSAT_1_V5_GN_3_4300_novel02
LSAT_1_V5_GN_3_4300_novel06
LSAT_1_V5_GN_5_185760_novel01
LSAT_1_V5_GN_6_115720_novel02
LSAT_1_V5_GN_6_115720_novel03
LSAT_1_V5_GN_3_4261_novel01
LSAT_1_V5_GN_3_4261_novel02
LSAT_1_V5_GN_3_4261_novel03
LSAT_1_V5_GN_3_4261_novel04
LSAT_1_V5_GN_3_4261_novel05
LSAT_1_V5_GN_3_4261_novel06
LSAT_1_V5_GN_3_4261_novel07
LSAT_1_V5_GN_5_88580_novel20
LSAT_1_V5_GN_5_88580_novel43
LSAT_1_V5_GN_1_111580_novel01
LSAT_1_V5_GN_9_55221.MRNA1-
LSAT_1_V5_GN_9_55221_novel01
LSAT_1_V5_GN_9_55221_novel02
LSAT_1_V5_GN_4_4161.MRNA1-
LSAT_1_V5_GN_4_4161_novel01
LSAT_1_V5_GN_4_4161_novel02
LSAT_1_V5_GN_4_4161_novel03
LSAT_1_V5_GN_5_103040.MRNA1-
LSAT_1_V5_GN_5_103040_novel01
LSAT_1_V5_GN_2_31700_novel01
LSAT_1_V5_GN_4_74600_novel04
LSAT_1_V5_GN_4_74600_novel05
LSAT_1_V5_GN_4_74600_novel06
LSAT_1_V5_GN_3_43481_novel03
LSAT_1_V5_GN_1_32600_novel01
LSAT_1_V5_GN_9_80901_novel01
LSAT_1_V5_GN_6_95581_novel01
LSAT_1_V5_GN_4_139721_novel01
LSAT_1_V5_GN_5_115740_novel01
LSAT_1_V5_GN_5_115740_novel02
LSAT_1_V5_GN_2_15080_novel01
LSAT_1_V5_GN_2_15080_novel02
LSAT_1_V5_GN_2_58980_novel02
LSAT_1_V5_GN_3_21081_novel02
LSAT_1_V5_GN_3_21081_novel03
LSAT_1_V5_GN_2_79341.MRNA1-
LSAT_1_V5_GN_9_34141_novel01
LSAT_1_V5_GN_9_76100_novel02
LSAT_1_V5_GN_3_14061.MRNA1-
LSAT_1_V5_GN_3_14061_novel01
LSAT_1_V5_GN_6_32621_novel02
LSAT_1_V5_GN_6_32621_novel03
LSAT_1_V5_GN_3_132201_novel01
LSAT_1_V5_GN_7_13121_novel01
LSAT_1_V5_GN_4_177020_novel02
LSAT_1_V5_GN_4_177020_novel04
LSAT_1_V5_GN_4_89060_novel01
LSAT_1_V5_GN_1_44601_novel01
LSAT_1_V5_GN_3_10301_novel01
LSAT_1_V5_GN_9_116241_novel01
LSAT_1_V5_GN_9_69180_novel01
LSAT_1_V5_GN_9_69180_novel02
LSAT_1_V5_GN_8_37481_novel02
LSAT_1_V5_GN_2_100100_novel01
LSAT_1_V5_GN_2_71541_novel05
LSAT_1_V5_GN_5_119821_novel01
LSAT_1_V5_GN_5_119821_novel02
LSAT_1_V5_GN_5_119821_novel03
LSAT_1_V5_GN_5_119821_novel04
LSAT_1_V5_GN_6_49480_novel01
LSAT_1_V5_GN_6_49480_novel02
LSAT_1_V5_GN_8_38520_novel03
LSAT_1_V5_GN_9_82001_novel01
LSAT_1_V5_GN_9_82001_novel02
LSAT_1_V5_GN_9_82001_novel03
LSAT_1_V5_GN_9_82001_novel04
LSAT_1_V5_GN_9_82001_novel05
LSAT_1_V5_GN_9_82001_novel06
LSAT_1_V5_GN_9_82001_novel07
LSAT_1_V5_GN_7_99441_novel03
LSAT_1_V5_GN_7_99441_novel04
LSAT_1_V5_GN_2_107260_novel02
LSAT_1_V5_GN_2_107260_novel03
LSAT_1_V5_GN_2_116020_novel01
LSAT_1_V5_GN_6_14841_novel01
LSAT_1_V5_GN_9_79661_novel01
LSAT_1_V5_GN_8_48881_novel02
LSAT_1_V5_GN_2_96621_novel12
LSAT_1_V5_GN_5_69560_novel01
LSAT_1_V5_GN_5_69560_novel02
LSAT_1_V5_GN_5_69560_novel04
LSAT_1_V5_GN_5_69560_novel06
LSAT_1_V5_GN_5_69560_novel07
LSAT_1_V5_GN_5_69560_novel08
LSAT_1_V5_GN_5_69560_novel09
LSAT_1_V5_GN_5_69560_novel10
LSAT_1_V5_GN_5_69560_novel13
LSAT_1_V5_GN_5_69560_novel16
LSAT_1_V5_GN_5_69560_novel18
LSAT_1_V5_GN_5_69560_novel19
LSAT_1_V5_GN_5_69560_novel20
LSAT_1_V5_GN_5_69560_novel21
LSAT_1_V5_GN_6_69800_novel02
LSAT_1_V5_GN_3_122721.MRNA1-
LSAT_1_V5_GN_3_122721_novel01
LSAT_1_V5_GN_1_39180_novel64
LSAT_1_V5_GN_7_101481_novel01
LSAT_1_V5_GN_6_34421_novel01
LSAT_1_V5_GN_5_3361_novel05
LSAT_1_V5_GN_5_3361_novel06
LSAT_1_V5_GN_7_21740.MRNA1-
LSAT_1_V5_GN_4_183261_novel01
LSAT_1_V5_GN_6_83320_novel02
LSAT_1_V5_GN_9_120921_novel02
LSAT_1_V5_GN_1_4180_novel01
LSAT_1_V5_GN_1_4180_novel02
LSAT_1_V5_GN_4_84201_novel04
LSAT_1_V5_GN_4_84201_novel05
LSAT_1_V5_GN_8_42480_novel01
LSAT_1_V5_GN_6_2981.MRNA1-
LSAT_1_V5_GN_6_2981_novel01
LSAT_1_V5_GN_2_18081_novel01
LSAT_1_V5_GN_2_18081_novel04
LSAT_1_V5_GN_2_18081_novel06
LSAT_1_V5_GN_2_18081_novel10
LSAT_1_V5_GN_5_94461_novel01
LSAT_1_V5_GN_5_94461_novel02
LSAT_1_V5_GN_4_65660.MRNA1-
LSAT_1_V5_GN_4_65660_novel01
LSAT_1_V5_GN_4_65660_novel02
LSAT_1_V5_GN_7_42361_novel02
LSAT_1_V5_GN_7_42361_novel03
LSAT_1_V5_GN_7_42361_novel04
LSAT_1_V5_GN_7_42361_novel05
LSAT_1_V5_GN_7_42361_novel07
LSAT_1_V5_GN_7_42361_novel08
LSAT_1_V5_GN_4_36221_novel01
LSAT_1_V5_GN_3_121441_novel01
LSAT_1_V5_GN_2_34521.MRNA1-
LSAT_1_V5_GN_2_34521_novel01
LSAT_1_V5_GN_2_34521_novel02
LSAT_1_V5_GN_2_34521_novel03
LSAT_1_V5_GN_1_117041_novel02
LSAT_1_V5_GN_2_102640_novel01
LSAT_1_V5_GN_2_102640_novel02
LSAT_1_V5_GN_2_66660_novel01
LSAT_1_V5_GN_2_66660_novel14
LSAT_1_V5_GN_9_117920_novel01
LSAT_1_V5_GN_6_32061_novel03
LSAT_1_V5_GN_6_32061_novel04
LSAT_1_V5_GN_5_186641_novel01
LSAT_1_V5_GN_5_186641_novel02
LSAT_1_V5_GN_5_73880_novel02
LSAT_1_V5_GN_5_179901_novel01
LSAT_1_V5_GN_2_53161_novel01
LSAT_1_V5_GN_4_134040_novel01
LSAT_1_V5_GN_1_106881_novel02
LSAT_1_V5_GN_1_106881_novel03
LSAT_1_V5_GN_1_106881_novel04
LSAT_1_V5_GN_9_8080_novel01
LSAT_1_V5_GN_1_1681_novel02
LSAT_1_V5_GN_8_30560_novel01
LSAT_1_V5_GN_4_74720_novel01
LSAT_1_V5_GN_4_74720_novel02
LSAT_1_V5_GN_8_127140.MRNA1-
LSAT_1_V5_GN_8_127140_novel01
LSAT_1_V5_GN_8_127140_novel02
LSAT_1_V5_GN_8_82681_novel03
LSAT_1_V5_GN_1_34820.MRNA1-
LSAT_1_V5_GN_2_94881_novel02
LSAT_1_V5_GN_3_47540_novel01
LSAT_1_V5_GN_5_131341_novel01
LSAT_1_V5_GN_5_131341_novel02
LSAT_1_V5_GN_7_50101_novel02
LSAT_1_V5_GN_4_75221_novel56
LSAT_1_V5_GN_7_1520_novel01
LSAT_1_V5_GN_7_1520_novel02
LSAT_1_V5_GN_3_112361_novel01
LSAT_1_V5_GN_5_115801_novel01
LSAT_1_V5_GN_5_115801_novel06
LSAT_1_V5_GN_5_115801_novel07
LSAT_1_V5_GN_9_94980_novel01
LSAT_1_V5_GN_7_48340_novel01
LSAT_1_V5_GN_7_48340_novel02
LSAT_1_V5_GN_4_173820_novel01
LSAT_1_V5_GN_4_72040.MRNA1-
LSAT_1_V5_GN_3_137021.MRNA1-
LSAT_1_V5_GN_2_68321_novel01
LSAT_1_V5_GN_2_68321_novel02
LSAT_1_V5_GN_2_68321_novel03
LSAT_1_V5_GN_2_68321_novel04
LSAT_1_V5_GN_2_68321_novel05
LSAT_1_V5_GN_2_68321_novel06
LSAT_1_V5_GN_9_41220_novel14
LSAT_1_V5_GN_2_58900_novel01
LSAT_1_V5_GN_2_660_novel04
LSAT_1_V5_GN_2_660_novel05
LSAT_1_V5_GN_4_48940_novel02
LSAT_1_V5_GN_2_107701_novel01
LSAT_1_V5_GN_8_71080.MRNA1-
LSAT_1_V5_GN_8_71080_novel01
LSAT_1_V5_GN_8_71080_novel02
LSAT_1_V5_GN_8_71080_novel03
LSAT_1_V5_GN_8_85360_novel02
LSAT_1_V5_GN_9_51980_novel01
LSAT_1_V5_GN_4_46721_novel01
LSAT_1_V5_GN_1_4921_novel01
LSAT_1_V5_GN_1_4921_novel02
LSAT_1_V5_GN_1_4921_novel03
LSAT_1_V5_GN_1_4921_novel04
LSAT_1_V5_GN_1_4921_novel05
LSAT_1_V5_GN_1_4921_novel06
LSAT_1_V5_GN_1_4921_novel07
LSAT_1_V5_GN_1_4921_novel08
LSAT_1_V5_GN_1_4921_novel09
LSAT_1_V5_GN_1_4921_novel10
LSAT_1_V5_GN_1_4921_novel11
LSAT_1_V5_GN_1_4921_novel12
LSAT_1_V5_GN_1_4921_novel13
LSAT_1_V5_GN_1_4921_novel14
LSAT_1_V5_GN_1_4921_novel15
LSAT_1_V5_GN_1_4921_novel16
LSAT_1_V5_GN_1_4921_novel17
LSAT_1_V5_GN_1_4921_novel18
LSAT_1_V5_GN_1_4921_novel19
LSAT_1_V5_GN_1_4921_novel20
LSAT_1_V5_GN_1_4921_novel21
LSAT_1_V5_GN_1_4921_novel22
LSAT_1_V5_GN_1_4921_novel23
LSAT_1_V5_GN_1_4921_novel24
LSAT_1_V5_GN_1_4921_novel25
LSAT_1_V5_GN_1_4921_novel26
LSAT_1_V5_GN_1_4921_novel27
LSAT_1_V5_GN_1_4921_novel28
LSAT_1_V5_GN_1_4921_novel29
LSAT_1_V5_GN_1_4921_novel30
LSAT_1_V5_GN_1_4921_novel31
LSAT_1_V5_GN_1_4921_novel32
LSAT_1_V5_GN_1_4921_novel33
LSAT_1_V5_GN_1_4921_novel34
LSAT_1_V5_GN_1_4921_novel35
LSAT_1_V5_GN_1_4921_novel36
LSAT_1_V5_GN_1_4921_novel37
LSAT_1_V5_GN_1_4921_novel38
LSAT_1_V5_GN_1_4921_novel39
LSAT_1_V5_GN_4_162200_novel02
LSAT_1_V5_GN_8_39220_novel01
LSAT_1_V5_GN_8_39220_novel17
LSAT_1_V5_GN_8_39220_novel18
LSAT_1_V5_GN_8_39220_novel19
LSAT_1_V5_GN_9_24861_novel03
LSAT_1_V5_GN_9_97401_novel01
LSAT_1_V5_GN_5_3041_novel01
LSAT_1_V5_GN_5_3041_novel02
LSAT_1_V5_GN_7_42081_novel04
LSAT_1_V5_GN_3_95100_novel01
LSAT_1_V5_GN_3_95100_novel02
LSAT_1_V5_GN_3_44160_novel01
LSAT_1_V5_GN_8_27761_novel01
LSAT_1_V5_GN_6_37480_novel01
LSAT_1_V5_GN_8_133740_novel01
LSAT_1_V5_GN_9_90660_novel01
LSAT_1_V5_GN_9_90660_novel02
LSAT_1_V5_GN_3_138380_novel02
LSAT_1_V5_GN_4_28041_novel05
LSAT_1_V5_GN_1_53141.MRNA1-
LSAT_1_V5_GN_1_53141_novel01
LSAT_1_V5_GN_8_167180_novel01
LSAT_1_V5_GN_8_167180_novel02
LSAT_1_V5_GN_3_84301_novel01
LSAT_1_V5_GN_9_10660_novel01
LSAT_1_V5_GN_9_10660_novel02
LSAT_1_V5_GN_5_101961_novel01
LSAT_1_V5_GN_6_37201_novel02
LSAT_1_V5_GN_8_55741.MRNA1-
LSAT_1_V5_GN_8_28861_novel01
LSAT_1_V5_GN_8_28861_novel02
LSAT_1_V5_GN_3_73980.MRNA1-
LSAT_1_V5_GN_3_73980_novel01
LSAT_1_V5_GN_3_49320_novel01
LSAT_1_V5_GN_3_49320_novel03
LSAT_1_V5_GN_4_6960_novel10
LSAT_1_V5_GN_8_102220_novel04
LSAT_1_V5_GN_9_55940.MRNA1-
LSAT_1_V5_GN_9_55940_novel01
LSAT_1_V5_GN_9_55940_novel02
LSAT_1_V5_GN_9_55940_novel03
LSAT_1_V5_GN_6_106861_novel01
LSAT_1_V5_GN_7_85281_novel01
LSAT_1_V5_GN_7_85281_novel04
LSAT_1_V5_GN_5_39921_novel01
LSAT_1_V5_GN_5_39921_novel03
LSAT_1_V5_GN_9_89520_novel01
LSAT_1_V5_GN_9_6521_novel01
LSAT_1_V5_GN_9_6521_novel02
LSAT_1_V5_GN_9_6521_novel03
LSAT_1_V5_GN_9_6521_novel04
LSAT_1_V5_GN_9_6521_novel05
LSAT_1_V5_GN_9_27941_novel02
LSAT_1_V5_GN_4_21220_novel01
LSAT_1_V5_GN_6_48561_novel01
LSAT_1_V5_GN_4_160141.MRNA1-
LSAT_1_V5_GN_7_71101_novel01
LSAT_1_V5_GN_7_71101_novel02
LSAT_1_V5_GN_7_5460_novel02
LSAT_1_V5_GN_8_132220_novel01
LSAT_1_V5_GN_8_109980.MRNA1-
LSAT_1_V5_GN_8_109980_novel01
LSAT_1_V5_GN_7_21440_novel03
LSAT_1_V5_GN_8_31300_novel01
LSAT_1_V5_GN_8_31300_novel02
LSAT_1_V5_GN_2_10861.MRNA1-
LSAT_1_V5_GN_2_10861_novel01
LSAT_1_V5_GN_2_10861_novel02
LSAT_1_V5_GN_2_10861_novel03
LSAT_1_V5_GN_7_70501_novel04
LSAT_1_V5_GN_5_45360_novel01
LSAT_1_V5_GN_5_150780_novel03
LSAT_1_V5_GN_8_19061_novel01
LSAT_1_V5_GN_4_154280_novel01
LSAT_1_V5_GN_4_73580_novel01
LSAT_1_V5_GN_4_73580_novel05
LSAT_1_V5_GN_7_92941_novel01
LSAT_1_V5_GN_5_114700_novel01
LSAT_1_V5_GN_7_100260_novel01
LSAT_1_V5_GN_8_55360_novel01
LSAT_1_V5_GN_8_55360_novel02
LSAT_1_V5_GN_8_55360_novel03
LSAT_1_V5_GN_8_55360_novel04
LSAT_1_V5_GN_8_55360_novel05
LSAT_1_V5_GN_8_55360_novel06
LSAT_1_V5_GN_8_55360_novel07
LSAT_1_V5_GN_8_141761_novel05
LSAT_1_V5_GN_8_141761_novel06
LSAT_1_V5_GN_3_61260_novel01
LSAT_1_V5_GN_7_60681_novel01
LSAT_1_V5_GN_2_64400_novel01
LSAT_1_V5_GN_8_39160_novel01
LSAT_1_V5_GN_4_87161_novel06
LSAT_1_V5_GN_0_7461_novel02
LSAT_1_V5_GN_0_7461_novel03
LSAT_1_V5_GN_5_41640.MRNA1-
LSAT_1_V5_GN_3_36161_novel04
LSAT_1_V5_GN_7_18941_novel01
LSAT_1_V5_GN_2_86980_novel01
LSAT_1_V5_GN_5_183021_novel02
LSAT_1_V5_GN_8_126900_novel01
LSAT_1_V5_GN_8_126900_novel02
LSAT_1_V5_GN_5_981_novel01
LSAT_1_V5_GN_8_74780_novel05
LSAT_1_V5_GN_1_42781.MRNA1-
LSAT_1_V5_GN_1_42781_novel01
LSAT_1_V5_GN_1_42781_novel02
LSAT_1_V5_GN_9_69060_novel01
LSAT_1_V5_GN_3_39500_novel01
LSAT_1_V5_GN_8_4981_novel05
LSAT_1_V5_GN_9_47921_novel02
LSAT_1_V5_GN_4_174121_novel02
LSAT_1_V5_GN_4_174121_novel03
LSAT_1_V5_GN_1_2780.MRNA1-
LSAT_1_V5_GN_2_73420_novel01
LSAT_1_V5_GN_2_73420_novel04
LSAT_1_V5_GN_6_17261_novel01
LSAT_1_V5_GN_4_70780_novel03
LSAT_1_V5_GN_4_70780_novel04
LSAT_1_V5_GN_7_83081_novel02
LSAT_1_V5_GN_7_83081_novel03
LSAT_1_V5_GN_9_25761.MRNA1-
LSAT_1_V5_GN_1_43221.MRNA1-
LSAT_1_V5_GN_5_23380.MRNA1-
LSAT_1_V5_GN_9_29020_novel14
LSAT_1_V5_GN_9_29020_novel18
LSAT_1_V5_GN_5_48840_novel02
LSAT_1_V5_GN_5_48840_novel03
LSAT_1_V5_GN_4_108440_novel01
LSAT_1_V5_GN_4_108440_novel02
LSAT_1_V5_GN_4_108440_novel03
LSAT_1_V5_GN_2_59441_novel01
LSAT_1_V5_GN_5_165621_novel02
LSAT_1_V5_GN_9_122281_novel01
LSAT_1_V5_GN_5_142241_novel01
LSAT_1_V5_GN_5_142241_novel02
LSAT_1_V5_GN_5_142241_novel03
LSAT_1_V5_GN_5_142241_novel04
LSAT_1_V5_GN_5_142241_novel05
LSAT_1_V5_GN_5_142241_novel06
LSAT_1_V5_GN_5_35300_novel04
LSAT_1_V5_GN_5_85101_novel01
LSAT_1_V5_GN_2_69461_novel01
LSAT_1_V5_GN_2_69461_novel02
LSAT_1_V5_GN_2_43400_novel01
LSAT_1_V5_GN_2_43400_novel04
LSAT_1_V5_GN_2_43400_novel05
LSAT_1_V5_GN_2_43400_novel06
LSAT_1_V5_GN_6_78141.MRNA1-
LSAT_1_V5_GN_4_157060_novel01
LSAT_1_V5_GN_1_45101_novel07
LSAT_1_V5_GN_1_45101_novel10
LSAT_1_V5_GN_1_45101_novel11
LSAT_1_V5_GN_1_45101_novel12
LSAT_1_V5_GN_6_90840_novel01
LSAT_1_V5_GN_6_90840_novel02
LSAT_1_V5_GN_6_90840_novel03
LSAT_1_V5_GN_6_90840_novel04
LSAT_1_V5_GN_6_90840_novel05
LSAT_1_V5_GN_6_90840_novel06
LSAT_1_V5_GN_6_52221_novel03
LSAT_1_V5_GN_6_25660_novel01
LSAT_1_V5_GN_6_25660_novel02
LSAT_1_V5_GN_6_25660_novel03
LSAT_1_V5_GN_9_96540_novel01
LSAT_1_V5_GN_9_96540_novel02
LSAT_1_V5_GN_5_62001_novel03
LSAT_1_V5_GN_5_62001_novel04
LSAT_1_V5_GN_5_62001_novel05
LSAT_1_V5_GN_1_110001.MRNA1-
LSAT_1_V5_GN_1_110001_novel01
LSAT_1_V5_GN_5_120641_novel02
LSAT_1_V5_GN_8_100320_novel03
LSAT_1_V5_GN_5_4021.MRNA1-
LSAT_1_V5_GN_5_4021_novel01
LSAT_1_V5_GN_5_4021_novel02
LSAT_1_V5_GN_5_24460_novel02
LSAT_1_V5_GN_2_91420_novel01
LSAT_1_V5_GN_2_91420_novel02
LSAT_1_V5_GN_9_97181_novel01
LSAT_1_V5_GN_2_77300.MRNA1-
LSAT_1_V5_GN_2_77300_novel01
LSAT_1_V5_GN_6_88321_novel02
LSAT_1_V5_GN_5_53581_novel01
LSAT_1_V5_GN_5_53581_novel02
LSAT_1_V5_GN_5_53581_novel03
LSAT_1_V5_GN_5_53581_novel04
LSAT_1_V5_GN_8_118280_novel01
LSAT_1_V5_GN_8_118280_novel02
LSAT_1_V5_GN_8_98921_novel01
LSAT_1_V5_GN_8_98921_novel02
LSAT_1_V5_GN_5_72361_novel03
LSAT_1_V5_GN_9_60180_novel01
LSAT_1_V5_GN_9_60180_novel02
LSAT_1_V5_GN_9_60180_novel03
LSAT_1_V5_GN_1_66180_novel01
LSAT_1_V5_GN_5_129901_novel05
LSAT_1_V5_GN_5_44941_novel17
LSAT_1_V5_GN_5_44941_novel18
LSAT_1_V5_GN_9_90821_novel02
LSAT_1_V5_GN_6_62421_novel02
LSAT_1_V5_GN_9_41400_novel01
LSAT_1_V5_GN_8_14640_novel04
LSAT_1_V5_GN_2_29860_novel07
LSAT_1_V5_GN_6_11341_novel02
LSAT_1_V5_GN_2_38021_novel01
LSAT_1_V5_GN_9_99500_novel01
LSAT_1_V5_GN_9_99500_novel02
LSAT_1_V5_GN_8_75581_novel02
LSAT_1_V5_GN_8_132261.MRNA1-
LSAT_1_V5_GN_5_6560_novel02
LSAT_1_V5_GN_2_65001_novel04
LSAT_1_V5_GN_8_122881_novel01
LSAT_1_V5_GN_6_101180_novel01
LSAT_1_V5_GN_2_69440_novel01
LSAT_1_V5_GN_3_120661_novel01
LSAT_1_V5_GN_1_122260_novel01
LSAT_1_V5_GN_1_122260_novel02
LSAT_1_V5_GN_4_125541_novel06
LSAT_1_V5_GN_1_10140_novel02
LSAT_1_V5_GN_2_67381_novel01
LSAT_1_V5_GN_2_67381_novel02
LSAT_1_V5_GN_2_128681_novel02
LSAT_1_V5_GN_5_186681_novel02
LSAT_1_V5_GN_3_25841_novel02
LSAT_1_V5_GN_7_14080_novel02
LSAT_1_V5_GN_8_70460_novel02
LSAT_1_V5_GN_8_70460_novel06
LSAT_1_V5_GN_8_70460_novel07
LSAT_1_V5_GN_8_70460_novel08
LSAT_1_V5_GN_2_50401_novel02
LSAT_1_V5_GN_2_52580_novel03
LSAT_1_V5_GN_3_22520.MRNA1-
LSAT_1_V5_GN_3_113520_novel01
LSAT_1_V5_GN_3_34481_novel02
LSAT_1_V5_GN_8_141900_novel01
LSAT_1_V5_GN_9_109540_novel01
LSAT_1_V5_GN_4_66800_novel02
LSAT_1_V5_GN_2_3981_novel05
LSAT_1_V5_GN_2_3981_novel08
LSAT_1_V5_GN_2_3981_novel10
LSAT_1_V5_GN_2_3981_novel12
LSAT_1_V5_GN_2_3981_novel14
LSAT_1_V5_GN_9_31681_novel01
LSAT_1_V5_GN_4_38740.MRNA1-
LSAT_1_V5_GN_5_55580_novel03
LSAT_1_V5_GN_1_115840_novel02
LSAT_1_V5_GN_5_165461_novel02
LSAT_1_V5_GN_8_117141_novel03
LSAT_1_V5_GN_5_46400.MRNA1-
LSAT_1_V5_GN_5_46400_novel01
LSAT_1_V5_GN_5_46400_novel02
LSAT_1_V5_GN_5_46400_novel03
LSAT_1_V5_GN_5_176360_novel01
LSAT_1_V5_GN_8_73061_novel01
LSAT_1_V5_GN_5_135061_novel01
LSAT_1_V5_GN_4_75160_novel07
LSAT_1_V5_GN_2_105960_novel04
LSAT_1_V5_GN_2_105960_novel05
LSAT_1_V5_GN_1_129200_novel12
LSAT_1_V5_GN_1_129200_novel14
LSAT_1_V5_GN_1_129200_novel17
LSAT_1_V5_GN_1_129200_novel18
LSAT_1_V5_GN_6_60420_novel01
LSAT_1_V5_GN_5_164201.MRNA1-
LSAT_1_V5_GN_5_164201_novel01
LSAT_1_V5_GN_5_164201_novel02
LSAT_1_V5_GN_2_18880_novel01
LSAT_1_V5_GN_9_57541_novel01
LSAT_1_V5_GN_8_92701_novel01
LSAT_1_V5_GN_8_92701_novel02
LSAT_1_V5_GN_8_92701_novel03
LSAT_1_V5_GN_8_92701_novel04
LSAT_1_V5_GN_7_108720_novel01
LSAT_1_V5_GN_5_45600_novel02
LSAT_1_V5_GN_5_45600_novel04
LSAT_1_V5_GN_1_40201.MRNA1-
LSAT_1_V5_GN_4_141400_novel01
LSAT_1_V5_GN_3_46880_novel02
LSAT_1_V5_GN_3_46880_novel03
LSAT_1_V5_GN_9_57040_novel02
LSAT_1_V5_GN_9_57040_novel03
LSAT_1_V5_GN_3_137700_novel01
LSAT_1_V5_GN_9_3740.MRNA1-
LSAT_1_V5_GN_9_116800_novel01
LSAT_1_V5_GN_9_116800_novel02
LSAT_1_V5_GN_2_89321_novel02
LSAT_1_V5_GN_2_89321_novel06
LSAT_1_V5_GN_3_58300.MRNA1-
LSAT_1_V5_GN_5_14880_novel08
LSAT_1_V5_GN_4_132401_novel01
LSAT_1_V5_GN_4_132401_novel02
LSAT_1_V5_GN_7_18640.MRNA1-
LSAT_1_V5_GN_9_58540_novel01
LSAT_1_V5_GN_5_173260_novel01
LSAT_1_V5_GN_5_173260_novel02
LSAT_1_V5_GN_5_173260_novel03
LSAT_1_V5_GN_5_173260_novel04
LSAT_1_V5_GN_5_162241_novel03
LSAT_1_V5_GN_8_99661_novel01
LSAT_1_V5_GN_7_20421_novel01
LSAT_1_V5_GN_7_20421_novel02
LSAT_1_V5_GN_7_20421_novel03
LSAT_1_V5_GN_7_20421_novel04
LSAT_1_V5_GN_7_20421_novel05
LSAT_1_V5_GN_4_28860_novel01
LSAT_1_V5_GN_4_28860_novel02
LSAT_1_V5_GN_8_62900_novel01
LSAT_1_V5_GN_1_1361_novel03
LSAT_1_V5_GN_3_36061.MRNA1-
LSAT_1_V5_GN_6_106401_novel01
LSAT_1_V5_GN_8_109901_novel02
LSAT_1_V5_GN_2_32401_novel01
LSAT_1_V5_GN_5_91161_novel04
LSAT_1_V5_GN_3_33580_novel02
LSAT_1_V5_GN_2_128161_novel02
LSAT_1_V5_GN_6_64760.MRNA1-
LSAT_1_V5_GN_6_64760_novel01
LSAT_1_V5_GN_2_10961_novel01
LSAT_1_V5_GN_0_4140_novel01
LSAT_1_V5_GN_0_4140_novel07
LSAT_1_V5_GN_8_18160_novel05
LSAT_1_V5_GN_9_112480_novel01
LSAT_1_V5_GN_9_68620_novel05
LSAT_1_V5_GN_9_68620_novel06
LSAT_1_V5_GN_9_68620_novel07
LSAT_1_V5_GN_1_20621_novel01
LSAT_1_V5_GN_7_45581_novel02
LSAT_1_V5_GN_8_17720_novel04
LSAT_1_V5_GN_8_17720_novel06
LSAT_1_V5_GN_8_17720_novel07
LSAT_1_V5_GN_8_17720_novel08
LSAT_1_V5_GN_5_179460_novel01
LSAT_1_V5_GN_7_81260_novel06
LSAT_1_V5_GN_7_37001_novel01
LSAT_1_V5_GN_5_84081_novel01
LSAT_1_V5_GN_5_84081_novel03
LSAT_1_V5_GN_7_19041_novel02
LSAT_1_V5_GN_7_19041_novel03
LSAT_1_V5_GN_5_154461_novel05
LSAT_1_V5_GN_3_16080_novel01
LSAT_1_V5_GN_3_16080_novel02
LSAT_1_V5_GN_3_16080_novel03
LSAT_1_V5_GN_3_16080_novel05
LSAT_1_V5_GN_7_22660.MRNA1-
LSAT_1_V5_GN_7_22660_novel01
LSAT_1_V5_GN_2_39021_novel02
LSAT_1_V5_GN_1_68521_novel56
LSAT_1_V5_GN_1_68521_novel61
LSAT_1_V5_GN_9_69640_novel01
LSAT_1_V5_GN_9_69640_novel02
LSAT_1_V5_GN_9_69640_novel03
LSAT_1_V5_GN_9_69640_novel04
LSAT_1_V5_GN_9_69640_novel05
LSAT_1_V5_GN_9_69640_novel06
LSAT_1_V5_GN_8_38360_novel01
LSAT_1_V5_GN_9_102521_novel01
LSAT_1_V5_GN_5_190740_novel03
LSAT_1_V5_GN_4_5241_novel05
LSAT_1_V5_GN_1_55680_novel01
LSAT_1_V5_GN_1_55680_novel02
LSAT_1_V5_GN_1_55680_novel03
LSAT_1_V5_GN_1_55680_novel04
LSAT_1_V5_GN_6_38161_novel01
LSAT_1_V5_GN_6_38161_novel02
LSAT_1_V5_GN_6_38161_novel03
LSAT_1_V5_GN_4_115860_novel02
LSAT_1_V5_GN_1_129921_novel01
LSAT_1_V5_GN_7_116060_novel01
LSAT_1_V5_GN_1_16380_novel02
LSAT_1_V5_GN_1_16380_novel03
LSAT_1_V5_GN_4_111701_novel03
LSAT_1_V5_GN_4_111701_novel04
LSAT_1_V5_GN_3_111301_novel02
LSAT_1_V5_GN_3_10861_novel01
LSAT_1_V5_GN_2_41161_novel01
LSAT_1_V5_GN_2_41161_novel04
LSAT_1_V5_GN_3_114740_novel01
LSAT_1_V5_GN_5_184180_novel01
LSAT_1_V5_GN_2_6021_novel01
LSAT_1_V5_GN_2_6021_novel04
LSAT_1_V5_GN_2_6021_novel05
LSAT_1_V5_GN_8_80020.MRNA1-
LSAT_1_V5_GN_4_79220_novel01
LSAT_1_V5_GN_4_79220_novel05
LSAT_1_V5_GN_4_79220_novel08
LSAT_1_V5_GN_6_59580_novel05
LSAT_1_V5_GN_2_59400_novel01
LSAT_1_V5_GN_1_57801_novel02
LSAT_1_V5_GN_1_57801_novel03
LSAT_1_V5_GN_9_107821_novel02
LSAT_1_V5_GN_6_30100.MRNA1-
LSAT_1_V5_GN_4_107960_novel04
LSAT_1_V5_GN_4_107960_novel05
LSAT_1_V5_GN_9_64040.MRNA1-
LSAT_1_V5_GN_2_105320_novel01
LSAT_1_V5_GN_8_17360_novel01
LSAT_1_V5_GN_3_27560_novel01
LSAT_1_V5_GN_3_32540.MRNA1-
LSAT_1_V5_GN_3_32540_novel01
LSAT_1_V5_GN_3_32540_novel02
LSAT_1_V5_GN_5_30781_novel03
LSAT_1_V5_GN_5_30781_novel08
LSAT_1_V5_GN_4_185021_novel01
LSAT_1_V5_GN_4_185021_novel02
LSAT_1_V5_GN_9_18760.MRNA1-
LSAT_1_V5_GN_7_43640_novel01
LSAT_1_V5_GN_8_119540_novel20
LSAT_1_V5_GN_8_123101_novel04
LSAT_1_V5_GN_8_123101_novel16
LSAT_1_V5_GN_3_123101_novel01
LSAT_1_V5_GN_5_10781_novel01
LSAT_1_V5_GN_6_115781.MRNA1-
LSAT_1_V5_GN_5_107040_novel03
LSAT_1_V5_GN_5_107040_novel04
LSAT_1_V5_GN_8_159681_novel01
LSAT_1_V5_GN_8_159681_novel02
LSAT_1_V5_GN_9_73020_novel01
LSAT_1_V5_GN_2_9140_novel01
LSAT_1_V5_GN_5_65521_novel01
LSAT_1_V5_GN_5_65521_novel02
LSAT_1_V5_GN_7_94440_novel08
LSAT_1_V5_GN_9_23261_novel01
LSAT_1_V5_GN_7_7241.MRNA1-
LSAT_1_V5_GN_7_7241_novel01
LSAT_1_V5_GN_3_14600_novel04
LSAT_1_V5_GN_9_71120_novel02
LSAT_1_V5_GN_9_71120_novel03
LSAT_1_V5_GN_3_76320_novel02
LSAT_1_V5_GN_3_15800_novel01
LSAT_1_V5_GN_3_15800_novel02
LSAT_1_V5_GN_7_12380.MRNA1-
LSAT_1_V5_GN_9_81240_novel01
LSAT_1_V5_GN_9_81240_novel02
LSAT_1_V5_GN_9_81240_novel03
LSAT_1_V5_GN_3_8800_novel02
LSAT_1_V5_GN_2_24820_novel02
LSAT_1_V5_GN_9_108541_novel01
LSAT_1_V5_GN_6_33500.MRNA1-
LSAT_1_V5_GN_4_81740_novel01
LSAT_1_V5_GN_2_125820.MRNA1-
LSAT_1_V5_GN_2_125820_novel01
LSAT_1_V5_GN_8_13541.MRNA1-
LSAT_1_V5_GN_8_13541_novel01
LSAT_1_V5_GN_8_13541_novel02
LSAT_1_V5_GN_1_82281.MRNA1-
LSAT_1_V5_GN_6_70780_novel01
LSAT_1_V5_GN_6_70780_novel03
LSAT_1_V5_GN_6_70780_novel04
LSAT_1_V5_GN_8_154281.MRNA1-
LSAT_1_V5_GN_6_95781_novel01
LSAT_1_V5_GN_3_51700_novel01
LSAT_1_V5_GN_7_18261_novel02
LSAT_1_V5_GN_7_18261_novel03
LSAT_1_V5_GN_8_37461_novel02
LSAT_1_V5_GN_9_62220_novel126
LSAT_1_V5_GN_9_62220_novel127
LSAT_1_V5_GN_9_62220_novel128
LSAT_1_V5_GN_9_62220_novel129
LSAT_1_V5_GN_5_68180_novel02
LSAT_1_V5_GN_5_68180_novel03
LSAT_1_V5_GN_8_98821_novel01
LSAT_1_V5_GN_8_98821_novel02
LSAT_1_V5_GN_1_59380.MRNA1-
LSAT_1_V5_GN_1_59380_novel01
LSAT_1_V5_GN_1_113340_novel01
LSAT_1_V5_GN_1_113340_novel03
LSAT_1_V5_GN_1_2200_novel01
LSAT_1_V5_GN_1_2200_novel02
LSAT_1_V5_GN_1_2200_novel03
LSAT_1_V5_GN_1_2200_novel04
LSAT_1_V5_GN_1_2200_novel05
LSAT_1_V5_GN_1_2200_novel06
LSAT_1_V5_GN_8_112461_novel01
LSAT_1_V5_GN_8_112461_novel02
LSAT_1_V5_GN_6_9780_novel03
LSAT_1_V5_GN_7_103481_novel02
LSAT_1_V5_GN_7_103481_novel03
LSAT_1_V5_GN_4_92300_novel03
LSAT_1_V5_GN_4_92300_novel04
LSAT_1_V5_GN_5_170161_novel03
LSAT_1_V5_GN_5_145201.MRNA1-
LSAT_1_V5_GN_7_87081_novel02
LSAT_1_V5_GN_6_33040_novel03
LSAT_1_V5_GN_8_20901_novel01
LSAT_1_V5_GN_7_37501_novel01
LSAT_1_V5_GN_8_78840_novel07
LSAT_1_V5_GN_8_8041.MRNA1-
LSAT_1_V5_GN_2_58000_novel32
LSAT_1_V5_GN_1_30080_novel02
LSAT_1_V5_GN_4_160760_novel07
LSAT_1_V5_GN_4_160760_novel08
LSAT_1_V5_GN_1_104081_novel01
LSAT_1_V5_GN_5_166981_novel01
LSAT_1_V5_GN_8_137980_novel02
LSAT_1_V5_GN_4_55821_novel02
LSAT_1_V5_GN_5_72560.MRNA1-
LSAT_1_V5_GN_7_10860_novel02
LSAT_1_V5_GN_9_30221_novel01
LSAT_1_V5_GN_9_30221_novel02
LSAT_1_V5_GN_9_30221_novel05
LSAT_1_V5_GN_9_20121.MRNA1-
LSAT_1_V5_GN_9_20121_novel01
LSAT_1_V5_GN_9_20121_novel02
LSAT_1_V5_GN_8_82300_novel02
LSAT_1_V5_GN_8_10841_novel01
LSAT_1_V5_GN_8_10841_novel02
LSAT_1_V5_GN_7_26641_novel01
LSAT_1_V5_GN_5_80980_novel02
LSAT_1_V5_GN_5_70161_novel01
LSAT_1_V5_GN_9_59420_novel01
LSAT_1_V5_GN_8_26980_novel02
LSAT_1_V5_GN_8_26980_novel03
LSAT_1_V5_GN_1_81241_novel04
LSAT_1_V5_GN_1_81241_novel05
LSAT_1_V5_GN_8_134201.MRNA1-
LSAT_1_V5_GN_2_135421_novel03
LSAT_1_V5_GN_7_42121_novel01
LSAT_1_V5_GN_4_15760_novel01
LSAT_1_V5_GN_4_14640_novel01
LSAT_1_V5_GN_2_87740_novel01
LSAT_1_V5_GN_2_87740_novel02
LSAT_1_V5_GN_8_120300_novel01
LSAT_1_V5_GN_8_120300_novel02
LSAT_1_V5_GN_9_59961_novel01
LSAT_1_V5_GN_9_59961_novel02
LSAT_1_V5_GN_1_45060_novel01
LSAT_1_V5_GN_0_7921.MRNA1-
LSAT_1_V5_GN_5_4821.MRNA1-
LSAT_1_V5_GN_5_4821_novel01
LSAT_1_V5_GN_2_40681_novel01
LSAT_1_V5_GN_2_115281_novel01
LSAT_1_V5_GN_2_91220.MRNA1-
LSAT_1_V5_GN_5_13660_novel01
LSAT_1_V5_GN_5_13660_novel04
LSAT_1_V5_GN_6_83720_novel02
LSAT_1_V5_GN_2_3840_novel01
LSAT_1_V5_GN_2_3840_novel02
LSAT_1_V5_GN_3_31340_novel04
LSAT_1_V5_GN_4_183800_novel01
LSAT_1_V5_GN_8_151421_novel02
LSAT_1_V5_GN_8_151421_novel06
LSAT_1_V5_GN_9_23940_novel04
LSAT_1_V5_GN_7_68660_novel01
LSAT_1_V5_GN_2_13040_novel01
LSAT_1_V5_GN_5_125561_novel02
LSAT_1_V5_GN_3_48420.MRNA1-
LSAT_1_V5_GN_3_48420_novel01
LSAT_1_V5_GN_5_86080_novel01
LSAT_1_V5_GN_6_19540_novel02
LSAT_1_V5_GN_9_101600_novel01
LSAT_1_V5_GN_9_101600_novel02
LSAT_1_V5_GN_4_87600_novel02
LSAT_1_V5_GN_9_92480_novel01
LSAT_1_V5_GN_4_56921_novel01
LSAT_1_V5_GN_3_54221_novel01
LSAT_1_V5_GN_4_141461_novel01
LSAT_1_V5_GN_4_141461_novel02
LSAT_1_V5_GN_4_141461_novel03
LSAT_1_V5_GN_4_182901_novel02
LSAT_1_V5_GN_4_75360_novel02
LSAT_1_V5_GN_5_126221_novel03
LSAT_1_V5_GN_4_160661_novel01
LSAT_1_V5_GN_3_138421_novel02
LSAT_1_V5_GN_3_138421_novel03
LSAT_1_V5_GN_3_138421_novel04
LSAT_1_V5_GN_3_138421_novel05
LSAT_1_V5_GN_7_53761_novel03
LSAT_1_V5_GN_7_53761_novel04
LSAT_1_V5_GN_3_69461.MRNA1-
LSAT_1_V5_GN_3_69461_novel01
LSAT_1_V5_GN_3_69461_novel02
LSAT_1_V5_GN_4_67621_novel02
LSAT_1_V5_GN_4_164340_novel01
LSAT_1_V5_GN_4_164340_novel02
LSAT_1_V5_GN_4_164340_novel03
LSAT_1_V5_GN_4_164340_novel04
LSAT_1_V5_GN_4_164340_novel05
LSAT_1_V5_GN_4_164340_novel06
LSAT_1_V5_GN_4_164340_novel07
LSAT_1_V5_GN_4_164340_novel08
LSAT_1_V5_GN_4_173160_novel01
LSAT_1_V5_GN_6_107340_novel01
LSAT_1_V5_GN_6_107340_novel02
LSAT_1_V5_GN_4_89560_novel03
LSAT_1_V5_GN_3_135061_novel01
LSAT_1_V5_GN_3_19620.MRNA1-
LSAT_1_V5_GN_5_99881_novel01
LSAT_1_V5_GN_2_123940_novel02
LSAT_1_V5_GN_1_64221_novel02
LSAT_1_V5_GN_1_64221_novel03
LSAT_1_V5_GN_9_108981_novel15
LSAT_1_V5_GN_9_108981_novel16
LSAT_1_V5_GN_7_54581_novel06
LSAT_1_V5_GN_4_89180.MRNA1-
LSAT_1_V5_GN_4_89180_novel01
LSAT_1_V5_GN_4_89180_novel02
LSAT_1_V5_GN_4_89180_novel03
LSAT_1_V5_GN_5_73160.MRNA1-
LSAT_1_V5_GN_5_73160_novel01
LSAT_1_V5_GN_5_73160_novel02
LSAT_1_V5_GN_5_73160_novel03
LSAT_1_V5_GN_5_73160_novel04
LSAT_1_V5_GN_5_73160_novel05
LSAT_1_V5_GN_5_73160_novel06
LSAT_1_V5_GN_5_189721_novel01
LSAT_1_V5_GN_3_63961_novel02
LSAT_1_V5_GN_5_182741_novel02
LSAT_1_V5_GN_9_30241.MRNA1-
LSAT_1_V5_GN_9_30241_novel01
LSAT_1_V5_GN_5_118580_novel02
LSAT_1_V5_GN_6_30521_novel01
LSAT_1_V5_GN_6_113180_novel02
LSAT_1_V5_GN_6_108300_novel01
LSAT_1_V5_GN_9_90540_novel02
LSAT_1_V5_GN_9_121880_novel02
LSAT_1_V5_GN_8_18560_novel01
LSAT_1_V5_GN_7_64401_novel01
LSAT_1_V5_GN_7_64401_novel02
LSAT_1_V5_GN_6_34661_novel01
LSAT_1_V5_GN_3_47581_novel04
LSAT_1_V5_GN_8_100741_novel02
LSAT_1_V5_GN_8_100741_novel03
LSAT_1_V5_GN_2_1200_novel05
LSAT_1_V5_GN_4_101660.MRNA1-
LSAT_1_V5_GN_4_101660_novel01
LSAT_1_V5_GN_7_23061_novel01
LSAT_1_V5_GN_4_83340_novel01
LSAT_1_V5_GN_4_69440_novel01
LSAT_1_V5_GN_8_89060.MRNA1-
LSAT_1_V5_GN_8_34601_novel03
LSAT_1_V5_GN_8_34601_novel05
LSAT_1_V5_GN_8_12340.MRNA1-
LSAT_1_V5_GN_6_47261_novel04
LSAT_1_V5_GN_4_131040_novel03
LSAT_1_V5_GN_6_33820_novel10
LSAT_1_V5_GN_6_34800_novel01
LSAT_1_V5_GN_6_17241_novel03
LSAT_1_V5_GN_7_49380_novel01
LSAT_1_V5_GN_3_123981_novel06
LSAT_1_V5_GN_3_123981_novel08
LSAT_1_V5_GN_3_47300_novel06
LSAT_1_V5_GN_3_47300_novel08
LSAT_1_V5_GN_4_116000_novel01
LSAT_1_V5_GN_4_116000_novel02
LSAT_1_V5_GN_2_66121.MRNA1-
LSAT_1_V5_GN_5_22561_novel01
LSAT_1_V5_GN_5_148361.MRNA1-
LSAT_1_V5_GN_6_93441_novel03
LSAT_1_V5_GN_6_79321_novel01
LSAT_1_V5_GN_6_79321_novel02
LSAT_1_V5_GN_6_79321_novel03
LSAT_1_V5_GN_6_79321_novel04
LSAT_1_V5_GN_3_26381.MRNA1-
LSAT_1_V5_GN_3_26381_novel02
LSAT_1_V5_GN_8_71220_novel01
LSAT_1_V5_GN_8_71220_novel02
LSAT_1_V5_GN_8_163300_novel03
LSAT_1_V5_GN_8_163300_novel05
LSAT_1_V5_GN_8_163300_novel06
LSAT_1_V5_GN_8_163300_novel07
LSAT_1_V5_GN_4_107541_novel02
LSAT_1_V5_GN_7_32001_novel01
LSAT_1_V5_GN_7_32001_novel02
LSAT_1_V5_GN_2_126041.MRNA1-
LSAT_1_V5_GN_2_126041_novel01
LSAT_1_V5_GN_3_29420_novel01
LSAT_1_V5_GN_3_29420_novel02
LSAT_1_V5_GN_4_39300.MRNA1-
LSAT_1_V5_GN_5_6940.MRNA1-
LSAT_1_V5_GN_8_151441_novel01
LSAT_1_V5_GN_5_4600_novel01
LSAT_1_V5_GN_6_15141_novel01
LSAT_1_V5_GN_0_32260_novel03
LSAT_1_V5_GN_6_9080_novel01
LSAT_1_V5_GN_7_24881_novel01
LSAT_1_V5_GN_7_86500_novel03
LSAT_1_V5_GN_7_86500_novel06
LSAT_1_V5_GN_7_86500_novel07
LSAT_1_V5_GN_8_78740.MRNA1-
LSAT_1_V5_GN_8_3561.MRNA1-
LSAT_1_V5_GN_8_3561_novel01
LSAT_1_V5_GN_8_3561_novel02
LSAT_1_V5_GN_8_3561_novel03
LSAT_1_V5_GN_8_3561_novel04
LSAT_1_V5_GN_7_22580_novel01
LSAT_1_V5_GN_7_23441.MRNA1-
LSAT_1_V5_GN_2_17081.MRNA1-
LSAT_1_V5_GN_3_79441_novel01
LSAT_1_V5_GN_5_189480_novel01
LSAT_1_V5_GN_5_123860_novel09
LSAT_1_V5_GN_3_58781_novel01
LSAT_1_V5_GN_2_79600_novel01
LSAT_1_V5_GN_2_79600_novel02
LSAT_1_V5_GN_2_79600_novel03
LSAT_1_V5_GN_2_79600_novel04
LSAT_1_V5_GN_2_79600_novel05
LSAT_1_V5_GN_2_79600_novel08
LSAT_1_V5_GN_8_88000_novel01
LSAT_1_V5_GN_4_178600_novel01
LSAT_1_V5_GN_3_24020_novel02
LSAT_1_V5_GN_6_41501.MRNA1-
LSAT_1_V5_GN_4_179460.MRNA1-
LSAT_1_V5_GN_4_184541_novel01
LSAT_1_V5_GN_5_78801_novel01
LSAT_1_V5_GN_9_60521_novel01
LSAT_1_V5_GN_7_5520_novel01
LSAT_1_V5_GN_5_78880_novel06
LSAT_1_V5_GN_8_91980_novel01
LSAT_1_V5_GN_8_91980_novel02
LSAT_1_V5_GN_2_80881_novel01
LSAT_1_V5_GN_1_4060_novel10
LSAT_1_V5_GN_1_4060_novel11
LSAT_1_V5_GN_1_4060_novel12
LSAT_1_V5_GN_1_4060_novel15
LSAT_1_V5_GN_1_4060_novel16
LSAT_1_V5_GN_1_4060_novel18
LSAT_1_V5_GN_5_150061.MRNA1-
LSAT_1_V5_GN_8_68740_novel01
LSAT_1_V5_GN_9_80580_novel03
LSAT_1_V5_GN_2_91081.MRNA1-
LSAT_1_V5_GN_6_94740_novel02
LSAT_1_V5_GN_8_124621_novel01
LSAT_1_V5_GN_1_127821_novel03
LSAT_1_V5_GN_1_127821_novel04
LSAT_1_V5_GN_1_39920_novel02
LSAT_1_V5_GN_6_69040_novel01
LSAT_1_V5_GN_5_46941_novel03
LSAT_1_V5_GN_7_12320_novel03
LSAT_1_V5_GN_1_63741.MRNA1-
LSAT_1_V5_GN_9_42841_novel01
LSAT_1_V5_GN_7_60661_novel02
LSAT_1_V5_GN_7_60661_novel03
LSAT_1_V5_GN_7_60661_novel04
LSAT_1_V5_GN_7_60661_novel05
LSAT_1_V5_GN_7_60661_novel06
LSAT_1_V5_GN_7_60661_novel09
LSAT_1_V5_GN_3_49741_novel01
LSAT_1_V5_GN_3_49741_novel03
LSAT_1_V5_GN_4_95020_novel01
LSAT_1_V5_GN_4_95020_novel02
LSAT_1_V5_GN_4_95020_novel03
LSAT_1_V5_GN_4_95020_novel04
LSAT_1_V5_GN_4_95020_novel05
LSAT_1_V5_GN_4_95020_novel06
LSAT_1_V5_GN_4_95020_novel07
LSAT_1_V5_GN_4_95020_novel08
LSAT_1_V5_GN_4_95020_novel09
LSAT_1_V5_GN_4_95020_novel10
LSAT_1_V5_GN_4_95020_novel11
LSAT_1_V5_GN_4_95020_novel12
LSAT_1_V5_GN_4_95020_novel13
LSAT_1_V5_GN_4_95020_novel14
LSAT_1_V5_GN_4_95020_novel15
LSAT_1_V5_GN_4_95020_novel16
LSAT_1_V5_GN_4_95020_novel17
LSAT_1_V5_GN_4_95020_novel18
LSAT_1_V5_GN_4_95020_novel19
LSAT_1_V5_GN_4_95020_novel20
LSAT_1_V5_GN_4_95020_novel21
LSAT_1_V5_GN_4_95020_novel22
LSAT_1_V5_GN_4_95020_novel23
LSAT_1_V5_GN_4_95020_novel25
LSAT_1_V5_GN_4_95020_novel26
LSAT_1_V5_GN_4_95020_novel27
LSAT_1_V5_GN_4_95020_novel28
LSAT_1_V5_GN_4_95020_novel29
LSAT_1_V5_GN_4_95020_novel31
LSAT_1_V5_GN_4_95020_novel33
LSAT_1_V5_GN_2_92740_novel01
LSAT_1_V5_GN_2_92740_novel02
LSAT_1_V5_GN_6_26020_novel01
LSAT_1_V5_GN_6_26020_novel02
LSAT_1_V5_GN_6_3701_novel02
LSAT_1_V5_GN_6_3701_novel03
LSAT_1_V5_GN_5_68521_novel01
LSAT_1_V5_GN_5_150120_novel04
LSAT_1_V5_GN_8_48901_novel01
LSAT_1_V5_GN_6_24200.MRNA1-
LSAT_1_V5_GN_8_60221_novel01
LSAT_1_V5_GN_6_60661_novel01
LSAT_1_V5_GN_1_14060_novel01
LSAT_1_V5_GN_4_116761_novel01
LSAT_1_V5_GN_4_116761_novel02
LSAT_1_V5_GN_4_40200_novel03
LSAT_1_V5_GN_8_12740_novel65
LSAT_1_V5_GN_8_12740_novel66
LSAT_1_V5_GN_8_12740_novel113
LSAT_1_V5_GN_8_12740_novel149
LSAT_1_V5_GN_1_121761_novel01
LSAT_1_V5_GN_2_78361.MRNA1-
LSAT_1_V5_GN_4_99980_novel02
LSAT_1_V5_GN_8_23661_novel02
LSAT_1_V5_GN_8_23661_novel03
LSAT_1_V5_GN_6_60460_novel05
LSAT_1_V5_GN_6_60460_novel06
LSAT_1_V5_GN_6_60460_novel07
LSAT_1_V5_GN_4_172620_novel01
LSAT_1_V5_GN_4_172620_novel02
LSAT_1_V5_GN_4_172620_novel03
LSAT_1_V5_GN_5_52860_novel01
LSAT_1_V5_GN_1_43380_novel03
LSAT_1_V5_GN_2_131801_novel01
LSAT_1_V5_GN_5_177220.MRNA1-
LSAT_1_V5_GN_5_177220_novel01
LSAT_1_V5_GN_5_177220_novel02
LSAT_1_V5_GN_6_5620_novel01
LSAT_1_V5_GN_9_22640_novel01
LSAT_1_V5_GN_8_125980_novel01
LSAT_1_V5_GN_5_45700_novel03
LSAT_1_V5_GN_5_45700_novel04
LSAT_1_V5_GN_1_30041.MRNA1-
LSAT_1_V5_GN_1_30041_novel01
LSAT_1_V5_GN_7_97361.MRNA1-
LSAT_1_V5_GN_7_79741.MRNA1-
LSAT_1_V5_GN_8_13581_novel02
LSAT_1_V5_GN_5_26901_novel02
LSAT_1_V5_GN_3_94000.MRNA1-
LSAT_1_V5_GN_3_94000_novel01
LSAT_1_V5_GN_3_94000_novel02
LSAT_1_V5_GN_5_119101_novel01
LSAT_1_V5_GN_5_119101_novel02
LSAT_1_V5_GN_9_79341_novel01
LSAT_1_V5_GN_9_4501_novel01
LSAT_1_V5_GN_5_141200_novel01
LSAT_1_V5_GN_3_82781.MRNA1-
LSAT_1_V5_GN_2_92280_novel01
LSAT_1_V5_GN_2_92280_novel02
LSAT_1_V5_GN_5_139320.MRNA1-
LSAT_1_V5_GN_5_139320_novel01
LSAT_1_V5_GN_5_115640_novel01
LSAT_1_V5_GN_2_127520_novel01
LSAT_1_V5_GN_2_127520_novel02
LSAT_1_V5_GN_2_127520_novel03
LSAT_1_V5_GN_2_127520_novel04
LSAT_1_V5_GN_2_127520_novel05
LSAT_1_V5_GN_2_127520_novel06
LSAT_1_V5_GN_2_127520_novel07
LSAT_1_V5_GN_2_127520_novel08
LSAT_1_V5_GN_6_25141.MRNA1-
LSAT_1_V5_GN_6_25141_novel01
LSAT_1_V5_GN_2_82261_novel04
LSAT_1_V5_GN_2_82261_novel07
LSAT_1_V5_GN_6_16060_novel04
LSAT_1_V5_GN_6_16060_novel05
LSAT_1_V5_GN_5_168961_novel06
LSAT_1_V5_GN_5_168961_novel07
LSAT_1_V5_GN_9_59640_novel02
LSAT_1_V5_GN_7_97801_novel01
LSAT_1_V5_GN_5_8201_novel02
LSAT_1_V5_GN_5_8201_novel03
LSAT_1_V5_GN_3_7981_novel04
LSAT_1_V5_GN_9_3760_novel01
LSAT_1_V5_GN_2_91661_novel05
LSAT_1_V5_GN_1_37201_novel02
LSAT_1_V5_GN_5_65440_novel01
LSAT_1_V5_GN_5_65440_novel03
LSAT_1_V5_GN_8_83661_novel01
LSAT_1_V5_GN_8_83661_novel02
LSAT_1_V5_GN_8_111520.MRNA1-
LSAT_1_V5_GN_8_111520_novel01
LSAT_1_V5_GN_8_111520_novel02
LSAT_1_V5_GN_5_166320_novel01
LSAT_1_V5_GN_4_108960_novel02
LSAT_1_V5_GN_6_11880.MRNA1-
LSAT_1_V5_GN_4_68560_novel01
LSAT_1_V5_GN_3_15540_novel01
LSAT_1_V5_GN_8_87881_novel02
LSAT_1_V5_GN_8_87881_novel03
LSAT_1_V5_GN_4_9240_novel01
LSAT_1_V5_GN_1_55341_novel02
LSAT_1_V5_GN_1_55341_novel05
LSAT_1_V5_GN_1_16480_novel02
LSAT_1_V5_GN_9_8340_novel01
LSAT_1_V5_GN_6_11820_novel06
LSAT_1_V5_GN_6_11820_novel07
LSAT_1_V5_GN_6_2580_novel01
LSAT_1_V5_GN_9_101680_novel01
LSAT_1_V5_GN_9_101680_novel02
LSAT_1_V5_GN_4_46521_novel03
LSAT_1_V5_GN_2_23801_novel03
LSAT_1_V5_GN_2_122761.MRNA1-
LSAT_1_V5_GN_2_122761_novel01
LSAT_1_V5_GN_6_6900_novel01
LSAT_1_V5_GN_2_92021_novel01
LSAT_1_V5_GN_8_66520_novel01
LSAT_1_V5_GN_6_55740.MRNA1-
LSAT_1_V5_GN_6_55740_novel01
LSAT_1_V5_GN_6_55740_novel02
LSAT_1_V5_GN_4_28960_novel01
LSAT_1_V5_GN_3_80700_novel02
LSAT_1_V5_GN_6_9421_novel02
LSAT_1_V5_GN_6_9421_novel03
LSAT_1_V5_GN_2_86920_novel03
LSAT_1_V5_GN_4_164980_novel01
LSAT_1_V5_GN_1_19481_novel01
LSAT_1_V5_GN_8_121281_novel01
LSAT_1_V5_GN_1_98660_novel01
LSAT_1_V5_GN_1_98660_novel02
LSAT_1_V5_GN_5_166641_novel01
LSAT_1_V5_GN_2_41360.MRNA1-
LSAT_1_V5_GN_8_138880_novel02
LSAT_1_V5_GN_8_138880_novel03
LSAT_1_V5_GN_8_138880_novel04
LSAT_1_V5_GN_8_138880_novel05
LSAT_1_V5_GN_9_4661.MRNA1-
LSAT_1_V5_GN_9_4661_novel01
LSAT_1_V5_GN_7_97320_novel01
LSAT_1_V5_GN_8_54200_novel03
LSAT_1_V5_GN_1_72181_novel01
LSAT_1_V5_GN_1_72181_novel02
LSAT_1_V5_GN_3_11180.MRNA1-
LSAT_1_V5_GN_2_115441_novel02
LSAT_1_V5_GN_2_115441_novel05
LSAT_1_V5_GN_4_87261_novel01
LSAT_1_V5_GN_1_71301.MRNA1-
LSAT_1_V5_GN_7_95141_novel01
LSAT_1_V5_GN_7_95141_novel02
LSAT_1_V5_GN_4_131820_novel01
LSAT_1_V5_GN_4_131820_novel09
LSAT_1_V5_GN_6_30741_novel01
LSAT_1_V5_GN_4_87381_novel32
LSAT_1_V5_GN_4_87381_novel33
LSAT_1_V5_GN_4_87381_novel34
LSAT_1_V5_GN_4_87381_novel66
LSAT_1_V5_GN_4_87381_novel67
LSAT_1_V5_GN_4_87381_novel86
LSAT_1_V5_GN_5_179601_novel01
LSAT_1_V5_GN_9_70980_novel01
LSAT_1_V5_GN_4_1780.MRNA1-
LSAT_1_V5_GN_4_1780_novel01
LSAT_1_V5_GN_4_1780_novel02
LSAT_1_V5_GN_5_120501_novel01
LSAT_1_V5_GN_5_120501_novel02
LSAT_1_V5_GN_8_83000_novel01
LSAT_1_V5_GN_5_12880_novel02
LSAT_1_V5_GN_5_81441.MRNA1-
LSAT_1_V5_GN_5_81441_novel01
LSAT_1_V5_GN_5_137800_novel01
LSAT_1_V5_GN_7_53440_novel01
LSAT_1_V5_GN_7_53440_novel02
LSAT_1_V5_GN_4_139620_novel02
LSAT_1_V5_GN_4_139620_novel03
LSAT_1_V5_GN_5_24961.MRNA1-
LSAT_1_V5_GN_1_43120_novel01
LSAT_1_V5_GN_8_8320_novel01
LSAT_1_V5_GN_4_176921_novel02
LSAT_1_V5_GN_4_176921_novel03
LSAT_1_V5_GN_2_100120_novel02
LSAT_1_V5_GN_5_124661_novel01
LSAT_1_V5_GN_8_102680_novel01
LSAT_1_V5_GN_4_108141_novel01
LSAT_1_V5_GN_4_108141_novel02
LSAT_1_V5_GN_2_125121_novel04
LSAT_1_V5_GN_9_35340.MRNA1-
LSAT_1_V5_GN_9_35340_novel01
LSAT_1_V5_GN_9_35340_novel04
LSAT_1_V5_GN_9_35340_novel05
LSAT_1_V5_GN_9_35340_novel06
LSAT_1_V5_GN_9_35340_novel07
LSAT_1_V5_GN_8_75941_novel01
LSAT_1_V5_GN_1_77700_novel05
LSAT_1_V5_GN_1_41141_novel02
LSAT_1_V5_GN_8_49240.MRNA1-
LSAT_1_V5_GN_8_49240_novel01
LSAT_1_V5_GN_5_30441_novel01
LSAT_1_V5_GN_6_114120_novel01
LSAT_1_V5_GN_8_163061_novel03
LSAT_1_V5_GN_3_117361_novel01
LSAT_1_V5_GN_3_117361_novel02
LSAT_1_V5_GN_5_104861_novel15
LSAT_1_V5_GN_5_39360_novel01
LSAT_1_V5_GN_3_25461.MRNA1-
LSAT_1_V5_GN_3_25461_novel01
LSAT_1_V5_GN_3_25461_novel02
LSAT_1_V5_GN_4_22680_novel03
LSAT_1_V5_GN_3_116941_novel01
LSAT_1_V5_GN_3_116941_novel02
LSAT_1_V5_GN_2_49641_novel02
LSAT_1_V5_GN_9_5701_novel02
LSAT_1_V5_GN_7_30801_novel01
LSAT_1_V5_GN_7_30801_novel03
LSAT_1_V5_GN_7_30801_novel04
LSAT_1_V5_GN_7_30801_novel05
LSAT_1_V5_GN_7_30801_novel06
LSAT_1_V5_GN_7_30801_novel07
LSAT_1_V5_GN_5_183301.MRNA1-
LSAT_1_V5_GN_6_29060_novel07
LSAT_1_V5_GN_6_29060_novel08
LSAT_1_V5_GN_0_18280.MRNA1-
LSAT_1_V5_GN_8_51861_novel03
LSAT_1_V5_GN_8_51861_novel04
LSAT_1_V5_GN_5_136720_novel02
LSAT_1_V5_GN_6_34741.MRNA1-
LSAT_1_V5_GN_5_160961.MRNA1-
LSAT_1_V5_GN_5_160961_novel02
LSAT_1_V5_GN_4_117260_novel01
LSAT_1_V5_GN_8_63020.MRNA1-
LSAT_1_V5_GN_8_63020_novel01
LSAT_1_V5_GN_5_157681_novel01
LSAT_1_V5_GN_8_146980_novel01
LSAT_1_V5_GN_5_47461_novel01
LSAT_1_V5_GN_8_128741_novel01
LSAT_1_V5_GN_8_128741_novel02
LSAT_1_V5_GN_4_74220_novel01
LSAT_1_V5_GN_1_2520_novel01
LSAT_1_V5_GN_1_2520_novel02
LSAT_1_V5_GN_1_2340_novel01
LSAT_1_V5_GN_1_2340_novel02
LSAT_1_V5_GN_1_2340_novel03
LSAT_1_V5_GN_7_77561_novel04
LSAT_1_V5_GN_6_117381_novel01
LSAT_1_V5_GN_6_114340_novel09
LSAT_1_V5_GN_6_114340_novel14
LSAT_1_V5_GN_8_68820_novel01
LSAT_1_V5_GN_6_109081_novel02
LSAT_1_V5_GN_2_87981_novel01
LSAT_1_V5_GN_2_87981_novel02
LSAT_1_V5_GN_8_69941_novel01
LSAT_1_V5_GN_7_23500_novel01
LSAT_1_V5_GN_7_23500_novel02
LSAT_1_V5_GN_9_99560_novel01
LSAT_1_V5_GN_4_74620_novel02
LSAT_1_V5_GN_6_29561_novel02
LSAT_1_V5_GN_6_29561_novel03
LSAT_1_V5_GN_8_149841_novel03
LSAT_1_V5_GN_4_53041_novel12
LSAT_1_V5_GN_4_53041_novel13
LSAT_1_V5_GN_8_5560_novel01
LSAT_1_V5_GN_8_5560_novel02
LSAT_1_V5_GN_8_5560_novel05
LSAT_1_V5_GN_8_5560_novel06
LSAT_1_V5_GN_8_5560_novel07
LSAT_1_V5_GN_0_37780_novel01
LSAT_1_V5_GN_0_37780_novel03
LSAT_1_V5_GN_0_37780_novel04
LSAT_1_V5_GN_2_73880_novel04
LSAT_1_V5_GN_6_25741_novel03
LSAT_1_V5_GN_9_65421_novel03
LSAT_1_V5_GN_1_111240_novel01
LSAT_1_V5_GN_1_111240_novel02
LSAT_1_V5_GN_6_29660_novel01
LSAT_1_V5_GN_8_115041_novel01
LSAT_1_V5_GN_9_35561_novel06
LSAT_1_V5_GN_6_29681_novel02
LSAT_1_V5_GN_6_29681_novel03
LSAT_1_V5_GN_4_141661_novel02
LSAT_1_V5_GN_4_12860_novel02
LSAT_1_V5_GN_4_143641_novel03
LSAT_1_V5_GN_4_143641_novel04
LSAT_1_V5_GN_4_4300.MRNA1-
LSAT_1_V5_GN_4_4300_novel01
LSAT_1_V5_GN_7_86080_novel01
LSAT_1_V5_GN_9_19460_novel02
LSAT_1_V5_GN_9_19460_novel03
LSAT_1_V5_GN_3_43761_novel01
LSAT_1_V5_GN_6_84960.MRNA1-
LSAT_1_V5_GN_6_84960_novel01
LSAT_1_V5_GN_6_84960_novel02
LSAT_1_V5_GN_6_84960_novel03
LSAT_1_V5_GN_6_84960_novel04
LSAT_1_V5_GN_6_84960_novel05
LSAT_1_V5_GN_6_84960_novel06
LSAT_1_V5_GN_6_84960_novel07
LSAT_1_V5_GN_6_84960_novel08
LSAT_1_V5_GN_6_84960_novel09
LSAT_1_V5_GN_6_84960_novel10
LSAT_1_V5_GN_6_84960_novel11
LSAT_1_V5_GN_6_84960_novel12
LSAT_1_V5_GN_6_84960_novel13
LSAT_1_V5_GN_6_84960_novel14
LSAT_1_V5_GN_6_84960_novel15
LSAT_1_V5_GN_6_84960_novel16
LSAT_1_V5_GN_6_84960_novel17
LSAT_1_V5_GN_6_84960_novel18
LSAT_1_V5_GN_6_84960_novel19
LSAT_1_V5_GN_6_84960_novel20
LSAT_1_V5_GN_6_84960_novel21
LSAT_1_V5_GN_6_84960_novel22
LSAT_1_V5_GN_1_39541.MRNA1-
LSAT_1_V5_GN_1_39541_novel01
LSAT_1_V5_GN_1_51360_novel02
LSAT_1_V5_GN_9_58521_novel15
LSAT_1_V5_GN_9_58521_novel19
LSAT_1_V5_GN_9_58521_novel20
LSAT_1_V5_GN_9_111721.MRNA1-
LSAT_1_V5_GN_2_91041_novel01
LSAT_1_V5_GN_4_89581_novel01
LSAT_1_V5_GN_4_89581_novel02
LSAT_1_V5_GN_5_18860_novel01
LSAT_1_V5_GN_6_25861_novel01
LSAT_1_V5_GN_9_1021_novel02
LSAT_1_V5_GN_4_151720_novel04
LSAT_1_V5_GN_6_18640.MRNA1-
LSAT_1_V5_GN_6_18640_novel01
LSAT_1_V5_GN_8_61201_novel02
LSAT_1_V5_GN_8_61201_novel03
LSAT_1_V5_GN_8_59861_novel05
LSAT_1_V5_GN_8_102180_novel04
LSAT_1_V5_GN_8_102180_novel05
LSAT_1_V5_GN_2_42041_novel01
LSAT_1_V5_GN_4_77580_novel03
LSAT_1_V5_GN_9_49240_novel01
LSAT_1_V5_GN_9_49240_novel02
LSAT_1_V5_GN_6_86420_novel19
LSAT_1_V5_GN_6_86420_novel24
LSAT_1_V5_GN_1_85960_novel02
LSAT_1_V5_GN_8_13440_novel01
LSAT_1_V5_GN_8_44220_novel04
LSAT_1_V5_GN_4_170061_novel01
LSAT_1_V5_GN_8_100341_novel02
LSAT_1_V5_GN_2_90100.MRNA1-
LSAT_1_V5_GN_5_183260_novel01
LSAT_1_V5_GN_5_183260_novel03
LSAT_1_V5_GN_5_105181_novel02
LSAT_1_V5_GN_1_119141_novel03
LSAT_1_V5_GN_2_125100_novel01
LSAT_1_V5_GN_3_44281_novel02
LSAT_1_V5_GN_2_118460.MRNA1-
LSAT_1_V5_GN_3_56980_novel06
LSAT_1_V5_GN_7_108620.MRNA1-
LSAT_1_V5_GN_7_108620_novel01
LSAT_1_V5_GN_6_113580_novel04
LSAT_1_V5_GN_6_113580_novel08
LSAT_1_V5_GN_6_113580_novel09
LSAT_1_V5_GN_6_15101_novel01
LSAT_1_V5_GN_4_57180_novel01
LSAT_1_V5_GN_1_27981_novel01
LSAT_1_V5_GN_1_27981_novel02
LSAT_1_V5_GN_1_27981_novel03
LSAT_1_V5_GN_1_27981_novel04
LSAT_1_V5_GN_1_27981_novel05
LSAT_1_V5_GN_1_27981_novel06
LSAT_1_V5_GN_6_66741_novel01
LSAT_1_V5_GN_1_70400_novel12
LSAT_1_V5_GN_1_70400_novel13
LSAT_1_V5_GN_4_74501_novel01
LSAT_1_V5_GN_5_85441_novel07
LSAT_1_V5_GN_5_187481.MRNA1-
LSAT_1_V5_GN_8_94021_novel03
LSAT_1_V5_GN_8_94021_novel04
LSAT_1_V5_GN_1_51960_novel01
LSAT_1_V5_GN_1_51960_novel02
LSAT_1_V5_GN_6_1580_novel01
LSAT_1_V5_GN_4_146641_novel01
LSAT_1_V5_GN_1_57120_novel03
LSAT_1_V5_GN_1_57120_novel04
LSAT_1_V5_GN_1_57120_novel05
LSAT_1_V5_GN_5_13520_novel01
LSAT_1_V5_GN_5_13520_novel02
LSAT_1_V5_GN_5_177261_novel02
LSAT_1_V5_GN_5_177261_novel03
LSAT_1_V5_GN_3_118940_novel01
LSAT_1_V5_GN_4_29580_novel01
LSAT_1_V5_GN_9_97501_novel01
LSAT_1_V5_GN_9_97501_novel02
LSAT_1_V5_GN_9_97501_novel03
LSAT_1_V5_GN_2_133481.MRNA1-
LSAT_1_V5_GN_2_133481_novel01
LSAT_1_V5_GN_3_15721_novel02
LSAT_1_V5_GN_9_15461_novel01
LSAT_1_V5_GN_3_86821_novel01
LSAT_1_V5_GN_3_86821_novel02
LSAT_1_V5_GN_1_721.MRNA1-
LSAT_1_V5_GN_3_105260_novel04
LSAT_1_V5_GN_4_73061.MRNA1-
LSAT_1_V5_GN_7_13401_novel01
LSAT_1_V5_GN_6_5661_novel02
LSAT_1_V5_GN_6_5661_novel03
LSAT_1_V5_GN_1_83981.MRNA1-
LSAT_1_V5_GN_1_83981_novel01
LSAT_1_V5_GN_2_107641_novel01
LSAT_1_V5_GN_2_107641_novel02
LSAT_1_V5_GN_6_60280.MRNA1-
LSAT_1_V5_GN_6_60280_novel01
LSAT_1_V5_GN_6_60280_novel02
LSAT_1_V5_GN_6_60280_novel03
LSAT_1_V5_GN_6_60280_novel04
LSAT_1_V5_GN_6_60280_novel05
LSAT_1_V5_GN_1_74200_novel11
LSAT_1_V5_GN_8_103640_novel02
LSAT_1_V5_GN_5_64980_novel08
LSAT_1_V5_GN_5_64980_novel09
LSAT_1_V5_GN_5_64980_novel10
LSAT_1_V5_GN_7_64700_novel01
LSAT_1_V5_GN_7_64700_novel02
LSAT_1_V5_GN_2_25380_novel01
LSAT_1_V5_GN_2_25380_novel02
LSAT_1_V5_GN_6_28821_novel01
LSAT_1_V5_GN_1_49241_novel03
LSAT_1_V5_GN_8_78880_novel02
LSAT_1_V5_GN_3_45581_novel01
LSAT_1_V5_GN_1_51701_novel01
LSAT_1_V5_GN_5_159340_novel01
LSAT_1_V5_GN_5_159340_novel02
LSAT_1_V5_GN_9_14160_novel02
LSAT_1_V5_GN_9_14160_novel03
LSAT_1_V5_GN_3_7360_novel47
LSAT_1_V5_GN_9_55121.MRNA1-
LSAT_1_V5_GN_8_63840_novel02
LSAT_1_V5_GN_9_114341_novel04
LSAT_1_V5_GN_9_114341_novel06
LSAT_1_V5_GN_9_57201_novel01
LSAT_1_V5_GN_9_6900.MRNA1-
LSAT_1_V5_GN_9_6900_novel01
LSAT_1_V5_GN_9_6900_novel02
LSAT_1_V5_GN_9_6900_novel03
LSAT_1_V5_GN_5_127621_novel02
LSAT_1_V5_GN_1_94820_novel01
LSAT_1_V5_GN_2_121880_novel01
LSAT_1_V5_GN_2_121880_novel07
LSAT_1_V5_GN_9_31660_novel01
LSAT_1_V5_GN_2_112741_novel01
LSAT_1_V5_GN_9_105821_novel04
LSAT_1_V5_GN_9_105821_novel05
LSAT_1_V5_GN_9_105821_novel06
LSAT_1_V5_GN_2_104041_novel03
LSAT_1_V5_GN_2_122741_novel01
LSAT_1_V5_GN_2_122741_novel02
LSAT_1_V5_GN_2_122741_novel03
LSAT_1_V5_GN_3_81501_novel01
LSAT_1_V5_GN_3_81501_novel02
LSAT_1_V5_GN_8_24801_novel04
LSAT_1_V5_GN_8_24801_novel05
LSAT_1_V5_GN_8_41000_novel01
LSAT_1_V5_GN_2_130000_novel01
LSAT_1_V5_GN_2_130000_novel03
LSAT_1_V5_GN_4_18621_novel01
LSAT_1_V5_GN_4_18621_novel02
LSAT_1_V5_GN_4_18621_novel03
LSAT_1_V5_GN_5_174841_novel01
LSAT_1_V5_GN_5_174841_novel03
LSAT_1_V5_GN_5_174841_novel04
LSAT_1_V5_GN_5_174841_novel05
LSAT_1_V5_GN_2_12101_novel04
LSAT_1_V5_GN_2_12101_novel05
LSAT_1_V5_GN_3_67061_novel01
LSAT_1_V5_GN_6_6221_novel01
LSAT_1_V5_GN_9_5780_novel02
LSAT_1_V5_GN_1_52741_novel03
LSAT_1_V5_GN_1_52741_novel04
LSAT_1_V5_GN_2_95001.MRNA1-
LSAT_1_V5_GN_8_108741_novel01
LSAT_1_V5_GN_8_108741_novel02
LSAT_1_V5_GN_8_108741_novel10
LSAT_1_V5_GN_8_108741_novel11
LSAT_1_V5_GN_8_108741_novel14
LSAT_1_V5_GN_8_108741_novel15
LSAT_1_V5_GN_8_108741_novel17
LSAT_1_V5_GN_8_108741_novel19
LSAT_1_V5_GN_8_108741_novel20
LSAT_1_V5_GN_8_108741_novel23
LSAT_1_V5_GN_8_108741_novel30
LSAT_1_V5_GN_8_108741_novel33
LSAT_1_V5_GN_9_123920_novel01
LSAT_1_V5_GN_1_114601_novel01
LSAT_1_V5_GN_3_26081_novel01
LSAT_1_V5_GN_5_126601_novel01
LSAT_1_V5_GN_5_126601_novel02
LSAT_1_V5_GN_5_126601_novel03
LSAT_1_V5_GN_5_34141_novel02
LSAT_1_V5_GN_3_81080_novel01
LSAT_1_V5_GN_7_19720_novel01
LSAT_1_V5_GN_9_41821_novel01
LSAT_1_V5_GN_1_20141_novel01
LSAT_1_V5_GN_1_20141_novel02
LSAT_1_V5_GN_9_16880_novel01
LSAT_1_V5_GN_7_12340.MRNA1-
LSAT_1_V5_GN_0_9221_novel01
LSAT_1_V5_GN_4_177241_novel01
LSAT_1_V5_GN_9_4901_novel01
LSAT_1_V5_GN_4_71901_novel03
LSAT_1_V5_GN_8_49200.MRNA1-
LSAT_1_V5_GN_8_49200_novel01
LSAT_1_V5_GN_8_49200_novel02
LSAT_1_V5_GN_9_81040_novel01
LSAT_1_V5_GN_6_6441_novel02
LSAT_1_V5_GN_1_53800_novel01
LSAT_1_V5_GN_9_8701_novel01
LSAT_1_V5_GN_6_24180.MRNA1-
LSAT_1_V5_GN_4_25000.MRNA1-
LSAT_1_V5_GN_2_86720_novel01
LSAT_1_V5_GN_2_86720_novel02
LSAT_1_V5_GN_2_38801_novel01
LSAT_1_V5_GN_7_55201_novel02
LSAT_1_V5_GN_5_87660_novel02
LSAT_1_V5_GN_7_4301.MRNA1-
LSAT_1_V5_GN_8_61440_novel05
LSAT_1_V5_GN_1_57941_novel01
LSAT_1_V5_GN_6_115360.MRNA1-
LSAT_1_V5_GN_6_115360_novel01
LSAT_1_V5_GN_4_29840_novel01
LSAT_1_V5_GN_5_82580_novel01
LSAT_1_V5_GN_5_82580_novel05
LSAT_1_V5_GN_5_82580_novel06
LSAT_1_V5_GN_3_41740_novel01
LSAT_1_V5_GN_3_41740_novel02
LSAT_1_V5_GN_8_10200_novel03
LSAT_1_V5_GN_8_10200_novel08
LSAT_1_V5_GN_4_95921_novel04
LSAT_1_V5_GN_6_53000_novel01
LSAT_1_V5_GN_7_64800_novel01
LSAT_1_V5_GN_8_36021_novel15
LSAT_1_V5_GN_8_36021_novel16
LSAT_1_V5_GN_8_36021_novel17
LSAT_1_V5_GN_8_36021_novel18
LSAT_1_V5_GN_1_77780_novel02
LSAT_1_V5_GN_1_77780_novel03
LSAT_1_V5_GN_4_68920_novel01
LSAT_1_V5_GN_3_33601_novel01
LSAT_1_V5_GN_3_51460_novel02
LSAT_1_V5_GN_2_110521_novel01
LSAT_1_V5_GN_5_7081_novel01
LSAT_1_V5_GN_1_77640_novel03
LSAT_1_V5_GN_6_15240_novel06
LSAT_1_V5_GN_6_15240_novel07
LSAT_1_V5_GN_1_58400.MRNA1-
LSAT_1_V5_GN_4_104460_novel01
LSAT_1_V5_GN_7_33101_novel03
LSAT_1_V5_GN_5_190221_novel01
LSAT_1_V5_GN_3_40481_novel01
LSAT_1_V5_GN_3_43860_novel01
LSAT_1_V5_GN_1_29301_novel04
LSAT_1_V5_GN_1_29301_novel05
LSAT_1_V5_GN_8_63201_novel05
LSAT_1_V5_GN_8_63201_novel06
LSAT_1_V5_GN_5_134601_novel02
LSAT_1_V5_GN_5_70881_novel03
LSAT_1_V5_GN_5_70881_novel07
LSAT_1_V5_GN_5_70881_novel10
LSAT_1_V5_GN_5_70881_novel22
LSAT_1_V5_GN_5_70881_novel25
LSAT_1_V5_GN_5_70881_novel26
LSAT_1_V5_GN_5_70881_novel27
LSAT_1_V5_GN_5_70881_novel35
LSAT_1_V5_GN_5_70881_novel38
LSAT_1_V5_GN_5_70881_novel40
LSAT_1_V5_GN_3_24280_novel02
LSAT_1_V5_GN_7_31321.MRNA1-
LSAT_1_V5_GN_3_14280_novel02
LSAT_1_V5_GN_4_124360_novel01
LSAT_1_V5_GN_6_115300_novel02
LSAT_1_V5_GN_2_63361_novel03
LSAT_1_V5_GN_2_114861_novel02
LSAT_1_V5_GN_3_43201_novel01
LSAT_1_V5_GN_1_66380_novel07
LSAT_1_V5_GN_3_134041_novel03
LSAT_1_V5_GN_2_39280.MRNA1-
LSAT_1_V5_GN_5_241_novel08
LSAT_1_V5_GN_4_61761_novel01
LSAT_1_V5_GN_4_61761_novel02
LSAT_1_V5_GN_2_124621_novel02
LSAT_1_V5_GN_2_124621_novel03
LSAT_1_V5_GN_5_47580_novel01
LSAT_1_V5_GN_4_4281.MRNA1-
LSAT_1_V5_GN_8_84101_novel01
LSAT_1_V5_GN_5_9301_novel03
LSAT_1_V5_GN_7_42220_novel02
LSAT_1_V5_GN_3_74260_novel02
LSAT_1_V5_GN_3_74260_novel03
LSAT_1_V5_GN_3_74260_novel04
LSAT_1_V5_GN_6_113321_novel01
LSAT_1_V5_GN_6_113321_novel02
LSAT_1_V5_GN_6_31501_novel01
LSAT_1_V5_GN_5_30600_novel01
LSAT_1_V5_GN_7_44181_novel04
LSAT_1_V5_GN_1_54920_novel02
LSAT_1_V5_GN_4_164481_novel01
LSAT_1_V5_GN_6_25481_novel05
LSAT_1_V5_GN_1_86180_novel01
LSAT_1_V5_GN_4_77360_novel02
LSAT_1_V5_GN_2_108461_novel02
LSAT_1_V5_GN_2_90740_novel11
LSAT_1_V5_GN_9_88160_novel01
LSAT_1_V5_GN_9_88160_novel02
LSAT_1_V5_GN_9_88160_novel03
LSAT_1_V5_GN_7_85721.MRNA1-
LSAT_1_V5_GN_4_169761_novel01
LSAT_1_V5_GN_1_27821_novel02
LSAT_1_V5_GN_5_126041_novel02
LSAT_1_V5_GN_5_126041_novel03
LSAT_1_V5_GN_5_126041_novel06
LSAT_1_V5_GN_2_129741_novel02
LSAT_1_V5_GN_5_154260_novel01
LSAT_1_V5_GN_5_120921_novel03
LSAT_1_V5_GN_6_9921_novel01
LSAT_1_V5_GN_2_121480_novel03
LSAT_1_V5_GN_2_128660_novel01
LSAT_1_V5_GN_2_128660_novel02
LSAT_1_V5_GN_2_128660_novel03
LSAT_1_V5_GN_2_128660_novel04
LSAT_1_V5_GN_3_139900_novel01
LSAT_1_V5_GN_3_139900_novel02
LSAT_1_V5_GN_3_139900_novel03
LSAT_1_V5_GN_3_139900_novel08
LSAT_1_V5_GN_6_111081_novel01
LSAT_1_V5_GN_6_111081_novel03
LSAT_1_V5_GN_5_45480_novel15
LSAT_1_V5_GN_5_45480_novel16
LSAT_1_V5_GN_2_52361_novel01
LSAT_1_V5_GN_4_360_novel01
LSAT_1_V5_GN_4_10260.MRNA1-
LSAT_1_V5_GN_4_10260_novel01
LSAT_1_V5_GN_4_10260_novel02
LSAT_1_V5_GN_4_10260_novel03
LSAT_1_V5_GN_6_101381_novel02
LSAT_1_V5_GN_4_173280.MRNA1-
LSAT_1_V5_GN_4_173280_novel01
LSAT_1_V5_GN_4_173280_novel02
LSAT_1_V5_GN_4_173280_novel03
LSAT_1_V5_GN_9_48081_novel04
LSAT_1_V5_GN_5_134381.MRNA1-
LSAT_1_V5_GN_5_134381_novel01
LSAT_1_V5_GN_5_134381_novel02
LSAT_1_V5_GN_9_69981_novel02
LSAT_1_V5_GN_9_69981_novel03
LSAT_1_V5_GN_3_6221_novel01
LSAT_1_V5_GN_5_62040_novel01
LSAT_1_V5_GN_3_117820_novel01
LSAT_1_V5_GN_6_80380_novel01
LSAT_1_V5_GN_4_146821_novel01
LSAT_1_V5_GN_4_146821_novel02
LSAT_1_V5_GN_1_75441.MRNA1-
LSAT_1_V5_GN_9_50981_novel05
LSAT_1_V5_GN_3_14101.MRNA1-
LSAT_1_V5_GN_3_14101_novel01
LSAT_1_V5_GN_1_64080_novel01
LSAT_1_V5_GN_1_14361.MRNA1-
LSAT_1_V5_GN_5_104621_novel02
LSAT_1_V5_GN_7_19141_novel01
LSAT_1_V5_GN_9_880_novel01
LSAT_1_V5_GN_9_880_novel02
LSAT_1_V5_GN_9_880_novel03
LSAT_1_V5_GN_4_8860_novel03
LSAT_1_V5_GN_4_96981_novel01
LSAT_1_V5_GN_9_28200_novel02
LSAT_1_V5_GN_6_61660_novel01
LSAT_1_V5_GN_4_50920_novel01
LSAT_1_V5_GN_9_52001_novel01
LSAT_1_V5_GN_5_148741_novel01
LSAT_1_V5_GN_4_184520_novel07
LSAT_1_V5_GN_4_184520_novel08
LSAT_1_V5_GN_4_184520_novel09
LSAT_1_V5_GN_4_184520_novel11
LSAT_1_V5_GN_4_184520_novel12
LSAT_1_V5_GN_5_172021_novel01
LSAT_1_V5_GN_5_172021_novel02
LSAT_1_V5_GN_6_52680_novel11
LSAT_1_V5_GN_6_52680_novel13
LSAT_1_V5_GN_6_52680_novel14
LSAT_1_V5_GN_6_101001_novel01
LSAT_1_V5_GN_2_94320_novel01
LSAT_1_V5_GN_2_94320_novel02
LSAT_1_V5_GN_2_94320_novel03
LSAT_1_V5_GN_6_109621_novel34
LSAT_1_V5_GN_5_46060_novel02
LSAT_1_V5_GN_3_50120_novel01
LSAT_1_V5_GN_1_1561_novel01
LSAT_1_V5_GN_1_130400_novel03
LSAT_1_V5_GN_5_12821_novel01
LSAT_1_V5_GN_5_12821_novel02
LSAT_1_V5_GN_8_78460_novel01
LSAT_1_V5_GN_4_81981_novel01
LSAT_1_V5_GN_4_101421_novel02
LSAT_1_V5_GN_4_101421_novel03
LSAT_1_V5_GN_8_107621_novel02
LSAT_1_V5_GN_8_107621_novel04
LSAT_1_V5_GN_1_72381_novel03
LSAT_1_V5_GN_6_76160_novel01
LSAT_1_V5_GN_8_114080_novel05
LSAT_1_V5_GN_8_114040_novel02
LSAT_1_V5_GN_1_57561_novel01
LSAT_1_V5_GN_4_65420_novel01
LSAT_1_V5_GN_9_68301_novel01
LSAT_1_V5_GN_9_68301_novel02
LSAT_1_V5_GN_5_148221_novel01
LSAT_1_V5_GN_1_112361_novel02
LSAT_1_V5_GN_5_60820_novel05
LSAT_1_V5_GN_5_60820_novel07
LSAT_1_V5_GN_9_122021_novel02
LSAT_1_V5_GN_5_9221.MRNA1-
LSAT_1_V5_GN_5_9221_novel01
LSAT_1_V5_GN_5_9221_novel02
LSAT_1_V5_GN_5_9221_novel03
LSAT_1_V5_GN_5_70921_novel01
LSAT_1_V5_GN_5_187960_novel02
LSAT_1_V5_GN_5_187960_novel03
LSAT_1_V5_GN_9_22761.MRNA1-
LSAT_1_V5_GN_9_115780_novel01
LSAT_1_V5_GN_9_115780_novel02
LSAT_1_V5_GN_5_163260_novel01
LSAT_1_V5_GN_5_163260_novel02
LSAT_1_V5_GN_5_163260_novel03
LSAT_1_V5_GN_9_50221.MRNA1-
LSAT_1_V5_GN_9_50221_novel01
LSAT_1_V5_GN_9_50221_novel02
LSAT_1_V5_GN_9_50221_novel03
LSAT_1_V5_GN_9_50221_novel04
LSAT_1_V5_GN_9_50221_novel05
LSAT_1_V5_GN_9_50221_novel06
LSAT_1_V5_GN_9_50221_novel07
LSAT_1_V5_GN_4_27581_novel02
LSAT_1_V5_GN_4_27581_novel03
LSAT_1_V5_GN_4_27581_novel04
LSAT_1_V5_GN_5_116360_novel02
LSAT_1_V5_GN_6_54441_novel01
LSAT_1_V5_GN_3_10720_novel01
LSAT_1_V5_GN_3_10720_novel02
LSAT_1_V5_GN_3_9560_novel01
LSAT_1_V5_GN_7_12961_novel01
LSAT_1_V5_GN_2_89561_novel03
LSAT_1_V5_GN_2_89561_novel04
LSAT_1_V5_GN_5_56181_novel01
LSAT_1_V5_GN_6_116360_novel11
LSAT_1_V5_GN_6_116360_novel12
LSAT_1_V5_GN_3_118301_novel05
LSAT_1_V5_GN_2_133341_novel01
LSAT_1_V5_GN_2_122641_novel04
LSAT_1_V5_GN_2_122641_novel06
LSAT_1_V5_GN_5_100420_novel02
LSAT_1_V5_GN_7_23880_novel02
LSAT_1_V5_GN_7_18320_novel01
LSAT_1_V5_GN_7_18320_novel02
LSAT_1_V5_GN_1_77161_novel01
LSAT_1_V5_GN_1_54780_novel01
LSAT_1_V5_GN_1_54780_novel04
LSAT_1_V5_GN_3_76061_novel01
LSAT_1_V5_GN_1_29580_novel01
LSAT_1_V5_GN_6_46760.MRNA1-
LSAT_1_V5_GN_6_46760_novel01
LSAT_1_V5_GN_6_46760_novel02
LSAT_1_V5_GN_8_40680_novel06
LSAT_1_V5_GN_8_40680_novel10
LSAT_1_V5_GN_8_40680_novel11
LSAT_1_V5_GN_4_170520_novel01
LSAT_1_V5_GN_4_170520_novel04
LSAT_1_V5_GN_4_25161_novel01
LSAT_1_V5_GN_3_43320_novel01
LSAT_1_V5_GN_3_43320_novel02
LSAT_1_V5_GN_7_46141_novel01
LSAT_1_V5_GN_2_32541_novel06
LSAT_1_V5_GN_2_109060.MRNA1-
LSAT_1_V5_GN_8_93401_novel04
LSAT_1_V5_GN_8_93401_novel05
LSAT_1_V5_GN_2_106620_novel01
LSAT_1_V5_GN_1_106300_novel03
LSAT_1_V5_GN_6_105041_novel03
LSAT_1_V5_GN_6_105041_novel06
LSAT_1_V5_GN_5_131420.MRNA1-
LSAT_1_V5_GN_5_131420_novel01
LSAT_1_V5_GN_0_9540_novel01
LSAT_1_V5_GN_7_16060_novel01
LSAT_1_V5_GN_3_8761_novel01
LSAT_1_V5_GN_1_35840_novel01
LSAT_1_V5_GN_1_35840_novel02
LSAT_1_V5_GN_1_35840_novel03
LSAT_1_V5_GN_1_35840_novel04
LSAT_1_V5_GN_1_35840_novel05
LSAT_1_V5_GN_1_35840_novel06
LSAT_1_V5_GN_6_63860_novel02
LSAT_1_V5_GN_8_128721_novel07
LSAT_1_V5_GN_8_128721_novel08
LSAT_1_V5_GN_4_12740_novel01
LSAT_1_V5_GN_5_91960_novel03
LSAT_1_V5_GN_5_48300_novel01
LSAT_1_V5_GN_8_2421_novel03
LSAT_1_V5_GN_8_2421_novel04
LSAT_1_V5_GN_8_2421_novel05
LSAT_1_V5_GN_5_51980_novel02
LSAT_1_V5_GN_4_137721.MRNA1-
LSAT_1_V5_GN_4_137721_novel01
LSAT_1_V5_GN_4_137721_novel02
LSAT_1_V5_GN_4_137721_novel03
LSAT_1_V5_GN_4_137721_novel04
LSAT_1_V5_GN_4_137721_novel05
LSAT_1_V5_GN_4_137721_novel06
LSAT_1_V5_GN_4_137721_novel07
LSAT_1_V5_GN_4_137721_novel08
LSAT_1_V5_GN_4_137721_novel09
LSAT_1_V5_GN_7_16480_novel03
LSAT_1_V5_GN_6_105660_novel01
LSAT_1_V5_GN_6_105660_novel02
LSAT_1_V5_GN_9_32021_novel01
LSAT_1_V5_GN_3_125540_novel01
LSAT_1_V5_GN_8_84020_novel01
LSAT_1_V5_GN_8_84020_novel03
LSAT_1_V5_GN_9_15561_novel03
LSAT_1_V5_GN_9_15561_novel04
LSAT_1_V5_GN_5_175680.MRNA1-
LSAT_1_V5_GN_5_175680_novel01
LSAT_1_V5_GN_5_175680_novel02
LSAT_1_V5_GN_5_175680_novel03
LSAT_1_V5_GN_5_175680_novel04
LSAT_1_V5_GN_5_175680_novel05
LSAT_1_V5_GN_5_175680_novel06
LSAT_1_V5_GN_2_121520_novel01
LSAT_1_V5_GN_6_63800_novel02
LSAT_1_V5_GN_3_54641_novel04
LSAT_1_V5_GN_9_60480_novel01
LSAT_1_V5_GN_1_127621_novel01
LSAT_1_V5_GN_1_127621_novel02
LSAT_1_V5_GN_8_120201_novel02
LSAT_1_V5_GN_8_120201_novel03
LSAT_1_V5_GN_4_29721_novel02
LSAT_1_V5_GN_1_63521.MRNA1-
LSAT_1_V5_GN_1_63521_novel02
LSAT_1_V5_GN_9_65161_novel30
LSAT_1_V5_GN_9_65161_novel31
LSAT_1_V5_GN_5_80041.MRNA1-
LSAT_1_V5_GN_4_180241_novel02
LSAT_1_V5_GN_3_55041_novel03
LSAT_1_V5_GN_3_55041_novel04
LSAT_1_V5_GN_2_76880_novel01
LSAT_1_V5_GN_2_67201_novel01
LSAT_1_V5_GN_9_121040_novel01
LSAT_1_V5_GN_1_30140_novel02
LSAT_1_V5_GN_9_83901_novel01
LSAT_1_V5_GN_9_83901_novel02
LSAT_1_V5_GN_9_83901_novel03
LSAT_1_V5_GN_2_110761_novel01
LSAT_1_V5_GN_2_110761_novel02
LSAT_1_V5_GN_8_114121.MRNA1-
LSAT_1_V5_GN_5_159001_novel01
LSAT_1_V5_GN_2_104741_novel02
LSAT_1_V5_GN_2_104741_novel03
LSAT_1_V5_GN_5_162780.MRNA1-
LSAT_1_V5_GN_1_32200_novel04
LSAT_1_V5_GN_1_66060.MRNA1-
LSAT_1_V5_GN_2_31440_novel03
LSAT_1_V5_GN_3_9061_novel03
LSAT_1_V5_GN_4_2661_novel03
LSAT_1_V5_GN_4_2661_novel04
LSAT_1_V5_GN_6_53100_novel11
LSAT_1_V5_GN_6_53100_novel12
LSAT_1_V5_GN_6_53100_novel28
LSAT_1_V5_GN_6_53100_novel45
LSAT_1_V5_GN_8_8220_novel01
LSAT_1_V5_GN_8_82140_novel07
LSAT_1_V5_GN_8_82140_novel08
LSAT_1_V5_GN_8_82140_novel09
LSAT_1_V5_GN_8_82140_novel10
LSAT_1_V5_GN_8_82140_novel22
LSAT_1_V5_GN_8_82140_novel24
LSAT_1_V5_GN_9_117060_novel01
LSAT_1_V5_GN_4_89360_novel03
LSAT_1_V5_GN_5_21320_novel01
LSAT_1_V5_GN_9_71981_novel01
LSAT_1_V5_GN_2_12280_novel01
LSAT_1_V5_GN_2_12280_novel02
LSAT_1_V5_GN_2_12280_novel03
LSAT_1_V5_GN_4_127620_novel05
LSAT_1_V5_GN_4_127620_novel06
LSAT_1_V5_GN_4_127620_novel07
LSAT_1_V5_GN_4_95740_novel01
LSAT_1_V5_GN_4_95740_novel02
LSAT_1_V5_GN_9_117160_novel06
LSAT_1_V5_GN_9_117160_novel07
LSAT_1_V5_GN_4_74461_novel05
LSAT_1_V5_GN_9_111940_novel01
LSAT_1_V5_GN_9_111940_novel02
LSAT_1_V5_GN_9_111940_novel03
LSAT_1_V5_GN_9_111940_novel04
LSAT_1_V5_GN_9_111940_novel05
LSAT_1_V5_GN_6_87540_novel05
LSAT_1_V5_GN_1_75680_novel01
LSAT_1_V5_GN_3_80180_novel02
LSAT_1_V5_GN_9_115041_novel01
LSAT_1_V5_GN_8_70821_novel05
LSAT_1_V5_GN_9_4341_novel03
LSAT_1_V5_GN_1_66321_novel01
LSAT_1_V5_GN_5_120941_novel01
LSAT_1_V5_GN_5_120941_novel02
LSAT_1_V5_GN_5_120941_novel03
LSAT_1_V5_GN_9_24280_novel01
LSAT_1_V5_GN_1_109401_novel03
LSAT_1_V5_GN_1_109401_novel07
LSAT_1_V5_GN_1_109401_novel08
LSAT_1_V5_GN_1_43881_novel01
LSAT_1_V5_GN_1_43881_novel02
LSAT_1_V5_GN_2_106520_novel02
LSAT_1_V5_GN_2_106520_novel04
LSAT_1_V5_GN_2_106520_novel06
LSAT_1_V5_GN_6_86780_novel02
LSAT_1_V5_GN_6_86780_novel03
LSAT_1_V5_GN_6_107080_novel01
LSAT_1_V5_GN_6_107080_novel02
LSAT_1_V5_GN_8_42700_novel02
LSAT_1_V5_GN_3_1680_novel02
LSAT_1_V5_GN_3_1680_novel03
LSAT_1_V5_GN_7_11740_novel04
LSAT_1_V5_GN_4_2641_novel01
LSAT_1_V5_GN_2_65701_novel02
LSAT_1_V5_GN_5_22961.MRNA1-
LSAT_1_V5_GN_5_22961_novel01
LSAT_1_V5_GN_5_22961_novel02
LSAT_1_V5_GN_3_26280_novel01
LSAT_1_V5_GN_3_26280_novel02
LSAT_1_V5_GN_8_4241.MRNA1-
LSAT_1_V5_GN_9_62000_novel01
LSAT_1_V5_GN_1_18841_novel03
LSAT_1_V5_GN_1_11220.MRNA1-
LSAT_1_V5_GN_1_11220_novel01
LSAT_1_V5_GN_5_81601_novel06
LSAT_1_V5_GN_2_109600_novel01
LSAT_1_V5_GN_4_28800_novel01
LSAT_1_V5_GN_4_28800_novel03
LSAT_1_V5_GN_4_28800_novel04
LSAT_1_V5_GN_5_137001_novel04
LSAT_1_V5_GN_3_89681_novel02
LSAT_1_V5_GN_3_89681_novel03
LSAT_1_V5_GN_7_35121_novel01
LSAT_1_V5_GN_7_35121_novel02
LSAT_1_V5_GN_7_35121_novel03
LSAT_1_V5_GN_7_35121_novel04
LSAT_1_V5_GN_7_12200_novel03
LSAT_1_V5_GN_2_32040_novel01
LSAT_1_V5_GN_3_51140_novel02
LSAT_1_V5_GN_9_103120_novel01
LSAT_1_V5_GN_5_61021_novel01
LSAT_1_V5_GN_5_61021_novel02
LSAT_1_V5_GN_5_61021_novel03
LSAT_1_V5_GN_5_61021_novel04
LSAT_1_V5_GN_5_61021_novel05
LSAT_1_V5_GN_5_61021_novel06
LSAT_1_V5_GN_5_61021_novel07
LSAT_1_V5_GN_5_61021_novel08
LSAT_1_V5_GN_5_61021_novel09
LSAT_1_V5_GN_5_61021_novel10
LSAT_1_V5_GN_5_61021_novel11
LSAT_1_V5_GN_5_61021_novel12
LSAT_1_V5_GN_5_61021_novel13
LSAT_1_V5_GN_5_61021_novel14
LSAT_1_V5_GN_5_61021_novel15
LSAT_1_V5_GN_5_61021_novel16
LSAT_1_V5_GN_5_61021_novel17
LSAT_1_V5_GN_5_61021_novel18
LSAT_1_V5_GN_5_61021_novel19
LSAT_1_V5_GN_5_61021_novel20
LSAT_1_V5_GN_5_61021_novel21
LSAT_1_V5_GN_5_61021_novel22
LSAT_1_V5_GN_5_61021_novel23
LSAT_1_V5_GN_5_61021_novel24
LSAT_1_V5_GN_5_61021_novel25
LSAT_1_V5_GN_2_88820_novel01
LSAT_1_V5_GN_2_88820_novel04
LSAT_1_V5_GN_2_88820_novel05
LSAT_1_V5_GN_5_75720.MRNA1-
LSAT_1_V5_GN_8_23060.MRNA1-
LSAT_1_V5_GN_8_78220_novel01
LSAT_1_V5_GN_4_175441_novel01
LSAT_1_V5_GN_9_96680_novel01
LSAT_1_V5_GN_3_37901.MRNA1-
LSAT_1_V5_GN_3_37901_novel01
LSAT_1_V5_GN_9_37241_novel01
LSAT_1_V5_GN_8_29040_novel02
LSAT_1_V5_GN_3_95261_novel06
LSAT_1_V5_GN_7_52661.MRNA1-
LSAT_1_V5_GN_7_52661_novel01
LSAT_1_V5_GN_7_2441_novel02
LSAT_1_V5_GN_7_2441_novel03
LSAT_1_V5_GN_7_105960_novel01
LSAT_1_V5_GN_2_124161_novel01
LSAT_1_V5_GN_3_8881_novel01
LSAT_1_V5_GN_3_8881_novel02
LSAT_1_V5_GN_3_8881_novel03
LSAT_1_V5_GN_3_8881_novel04
LSAT_1_V5_GN_3_8881_novel05
LSAT_1_V5_GN_6_31421_novel04
LSAT_1_V5_GN_6_57841_novel03
LSAT_1_V5_GN_6_116240_novel02
LSAT_1_V5_GN_6_116240_novel03
LSAT_1_V5_GN_3_32561_novel02
LSAT_1_V5_GN_3_32561_novel03
LSAT_1_V5_GN_1_50361_novel01
LSAT_1_V5_GN_1_50361_novel02
LSAT_1_V5_GN_1_50361_novel03
LSAT_1_V5_GN_1_50361_novel04
LSAT_1_V5_GN_1_50361_novel05
LSAT_1_V5_GN_1_50361_novel06
LSAT_1_V5_GN_1_50361_novel07
LSAT_1_V5_GN_1_50361_novel08
LSAT_1_V5_GN_8_89880_novel03
LSAT_1_V5_GN_8_89880_novel04
LSAT_1_V5_GN_5_26000_novel02
LSAT_1_V5_GN_5_24640_novel02
LSAT_1_V5_GN_7_97721_novel02
LSAT_1_V5_GN_7_103521_novel32
LSAT_1_V5_GN_7_103521_novel33
LSAT_1_V5_GN_6_69600_novel12
LSAT_1_V5_GN_2_60861_novel01
LSAT_1_V5_GN_6_58760_novel04
LSAT_1_V5_GN_6_58760_novel05
LSAT_1_V5_GN_6_58760_novel06
LSAT_1_V5_GN_5_179880.MRNA1-
LSAT_1_V5_GN_5_179880_novel01
LSAT_1_V5_GN_6_52980_novel05
LSAT_1_V5_GN_6_52980_novel06
LSAT_1_V5_GN_8_116041_novel01
LSAT_1_V5_GN_8_91320_novel02
LSAT_1_V5_GN_2_24301_novel01
LSAT_1_V5_GN_9_1240_novel02
LSAT_1_V5_GN_2_15001_novel03
LSAT_1_V5_GN_2_15001_novel04
LSAT_1_V5_GN_2_15001_novel08
LSAT_1_V5_GN_5_141361_novel01
LSAT_1_V5_GN_1_96821_novel02
LSAT_1_V5_GN_2_90800_novel01
LSAT_1_V5_GN_2_90800_novel02
LSAT_1_V5_GN_9_118240_novel01
LSAT_1_V5_GN_8_142961.MRNA1-
LSAT_1_V5_GN_8_142961_novel01
LSAT_1_V5_GN_6_87620_novel01
LSAT_1_V5_GN_6_57901_novel02
LSAT_1_V5_GN_5_11900.MRNA1-
LSAT_1_V5_GN_5_11900_novel01
LSAT_1_V5_GN_1_72281_novel02
LSAT_1_V5_GN_4_15060_novel01
LSAT_1_V5_GN_1_75741_novel01
LSAT_1_V5_GN_5_85480_novel05
LSAT_1_V5_GN_5_85480_novel09
LSAT_1_V5_GN_5_85480_novel10
LSAT_1_V5_GN_5_85480_novel13
LSAT_1_V5_GN_6_118320.MRNA1-
LSAT_1_V5_GN_6_118320_novel01
LSAT_1_V5_GN_6_118320_novel02
LSAT_1_V5_GN_6_118320_novel03
LSAT_1_V5_GN_6_118320_novel04
LSAT_1_V5_GN_2_82060_novel05
LSAT_1_V5_GN_2_113960.MRNA1-
LSAT_1_V5_GN_2_113960_novel01
LSAT_1_V5_GN_8_92120_novel01
LSAT_1_V5_GN_4_79080_novel79
LSAT_1_V5_GN_2_73701_novel01
LSAT_1_V5_GN_5_146160.MRNA1-
LSAT_1_V5_GN_5_146160_novel01
LSAT_1_V5_GN_5_146160_novel02
LSAT_1_V5_GN_4_38401_novel02
LSAT_1_V5_GN_1_46861_novel01
LSAT_1_V5_GN_4_155121_novel01
LSAT_1_V5_GN_5_69540_novel02
LSAT_1_V5_GN_3_67400_novel01
LSAT_1_V5_GN_9_2000_novel01
LSAT_1_V5_GN_5_133620_novel01
LSAT_1_V5_GN_8_41720_novel01
LSAT_1_V5_GN_6_65880_novel02
LSAT_1_V5_GN_6_65880_novel07
LSAT_1_V5_GN_6_65880_novel08
LSAT_1_V5_GN_4_30241_novel01
LSAT_1_V5_GN_8_46221_novel01
LSAT_1_V5_GN_0_32220_novel01
LSAT_1_V5_GN_0_32220_novel02
LSAT_1_V5_GN_1_29320_novel02
LSAT_1_V5_GN_4_56321_novel01
LSAT_1_V5_GN_4_38621.MRNA1-
LSAT_1_V5_GN_5_180380_novel04
LSAT_1_V5_GN_1_91820_novel03
LSAT_1_V5_GN_5_9501_novel01
LSAT_1_V5_GN_5_9501_novel02
LSAT_1_V5_GN_5_9501_novel07
LSAT_1_V5_GN_7_115861.MRNA1-
LSAT_1_V5_GN_7_115861_novel01
LSAT_1_V5_GN_7_115861_novel02
LSAT_1_V5_GN_7_115861_novel03
LSAT_1_V5_GN_4_801_novel01
LSAT_1_V5_GN_9_122560_novel01
LSAT_1_V5_GN_7_71861_novel13
LSAT_1_V5_GN_7_71861_novel15
LSAT_1_V5_GN_4_111061_novel01
LSAT_1_V5_GN_2_81560_novel01
LSAT_1_V5_GN_8_41260_novel02
LSAT_1_V5_GN_9_58621_novel01
LSAT_1_V5_GN_9_119161_novel01
LSAT_1_V5_GN_2_96161_novel01
LSAT_1_V5_GN_2_96161_novel02
LSAT_1_V5_GN_8_77621.MRNA1-
LSAT_1_V5_GN_8_77621_novel02
LSAT_1_V5_GN_8_77621_novel03
LSAT_1_V5_GN_6_80320_novel01
LSAT_1_V5_GN_3_110040_novel02
LSAT_1_V5_GN_9_8740_novel02
LSAT_1_V5_GN_9_8740_novel03
LSAT_1_V5_GN_7_92721_novel01
LSAT_1_V5_GN_7_92721_novel06
LSAT_1_V5_GN_5_54981_novel01
LSAT_1_V5_GN_5_54981_novel02
LSAT_1_V5_GN_1_57381_novel01
LSAT_1_V5_GN_4_127260_novel01
LSAT_1_V5_GN_8_25661_novel01
LSAT_1_V5_GN_7_11501_novel01
LSAT_1_V5_GN_9_42201_novel01
LSAT_1_V5_GN_6_57741_novel01
LSAT_1_V5_GN_7_104060_novel01
LSAT_1_V5_GN_7_104060_novel02
LSAT_1_V5_GN_7_113720_novel01
LSAT_1_V5_GN_7_113720_novel02
LSAT_1_V5_GN_9_68900_novel01
LSAT_1_V5_GN_3_25061_novel01
LSAT_1_V5_GN_8_48700_novel11
LSAT_1_V5_GN_8_48700_novel12
LSAT_1_V5_GN_4_141420_novel01
LSAT_1_V5_GN_7_10021_novel01
LSAT_1_V5_GN_1_13420_novel02
LSAT_1_V5_GN_4_177820.MRNA1-
LSAT_1_V5_GN_4_177820_novel01
LSAT_1_V5_GN_4_177820_novel02
LSAT_1_V5_GN_7_95260_novel02
LSAT_1_V5_GN_8_101681_novel01
LSAT_1_V5_GN_9_102501.MRNA1-
LSAT_1_V5_GN_9_102501_novel01
LSAT_1_V5_GN_6_77201_novel01
LSAT_1_V5_GN_6_77201_novel02
LSAT_1_V5_GN_6_77201_novel03
LSAT_1_V5_GN_6_77201_novel04
LSAT_1_V5_GN_6_77201_novel05
LSAT_1_V5_GN_6_77201_novel06
LSAT_1_V5_GN_9_47480_novel01
LSAT_1_V5_GN_8_77801_novel01
LSAT_1_V5_GN_8_77801_novel02
LSAT_1_V5_GN_9_43101_novel03
LSAT_1_V5_GN_5_164981.MRNA1-
LSAT_1_V5_GN_7_99000_novel01
LSAT_1_V5_GN_5_76161_novel01
LSAT_1_V5_GN_7_34041_novel01
LSAT_1_V5_GN_9_6621_novel05
LSAT_1_V5_GN_9_6621_novel06
LSAT_1_V5_GN_9_6621_novel08
LSAT_1_V5_GN_6_106460_novel01
LSAT_1_V5_GN_8_44280.MRNA1-
LSAT_1_V5_GN_8_44280_novel01
LSAT_1_V5_GN_8_44280_novel02
LSAT_1_V5_GN_5_40061_novel01
LSAT_1_V5_GN_4_141000_novel01
LSAT_1_V5_GN_4_141000_novel02
LSAT_1_V5_GN_4_141000_novel05
LSAT_1_V5_GN_4_141000_novel06
LSAT_1_V5_GN_4_141000_novel08
LSAT_1_V5_GN_4_141000_novel12
LSAT_1_V5_GN_4_141000_novel14
LSAT_1_V5_GN_2_91461.MRNA1-
LSAT_1_V5_GN_3_40041.MRNA1-
LSAT_1_V5_GN_3_40041_novel01
LSAT_1_V5_GN_3_40041_novel02
LSAT_1_V5_GN_8_109701.MRNA1-
LSAT_1_V5_GN_8_109701_novel01
LSAT_1_V5_GN_4_25061_novel01
LSAT_1_V5_GN_3_29221.MRNA1-
LSAT_1_V5_GN_6_63360_novel03
LSAT_1_V5_GN_6_63360_novel04
LSAT_1_V5_GN_6_63360_novel09
LSAT_1_V5_GN_6_63360_novel11
LSAT_1_V5_GN_9_120041_novel01
LSAT_1_V5_GN_9_120041_novel02
LSAT_1_V5_GN_9_120041_novel05
LSAT_1_V5_GN_8_116180_novel01
LSAT_1_V5_GN_8_116180_novel02
LSAT_1_V5_GN_8_116180_novel03
LSAT_1_V5_GN_1_112940_novel01
LSAT_1_V5_GN_1_112940_novel02
LSAT_1_V5_GN_6_19421.MRNA1-
LSAT_1_V5_GN_4_71881_novel02
LSAT_1_V5_GN_4_71881_novel03
LSAT_1_V5_GN_8_46361_novel01
LSAT_1_V5_GN_7_111041_novel01
LSAT_1_V5_GN_4_125921_novel02
LSAT_1_V5_GN_4_125921_novel03
LSAT_1_V5_GN_4_139981_novel26
LSAT_1_V5_GN_4_139981_novel27
LSAT_1_V5_GN_4_180801_novel01
LSAT_1_V5_GN_5_118620_novel05
LSAT_1_V5_GN_5_175101_novel01
LSAT_1_V5_GN_5_175101_novel03
LSAT_1_V5_GN_5_175101_novel05
LSAT_1_V5_GN_5_175101_novel06
LSAT_1_V5_GN_5_175101_novel07
LSAT_1_V5_GN_5_175101_novel08
LSAT_1_V5_GN_8_147680_novel01
LSAT_1_V5_GN_8_147680_novel02
LSAT_1_V5_GN_8_147680_novel03
LSAT_1_V5_GN_5_3060_novel02
LSAT_1_V5_GN_1_112601_novel01
LSAT_1_V5_GN_1_112601_novel02
LSAT_1_V5_GN_5_41441_novel09
LSAT_1_V5_GN_5_41441_novel10
LSAT_1_V5_GN_5_41441_novel11
LSAT_1_V5_GN_4_31280_novel03
LSAT_1_V5_GN_4_179900.MRNA1-
LSAT_1_V5_GN_4_179900_novel01
LSAT_1_V5_GN_8_150700.MRNA1-
LSAT_1_V5_GN_8_150700_novel01
LSAT_1_V5_GN_8_150700_novel02
LSAT_1_V5_GN_8_150700_novel03
LSAT_1_V5_GN_8_150700_novel04
LSAT_1_V5_GN_6_102241_novel01
LSAT_1_V5_GN_6_102241_novel02
LSAT_1_V5_GN_6_102241_novel05
LSAT_1_V5_GN_7_33401.MRNA1-
LSAT_1_V5_GN_7_33401_novel01
LSAT_1_V5_GN_7_33401_novel02
LSAT_1_V5_GN_7_20320_novel01
LSAT_1_V5_GN_2_75400.MRNA1-
LSAT_1_V5_GN_7_97301_novel01
LSAT_1_V5_GN_7_57780_novel01
LSAT_1_V5_GN_6_90700_novel06
LSAT_1_V5_GN_6_90700_novel09
LSAT_1_V5_GN_8_19701_novel01
LSAT_1_V5_GN_8_19701_novel02
LSAT_1_V5_GN_8_19701_novel03
LSAT_1_V5_GN_8_19701_novel04
LSAT_1_V5_GN_8_19701_novel05
LSAT_1_V5_GN_8_19701_novel06
LSAT_1_V5_GN_8_19701_novel07
LSAT_1_V5_GN_2_83681_novel01
LSAT_1_V5_GN_2_131421.MRNA1-
LSAT_1_V5_GN_2_131421_novel01
LSAT_1_V5_GN_2_131421_novel02
LSAT_1_V5_GN_9_33821_novel01
LSAT_1_V5_GN_4_33601_novel01
LSAT_1_V5_GN_5_52080_novel10
LSAT_1_V5_GN_5_40301_novel01
LSAT_1_V5_GN_8_113461_novel01
LSAT_1_V5_GN_7_5841_novel01
LSAT_1_V5_GN_4_176821_novel02
LSAT_1_V5_GN_2_125000_novel02
LSAT_1_V5_GN_2_125000_novel03
LSAT_1_V5_GN_7_89740_novel01
LSAT_1_V5_GN_8_98361_novel01
LSAT_1_V5_GN_4_5501_novel02
LSAT_1_V5_GN_2_64320_novel01
LSAT_1_V5_GN_2_64320_novel02
LSAT_1_V5_GN_5_37600_novel03
LSAT_1_V5_GN_5_37600_novel05
LSAT_1_V5_GN_5_37600_novel06
LSAT_1_V5_GN_5_37600_novel07
LSAT_1_V5_GN_8_164781_novel01
LSAT_1_V5_GN_8_52301_novel01
LSAT_1_V5_GN_8_93601_novel01
LSAT_1_V5_GN_4_117601.MRNA1-
LSAT_1_V5_GN_4_117601_novel01
LSAT_1_V5_GN_4_117601_novel02
LSAT_1_V5_GN_4_117601_novel03
LSAT_1_V5_GN_8_140640.MRNA1-
LSAT_1_V5_GN_5_137201_novel01
LSAT_1_V5_GN_1_27760_novel01
LSAT_1_V5_GN_8_150100_novel03
LSAT_1_V5_GN_3_23900_novel02
LSAT_1_V5_GN_6_9620_novel01
LSAT_1_V5_GN_3_139961_novel02
LSAT_1_V5_GN_3_139961_novel05
LSAT_1_V5_GN_7_82360_novel04
LSAT_1_V5_GN_7_82360_novel05
LSAT_1_V5_GN_8_99521_novel04
LSAT_1_V5_GN_7_36961_novel01
LSAT_1_V5_GN_7_36961_novel02
LSAT_1_V5_GN_9_42101.MRNA1-
LSAT_1_V5_GN_9_42101_novel01
LSAT_1_V5_GN_9_42101_novel02
LSAT_1_V5_GN_3_115781_novel08
LSAT_1_V5_GN_2_67680_novel01
LSAT_1_V5_GN_2_67680_novel02
LSAT_1_V5_GN_6_117881_novel20
LSAT_1_V5_GN_6_117881_novel21
LSAT_1_V5_GN_8_69780_novel01
LSAT_1_V5_GN_8_69780_novel02
LSAT_1_V5_GN_4_124961_novel01
LSAT_1_V5_GN_1_103341.MRNA1-
LSAT_1_V5_GN_2_35581_novel02
LSAT_1_V5_GN_2_35581_novel03
LSAT_1_V5_GN_2_35581_novel04
LSAT_1_V5_GN_4_104160_novel267
LSAT_1_V5_GN_5_31961_novel01
LSAT_1_V5_GN_4_64601_novel01
LSAT_1_V5_GN_4_64601_novel03
LSAT_1_V5_GN_2_64240.MRNA1-
LSAT_1_V5_GN_2_64240_novel01
LSAT_1_V5_GN_1_15001_novel02
LSAT_1_V5_GN_9_86800_novel19
LSAT_1_V5_GN_3_76580_novel01
LSAT_1_V5_GN_5_180101.MRNA1-
LSAT_1_V5_GN_5_180101_novel01
LSAT_1_V5_GN_5_180101_novel02
LSAT_1_V5_GN_7_111080_novel03
LSAT_1_V5_GN_4_151221_novel01
LSAT_1_V5_GN_9_5381_novel01
LSAT_1_V5_GN_8_7601_novel02
LSAT_1_V5_GN_8_7601_novel03
LSAT_1_V5_GN_8_7601_novel07
LSAT_1_V5_GN_8_7601_novel10
LSAT_1_V5_GN_3_30600_novel02
LSAT_1_V5_GN_9_7900_novel04
LSAT_1_V5_GN_2_63860_novel01
LSAT_1_V5_GN_5_90580_novel01
LSAT_1_V5_GN_5_90580_novel05
LSAT_1_V5_GN_6_16401_novel01
LSAT_1_V5_GN_6_16401_novel02
LSAT_1_V5_GN_7_17681_novel02
LSAT_1_V5_GN_8_129480_novel02
LSAT_1_V5_GN_8_129480_novel03
LSAT_1_V5_GN_8_129480_novel04
LSAT_1_V5_GN_5_54940_novel04
LSAT_1_V5_GN_5_54940_novel05
LSAT_1_V5_GN_9_72760_novel01
LSAT_1_V5_GN_7_116041_novel01
LSAT_1_V5_GN_7_48321.MRNA1-
LSAT_1_V5_GN_4_95100_novel03
LSAT_1_V5_GN_8_152661_novel02
LSAT_1_V5_GN_7_80360_novel01
LSAT_1_V5_GN_7_25760_novel01
LSAT_1_V5_GN_6_261_novel02
LSAT_1_V5_GN_7_31101_novel03
LSAT_1_V5_GN_7_31101_novel04
LSAT_1_V5_GN_6_17181_novel07
LSAT_1_V5_GN_4_153841_novel01
LSAT_1_V5_GN_5_104280_novel02
LSAT_1_V5_GN_8_40381_novel02
LSAT_1_V5_GN_7_18540_novel01
LSAT_1_V5_GN_3_12241.MRNA1-
LSAT_1_V5_GN_3_12241_novel01
LSAT_1_V5_GN_1_84200_novel01
LSAT_1_V5_GN_1_115801_novel02
LSAT_1_V5_GN_9_120221_novel04
LSAT_1_V5_GN_7_13561_novel02
LSAT_1_V5_GN_7_13561_novel03
LSAT_1_V5_GN_8_107821.MRNA1-
LSAT_1_V5_GN_2_116140_novel03
LSAT_1_V5_GN_2_85561_novel03
LSAT_1_V5_GN_4_160900_novel01
LSAT_1_V5_GN_6_30341_novel05
LSAT_1_V5_GN_6_30341_novel06
LSAT_1_V5_GN_6_79881_novel05
LSAT_1_V5_GN_6_79881_novel06
LSAT_1_V5_GN_6_79881_novel07
LSAT_1_V5_GN_6_79881_novel08
LSAT_1_V5_GN_6_79881_novel09
LSAT_1_V5_GN_4_31401_novel01
LSAT_1_V5_GN_5_45441_novel02
LSAT_1_V5_GN_4_157500.MRNA1-
LSAT_1_V5_GN_5_8280.MRNA1-
LSAT_1_V5_GN_8_48361_novel03
LSAT_1_V5_GN_1_75801.MRNA1-
LSAT_1_V5_GN_1_75801_novel01
LSAT_1_V5_GN_7_25320_novel01
LSAT_1_V5_GN_7_25320_novel03
LSAT_1_V5_GN_7_50920.MRNA1-
LSAT_1_V5_GN_1_57321_novel01
LSAT_1_V5_GN_1_42900_novel17
LSAT_1_V5_GN_1_42900_novel18
LSAT_1_V5_GN_1_42900_novel26
LSAT_1_V5_GN_5_41740_novel01
LSAT_1_V5_GN_5_41740_novel02
LSAT_1_V5_GN_4_29741_novel06
LSAT_1_V5_GN_4_29741_novel07
LSAT_1_V5_GN_4_29741_novel08
LSAT_1_V5_GN_7_88820_novel01
LSAT_1_V5_GN_7_91560.MRNA1-
LSAT_1_V5_GN_7_91560_novel01
LSAT_1_V5_GN_7_91560_novel02
LSAT_1_V5_GN_7_91560_novel03
LSAT_1_V5_GN_7_91560_novel04
LSAT_1_V5_GN_6_68620_novel01
LSAT_1_V5_GN_8_99901_novel05
LSAT_1_V5_GN_8_99901_novel09
LSAT_1_V5_GN_8_99901_novel10
LSAT_1_V5_GN_8_99901_novel11
LSAT_1_V5_GN_8_99901_novel12
LSAT_1_V5_GN_8_99901_novel13
LSAT_1_V5_GN_7_87521.MRNA1-
LSAT_1_V5_GN_7_87521_novel01
LSAT_1_V5_GN_7_87521_novel02
LSAT_1_V5_GN_8_81501_novel01
LSAT_1_V5_GN_9_7580_novel01
LSAT_1_V5_GN_1_125261_novel02
LSAT_1_V5_GN_4_184040.MRNA1-
LSAT_1_V5_GN_4_184040_novel01
LSAT_1_V5_GN_6_34321_novel02
LSAT_1_V5_GN_5_163841_novel01
LSAT_1_V5_GN_5_163841_novel02
LSAT_1_V5_GN_5_163841_novel03
LSAT_1_V5_GN_5_163841_novel04
LSAT_1_V5_GN_5_163841_novel05
LSAT_1_V5_GN_5_163841_novel06
LSAT_1_V5_GN_5_163841_novel07
LSAT_1_V5_GN_3_3580.MRNA1-
LSAT_1_V5_GN_5_170020_novel02
LSAT_1_V5_GN_7_73040_novel01
LSAT_1_V5_GN_7_73040_novel03
LSAT_1_V5_GN_5_59280_novel08
LSAT_1_V5_GN_5_59280_novel09
LSAT_1_V5_GN_1_107841_novel01
LSAT_1_V5_GN_3_113801_novel01
LSAT_1_V5_GN_4_101160_novel01
LSAT_1_V5_GN_4_101160_novel02
LSAT_1_V5_GN_7_73480_novel02
LSAT_1_V5_GN_6_79160_novel02
LSAT_1_V5_GN_5_181240_novel01
LSAT_1_V5_GN_1_80741_novel01
LSAT_1_V5_GN_1_9700_novel02
LSAT_1_V5_GN_5_69300_novel01
LSAT_1_V5_GN_5_69300_novel02
LSAT_1_V5_GN_5_69300_novel03
LSAT_1_V5_GN_2_119400_novel01
LSAT_1_V5_GN_3_23540_novel02
LSAT_1_V5_GN_4_36381_novel01
LSAT_1_V5_GN_7_91021_novel01
LSAT_1_V5_GN_7_91021_novel02
LSAT_1_V5_GN_9_89900_novel02
LSAT_1_V5_GN_9_89900_novel03
LSAT_1_V5_GN_9_89900_novel04
LSAT_1_V5_GN_1_120060_novel01
LSAT_1_V5_GN_2_30041_novel08
LSAT_1_V5_GN_5_101660_novel03
LSAT_1_V5_GN_8_82641_novel02
LSAT_1_V5_GN_8_28800_novel01
LSAT_1_V5_GN_8_28800_novel02
LSAT_1_V5_GN_2_22821_novel01
LSAT_1_V5_GN_7_73381_novel03
LSAT_1_V5_GN_7_73381_novel04
LSAT_1_V5_GN_5_187560_novel02
LSAT_1_V5_GN_3_13681_novel01
LSAT_1_V5_GN_5_31321_novel02
LSAT_1_V5_GN_5_31321_novel03
LSAT_1_V5_GN_0_40520.MRNA1-
LSAT_1_V5_GN_3_50160_novel02
LSAT_1_V5_GN_6_71461_novel01
LSAT_1_V5_GN_6_71461_novel03
LSAT_1_V5_GN_8_19860_novel02
LSAT_1_V5_GN_8_19860_novel05
LSAT_1_V5_GN_8_19860_novel08
LSAT_1_V5_GN_8_19860_novel09
LSAT_1_V5_GN_1_45620_novel01
LSAT_1_V5_GN_8_13460_novel02
LSAT_1_V5_GN_6_109860_novel07
LSAT_1_V5_GN_4_169480_novel01
LSAT_1_V5_GN_4_169480_novel09
LSAT_1_V5_GN_2_117761.MRNA1-
LSAT_1_V5_GN_2_117761_novel01
LSAT_1_V5_GN_2_117761_novel02
LSAT_1_V5_GN_2_117761_novel03
LSAT_1_V5_GN_2_117761_novel04
LSAT_1_V5_GN_2_117761_novel05
LSAT_1_V5_GN_2_117761_novel06
LSAT_1_V5_GN_2_117761_novel07
LSAT_1_V5_GN_2_117761_novel08
LSAT_1_V5_GN_2_117761_novel09
LSAT_1_V5_GN_2_117761_novel10
LSAT_1_V5_GN_2_117761_novel11
LSAT_1_V5_GN_2_117761_novel12
LSAT_1_V5_GN_2_117761_novel13
LSAT_1_V5_GN_2_117761_novel14
LSAT_1_V5_GN_2_117761_novel15
LSAT_1_V5_GN_2_117761_novel16
LSAT_1_V5_GN_5_33160_novel02
LSAT_1_V5_GN_9_11361_novel01
LSAT_1_V5_GN_9_11361_novel02
LSAT_1_V5_GN_9_11361_novel03
LSAT_1_V5_GN_8_110501_novel03
LSAT_1_V5_GN_3_16621_novel01
LSAT_1_V5_GN_3_100941_novel01
LSAT_1_V5_GN_9_82301_novel02
LSAT_1_V5_GN_9_82301_novel08
LSAT_1_V5_GN_9_82301_novel09
LSAT_1_V5_GN_9_82301_novel10
LSAT_1_V5_GN_9_82301_novel11
LSAT_1_V5_GN_8_44501_novel02
LSAT_1_V5_GN_8_44501_novel03
LSAT_1_V5_GN_8_44501_novel04
LSAT_1_V5_GN_8_44501_novel07
LSAT_1_V5_GN_5_108040_novel01
LSAT_1_V5_GN_5_108040_novel02
LSAT_1_V5_GN_5_108040_novel03
LSAT_1_V5_GN_2_135541_novel01
LSAT_1_V5_GN_1_76500_novel01
LSAT_1_V5_GN_8_129501_novel02
LSAT_1_V5_GN_8_129501_novel03
LSAT_1_V5_GN_8_82201_novel01
LSAT_1_V5_GN_8_82201_novel02
LSAT_1_V5_GN_8_66781.MRNA1-
LSAT_1_V5_GN_8_145501_novel02
LSAT_1_V5_GN_6_60441_novel01
LSAT_1_V5_GN_5_72000_novel01
LSAT_1_V5_GN_6_10760_novel01
LSAT_1_V5_GN_4_150860_novel01
LSAT_1_V5_GN_2_20000_novel04
LSAT_1_V5_GN_5_104661_novel01
LSAT_1_V5_GN_2_113620_novel01
LSAT_1_V5_GN_2_113620_novel02
LSAT_1_V5_GN_2_113620_novel03
LSAT_1_V5_GN_2_113620_novel11
LSAT_1_V5_GN_2_113620_novel12
LSAT_1_V5_GN_2_113620_novel13
LSAT_1_V5_GN_2_113620_novel14
LSAT_1_V5_GN_2_113620_novel15
LSAT_1_V5_GN_2_113620_novel16
LSAT_1_V5_GN_5_162440_novel02
LSAT_1_V5_GN_9_67781_novel01
LSAT_1_V5_GN_8_41420.MRNA1-
LSAT_1_V5_GN_5_137940.MRNA1-
LSAT_1_V5_GN_5_137940_novel01
LSAT_1_V5_GN_3_13540_novel03
LSAT_1_V5_GN_3_13540_novel04
LSAT_1_V5_GN_4_178121_novel01
LSAT_1_V5_GN_7_28440_novel05
LSAT_1_V5_GN_8_47580_novel05
LSAT_1_V5_GN_8_47580_novel06
LSAT_1_V5_GN_4_161541_novel01
LSAT_1_V5_GN_1_103441_novel01
LSAT_1_V5_GN_6_40800_novel01
LSAT_1_V5_GN_4_144421_novel02
LSAT_1_V5_GN_7_54620_novel04
LSAT_1_V5_GN_6_13301_novel01
LSAT_1_V5_GN_7_92221_novel01
LSAT_1_V5_GN_7_10441.MRNA1-
LSAT_1_V5_GN_2_104100.MRNA1-
LSAT_1_V5_GN_2_104100_novel01
LSAT_1_V5_GN_2_104100_novel02
LSAT_1_V5_GN_7_18201_novel01
LSAT_1_V5_GN_5_80660_novel01
LSAT_1_V5_GN_4_91180_novel01
LSAT_1_V5_GN_3_59660.MRNA1-
LSAT_1_V5_GN_3_59660_novel01
LSAT_1_V5_GN_3_12700_novel03
LSAT_1_V5_GN_5_146561_novel01
LSAT_1_V5_GN_5_146561_novel02
LSAT_1_V5_GN_5_146561_novel03
LSAT_1_V5_GN_5_146561_novel04
LSAT_1_V5_GN_5_77541_novel03
LSAT_1_V5_GN_5_77541_novel04
LSAT_1_V5_GN_5_77541_novel12
LSAT_1_V5_GN_7_73241_novel01
LSAT_1_V5_GN_7_73241_novel03
LSAT_1_V5_GN_6_69500_novel02
LSAT_1_V5_GN_3_8340_novel02
LSAT_1_V5_GN_6_361.MRNA1-
LSAT_1_V5_GN_8_65921_novel01
LSAT_1_V5_GN_3_111240_novel01
LSAT_1_V5_GN_6_22520.MRNA1-
LSAT_1_V5_GN_6_22520_novel01
LSAT_1_V5_GN_6_22520_novel02
LSAT_1_V5_GN_6_22520_novel03
LSAT_1_V5_GN_8_109060_novel03
LSAT_1_V5_GN_8_109060_novel04
LSAT_1_V5_GN_1_94980_novel02
LSAT_1_V5_GN_6_104161_novel03
LSAT_1_V5_GN_7_57401_novel05
LSAT_1_V5_GN_7_57401_novel06
LSAT_1_V5_GN_7_57401_novel07
LSAT_1_V5_GN_9_44720.MRNA1-
LSAT_1_V5_GN_9_44720_novel01
LSAT_1_V5_GN_9_44720_novel02
LSAT_1_V5_GN_1_43181_novel01
LSAT_1_V5_GN_8_96380_novel18
LSAT_1_V5_GN_6_38181_novel01
LSAT_1_V5_GN_6_38181_novel02
LSAT_1_V5_GN_1_82600_novel01
LSAT_1_V5_GN_1_82600_novel02
LSAT_1_V5_GN_8_110900_novel01
LSAT_1_V5_GN_4_94840_novel02
LSAT_1_V5_GN_2_106540_novel03
LSAT_1_V5_GN_7_87821_novel01
LSAT_1_V5_GN_2_76241.MRNA1-
LSAT_1_V5_GN_6_105000_novel04
LSAT_1_V5_GN_1_90901_novel01
LSAT_1_V5_GN_2_4860_novel01
LSAT_1_V5_GN_2_4860_novel02
LSAT_1_V5_GN_2_4860_novel03
LSAT_1_V5_GN_2_4860_novel04
LSAT_1_V5_GN_2_4860_novel06
LSAT_1_V5_GN_2_4860_novel14
LSAT_1_V5_GN_2_4860_novel15
LSAT_1_V5_GN_2_4860_novel19
LSAT_1_V5_GN_2_4860_novel32
LSAT_1_V5_GN_2_4860_novel36
LSAT_1_V5_GN_2_4860_novel40
LSAT_1_V5_GN_2_4860_novel41
LSAT_1_V5_GN_2_4860_novel42
LSAT_1_V5_GN_2_4860_novel43
LSAT_1_V5_GN_2_4860_novel44
LSAT_1_V5_GN_2_4860_novel45
LSAT_1_V5_GN_2_4860_novel46
LSAT_1_V5_GN_2_4860_novel47
LSAT_1_V5_GN_2_4860_novel48
LSAT_1_V5_GN_7_100380_novel01
LSAT_1_V5_GN_7_100380_novel02
LSAT_1_V5_GN_7_100380_novel03
LSAT_1_V5_GN_5_124560_novel01
LSAT_1_V5_GN_5_124560_novel02
LSAT_1_V5_GN_4_136961_novel01
LSAT_1_V5_GN_3_116280_novel01
LSAT_1_V5_GN_2_25141_novel01
LSAT_1_V5_GN_9_48300_novel01
LSAT_1_V5_GN_9_6960_novel10
LSAT_1_V5_GN_9_8201_novel01
LSAT_1_V5_GN_9_8201_novel04
LSAT_1_V5_GN_5_182900.MRNA1-
LSAT_1_V5_GN_5_182900_novel01
LSAT_1_V5_GN_5_182900_novel02
LSAT_1_V5_GN_7_9880_novel01
LSAT_1_V5_GN_7_9880_novel02
LSAT_1_V5_GN_3_36280_novel02
LSAT_1_V5_GN_8_43541_novel01
LSAT_1_V5_GN_8_43541_novel05
LSAT_1_V5_GN_5_20001_novel01
LSAT_1_V5_GN_2_136541_novel01
LSAT_1_V5_GN_4_35620.MRNA1-
LSAT_1_V5_GN_7_80680_novel01
LSAT_1_V5_GN_6_34561_novel01
LSAT_1_V5_GN_6_34561_novel02
LSAT_1_V5_GN_6_34561_novel03
LSAT_1_V5_GN_9_104500_novel03
LSAT_1_V5_GN_2_39381_novel01
LSAT_1_V5_GN_5_180401_novel03
LSAT_1_V5_GN_5_180401_novel08
LSAT_1_V5_GN_5_180401_novel09
LSAT_1_V5_GN_5_180401_novel13
LSAT_1_V5_GN_9_3860.MRNA1-
LSAT_1_V5_GN_8_33181_novel01
LSAT_1_V5_GN_8_33181_novel02
LSAT_1_V5_GN_6_27181_novel02
LSAT_1_V5_GN_8_88160_novel03
LSAT_1_V5_GN_8_88160_novel04
LSAT_1_V5_GN_9_2161_novel05
LSAT_1_V5_GN_9_2161_novel06
LSAT_1_V5_GN_9_2161_novel16
LSAT_1_V5_GN_9_2161_novel19
LSAT_1_V5_GN_9_2161_novel23
LSAT_1_V5_GN_9_2161_novel24
LSAT_1_V5_GN_9_39880_novel01
LSAT_1_V5_GN_5_93661_novel03
LSAT_1_V5_GN_5_93661_novel08
LSAT_1_V5_GN_3_46320_novel02
LSAT_1_V5_GN_6_11501_novel01
LSAT_1_V5_GN_6_11501_novel02
LSAT_1_V5_GN_4_123141.MRNA1-
LSAT_1_V5_GN_4_123141_novel01
LSAT_1_V5_GN_4_123141_novel02
LSAT_1_V5_GN_3_1981.MRNA1-
LSAT_1_V5_GN_3_1981_novel01
LSAT_1_V5_GN_4_54361_novel01
LSAT_1_V5_GN_4_54361_novel02
LSAT_1_V5_GN_2_109661_novel01
LSAT_1_V5_GN_4_30761.MRNA1-
LSAT_1_V5_GN_4_30761_novel01
LSAT_1_V5_GN_6_89780_novel01
LSAT_1_V5_GN_1_51401_novel01
LSAT_1_V5_GN_8_112041_novel02
LSAT_1_V5_GN_5_186400_novel02
LSAT_1_V5_GN_5_3940_novel01
LSAT_1_V5_GN_6_92001_novel01
LSAT_1_V5_GN_0_9181_novel01
LSAT_1_V5_GN_0_9181_novel02
LSAT_1_V5_GN_5_51261_novel03
LSAT_1_V5_GN_9_123461_novel01
LSAT_1_V5_GN_9_123461_novel05
LSAT_1_V5_GN_2_66741_novel02
LSAT_1_V5_GN_5_33600_novel01
LSAT_1_V5_GN_5_33600_novel03
LSAT_1_V5_GN_7_104201_novel02
LSAT_1_V5_GN_7_104201_novel04
LSAT_1_V5_GN_7_104201_novel05
LSAT_1_V5_GN_1_12340_novel01
LSAT_1_V5_GN_1_12340_novel02
LSAT_1_V5_GN_7_36161_novel01
LSAT_1_V5_GN_7_5161_novel02
LSAT_1_V5_GN_7_5161_novel14
LSAT_1_V5_GN_9_41620.MRNA1-
LSAT_1_V5_GN_8_111781_novel01
LSAT_1_V5_GN_8_111781_novel03
LSAT_1_V5_GN_9_83341_novel01
LSAT_1_V5_GN_4_101960.MRNA1-
LSAT_1_V5_GN_4_101960_novel01
LSAT_1_V5_GN_8_25860_novel03
LSAT_1_V5_GN_1_61720_novel03
LSAT_1_V5_GN_7_108280_novel01
LSAT_1_V5_GN_7_108280_novel03
LSAT_1_V5_GN_7_108280_novel04
LSAT_1_V5_GN_4_151741_novel02
LSAT_1_V5_GN_9_22840.MRNA1-
LSAT_1_V5_GN_9_22840_novel01
LSAT_1_V5_GN_9_22840_novel02
LSAT_1_V5_GN_5_170480_novel01
LSAT_1_V5_GN_1_35180.MRNA1-
LSAT_1_V5_GN_1_35180_novel01
LSAT_1_V5_GN_1_35180_novel02
LSAT_1_V5_GN_1_35180_novel03
LSAT_1_V5_GN_5_134840_novel01
LSAT_1_V5_GN_5_134840_novel02
LSAT_1_V5_GN_4_110720.MRNA1-
LSAT_1_V5_GN_4_110720_novel01
LSAT_1_V5_GN_8_86420_novel01
LSAT_1_V5_GN_2_74920_novel02
LSAT_1_V5_GN_2_74920_novel03
LSAT_1_V5_GN_1_62740_novel01
LSAT_1_V5_GN_5_137681_novel01
LSAT_1_V5_GN_5_137681_novel02
LSAT_1_V5_GN_1_17721_novel01
LSAT_1_V5_GN_1_17721_novel04
LSAT_1_V5_GN_7_16040_novel01
LSAT_1_V5_GN_7_16040_novel02
LSAT_1_V5_GN_7_16040_novel03
LSAT_1_V5_GN_7_16040_novel04
LSAT_1_V5_GN_9_30280_novel03
LSAT_1_V5_GN_4_175780_novel01
LSAT_1_V5_GN_4_175780_novel02
LSAT_1_V5_GN_5_106560_novel05
LSAT_1_V5_GN_5_106560_novel06
LSAT_1_V5_GN_3_43900_novel01
LSAT_1_V5_GN_3_43900_novel02
LSAT_1_V5_GN_1_108360.MRNA1-
LSAT_1_V5_GN_8_157341_novel03
LSAT_1_V5_GN_6_100761_novel02
LSAT_1_V5_GN_7_27661_novel03
LSAT_1_V5_GN_4_158180_novel02
LSAT_1_V5_GN_4_158180_novel05
LSAT_1_V5_GN_4_158180_novel06
LSAT_1_V5_GN_4_158180_novel07
LSAT_1_V5_GN_5_44281_novel02
LSAT_1_V5_GN_4_50121_novel02
LSAT_1_V5_GN_4_46601_novel01
LSAT_1_V5_GN_5_122201_novel01
LSAT_1_V5_GN_5_122201_novel02
LSAT_1_V5_GN_6_19501_novel01
LSAT_1_V5_GN_2_55700.MRNA1-
LSAT_1_V5_GN_2_55700_novel01
LSAT_1_V5_GN_2_1961_novel02
LSAT_1_V5_GN_2_1961_novel03
LSAT_1_V5_GN_2_1961_novel04
LSAT_1_V5_GN_2_1961_novel05
LSAT_1_V5_GN_9_87481_novel01
LSAT_1_V5_GN_9_106561_novel02
LSAT_1_V5_GN_2_70600_novel01
LSAT_1_V5_GN_4_13560_novel01
LSAT_1_V5_GN_4_13560_novel02
LSAT_1_V5_GN_1_55460_novel16
LSAT_1_V5_GN_1_55460_novel19
LSAT_1_V5_GN_3_30120_novel03
LSAT_1_V5_GN_4_104861_novel01
LSAT_1_V5_GN_4_104861_novel02
LSAT_1_V5_GN_5_177280_novel01
LSAT_1_V5_GN_5_177280_novel03
LSAT_1_V5_GN_9_6400.MRNA1-
LSAT_1_V5_GN_8_30081.MRNA1-
LSAT_1_V5_GN_8_30081_novel01
LSAT_1_V5_GN_8_30081_novel02
LSAT_1_V5_GN_4_183661_novel03
LSAT_1_V5_GN_3_1800.MRNA1-
LSAT_1_V5_GN_5_9381_novel01
LSAT_1_V5_GN_5_34601_novel04
LSAT_1_V5_GN_5_125100_novel01
LSAT_1_V5_GN_9_42400_novel01
LSAT_1_V5_GN_9_42400_novel02
LSAT_1_V5_GN_9_42400_novel03
LSAT_1_V5_GN_8_89360_novel01
LSAT_1_V5_GN_2_42120.MRNA1-
LSAT_1_V5_GN_9_78621_novel01
LSAT_1_V5_GN_5_90141_novel01
LSAT_1_V5_GN_1_9460_novel04
LSAT_1_V5_GN_3_104360_novel01
LSAT_1_V5_GN_3_104360_novel03
LSAT_1_V5_GN_7_69401_novel05
LSAT_1_V5_GN_2_109040_novel01
LSAT_1_V5_GN_2_109040_novel02
LSAT_1_V5_GN_2_109040_novel03
LSAT_1_V5_GN_2_109040_novel04
LSAT_1_V5_GN_7_113621_novel01
LSAT_1_V5_GN_3_77061_novel02
LSAT_1_V5_GN_2_136141_novel04
LSAT_1_V5_GN_5_32800_novel17
LSAT_1_V5_GN_8_145101_novel02
LSAT_1_V5_GN_5_32561_novel05
LSAT_1_V5_GN_0_5321_novel03
LSAT_1_V5_GN_0_5321_novel04
LSAT_1_V5_GN_3_36601_novel01
LSAT_1_V5_GN_6_66781_novel01
LSAT_1_V5_GN_6_66781_novel02
LSAT_1_V5_GN_5_175060_novel01
LSAT_1_V5_GN_1_52621_novel06
LSAT_1_V5_GN_8_16621.MRNA1-
LSAT_1_V5_GN_8_16621_novel01
LSAT_1_V5_GN_8_16621_novel02
LSAT_1_V5_GN_8_16621_novel03
LSAT_1_V5_GN_8_16621_novel04
LSAT_1_V5_GN_8_16621_novel05
LSAT_1_V5_GN_4_23340_novel01
LSAT_1_V5_GN_4_23340_novel02
LSAT_1_V5_GN_6_117360.MRNA1-
LSAT_1_V5_GN_6_117360_novel01
LSAT_1_V5_GN_6_117360_novel02
LSAT_1_V5_GN_6_117360_novel03
LSAT_1_V5_GN_6_33220.MRNA1-
LSAT_1_V5_GN_6_33220_novel01
LSAT_1_V5_GN_7_1441_novel01
LSAT_1_V5_GN_8_58821_novel01
LSAT_1_V5_GN_3_20520_novel02
LSAT_1_V5_GN_6_88640_novel01
LSAT_1_V5_GN_4_121681_novel01
LSAT_1_V5_GN_6_31160_novel01
LSAT_1_V5_GN_3_31320_novel01
LSAT_1_V5_GN_4_78801_novel01
LSAT_1_V5_GN_4_78801_novel02
LSAT_1_V5_GN_5_109341_novel03
LSAT_1_V5_GN_5_153900_novel01
LSAT_1_V5_GN_9_114300_novel01
LSAT_1_V5_GN_5_118320_novel01
LSAT_1_V5_GN_5_118320_novel02
LSAT_1_V5_GN_6_68800_novel01
LSAT_1_V5_GN_8_16540_novel01
LSAT_1_V5_GN_8_16540_novel02
LSAT_1_V5_GN_9_29721_novel01
LSAT_1_V5_GN_9_29721_novel03
LSAT_1_V5_GN_5_133000_novel03
LSAT_1_V5_GN_8_73220_novel01
LSAT_1_V5_GN_4_46060_novel01
LSAT_1_V5_GN_6_110300_novel14
LSAT_1_V5_GN_1_44261_novel03
LSAT_1_V5_GN_1_44261_novel04
LSAT_1_V5_GN_8_96840_novel01
LSAT_1_V5_GN_8_96840_novel03
LSAT_1_V5_GN_8_96840_novel04
LSAT_1_V5_GN_4_20261_novel01
LSAT_1_V5_GN_5_44120_novel01
LSAT_1_V5_GN_1_62060_novel01
LSAT_1_V5_GN_2_3540_novel04
LSAT_1_V5_GN_6_79980_novel02
LSAT_1_V5_GN_6_79980_novel03
LSAT_1_V5_GN_2_95061.MRNA1-
LSAT_1_V5_GN_2_95061_novel01
LSAT_1_V5_GN_2_95061_novel02
LSAT_1_V5_GN_5_40280_novel01
LSAT_1_V5_GN_7_48860_novel02
LSAT_1_V5_GN_1_19040_novel01
LSAT_1_V5_GN_9_28941_novel01
LSAT_1_V5_GN_9_28941_novel02
LSAT_1_V5_GN_7_30920_novel03
LSAT_1_V5_GN_7_30920_novel04
LSAT_1_V5_GN_7_110720_novel01
LSAT_1_V5_GN_7_110720_novel02
LSAT_1_V5_GN_1_102541_novel01
LSAT_1_V5_GN_5_123180_novel05
LSAT_1_V5_GN_4_17440_novel01
LSAT_1_V5_GN_4_17440_novel02
LSAT_1_V5_GN_4_17440_novel03
LSAT_1_V5_GN_9_55081_novel01
LSAT_1_V5_GN_8_2360.MRNA1-
LSAT_1_V5_GN_8_2360_novel01
LSAT_1_V5_GN_2_106580_novel01
LSAT_1_V5_GN_2_106580_novel02
LSAT_1_V5_GN_2_106580_novel03
LSAT_1_V5_GN_9_65700.MRNA1-
LSAT_1_V5_GN_9_65700_novel01
LSAT_1_V5_GN_7_27500_novel01
LSAT_1_V5_GN_6_116141_novel02
LSAT_1_V5_GN_6_116141_novel04
LSAT_1_V5_GN_6_116141_novel05
LSAT_1_V5_GN_5_107560.MRNA1-
LSAT_1_V5_GN_1_75300.MRNA1-
LSAT_1_V5_GN_6_24080_novel01
LSAT_1_V5_GN_6_57241_novel01
LSAT_1_V5_GN_6_57241_novel02
LSAT_1_V5_GN_6_57241_novel03
LSAT_1_V5_GN_6_94900_novel01
LSAT_1_V5_GN_6_94900_novel02
LSAT_1_V5_GN_3_11961_novel01
LSAT_1_V5_GN_3_24900_novel04
LSAT_1_V5_GN_3_129500_novel01
LSAT_1_V5_GN_9_109140_novel01
LSAT_1_V5_GN_3_104821_novel01
LSAT_1_V5_GN_3_24381.MRNA1-
LSAT_1_V5_GN_6_96600_novel02
LSAT_1_V5_GN_5_128461_novel02
LSAT_1_V5_GN_4_1701_novel01
LSAT_1_V5_GN_4_1701_novel02
LSAT_1_V5_GN_4_1701_novel03
LSAT_1_V5_GN_4_1701_novel04
LSAT_1_V5_GN_4_1701_novel05
LSAT_1_V5_GN_4_1701_novel06
LSAT_1_V5_GN_4_1701_novel07
LSAT_1_V5_GN_4_1701_novel08
LSAT_1_V5_GN_4_1701_novel09
LSAT_1_V5_GN_4_1701_novel10
LSAT_1_V5_GN_4_1701_novel11
LSAT_1_V5_GN_3_140280_novel01
LSAT_1_V5_GN_5_18180_novel01
LSAT_1_V5_GN_5_18180_novel02
LSAT_1_V5_GN_5_18180_novel03
LSAT_1_V5_GN_5_18180_novel04
LSAT_1_V5_GN_9_103981_novel01
LSAT_1_V5_GN_4_176201.MRNA1-
LSAT_1_V5_GN_5_30800.MRNA1-
LSAT_1_V5_GN_8_21520_novel01
LSAT_1_V5_GN_3_28120_novel04
LSAT_1_V5_GN_2_23140_novel02
LSAT_1_V5_GN_4_10361.MRNA1-
LSAT_1_V5_GN_4_10361_novel01
LSAT_1_V5_GN_2_83120_novel01
LSAT_1_V5_GN_4_179880.MRNA1-
LSAT_1_V5_GN_2_34600_novel01
LSAT_1_V5_GN_2_67161_novel03
LSAT_1_V5_GN_2_91621_novel03
LSAT_1_V5_GN_5_103961_novel01
LSAT_1_V5_GN_5_103961_novel02
LSAT_1_V5_GN_5_103961_novel03
LSAT_1_V5_GN_3_139620.MRNA1-
LSAT_1_V5_GN_3_139620_novel01
LSAT_1_V5_GN_3_139620_novel02
LSAT_1_V5_GN_3_139620_novel03
LSAT_1_V5_GN_3_139620_novel04
LSAT_1_V5_GN_3_139620_novel05
LSAT_1_V5_GN_3_139620_novel06
LSAT_1_V5_GN_3_55121_novel02
LSAT_1_V5_GN_4_110741_novel02
LSAT_1_V5_GN_2_86420.MRNA1-
LSAT_1_V5_GN_2_86420_novel01
LSAT_1_V5_GN_2_86420_novel02
LSAT_1_V5_GN_5_15901_novel01
LSAT_1_V5_GN_1_91780_novel01
LSAT_1_V5_GN_9_35780_novel02
LSAT_1_V5_GN_9_35780_novel04
LSAT_1_V5_GN_9_35780_novel05
LSAT_1_V5_GN_9_35780_novel08
LSAT_1_V5_GN_4_48400_novel02
LSAT_1_V5_GN_4_48400_novel03
LSAT_1_V5_GN_4_58721_novel01
LSAT_1_V5_GN_5_127640.MRNA1-
LSAT_1_V5_GN_5_127640_novel01
LSAT_1_V5_GN_4_186081_novel01
LSAT_1_V5_GN_3_2560_novel02
LSAT_1_V5_GN_3_2560_novel03
LSAT_1_V5_GN_9_26100_novel01
LSAT_1_V5_GN_8_119500_novel02
LSAT_1_V5_GN_4_140321_novel01
LSAT_1_V5_GN_6_56241_novel03
LSAT_1_V5_GN_8_19721_novel01
LSAT_1_V5_GN_8_19721_novel02
LSAT_1_V5_GN_8_19721_novel03
LSAT_1_V5_GN_6_50081_novel03
LSAT_1_V5_GN_6_50081_novel04
LSAT_1_V5_GN_6_50081_novel05
LSAT_1_V5_GN_6_50081_novel06
LSAT_1_V5_GN_9_117441_novel01
LSAT_1_V5_GN_3_2640_novel01
LSAT_1_V5_GN_5_118500_novel03
LSAT_1_V5_GN_3_103621_novel02
LSAT_1_V5_GN_8_2981_novel01
LSAT_1_V5_GN_9_96901_novel01
LSAT_1_V5_GN_2_20701_novel01
LSAT_1_V5_GN_4_90400_novel01
LSAT_1_V5_GN_4_184060_novel01
LSAT_1_V5_GN_4_184060_novel02
LSAT_1_V5_GN_5_184621_novel01
LSAT_1_V5_GN_5_184621_novel02
LSAT_1_V5_GN_5_184621_novel03
LSAT_1_V5_GN_5_184621_novel04
LSAT_1_V5_GN_5_184621_novel05
LSAT_1_V5_GN_5_184621_novel06
LSAT_1_V5_GN_9_82660_novel01
LSAT_1_V5_GN_2_125041_novel01
LSAT_1_V5_GN_4_159441.MRNA1-
LSAT_1_V5_GN_4_159441_novel01
LSAT_1_V5_GN_4_159441_novel02
LSAT_1_V5_GN_4_159441_novel03
LSAT_1_V5_GN_4_159441_novel04
LSAT_1_V5_GN_4_159441_novel05
LSAT_1_V5_GN_4_19300_novel01
LSAT_1_V5_GN_4_19300_novel02
LSAT_1_V5_GN_4_19300_novel03
LSAT_1_V5_GN_4_19300_novel04
LSAT_1_V5_GN_4_19300_novel05
LSAT_1_V5_GN_4_19300_novel06
LSAT_1_V5_GN_4_19300_novel07
LSAT_1_V5_GN_4_19300_novel08
LSAT_1_V5_GN_8_74380_novel01
LSAT_1_V5_GN_8_74380_novel02
LSAT_1_V5_GN_8_45981_novel03
LSAT_1_V5_GN_5_57501_novel03
LSAT_1_V5_GN_4_135540_novel02
LSAT_1_V5_GN_1_60961_novel01
LSAT_1_V5_GN_1_60961_novel02
LSAT_1_V5_GN_1_60961_novel03
LSAT_1_V5_GN_1_60961_novel04
LSAT_1_V5_GN_1_60961_novel05
LSAT_1_V5_GN_6_1841_novel01
LSAT_1_V5_GN_6_1841_novel02
LSAT_1_V5_GN_9_48260_novel03
LSAT_1_V5_GN_9_48260_novel04
LSAT_1_V5_GN_9_48260_novel05
LSAT_1_V5_GN_2_112680_novel01
LSAT_1_V5_GN_2_112680_novel02
LSAT_1_V5_GN_4_112480_novel01
LSAT_1_V5_GN_8_132641_novel01
LSAT_1_V5_GN_4_152541_novel01
LSAT_1_V5_GN_3_95661.MRNA1-
LSAT_1_V5_GN_3_95661_novel01
LSAT_1_V5_GN_2_126241_novel01
LSAT_1_V5_GN_2_126241_novel02
LSAT_1_V5_GN_0_5501_novel02
LSAT_1_V5_GN_0_5501_novel03
LSAT_1_V5_GN_9_78801_novel01
LSAT_1_V5_GN_9_116221_novel06
LSAT_1_V5_GN_9_116221_novel07
LSAT_1_V5_GN_4_185560_novel02
LSAT_1_V5_GN_4_185560_novel03
LSAT_1_V5_GN_8_129700.MRNA1-
LSAT_1_V5_GN_8_129700_novel01
LSAT_1_V5_GN_8_129700_novel02
LSAT_1_V5_GN_8_129700_novel03
LSAT_1_V5_GN_8_46521_novel13
LSAT_1_V5_GN_3_73300_novel06
LSAT_1_V5_GN_3_73300_novel08
LSAT_1_V5_GN_3_73300_novel11
LSAT_1_V5_GN_3_73300_novel12
LSAT_1_V5_GN_4_22540_novel02
LSAT_1_V5_GN_4_22540_novel05
LSAT_1_V5_GN_4_22540_novel06
LSAT_1_V5_GN_3_50200_novel01
LSAT_1_V5_GN_2_9780_novel05
LSAT_1_V5_GN_1_26540_novel01
LSAT_1_V5_GN_1_9041_novel03
LSAT_1_V5_GN_1_9041_novel04
LSAT_1_V5_GN_1_15601_novel05
LSAT_1_V5_GN_2_68820_novel02
LSAT_1_V5_GN_2_68820_novel03
LSAT_1_V5_GN_2_68820_novel04
LSAT_1_V5_GN_2_68820_novel05
LSAT_1_V5_GN_2_68820_novel06
LSAT_1_V5_GN_4_162940.MRNA1-
LSAT_1_V5_GN_4_162940_novel01
LSAT_1_V5_GN_4_162940_novel02
LSAT_1_V5_GN_4_162940_novel03
LSAT_1_V5_GN_5_145481_novel01
LSAT_1_V5_GN_9_47401_novel06
LSAT_1_V5_GN_7_740.MRNA1-
LSAT_1_V5_GN_7_740_novel01
LSAT_1_V5_GN_7_740_novel02
LSAT_1_V5_GN_7_740_novel03
LSAT_1_V5_GN_7_740_novel04
LSAT_1_V5_GN_4_117661_novel03
LSAT_1_V5_GN_1_19460_novel03
LSAT_1_V5_GN_7_9600_novel04
LSAT_1_V5_GN_7_48140_novel11
LSAT_1_V5_GN_7_48140_novel12
LSAT_1_V5_GN_7_45161.MRNA1-
LSAT_1_V5_GN_8_24760_novel01
LSAT_1_V5_GN_3_131760_novel02
LSAT_1_V5_GN_4_55420.MRNA1-
LSAT_1_V5_GN_4_9820_novel01
LSAT_1_V5_GN_5_130720_novel01
LSAT_1_V5_GN_8_124281_novel21
LSAT_1_V5_GN_6_15501_novel01
LSAT_1_V5_GN_6_15501_novel02
LSAT_1_V5_GN_8_155581.MRNA1-
LSAT_1_V5_GN_8_46161_novel01
LSAT_1_V5_GN_8_46161_novel02
LSAT_1_V5_GN_9_11321_novel01
LSAT_1_V5_GN_5_135541_novel01
LSAT_1_V5_GN_9_14481_novel01
LSAT_1_V5_GN_9_14481_novel03
LSAT_1_V5_GN_9_40640_novel01
LSAT_1_V5_GN_7_41401_novel01
LSAT_1_V5_GN_8_147740_novel02
LSAT_1_V5_GN_8_147740_novel07
LSAT_1_V5_GN_2_100181_novel03
LSAT_1_V5_GN_5_71741_novel02
LSAT_1_V5_GN_5_71741_novel07
LSAT_1_V5_GN_5_71741_novel08
LSAT_1_V5_GN_5_43240.MRNA1-
LSAT_1_V5_GN_1_12280.MRNA1-
LSAT_1_V5_GN_1_12280_novel01
LSAT_1_V5_GN_4_131841_novel06
LSAT_1_V5_GN_4_131841_novel12
LSAT_1_V5_GN_4_131841_novel13
LSAT_1_V5_GN_9_116181_novel01
LSAT_1_V5_GN_4_40140_novel38
LSAT_1_V5_GN_8_68061_novel01
LSAT_1_V5_GN_4_25020.MRNA1-
LSAT_1_V5_GN_2_37520_novel01
LSAT_1_V5_GN_2_37520_novel08
LSAT_1_V5_GN_5_116221_novel01
LSAT_1_V5_GN_1_5440_novel01
LSAT_1_V5_GN_1_5440_novel02
LSAT_1_V5_GN_6_104420_novel02
LSAT_1_V5_GN_3_14081_novel01
LSAT_1_V5_GN_9_9840_novel04
LSAT_1_V5_GN_9_1741_novel04
LSAT_1_V5_GN_2_131381_novel01
LSAT_1_V5_GN_2_131381_novel02
LSAT_1_V5_GN_8_106740_novel16
LSAT_1_V5_GN_5_52140_novel01
LSAT_1_V5_GN_8_12301_novel01
LSAT_1_V5_GN_3_43101_novel01
LSAT_1_V5_GN_4_127200.MRNA1-
LSAT_1_V5_GN_4_87100.MRNA1-
LSAT_1_V5_GN_4_87100_novel01
LSAT_1_V5_GN_5_99901_novel01
LSAT_1_V5_GN_2_127180_novel01
LSAT_1_V5_GN_2_127180_novel02
LSAT_1_V5_GN_2_127180_novel03
LSAT_1_V5_GN_2_127180_novel04
LSAT_1_V5_GN_2_127180_novel05
LSAT_1_V5_GN_2_71561_novel02
LSAT_1_V5_GN_2_71561_novel03
LSAT_1_V5_GN_2_63701_novel01
LSAT_1_V5_GN_6_26220_novel02
LSAT_1_V5_GN_6_26220_novel03
LSAT_1_V5_GN_8_107560_novel01
LSAT_1_V5_GN_3_4321_novel04
LSAT_1_V5_GN_7_84420_novel01
LSAT_1_V5_GN_7_84420_novel02
LSAT_1_V5_GN_8_96880_novel13
LSAT_1_V5_GN_5_136840_novel01
LSAT_1_V5_GN_3_39241_novel01
LSAT_1_V5_GN_8_104101.MRNA1-
LSAT_1_V5_GN_8_104101_novel01
LSAT_1_V5_GN_8_104101_novel02
LSAT_1_V5_GN_7_49141_novel02
LSAT_1_V5_GN_8_24060_novel01
LSAT_1_V5_GN_8_9640_novel02
LSAT_1_V5_GN_7_50180_novel02
LSAT_1_V5_GN_8_144040_novel01
LSAT_1_V5_GN_2_114320_novel01
LSAT_1_V5_GN_2_114320_novel02
LSAT_1_V5_GN_6_32421_novel01
LSAT_1_V5_GN_8_125940_novel01
LSAT_1_V5_GN_5_170600_novel03
LSAT_1_V5_GN_5_170600_novel04
LSAT_1_V5_GN_5_115160_novel01
LSAT_1_V5_GN_9_57081_novel01
LSAT_1_V5_GN_9_57081_novel02
LSAT_1_V5_GN_9_57081_novel03
LSAT_1_V5_GN_9_57081_novel04
LSAT_1_V5_GN_9_57081_novel07
LSAT_1_V5_GN_9_57081_novel08
LSAT_1_V5_GN_2_40760_novel02
LSAT_1_V5_GN_7_8081_novel05
LSAT_1_V5_GN_7_8081_novel06
LSAT_1_V5_GN_7_8081_novel07
LSAT_1_V5_GN_7_8081_novel08
LSAT_1_V5_GN_7_8081_novel09
LSAT_1_V5_GN_1_87300_novel51
LSAT_1_V5_GN_9_54340_novel01
LSAT_1_V5_GN_9_54340_novel03
LSAT_1_V5_GN_1_18820_novel02
LSAT_1_V5_GN_9_85801_novel01
LSAT_1_V5_GN_8_27360_novel01
LSAT_1_V5_GN_7_11681_novel02
LSAT_1_V5_GN_1_10320.MRNA1-
LSAT_1_V5_GN_9_81961.MRNA1-
LSAT_1_V5_GN_8_128540.MRNA1-
LSAT_1_V5_GN_8_128540_novel01
LSAT_1_V5_GN_7_104181_novel01
LSAT_1_V5_GN_7_104181_novel03
LSAT_1_V5_GN_5_25740_novel01
LSAT_1_V5_GN_4_158960_novel04
LSAT_1_V5_GN_2_74361_novel05
LSAT_1_V5_GN_9_4461.MRNA1-
LSAT_1_V5_GN_9_4461_novel01
LSAT_1_V5_GN_9_4461_novel02
LSAT_1_V5_GN_9_4461_novel03
LSAT_1_V5_GN_9_4461_novel04
LSAT_1_V5_GN_9_4461_novel05
LSAT_1_V5_GN_9_4461_novel06
LSAT_1_V5_GN_9_4461_novel07
LSAT_1_V5_GN_9_4461_novel08
LSAT_1_V5_GN_9_4461_novel09
LSAT_1_V5_GN_9_4461_novel10
LSAT_1_V5_GN_9_4461_novel11
LSAT_1_V5_GN_9_4461_novel12
LSAT_1_V5_GN_9_4461_novel13
LSAT_1_V5_GN_9_4461_novel14
LSAT_1_V5_GN_9_22601_novel01
LSAT_1_V5_GN_1_52580_novel02
LSAT_1_V5_GN_1_52580_novel03
LSAT_1_V5_GN_4_72700_novel02
LSAT_1_V5_GN_3_111740_novel01
LSAT_1_V5_GN_2_130560_novel04
LSAT_1_V5_GN_0_39541_novel03
LSAT_1_V5_GN_0_39541_novel04
LSAT_1_V5_GN_1_12180_novel01
LSAT_1_V5_GN_4_67320_novel01
LSAT_1_V5_GN_1_56600_novel03
LSAT_1_V5_GN_9_105540_novel01
LSAT_1_V5_GN_9_105540_novel02
LSAT_1_V5_GN_9_105540_novel03
LSAT_1_V5_GN_4_13901_novel04
LSAT_1_V5_GN_4_13901_novel05
LSAT_1_V5_GN_8_66681.MRNA1-
LSAT_1_V5_GN_8_66681_novel01
LSAT_1_V5_GN_6_26040_novel01
LSAT_1_V5_GN_6_26040_novel02
LSAT_1_V5_GN_6_26040_novel04
LSAT_1_V5_GN_5_177501_novel01
LSAT_1_V5_GN_6_103020_novel01
LSAT_1_V5_GN_1_75460_novel01
LSAT_1_V5_GN_1_75460_novel05
LSAT_1_V5_GN_9_14580_novel01
LSAT_1_V5_GN_4_38201_novel02
LSAT_1_V5_GN_4_56901_novel02
LSAT_1_V5_GN_4_56901_novel03
LSAT_1_V5_GN_5_18821_novel01
LSAT_1_V5_GN_9_29140_novel01
LSAT_1_V5_GN_9_123520.MRNA1-
LSAT_1_V5_GN_3_99781_novel04
LSAT_1_V5_GN_3_99781_novel05
LSAT_1_V5_GN_4_137860_novel01
LSAT_1_V5_GN_9_27220_novel01
LSAT_1_V5_GN_4_129880_novel01
LSAT_1_V5_GN_4_129880_novel02
LSAT_1_V5_GN_4_74361_novel02
LSAT_1_V5_GN_6_54481_novel01
LSAT_1_V5_GN_9_115801_novel02
LSAT_1_V5_GN_2_83561.MRNA1-
LSAT_1_V5_GN_8_132021_novel01
LSAT_1_V5_GN_5_135221_novel01
LSAT_1_V5_GN_7_87360_novel03
LSAT_1_V5_GN_7_65980_novel03
LSAT_1_V5_GN_5_111860_novel01
LSAT_1_V5_GN_8_144000_novel01
LSAT_1_V5_GN_1_59720.MRNA1-
LSAT_1_V5_GN_1_59720_novel01
LSAT_1_V5_GN_9_22980.MRNA1-
LSAT_1_V5_GN_9_22980_novel01
LSAT_1_V5_GN_9_22980_novel02
LSAT_1_V5_GN_9_22980_novel03
LSAT_1_V5_GN_9_22980_novel04
LSAT_1_V5_GN_9_22980_novel05
LSAT_1_V5_GN_9_22980_novel06
LSAT_1_V5_GN_4_26980_novel01
LSAT_1_V5_GN_4_24841_novel01
LSAT_1_V5_GN_2_121360_novel02
LSAT_1_V5_GN_8_140760_novel01
LSAT_1_V5_GN_8_140760_novel02
LSAT_1_V5_GN_8_23901_novel02
LSAT_1_V5_GN_9_45981_novel01
LSAT_1_V5_GN_9_45981_novel02
LSAT_1_V5_GN_9_45981_novel03
LSAT_1_V5_GN_9_45981_novel04
LSAT_1_V5_GN_9_45981_novel05
LSAT_1_V5_GN_9_45981_novel07
LSAT_1_V5_GN_9_45981_novel08
LSAT_1_V5_GN_9_45981_novel09
LSAT_1_V5_GN_9_45981_novel10
LSAT_1_V5_GN_9_45981_novel11
LSAT_1_V5_GN_9_45981_novel12
LSAT_1_V5_GN_9_45981_novel13
LSAT_1_V5_GN_9_45981_novel14
LSAT_1_V5_GN_9_45981_novel15
LSAT_1_V5_GN_9_45981_novel17
LSAT_1_V5_GN_9_45981_novel18
LSAT_1_V5_GN_9_45981_novel19
LSAT_1_V5_GN_9_45981_novel20
LSAT_1_V5_GN_9_45981_novel21
LSAT_1_V5_GN_9_45981_novel22
LSAT_1_V5_GN_9_45981_novel23
LSAT_1_V5_GN_9_45981_novel24
LSAT_1_V5_GN_9_45981_novel25
LSAT_1_V5_GN_9_45981_novel26
LSAT_1_V5_GN_9_45981_novel27
LSAT_1_V5_GN_9_45981_novel28
LSAT_1_V5_GN_9_45981_novel29
LSAT_1_V5_GN_9_45981_novel30
LSAT_1_V5_GN_9_45981_novel32
LSAT_1_V5_GN_9_45981_novel33
LSAT_1_V5_GN_9_45981_novel34
LSAT_1_V5_GN_9_45981_novel35
LSAT_1_V5_GN_9_45981_novel36
LSAT_1_V5_GN_9_45981_novel37
LSAT_1_V5_GN_9_45981_novel38
LSAT_1_V5_GN_9_45981_novel39
LSAT_1_V5_GN_9_45981_novel40
LSAT_1_V5_GN_9_45981_novel41
LSAT_1_V5_GN_9_45981_novel42
LSAT_1_V5_GN_9_45981_novel43
LSAT_1_V5_GN_9_45981_novel44
LSAT_1_V5_GN_9_45981_novel46
LSAT_1_V5_GN_9_45981_novel47
LSAT_1_V5_GN_9_45981_novel48
LSAT_1_V5_GN_9_45981_novel49
LSAT_1_V5_GN_9_45981_novel50
LSAT_1_V5_GN_9_45981_novel51
LSAT_1_V5_GN_9_45981_novel52
LSAT_1_V5_GN_9_45981_novel53
LSAT_1_V5_GN_9_45981_novel54
LSAT_1_V5_GN_9_45981_novel55
LSAT_1_V5_GN_9_45981_novel56
LSAT_1_V5_GN_9_45981_novel57
LSAT_1_V5_GN_9_45981_novel58
LSAT_1_V5_GN_9_45981_novel59
LSAT_1_V5_GN_1_12101.MRNA1-
LSAT_1_V5_GN_1_12101_novel01
LSAT_1_V5_GN_8_106180.MRNA1-
LSAT_1_V5_GN_5_85741_novel05
LSAT_1_V5_GN_6_77540_novel02
LSAT_1_V5_GN_6_77540_novel03
LSAT_1_V5_GN_1_99500_novel03
LSAT_1_V5_GN_9_117520_novel02
LSAT_1_V5_GN_9_117520_novel03
LSAT_1_V5_GN_5_179760.MRNA1-
LSAT_1_V5_GN_5_179760_novel01
LSAT_1_V5_GN_5_179760_novel02
LSAT_1_V5_GN_5_179760_novel03
LSAT_1_V5_GN_3_99721_novel02
LSAT_1_V5_GN_3_99721_novel03
LSAT_1_V5_GN_6_94501_novel01
LSAT_1_V5_GN_8_131861_novel03
LSAT_1_V5_GN_5_127800_novel03
LSAT_1_V5_GN_6_87800_novel03
LSAT_1_V5_GN_5_38921.MRNA1-
LSAT_1_V5_GN_5_38921_novel01
LSAT_1_V5_GN_5_38921_novel02
LSAT_1_V5_GN_5_117101.MRNA1-
LSAT_1_V5_GN_5_117101_novel01
LSAT_1_V5_GN_5_117101_novel02
LSAT_1_V5_GN_5_117101_novel03
LSAT_1_V5_GN_5_117101_novel04
LSAT_1_V5_GN_5_117101_novel05
LSAT_1_V5_GN_1_124320_novel01
LSAT_1_V5_GN_1_124320_novel02
LSAT_1_V5_GN_1_124320_novel03
LSAT_1_V5_GN_1_124320_novel05
LSAT_1_V5_GN_1_124320_novel06
LSAT_1_V5_GN_1_72761_novel02
LSAT_1_V5_GN_1_99420.MRNA1-
LSAT_1_V5_GN_4_181061_novel01
LSAT_1_V5_GN_2_21361_novel01
LSAT_1_V5_GN_2_21361_novel02
LSAT_1_V5_GN_2_21361_novel03
LSAT_1_V5_GN_2_21361_novel04
LSAT_1_V5_GN_2_21361_novel05
LSAT_1_V5_GN_4_261_novel05
LSAT_1_V5_GN_2_103660_novel06
LSAT_1_V5_GN_7_86981_novel02
LSAT_1_V5_GN_2_94600.MRNA1-
LSAT_1_V5_GN_6_106421_novel01
LSAT_1_V5_GN_6_72881_novel01
LSAT_1_V5_GN_8_12281_novel01
LSAT_1_V5_GN_9_111961_novel02
LSAT_1_V5_GN_9_18041_novel02
LSAT_1_V5_GN_9_47941_novel01
LSAT_1_V5_GN_6_54921_novel01
LSAT_1_V5_GN_6_54921_novel06
LSAT_1_V5_GN_6_54921_novel07
LSAT_1_V5_GN_6_54921_novel08
LSAT_1_V5_GN_6_86521_novel01
LSAT_1_V5_GN_9_84140_novel04
LSAT_1_V5_GN_9_84140_novel06
LSAT_1_V5_GN_1_2380.MRNA1-
LSAT_1_V5_GN_1_2380_novel01
LSAT_1_V5_GN_1_2380_novel02
LSAT_1_V5_GN_1_2380_novel03
LSAT_1_V5_GN_1_2380_novel04
LSAT_1_V5_GN_7_19020_novel01
LSAT_1_V5_GN_8_132400_novel01
LSAT_1_V5_GN_8_77820_novel01
LSAT_1_V5_GN_8_125581_novel03
LSAT_1_V5_GN_8_125581_novel05
LSAT_1_V5_GN_9_60260_novel01
LSAT_1_V5_GN_9_80360_novel05
LSAT_1_V5_GN_1_38380_novel01
LSAT_1_V5_GN_1_60360_novel02
LSAT_1_V5_GN_1_60360_novel03
LSAT_1_V5_GN_8_50621_novel03
LSAT_1_V5_GN_8_50621_novel04
LSAT_1_V5_GN_8_50621_novel05
LSAT_1_V5_GN_5_120441_novel01
LSAT_1_V5_GN_5_120441_novel02
LSAT_1_V5_GN_5_120441_novel03
LSAT_1_V5_GN_5_120441_novel04
LSAT_1_V5_GN_5_120441_novel05
LSAT_1_V5_GN_4_107421_novel01
LSAT_1_V5_GN_5_129440_novel01
LSAT_1_V5_GN_5_187880_novel01
LSAT_1_V5_GN_4_32101_novel03
LSAT_1_V5_GN_1_24721_novel01
LSAT_1_V5_GN_4_35681.MRNA1-
LSAT_1_V5_GN_4_35681_novel01
LSAT_1_V5_GN_4_35681_novel02
LSAT_1_V5_GN_4_35681_novel03
LSAT_1_V5_GN_4_35681_novel04
LSAT_1_V5_GN_4_35681_novel05
LSAT_1_V5_GN_4_35681_novel06
LSAT_1_V5_GN_9_121920_novel01
LSAT_1_V5_GN_8_150821_novel01
LSAT_1_V5_GN_8_150821_novel02
LSAT_1_V5_GN_8_150821_novel03
LSAT_1_V5_GN_8_150821_novel04
LSAT_1_V5_GN_8_150821_novel05
LSAT_1_V5_GN_8_150821_novel06
LSAT_1_V5_GN_8_150821_novel07
LSAT_1_V5_GN_8_150821_novel08
LSAT_1_V5_GN_8_150821_novel09
LSAT_1_V5_GN_8_150821_novel10
LSAT_1_V5_GN_8_150821_novel11
LSAT_1_V5_GN_8_150821_novel12
LSAT_1_V5_GN_8_150821_novel13
LSAT_1_V5_GN_8_150821_novel14
LSAT_1_V5_GN_8_150821_novel15
LSAT_1_V5_GN_2_4001_novel01
LSAT_1_V5_GN_1_106940_novel01
LSAT_1_V5_GN_1_106940_novel03
LSAT_1_V5_GN_5_103001_novel12
LSAT_1_V5_GN_6_11381_novel01
LSAT_1_V5_GN_9_55961_novel01
LSAT_1_V5_GN_0_27881_novel03
LSAT_1_V5_GN_0_27881_novel04
LSAT_1_V5_GN_8_7401_novel01
LSAT_1_V5_GN_9_58821_novel01
LSAT_1_V5_GN_9_58821_novel02
LSAT_1_V5_GN_2_129281_novel02
LSAT_1_V5_GN_8_166941_novel13
LSAT_1_V5_GN_8_166941_novel18
LSAT_1_V5_GN_8_166941_novel19
LSAT_1_V5_GN_6_4100_novel01
LSAT_1_V5_GN_6_106621_novel01
LSAT_1_V5_GN_4_136221.MRNA1-
LSAT_1_V5_GN_4_136221_novel01
LSAT_1_V5_GN_8_93980_novel01
LSAT_1_V5_GN_6_97361.MRNA1-
LSAT_1_V5_GN_9_31960_novel04
LSAT_1_V5_GN_9_31960_novel05
LSAT_1_V5_GN_5_113480_novel01
LSAT_1_V5_GN_9_9601_novel02
LSAT_1_V5_GN_3_56021_novel05
LSAT_1_V5_GN_3_91220_novel02
LSAT_1_V5_GN_3_91220_novel03
LSAT_1_V5_GN_6_112561_novel01
LSAT_1_V5_GN_6_112561_novel02
LSAT_1_V5_GN_6_112561_novel03
LSAT_1_V5_GN_5_36061_novel01
LSAT_1_V5_GN_1_27801_novel02
LSAT_1_V5_GN_5_115481.MRNA1-
LSAT_1_V5_GN_5_115481_novel01
LSAT_1_V5_GN_5_115481_novel02
LSAT_1_V5_GN_5_162301_novel06
LSAT_1_V5_GN_5_162301_novel07
LSAT_1_V5_GN_1_75620_novel01
LSAT_1_V5_GN_9_115360_novel02
LSAT_1_V5_GN_2_3500_novel01
LSAT_1_V5_GN_2_3500_novel02
LSAT_1_V5_GN_2_3500_novel03
LSAT_1_V5_GN_2_3500_novel04
LSAT_1_V5_GN_9_41900_novel05
LSAT_1_V5_GN_5_57281_novel01
LSAT_1_V5_GN_5_57281_novel02
LSAT_1_V5_GN_7_110180_novel04
LSAT_1_V5_GN_2_110120_novel01
LSAT_1_V5_GN_2_110120_novel02
LSAT_1_V5_GN_2_110120_novel03
LSAT_1_V5_GN_2_110120_novel04
LSAT_1_V5_GN_3_122140.MRNA1-
LSAT_1_V5_GN_9_117140_novel01
LSAT_1_V5_GN_9_117140_novel02
LSAT_1_V5_GN_5_115400_novel03
LSAT_1_V5_GN_5_45581_novel11
LSAT_1_V5_GN_5_45581_novel12
LSAT_1_V5_GN_5_45581_novel26
LSAT_1_V5_GN_5_45581_novel29
LSAT_1_V5_GN_5_45581_novel32
LSAT_1_V5_GN_5_45581_novel36
LSAT_1_V5_GN_5_45581_novel52
LSAT_1_V5_GN_5_45581_novel62
LSAT_1_V5_GN_5_45581_novel67
LSAT_1_V5_GN_8_83841_novel03
LSAT_1_V5_GN_9_78860_novel04
LSAT_1_V5_GN_9_107640_novel04
LSAT_1_V5_GN_5_153780_novel01
LSAT_1_V5_GN_8_41701_novel01
LSAT_1_V5_GN_6_94680_novel03
LSAT_1_V5_GN_2_111101_novel01
LSAT_1_V5_GN_3_33121_novel01
LSAT_1_V5_GN_7_77500_novel02
LSAT_1_V5_GN_2_6000_novel02
LSAT_1_V5_GN_4_135380_novel01
LSAT_1_V5_GN_4_135380_novel02
LSAT_1_V5_GN_5_146840_novel01
LSAT_1_V5_GN_5_146840_novel02
LSAT_1_V5_GN_8_93941_novel07
LSAT_1_V5_GN_8_93941_novel09
LSAT_1_V5_GN_8_96940_novel01
LSAT_1_V5_GN_6_13161_novel01
LSAT_1_V5_GN_6_15620_novel01
LSAT_1_V5_GN_9_14981.MRNA1-
LSAT_1_V5_GN_1_95000_novel01
LSAT_1_V5_GN_1_95000_novel05
LSAT_1_V5_GN_1_61700_novel04
LSAT_1_V5_GN_1_61700_novel05
LSAT_1_V5_GN_5_183581_novel01
LSAT_1_V5_GN_8_5161_novel01
LSAT_1_V5_GN_8_5161_novel03
LSAT_1_V5_GN_6_95321.MRNA1-
LSAT_1_V5_GN_1_8361_novel01
LSAT_1_V5_GN_1_8361_novel04
LSAT_1_V5_GN_1_8361_novel05
LSAT_1_V5_GN_5_62800.MRNA1-
LSAT_1_V5_GN_4_11980.MRNA1-
LSAT_1_V5_GN_4_11980_novel01
LSAT_1_V5_GN_4_11980_novel02
LSAT_1_V5_GN_8_166680_novel01
LSAT_1_V5_GN_5_100220_novel02
LSAT_1_V5_GN_8_44661.MRNA1-
LSAT_1_V5_GN_8_44661_novel01
LSAT_1_V5_GN_5_61640_novel01
LSAT_1_V5_GN_2_134540_novel01
LSAT_1_V5_GN_1_77081_novel01
LSAT_1_V5_GN_1_77081_novel02
LSAT_1_V5_GN_3_138900_novel01
LSAT_1_V5_GN_3_138900_novel02
LSAT_1_V5_GN_3_138900_novel03
LSAT_1_V5_GN_6_21080_novel01
LSAT_1_V5_GN_6_21080_novel02
LSAT_1_V5_GN_6_21080_novel03
LSAT_1_V5_GN_3_131160_novel02
LSAT_1_V5_GN_3_29360_novel01
LSAT_1_V5_GN_9_36061_novel01
LSAT_1_V5_GN_9_36061_novel02
LSAT_1_V5_GN_2_3421.MRNA1-
LSAT_1_V5_GN_2_3421_novel01
LSAT_1_V5_GN_1_77581_novel01
LSAT_1_V5_GN_1_77581_novel02
LSAT_1_V5_GN_9_54240_novel01
LSAT_1_V5_GN_9_54240_novel03
LSAT_1_V5_GN_9_54240_novel05
LSAT_1_V5_GN_9_54240_novel06
LSAT_1_V5_GN_7_34960_novel01
LSAT_1_V5_GN_6_113160_novel01
LSAT_1_V5_GN_6_113160_novel02
LSAT_1_V5_GN_1_40420_novel01
LSAT_1_V5_GN_6_67861_novel01
LSAT_1_V5_GN_8_6640_novel01
LSAT_1_V5_GN_8_6640_novel02
LSAT_1_V5_GN_8_6640_novel03
LSAT_1_V5_GN_2_15901_novel04
LSAT_1_V5_GN_8_121961_novel02
LSAT_1_V5_GN_7_115701.MRNA1-
LSAT_1_V5_GN_7_115701_novel01
LSAT_1_V5_GN_7_115701_novel02
LSAT_1_V5_GN_7_115701_novel03
LSAT_1_V5_GN_7_115701_novel04
LSAT_1_V5_GN_7_115701_novel05
LSAT_1_V5_GN_7_115701_novel06
LSAT_1_V5_GN_7_115701_novel07
LSAT_1_V5_GN_7_115701_novel08
LSAT_1_V5_GN_7_115701_novel09
LSAT_1_V5_GN_7_115701_novel10
LSAT_1_V5_GN_7_115701_novel11
LSAT_1_V5_GN_4_182661_novel01
LSAT_1_V5_GN_4_182661_novel02
LSAT_1_V5_GN_7_67461_novel01
LSAT_1_V5_GN_7_67461_novel02
LSAT_1_V5_GN_7_67461_novel04
LSAT_1_V5_GN_7_67461_novel08
LSAT_1_V5_GN_5_168621_novel01
LSAT_1_V5_GN_8_23081_novel01
LSAT_1_V5_GN_9_20060_novel02
LSAT_1_V5_GN_2_56201_novel02
LSAT_1_V5_GN_2_56201_novel03
LSAT_1_V5_GN_1_72341_novel02
LSAT_1_V5_GN_1_72341_novel04
LSAT_1_V5_GN_1_72341_novel05
LSAT_1_V5_GN_5_179300_novel06
LSAT_1_V5_GN_5_179300_novel07
LSAT_1_V5_GN_9_42461_novel02
LSAT_1_V5_GN_9_42461_novel03
LSAT_1_V5_GN_4_6121.MRNA1-
LSAT_1_V5_GN_4_6121_novel01
LSAT_1_V5_GN_4_6121_novel02
LSAT_1_V5_GN_5_56921_novel01
LSAT_1_V5_GN_4_153400_novel02
LSAT_1_V5_GN_2_34620_novel01
LSAT_1_V5_GN_1_30601.MRNA1-
LSAT_1_V5_GN_3_56080_novel01
LSAT_1_V5_GN_3_25961_novel03
LSAT_1_V5_GN_2_115080.MRNA1-
LSAT_1_V5_GN_6_53181_novel01
LSAT_1_V5_GN_6_43500_novel01
LSAT_1_V5_GN_5_26240_novel02
LSAT_1_V5_GN_3_6761_novel01
LSAT_1_V5_GN_1_110800_novel01
LSAT_1_V5_GN_8_116020_novel03
LSAT_1_V5_GN_8_116020_novel04
LSAT_1_V5_GN_4_135781_novel02
LSAT_1_V5_GN_4_135781_novel04
LSAT_1_V5_GN_4_135781_novel05
LSAT_1_V5_GN_4_135781_novel06
LSAT_1_V5_GN_4_38661_novel02
LSAT_1_V5_GN_1_11300_novel01
LSAT_1_V5_GN_1_11300_novel02
LSAT_1_V5_GN_0_29740.MRNA1-
LSAT_1_V5_GN_2_134840_novel01
LSAT_1_V5_GN_2_134840_novel02
LSAT_1_V5_GN_2_134840_novel03
LSAT_1_V5_GN_2_134840_novel04
LSAT_1_V5_GN_2_134840_novel05
LSAT_1_V5_GN_2_134840_novel06
LSAT_1_V5_GN_4_102360_novel01
LSAT_1_V5_GN_1_4460_novel02
LSAT_1_V5_GN_4_71560_novel02
LSAT_1_V5_GN_4_71560_novel04
LSAT_1_V5_GN_6_21521_novel01
LSAT_1_V5_GN_6_21521_novel03
LSAT_1_V5_GN_5_35481_novel05
LSAT_1_V5_GN_5_35481_novel07
LSAT_1_V5_GN_5_35481_novel10
LSAT_1_V5_GN_5_175160_novel01
LSAT_1_V5_GN_8_150641_novel01
LSAT_1_V5_GN_4_5261_novel01
LSAT_1_V5_GN_4_5261_novel02
LSAT_1_V5_GN_3_134181_novel01
LSAT_1_V5_GN_4_181561_novel01
LSAT_1_V5_GN_5_183400_novel02
LSAT_1_V5_GN_4_75041_novel15
LSAT_1_V5_GN_6_61160.MRNA1-
LSAT_1_V5_GN_6_61160_novel01
LSAT_1_V5_GN_4_29820_novel18
LSAT_1_V5_GN_5_188641.MRNA1-
LSAT_1_V5_GN_8_53441.MRNA1-
LSAT_1_V5_GN_8_53441_novel01
LSAT_1_V5_GN_3_76001_novel01
LSAT_1_V5_GN_3_76001_novel03
LSAT_1_V5_GN_3_76001_novel04
LSAT_1_V5_GN_2_102800_novel02
LSAT_1_V5_GN_9_115720_novel01
LSAT_1_V5_GN_1_68280_novel01
LSAT_1_V5_GN_1_68280_novel02
LSAT_1_V5_GN_1_68280_novel03
LSAT_1_V5_GN_7_84280_novel01
LSAT_1_V5_GN_7_84280_novel03
LSAT_1_V5_GN_4_38561_novel01
LSAT_1_V5_GN_4_38561_novel02
LSAT_1_V5_GN_2_85381_novel01
LSAT_1_V5_GN_5_19381_novel01
LSAT_1_V5_GN_5_19381_novel02
LSAT_1_V5_GN_5_19381_novel03
LSAT_1_V5_GN_6_77661_novel01
LSAT_1_V5_GN_2_103340_novel02
LSAT_1_V5_GN_4_145681_novel01
LSAT_1_V5_GN_6_86801_novel02
LSAT_1_V5_GN_6_86801_novel04
LSAT_1_V5_GN_9_119221_novel02
LSAT_1_V5_GN_5_149261_novel01
LSAT_1_V5_GN_5_149261_novel02
LSAT_1_V5_GN_7_11360_novel01
LSAT_1_V5_GN_7_11360_novel02
LSAT_1_V5_GN_7_29840_novel05
LSAT_1_V5_GN_7_29840_novel06
LSAT_1_V5_GN_8_78661_novel01
LSAT_1_V5_GN_3_27801.MRNA1-
LSAT_1_V5_GN_3_27801_novel01
LSAT_1_V5_GN_3_27801_novel02
LSAT_1_V5_GN_3_27801_novel03
LSAT_1_V5_GN_3_27801_novel04
LSAT_1_V5_GN_3_27801_novel05
LSAT_1_V5_GN_3_27801_novel06
LSAT_1_V5_GN_3_27801_novel07
LSAT_1_V5_GN_3_27801_novel08
LSAT_1_V5_GN_3_27801_novel09
LSAT_1_V5_GN_3_27801_novel10
LSAT_1_V5_GN_3_27801_novel11
LSAT_1_V5_GN_3_27801_novel12
LSAT_1_V5_GN_3_27801_novel13
LSAT_1_V5_GN_3_27801_novel14
LSAT_1_V5_GN_3_27801_novel15
LSAT_1_V5_GN_3_27801_novel16
LSAT_1_V5_GN_3_27801_novel17
LSAT_1_V5_GN_3_27801_novel18
LSAT_1_V5_GN_3_27801_novel19
LSAT_1_V5_GN_3_27801_novel20
LSAT_1_V5_GN_3_27801_novel21
LSAT_1_V5_GN_3_27801_novel22
LSAT_1_V5_GN_3_27801_novel23
LSAT_1_V5_GN_3_27801_novel24
LSAT_1_V5_GN_3_27801_novel25
LSAT_1_V5_GN_3_27801_novel26
LSAT_1_V5_GN_3_27801_novel27
LSAT_1_V5_GN_3_27801_novel28
LSAT_1_V5_GN_3_27801_novel29
LSAT_1_V5_GN_3_27801_novel30
LSAT_1_V5_GN_3_27801_novel31
LSAT_1_V5_GN_3_27801_novel32
LSAT_1_V5_GN_3_27801_novel33
LSAT_1_V5_GN_3_27801_novel34
LSAT_1_V5_GN_3_27801_novel35
LSAT_1_V5_GN_3_27801_novel36
LSAT_1_V5_GN_3_27801_novel37
LSAT_1_V5_GN_3_27801_novel38
LSAT_1_V5_GN_3_27801_novel39
LSAT_1_V5_GN_3_27801_novel40
LSAT_1_V5_GN_3_27801_novel41
LSAT_1_V5_GN_3_27801_novel42
LSAT_1_V5_GN_3_27801_novel43
LSAT_1_V5_GN_3_27801_novel44
LSAT_1_V5_GN_3_27801_novel45
LSAT_1_V5_GN_3_27801_novel46
LSAT_1_V5_GN_3_27801_novel47
LSAT_1_V5_GN_3_27801_novel48
LSAT_1_V5_GN_3_27801_novel49
LSAT_1_V5_GN_3_27801_novel50
LSAT_1_V5_GN_3_27801_novel51
LSAT_1_V5_GN_3_27801_novel52
LSAT_1_V5_GN_3_27801_novel53
LSAT_1_V5_GN_3_27801_novel54
LSAT_1_V5_GN_3_27801_novel55
LSAT_1_V5_GN_3_27801_novel56
LSAT_1_V5_GN_3_27801_novel57
LSAT_1_V5_GN_3_27801_novel58
LSAT_1_V5_GN_3_27801_novel59
LSAT_1_V5_GN_3_27801_novel60
LSAT_1_V5_GN_3_27801_novel61
LSAT_1_V5_GN_7_14880.MRNA1-
LSAT_1_V5_GN_3_28520_novel01
LSAT_1_V5_GN_3_28520_novel02
LSAT_1_V5_GN_9_45920_novel01
LSAT_1_V5_GN_7_41340_novel05
LSAT_1_V5_GN_2_94540_novel02
LSAT_1_V5_GN_2_94540_novel03
LSAT_1_V5_GN_4_167420_novel01
LSAT_1_V5_GN_4_167420_novel03
LSAT_1_V5_GN_1_27840_novel02
LSAT_1_V5_GN_1_27840_novel03
LSAT_1_V5_GN_9_15501_novel01
LSAT_1_V5_GN_2_12261_novel02
LSAT_1_V5_GN_7_94580_novel01
LSAT_1_V5_GN_1_44140_novel04
LSAT_1_V5_GN_1_44140_novel05
LSAT_1_V5_GN_6_2241_novel05
LSAT_1_V5_GN_6_2241_novel06
LSAT_1_V5_GN_6_2241_novel07
LSAT_1_V5_GN_4_37780_novel13
LSAT_1_V5_GN_4_37780_novel14
LSAT_1_V5_GN_9_23661_novel01
LSAT_1_V5_GN_9_23661_novel03
LSAT_1_V5_GN_5_3140.MRNA1-
LSAT_1_V5_GN_5_3140_novel01
LSAT_1_V5_GN_5_3140_novel02
LSAT_1_V5_GN_5_3140_novel03
LSAT_1_V5_GN_5_3140_novel04
LSAT_1_V5_GN_5_3140_novel05
LSAT_1_V5_GN_5_3140_novel06
LSAT_1_V5_GN_5_3140_novel07
LSAT_1_V5_GN_5_3140_novel08
LSAT_1_V5_GN_2_4080_novel02
LSAT_1_V5_GN_2_4080_novel03
LSAT_1_V5_GN_5_159741_novel01
LSAT_1_V5_GN_5_159741_novel02
LSAT_1_V5_GN_7_30541_novel02
LSAT_1_V5_GN_4_164620_novel01
LSAT_1_V5_GN_4_164620_novel05
LSAT_1_V5_GN_6_9060_novel03
LSAT_1_V5_GN_3_76680_novel01
LSAT_1_V5_GN_2_5500_novel01
LSAT_1_V5_GN_2_5500_novel02
LSAT_1_V5_GN_6_70560_novel04
LSAT_1_V5_GN_8_85341.MRNA1-
LSAT_1_V5_GN_8_85341_novel01
LSAT_1_V5_GN_8_85341_novel02
LSAT_1_V5_GN_8_85341_novel03
LSAT_1_V5_GN_8_85341_novel04
LSAT_1_V5_GN_8_85341_novel05
LSAT_1_V5_GN_8_85341_novel06
LSAT_1_V5_GN_8_85341_novel07
LSAT_1_V5_GN_8_85341_novel08
LSAT_1_V5_GN_8_85341_novel09
LSAT_1_V5_GN_8_85341_novel10
LSAT_1_V5_GN_8_85341_novel11
LSAT_1_V5_GN_8_85341_novel12
LSAT_1_V5_GN_8_85341_novel13
LSAT_1_V5_GN_8_85341_novel14
LSAT_1_V5_GN_8_85341_novel15
LSAT_1_V5_GN_8_85341_novel16
LSAT_1_V5_GN_8_85341_novel17
LSAT_1_V5_GN_8_85341_novel18
LSAT_1_V5_GN_5_8421_novel02
LSAT_1_V5_GN_3_80721.MRNA1-
LSAT_1_V5_GN_2_14340_novel02
LSAT_1_V5_GN_2_2161_novel01
LSAT_1_V5_GN_2_2161_novel02
LSAT_1_V5_GN_7_59621_novel01
LSAT_1_V5_GN_1_7640_novel01
LSAT_1_V5_GN_9_122920_novel01
LSAT_1_V5_GN_9_122920_novel02
LSAT_1_V5_GN_9_122920_novel03
LSAT_1_V5_GN_2_102881.MRNA1-
LSAT_1_V5_GN_5_91381_novel01
LSAT_1_V5_GN_7_261_novel01
LSAT_1_V5_GN_6_48141_novel03
LSAT_1_V5_GN_8_37640.MRNA1-
LSAT_1_V5_GN_8_37640_novel01
LSAT_1_V5_GN_5_53261_novel01
LSAT_1_V5_GN_3_102000_novel01
LSAT_1_V5_GN_6_45841_novel01
LSAT_1_V5_GN_6_45841_novel02
LSAT_1_V5_GN_6_45841_novel04
LSAT_1_V5_GN_6_45841_novel08
LSAT_1_V5_GN_6_45841_novel09
LSAT_1_V5_GN_6_45841_novel10
LSAT_1_V5_GN_2_118780_novel01
LSAT_1_V5_GN_6_98781_novel02
LSAT_1_V5_GN_1_129701_novel01
LSAT_1_V5_GN_1_129701_novel02
LSAT_1_V5_GN_1_129701_novel03
LSAT_1_V5_GN_1_129701_novel04
LSAT_1_V5_GN_1_129701_novel05
LSAT_1_V5_GN_2_104580_novel02
LSAT_1_V5_GN_6_21121_novel01
LSAT_1_V5_GN_2_17201_novel01
LSAT_1_V5_GN_9_96840_novel01
LSAT_1_V5_GN_6_95261_novel01
LSAT_1_V5_GN_6_85821_novel01
LSAT_1_V5_GN_6_85821_novel02
LSAT_1_V5_GN_6_85821_novel03
LSAT_1_V5_GN_2_112300_novel01
LSAT_1_V5_GN_2_112300_novel02
LSAT_1_V5_GN_3_118541_novel02
LSAT_1_V5_GN_8_81940_novel01
LSAT_1_V5_GN_8_81940_novel02
LSAT_1_V5_GN_9_51840_novel02
LSAT_1_V5_GN_9_107281_novel01
LSAT_1_V5_GN_1_100740_novel01
LSAT_1_V5_GN_2_127061_novel01
LSAT_1_V5_GN_4_13220_novel01
LSAT_1_V5_GN_8_98541_novel01
LSAT_1_V5_GN_8_98541_novel02
LSAT_1_V5_GN_1_94101_novel19
LSAT_1_V5_GN_3_17720_novel01
LSAT_1_V5_GN_1_52881_novel02
LSAT_1_V5_GN_5_21680_novel01
LSAT_1_V5_GN_8_13121_novel07
LSAT_1_V5_GN_8_118941.MRNA1-
LSAT_1_V5_GN_1_68820.MRNA1-
LSAT_1_V5_GN_9_73660_novel01
LSAT_1_V5_GN_5_174641_novel01
LSAT_1_V5_GN_5_174641_novel02
LSAT_1_V5_GN_8_124541_novel01
LSAT_1_V5_GN_5_106681_novel01
LSAT_1_V5_GN_5_106681_novel02
LSAT_1_V5_GN_5_106681_novel03
LSAT_1_V5_GN_6_114661_novel01
LSAT_1_V5_GN_9_27681.MRNA1-
LSAT_1_V5_GN_5_178960_novel01
LSAT_1_V5_GN_1_4901_novel01
LSAT_1_V5_GN_1_4901_novel02
LSAT_1_V5_GN_1_4901_novel03
LSAT_1_V5_GN_1_4901_novel04
LSAT_1_V5_GN_4_155061_novel02
LSAT_1_V5_GN_4_185401_novel04
LSAT_1_V5_GN_4_49401_novel01
LSAT_1_V5_GN_4_49401_novel03
LSAT_1_V5_GN_1_83640_novel08
LSAT_1_V5_GN_1_83640_novel09
LSAT_1_V5_GN_0_11160_novel02
LSAT_1_V5_GN_9_25060_novel01
LSAT_1_V5_GN_4_78640_novel02
LSAT_1_V5_GN_6_114260_novel03
LSAT_1_V5_GN_6_114260_novel06
LSAT_1_V5_GN_9_100501.MRNA1-
LSAT_1_V5_GN_9_100501_novel01
LSAT_1_V5_GN_9_100501_novel02
LSAT_1_V5_GN_9_100501_novel03
LSAT_1_V5_GN_9_100501_novel04
LSAT_1_V5_GN_9_100501_novel05
LSAT_1_V5_GN_4_103580.MRNA1-
LSAT_1_V5_GN_4_103580_novel01
LSAT_1_V5_GN_1_109941_novel02
LSAT_1_V5_GN_9_90181_novel56
LSAT_1_V5_GN_9_90181_novel57
LSAT_1_V5_GN_9_37400_novel01
LSAT_1_V5_GN_8_102541_novel02
LSAT_1_V5_GN_9_20000_novel03
LSAT_1_V5_GN_3_38381_novel01
LSAT_1_V5_GN_8_160680_novel01
LSAT_1_V5_GN_7_34720_novel01
LSAT_1_V5_GN_1_89400_novel01
LSAT_1_V5_GN_1_89400_novel02
LSAT_1_V5_GN_1_89400_novel03
LSAT_1_V5_GN_4_142741.MRNA1-
LSAT_1_V5_GN_4_142741_novel01
LSAT_1_V5_GN_4_142741_novel02
LSAT_1_V5_GN_4_142741_novel03
LSAT_1_V5_GN_6_87460_novel03
LSAT_1_V5_GN_1_37160_novel02
LSAT_1_V5_GN_3_100601_novel01
LSAT_1_V5_GN_7_4140_novel02
LSAT_1_V5_GN_4_162321_novel03
LSAT_1_V5_GN_5_101801_novel03
LSAT_1_V5_GN_5_101801_novel04
LSAT_1_V5_GN_5_148881.MRNA1-
LSAT_1_V5_GN_5_148881_novel01
LSAT_1_V5_GN_5_148881_novel02
LSAT_1_V5_GN_5_148881_novel03
LSAT_1_V5_GN_5_148881_novel04
LSAT_1_V5_GN_5_148881_novel05
LSAT_1_V5_GN_5_148881_novel06
LSAT_1_V5_GN_5_148881_novel07
LSAT_1_V5_GN_5_148881_novel08
LSAT_1_V5_GN_5_148881_novel09
LSAT_1_V5_GN_5_148881_novel10
LSAT_1_V5_GN_5_148881_novel11
LSAT_1_V5_GN_5_148881_novel12
LSAT_1_V5_GN_5_148881_novel13
LSAT_1_V5_GN_5_148881_novel14
LSAT_1_V5_GN_5_148881_novel15
LSAT_1_V5_GN_5_148881_novel16
LSAT_1_V5_GN_5_148881_novel17
LSAT_1_V5_GN_5_148881_novel18
LSAT_1_V5_GN_5_148881_novel19
LSAT_1_V5_GN_5_148881_novel20
LSAT_1_V5_GN_5_148881_novel21
LSAT_1_V5_GN_5_148881_novel22
LSAT_1_V5_GN_5_148881_novel23
LSAT_1_V5_GN_5_148881_novel24
LSAT_1_V5_GN_5_148881_novel25
LSAT_1_V5_GN_5_148881_novel26
LSAT_1_V5_GN_5_148881_novel27
LSAT_1_V5_GN_5_148881_novel28
LSAT_1_V5_GN_5_148881_novel29
LSAT_1_V5_GN_5_148881_novel30
LSAT_1_V5_GN_5_148881_novel31
LSAT_1_V5_GN_5_148881_novel32
LSAT_1_V5_GN_5_148881_novel33
LSAT_1_V5_GN_5_148881_novel34
LSAT_1_V5_GN_5_148881_novel35
LSAT_1_V5_GN_5_148881_novel36
LSAT_1_V5_GN_5_148881_novel37
LSAT_1_V5_GN_5_148881_novel38
LSAT_1_V5_GN_5_148881_novel39
LSAT_1_V5_GN_5_148881_novel40
LSAT_1_V5_GN_5_148881_novel41
LSAT_1_V5_GN_5_148881_novel42
LSAT_1_V5_GN_5_148881_novel43
LSAT_1_V5_GN_5_148881_novel44
LSAT_1_V5_GN_5_148881_novel45
LSAT_1_V5_GN_5_148881_novel46
LSAT_1_V5_GN_5_148881_novel47
LSAT_1_V5_GN_5_148881_novel48
LSAT_1_V5_GN_5_148881_novel49
LSAT_1_V5_GN_5_148881_novel50
LSAT_1_V5_GN_5_148881_novel51
LSAT_1_V5_GN_5_148881_novel52
LSAT_1_V5_GN_5_148881_novel53
LSAT_1_V5_GN_5_148881_novel54
LSAT_1_V5_GN_5_148881_novel55
LSAT_1_V5_GN_5_148881_novel56
LSAT_1_V5_GN_5_148881_novel57
LSAT_1_V5_GN_5_148881_novel58
LSAT_1_V5_GN_5_148881_novel59
LSAT_1_V5_GN_5_148881_novel60
LSAT_1_V5_GN_5_148881_novel61
LSAT_1_V5_GN_5_148881_novel62
LSAT_1_V5_GN_5_148881_novel63
LSAT_1_V5_GN_5_148881_novel64
LSAT_1_V5_GN_5_148881_novel65
LSAT_1_V5_GN_5_148881_novel66
LSAT_1_V5_GN_5_148881_novel67
LSAT_1_V5_GN_5_148881_novel68
LSAT_1_V5_GN_5_148881_novel69
LSAT_1_V5_GN_5_148881_novel70
LSAT_1_V5_GN_5_148881_novel71
LSAT_1_V5_GN_5_148881_novel72
LSAT_1_V5_GN_5_148881_novel73
LSAT_1_V5_GN_5_148881_novel74
LSAT_1_V5_GN_5_148881_novel75
LSAT_1_V5_GN_5_148881_novel76
LSAT_1_V5_GN_5_148881_novel77
LSAT_1_V5_GN_5_148881_novel78
LSAT_1_V5_GN_5_148881_novel79
LSAT_1_V5_GN_5_148881_novel80
LSAT_1_V5_GN_5_148881_novel81
LSAT_1_V5_GN_5_148881_novel82
LSAT_1_V5_GN_5_148881_novel83
LSAT_1_V5_GN_5_148881_novel84
LSAT_1_V5_GN_5_148881_novel85
LSAT_1_V5_GN_5_148881_novel86
LSAT_1_V5_GN_5_148881_novel87
LSAT_1_V5_GN_5_148881_novel88
LSAT_1_V5_GN_5_148881_novel89
LSAT_1_V5_GN_5_148881_novel90
LSAT_1_V5_GN_5_148881_novel91
LSAT_1_V5_GN_5_148881_novel92
LSAT_1_V5_GN_5_148881_novel93
LSAT_1_V5_GN_5_150921_novel03
LSAT_1_V5_GN_2_15760_novel01
LSAT_1_V5_GN_2_15760_novel02
LSAT_1_V5_GN_9_58181_novel01
LSAT_1_V5_GN_5_144940_novel01
LSAT_1_V5_GN_8_20201_novel01
LSAT_1_V5_GN_4_70261_novel02
LSAT_1_V5_GN_4_52360_novel01
LSAT_1_V5_GN_4_52360_novel04
LSAT_1_V5_GN_9_11700_novel02
LSAT_1_V5_GN_9_11700_novel03
LSAT_1_V5_GN_4_81560_novel01
LSAT_1_V5_GN_7_99401.MRNA1-
LSAT_1_V5_GN_7_99401_novel01
LSAT_1_V5_GN_3_114081_novel01
LSAT_1_V5_GN_4_103441_novel01
LSAT_1_V5_GN_4_103441_novel02
LSAT_1_V5_GN_2_78600_novel01
LSAT_1_V5_GN_7_37541_novel02
LSAT_1_V5_GN_3_67140_novel03
LSAT_1_V5_GN_4_80841_novel01
LSAT_1_V5_GN_2_46500_novel03
LSAT_1_V5_GN_3_10081_novel02
LSAT_1_V5_GN_3_10081_novel03
LSAT_1_V5_GN_3_10081_novel04
LSAT_1_V5_GN_5_75960_novel01
LSAT_1_V5_GN_5_75960_novel02
LSAT_1_V5_GN_4_124200_novel02
LSAT_1_V5_GN_4_124200_novel13
LSAT_1_V5_GN_1_97701_novel01
LSAT_1_V5_GN_6_57961_novel03
LSAT_1_V5_GN_2_92760.MRNA1-
LSAT_1_V5_GN_2_92760_novel01
LSAT_1_V5_GN_9_119461_novel01
LSAT_1_V5_GN_9_119461_novel03
LSAT_1_V5_GN_9_119461_novel05
LSAT_1_V5_GN_2_94120_novel03
LSAT_1_V5_GN_2_94120_novel04
LSAT_1_V5_GN_2_94120_novel05
LSAT_1_V5_GN_8_110781_novel01
LSAT_1_V5_GN_8_110781_novel02
LSAT_1_V5_GN_8_110781_novel03
LSAT_1_V5_GN_5_126020_novel05
LSAT_1_V5_GN_8_81281_novel01
LSAT_1_V5_GN_8_81281_novel02
LSAT_1_V5_GN_7_103120_novel01
LSAT_1_V5_GN_5_6741_novel02
LSAT_1_V5_GN_5_6741_novel03
LSAT_1_V5_GN_9_52960_novel02
LSAT_1_V5_GN_1_27241_novel06
LSAT_1_V5_GN_1_41201_novel08
LSAT_1_V5_GN_5_71761_novel01
LSAT_1_V5_GN_9_31040_novel01
LSAT_1_V5_GN_2_39201_novel01
LSAT_1_V5_GN_2_39201_novel03
LSAT_1_V5_GN_1_32000_novel02
LSAT_1_V5_GN_4_8280.MRNA1-
LSAT_1_V5_GN_6_99960_novel01
LSAT_1_V5_GN_6_99960_novel02
LSAT_1_V5_GN_9_3480_novel01
LSAT_1_V5_GN_9_3480_novel02
LSAT_1_V5_GN_4_49080_novel01
LSAT_1_V5_GN_4_49080_novel02
LSAT_1_V5_GN_4_49080_novel03
LSAT_1_V5_GN_4_49080_novel04
LSAT_1_V5_GN_7_52560_novel01
LSAT_1_V5_GN_2_6220_novel01
LSAT_1_V5_GN_5_93061_novel03
LSAT_1_V5_GN_0_11100_novel01
LSAT_1_V5_GN_4_37761_novel18
LSAT_1_V5_GN_4_37761_novel19
LSAT_1_V5_GN_4_37761_novel23
LSAT_1_V5_GN_4_37761_novel29
LSAT_1_V5_GN_4_37761_novel33
LSAT_1_V5_GN_4_37761_novel34
LSAT_1_V5_GN_4_37761_novel35
LSAT_1_V5_GN_1_16540_novel03
LSAT_1_V5_GN_4_93160_novel01
LSAT_1_V5_GN_4_93160_novel02
LSAT_1_V5_GN_4_93160_novel03
LSAT_1_V5_GN_8_123221_novel01
LSAT_1_V5_GN_8_123221_novel03
LSAT_1_V5_GN_7_99560_novel01
LSAT_1_V5_GN_3_43520.MRNA1-
LSAT_1_V5_GN_3_43520_novel01
LSAT_1_V5_GN_3_43520_novel02
LSAT_1_V5_GN_3_43520_novel03
LSAT_1_V5_GN_2_27321_novel01
LSAT_1_V5_GN_5_34320_novel01
LSAT_1_V5_GN_5_34320_novel02
LSAT_1_V5_GN_8_117260_novel01
LSAT_1_V5_GN_8_117260_novel02
LSAT_1_V5_GN_9_99061_novel04
LSAT_1_V5_GN_9_99061_novel08
LSAT_1_V5_GN_9_99061_novel09
LSAT_1_V5_GN_3_90980.MRNA1-
LSAT_1_V5_GN_9_60301_novel03
LSAT_1_V5_GN_3_104200.MRNA1-
LSAT_1_V5_GN_7_73160_novel12
LSAT_1_V5_GN_9_15400_novel01
LSAT_1_V5_GN_9_15400_novel03
LSAT_1_V5_GN_3_3661_novel05
LSAT_1_V5_GN_5_120301_novel01
LSAT_1_V5_GN_7_47940_novel01
LSAT_1_V5_GN_7_91480_novel01
LSAT_1_V5_GN_7_91480_novel02
LSAT_1_V5_GN_1_100380.MRNA1-
LSAT_1_V5_GN_1_100380_novel01
LSAT_1_V5_GN_1_100380_novel02
LSAT_1_V5_GN_1_100380_novel03
LSAT_1_V5_GN_6_21500_novel02
LSAT_1_V5_GN_3_120581_novel06
LSAT_1_V5_GN_3_120581_novel07
LSAT_1_V5_GN_4_79960_novel02
LSAT_1_V5_GN_2_35481_novel01
LSAT_1_V5_GN_2_35481_novel02
LSAT_1_V5_GN_3_24921_novel01
LSAT_1_V5_GN_3_24921_novel02
LSAT_1_V5_GN_5_10060_novel03
LSAT_1_V5_GN_5_166940_novel01
LSAT_1_V5_GN_5_166940_novel02
LSAT_1_V5_GN_5_166940_novel03
LSAT_1_V5_GN_5_166940_novel04
LSAT_1_V5_GN_8_152241_novel01
LSAT_1_V5_GN_8_152241_novel02
LSAT_1_V5_GN_6_15261_novel02
LSAT_1_V5_GN_7_13780_novel02
LSAT_1_V5_GN_3_68821.MRNA1-
LSAT_1_V5_GN_3_68821_novel01
LSAT_1_V5_GN_3_68821_novel02
LSAT_1_V5_GN_4_6680.MRNA1-
LSAT_1_V5_GN_4_6680_novel01
LSAT_1_V5_GN_2_67580_novel02
LSAT_1_V5_GN_4_131761_novel01
LSAT_1_V5_GN_5_115600_novel01
LSAT_1_V5_GN_5_115600_novel02
LSAT_1_V5_GN_5_110320_novel01
LSAT_1_V5_GN_5_110320_novel02
LSAT_1_V5_GN_8_67120_novel02
LSAT_1_V5_GN_5_169441.MRNA1-
LSAT_1_V5_GN_9_89660_novel01
LSAT_1_V5_GN_9_89660_novel02
LSAT_1_V5_GN_9_89660_novel03
LSAT_1_V5_GN_8_83340_novel01
LSAT_1_V5_GN_4_152860_novel01
LSAT_1_V5_GN_2_42001.MRNA1-
LSAT_1_V5_GN_4_36561_novel01
LSAT_1_V5_GN_6_92141_novel01
LSAT_1_V5_GN_6_92141_novel02
LSAT_1_V5_GN_6_31701_novel01
LSAT_1_V5_GN_2_101121_novel01
LSAT_1_V5_GN_2_101121_novel03
LSAT_1_V5_GN_7_69480_novel03
LSAT_1_V5_GN_8_51840_novel02
LSAT_1_V5_GN_9_9741_novel01
LSAT_1_V5_GN_9_9741_novel02
LSAT_1_V5_GN_1_39460_novel01
LSAT_1_V5_GN_1_15621_novel01
LSAT_1_V5_GN_4_3481.MRNA1-
LSAT_1_V5_GN_4_3481_novel01
LSAT_1_V5_GN_4_185000_novel01
LSAT_1_V5_GN_3_71540.MRNA1-
LSAT_1_V5_GN_3_71540_novel01
LSAT_1_V5_GN_2_5220_novel01
LSAT_1_V5_GN_9_33260_novel01
LSAT_1_V5_GN_9_33260_novel02
LSAT_1_V5_GN_9_116001_novel01
LSAT_1_V5_GN_4_143260_novel03
LSAT_1_V5_GN_9_42121_novel01
LSAT_1_V5_GN_9_42121_novel02
LSAT_1_V5_GN_9_42121_novel03
LSAT_1_V5_GN_3_94360_novel01
LSAT_1_V5_GN_5_6101.MRNA1-
LSAT_1_V5_GN_5_6101_novel01
LSAT_1_V5_GN_5_6101_novel02
LSAT_1_V5_GN_1_93941_novel05
LSAT_1_V5_GN_1_55841_novel03
LSAT_1_V5_GN_1_55841_novel04
LSAT_1_V5_GN_2_115101_novel02
LSAT_1_V5_GN_8_69520_novel02
LSAT_1_V5_GN_8_92401_novel02
LSAT_1_V5_GN_8_92401_novel03
LSAT_1_V5_GN_5_164641_novel03
LSAT_1_V5_GN_5_164641_novel04
LSAT_1_V5_GN_5_164641_novel05
LSAT_1_V5_GN_5_164641_novel07
LSAT_1_V5_GN_5_164641_novel08
LSAT_1_V5_GN_5_164641_novel09
LSAT_1_V5_GN_5_164641_novel10
LSAT_1_V5_GN_5_164641_novel11
LSAT_1_V5_GN_5_164641_novel12
LSAT_1_V5_GN_5_164641_novel13
LSAT_1_V5_GN_5_164641_novel14
LSAT_1_V5_GN_7_1901_novel01
LSAT_1_V5_GN_5_140720.MRNA1-
LSAT_1_V5_GN_5_140720_novel01
LSAT_1_V5_GN_5_140720_novel02
LSAT_1_V5_GN_8_720_novel01
LSAT_1_V5_GN_7_86121_novel02
LSAT_1_V5_GN_8_31881_novel03
LSAT_1_V5_GN_8_31881_novel04
LSAT_1_V5_GN_4_57340_novel01
LSAT_1_V5_GN_7_72140.MRNA1-
LSAT_1_V5_GN_4_179201_novel02
LSAT_1_V5_GN_2_93901_novel04
LSAT_1_V5_GN_5_18140_novel01
LSAT_1_V5_GN_5_18140_novel03
LSAT_1_V5_GN_5_18140_novel04
LSAT_1_V5_GN_6_42860_novel01
LSAT_1_V5_GN_4_100260_novel01
LSAT_1_V5_GN_1_105461_novel01
LSAT_1_V5_GN_3_48560_novel04
LSAT_1_V5_GN_1_123241_novel01
LSAT_1_V5_GN_1_123241_novel02
LSAT_1_V5_GN_1_123241_novel03
LSAT_1_V5_GN_1_123241_novel06
LSAT_1_V5_GN_8_88561_novel01
LSAT_1_V5_GN_8_88561_novel03
LSAT_1_V5_GN_8_88561_novel04
LSAT_1_V5_GN_7_88660_novel01
LSAT_1_V5_GN_7_88660_novel03
LSAT_1_V5_GN_7_16760_novel02
LSAT_1_V5_GN_7_16760_novel03
LSAT_1_V5_GN_7_103361_novel03
LSAT_1_V5_GN_2_19441_novel01
LSAT_1_V5_GN_7_36181_novel01
LSAT_1_V5_GN_1_43440_novel02
LSAT_1_V5_GN_4_64320_novel02
LSAT_1_V5_GN_4_130941.MRNA1-
LSAT_1_V5_GN_4_130941_novel01
LSAT_1_V5_GN_4_130941_novel02
LSAT_1_V5_GN_1_27961_novel07
LSAT_1_V5_GN_1_27961_novel21
LSAT_1_V5_GN_3_98961.MRNA1-
LSAT_1_V5_GN_4_64161.MRNA1-
LSAT_1_V5_GN_9_6101.MRNA1-
LSAT_1_V5_GN_9_6101_novel01
LSAT_1_V5_GN_9_6101_novel02
LSAT_1_V5_GN_4_165921_novel02
LSAT_1_V5_GN_2_129760_novel02
LSAT_1_V5_GN_6_108800_novel01
LSAT_1_V5_GN_8_14200_novel01
LSAT_1_V5_GN_1_28200_novel01
LSAT_1_V5_GN_4_42261.MRNA1-
LSAT_1_V5_GN_4_42261_novel01
LSAT_1_V5_GN_4_42261_novel02
LSAT_1_V5_GN_4_42261_novel04
LSAT_1_V5_GN_4_42261_novel05
LSAT_1_V5_GN_4_42261_novel06
LSAT_1_V5_GN_4_42261_novel07
LSAT_1_V5_GN_4_42261_novel08
LSAT_1_V5_GN_4_42261_novel09
LSAT_1_V5_GN_4_42261_novel10
LSAT_1_V5_GN_4_42261_novel12
LSAT_1_V5_GN_4_42261_novel13
LSAT_1_V5_GN_4_42261_novel14
LSAT_1_V5_GN_4_42261_novel15
LSAT_1_V5_GN_4_42261_novel16
LSAT_1_V5_GN_4_42261_novel17
LSAT_1_V5_GN_4_42261_novel18
LSAT_1_V5_GN_4_42261_novel19
LSAT_1_V5_GN_4_42261_novel20
LSAT_1_V5_GN_4_42261_novel21
LSAT_1_V5_GN_4_42261_novel22
LSAT_1_V5_GN_4_42261_novel23
LSAT_1_V5_GN_4_42261_novel24
LSAT_1_V5_GN_4_42261_novel25
LSAT_1_V5_GN_4_42261_novel26
LSAT_1_V5_GN_4_97721_novel01
LSAT_1_V5_GN_4_97721_novel02
LSAT_1_V5_GN_4_97721_novel03
LSAT_1_V5_GN_4_97721_novel05
LSAT_1_V5_GN_4_97721_novel06
LSAT_1_V5_GN_4_97721_novel08
LSAT_1_V5_GN_4_97721_novel09
LSAT_1_V5_GN_1_95860_novel01
LSAT_1_V5_GN_2_96801.MRNA1-
LSAT_1_V5_GN_3_57300_novel01
LSAT_1_V5_GN_1_68261.MRNA1-
LSAT_1_V5_GN_1_68261_novel01
LSAT_1_V5_GN_6_2481_novel02
LSAT_1_V5_GN_6_34200_novel02
LSAT_1_V5_GN_6_34200_novel06
LSAT_1_V5_GN_3_25860_novel01
LSAT_1_V5_GN_3_25860_novel02
LSAT_1_V5_GN_5_107101_novel03
LSAT_1_V5_GN_2_102901_novel01
LSAT_1_V5_GN_4_92381_novel03
LSAT_1_V5_GN_2_72361_novel01
LSAT_1_V5_GN_2_37440_novel03
LSAT_1_V5_GN_7_13320_novel01
LSAT_1_V5_GN_4_98021_novel06
LSAT_1_V5_GN_2_5900_novel02
LSAT_1_V5_GN_2_5900_novel03
LSAT_1_V5_GN_5_159621_novel02
LSAT_1_V5_GN_5_159621_novel03
LSAT_1_V5_GN_8_87980.MRNA1-
LSAT_1_V5_GN_7_58320_novel04
LSAT_1_V5_GN_7_4200_novel02
LSAT_1_V5_GN_7_4200_novel06
LSAT_1_V5_GN_8_3580_novel01
LSAT_1_V5_GN_7_9321_novel06
LSAT_1_V5_GN_7_92681_novel02
LSAT_1_V5_GN_7_92681_novel03
LSAT_1_V5_GN_1_9920_novel01
LSAT_1_V5_GN_1_9920_novel02
LSAT_1_V5_GN_5_128760_novel02
LSAT_1_V5_GN_3_7261_novel02
LSAT_1_V5_GN_7_55820_novel01
LSAT_1_V5_GN_6_30901_novel01
LSAT_1_V5_GN_6_30901_novel02
LSAT_1_V5_GN_5_91001_novel04
LSAT_1_V5_GN_5_91001_novel05
LSAT_1_V5_GN_7_113520_novel05
LSAT_1_V5_GN_7_113520_novel07
LSAT_1_V5_GN_7_113520_novel08
LSAT_1_V5_GN_2_93881_novel03
LSAT_1_V5_GN_3_24601_novel01
LSAT_1_V5_GN_3_24601_novel02
LSAT_1_V5_GN_3_24601_novel03
LSAT_1_V5_GN_3_24601_novel04
LSAT_1_V5_GN_3_24601_novel05
LSAT_1_V5_GN_4_78521_novel01
LSAT_1_V5_GN_1_58340_novel01
LSAT_1_V5_GN_7_52621_novel01
LSAT_1_V5_GN_3_67981_novel04
LSAT_1_V5_GN_5_88180_novel02
LSAT_1_V5_GN_7_90501_novel01
LSAT_1_V5_GN_2_84761_novel03
LSAT_1_V5_GN_5_155300_novel02
LSAT_1_V5_GN_4_112081_novel01
LSAT_1_V5_GN_1_53881.MRNA1-
LSAT_1_V5_GN_1_53881_novel01
LSAT_1_V5_GN_3_55821_novel01
LSAT_1_V5_GN_4_20080_novel02
LSAT_1_V5_GN_2_106300_novel01
LSAT_1_V5_GN_2_106300_novel02
LSAT_1_V5_GN_2_106300_novel03
LSAT_1_V5_GN_9_65181.MRNA1-
LSAT_1_V5_GN_9_65181_novel01
LSAT_1_V5_GN_9_65181_novel02
LSAT_1_V5_GN_9_65181_novel03
LSAT_1_V5_GN_2_130181_novel01
LSAT_1_V5_GN_9_119620_novel01
LSAT_1_V5_GN_8_78720_novel01
LSAT_1_V5_GN_3_1441_novel02
LSAT_1_V5_GN_9_52040_novel01
LSAT_1_V5_GN_8_17501_novel01
LSAT_1_V5_GN_1_31700_novel01
LSAT_1_V5_GN_1_31700_novel02
LSAT_1_V5_GN_1_31700_novel03
LSAT_1_V5_GN_4_151821_novel01
LSAT_1_V5_GN_4_151821_novel02
LSAT_1_V5_GN_4_151821_novel03
LSAT_1_V5_GN_1_69401_novel03
LSAT_1_V5_GN_1_69401_novel08
LSAT_1_V5_GN_4_98481_novel02
LSAT_1_V5_GN_9_21221_novel01
LSAT_1_V5_GN_2_26200.MRNA1-
LSAT_1_V5_GN_2_26200_novel01
LSAT_1_V5_GN_8_30781_novel11
LSAT_1_V5_GN_8_30781_novel12
LSAT_1_V5_GN_7_105640_novel01
LSAT_1_V5_GN_7_25601.MRNA1-
LSAT_1_V5_GN_7_23201.MRNA1-
LSAT_1_V5_GN_3_35400_novel09
LSAT_1_V5_GN_3_35400_novel21
LSAT_1_V5_GN_3_35400_novel26
LSAT_1_V5_GN_3_35400_novel34
LSAT_1_V5_GN_3_35400_novel36
LSAT_1_V5_GN_3_35400_novel38
LSAT_1_V5_GN_3_35400_novel43
LSAT_1_V5_GN_9_91001_novel05
LSAT_1_V5_GN_1_22080_novel02
LSAT_1_V5_GN_1_22080_novel03
LSAT_1_V5_GN_1_22080_novel04
LSAT_1_V5_GN_1_22080_novel05
LSAT_1_V5_GN_1_22080_novel06
LSAT_1_V5_GN_9_30421_novel01
LSAT_1_V5_GN_9_30421_novel02
LSAT_1_V5_GN_9_30421_novel03
LSAT_1_V5_GN_9_30421_novel04
LSAT_1_V5_GN_3_7921_novel01
LSAT_1_V5_GN_3_7921_novel02
LSAT_1_V5_GN_7_12500_novel01
LSAT_1_V5_GN_7_71840.MRNA1-
LSAT_1_V5_GN_7_71840_novel01
LSAT_1_V5_GN_3_59241_novel01
LSAT_1_V5_GN_5_180300_novel01
LSAT_1_V5_GN_5_180300_novel02
LSAT_1_V5_GN_5_180300_novel03
LSAT_1_V5_GN_5_180300_novel04
LSAT_1_V5_GN_6_77860.MRNA1-
LSAT_1_V5_GN_6_77860_novel01
LSAT_1_V5_GN_5_174801_novel01
LSAT_1_V5_GN_3_53001_novel01
LSAT_1_V5_GN_3_53001_novel02
LSAT_1_V5_GN_1_61641_novel01
LSAT_1_V5_GN_3_67861_novel03
LSAT_1_V5_GN_3_67861_novel04
LSAT_1_V5_GN_9_40541_novel01
LSAT_1_V5_GN_1_50861_novel04
LSAT_1_V5_GN_1_50861_novel05
LSAT_1_V5_GN_5_179060_novel03
LSAT_1_V5_GN_5_179060_novel04
LSAT_1_V5_GN_1_109880_novel02
LSAT_1_V5_GN_7_70840_novel01
LSAT_1_V5_GN_7_70840_novel02
LSAT_1_V5_GN_7_70840_novel03
LSAT_1_V5_GN_7_70840_novel04
LSAT_1_V5_GN_7_70840_novel05
LSAT_1_V5_GN_5_98400_novel01
LSAT_1_V5_GN_1_13121_novel17
LSAT_1_V5_GN_2_76341_novel01
LSAT_1_V5_GN_8_94761_novel01
LSAT_1_V5_GN_4_153980_novel02
LSAT_1_V5_GN_4_153980_novel03
LSAT_1_V5_GN_4_153980_novel04
LSAT_1_V5_GN_4_153980_novel06
LSAT_1_V5_GN_4_153980_novel08
LSAT_1_V5_GN_4_153980_novel09
LSAT_1_V5_GN_4_153980_novel10
LSAT_1_V5_GN_4_153980_novel12
LSAT_1_V5_GN_4_153980_novel13
LSAT_1_V5_GN_4_153980_novel14
LSAT_1_V5_GN_4_153980_novel15
LSAT_1_V5_GN_9_98881_novel01
LSAT_1_V5_GN_1_25581_novel01
LSAT_1_V5_GN_1_25581_novel02
LSAT_1_V5_GN_4_28020_novel04
LSAT_1_V5_GN_4_131120_novel01
LSAT_1_V5_GN_4_131120_novel02
LSAT_1_V5_GN_6_92421_novel01
LSAT_1_V5_GN_2_75001_novel02
LSAT_1_V5_GN_4_82541_novel02
LSAT_1_V5_GN_3_1221_novel01
LSAT_1_V5_GN_8_115261_novel03
LSAT_1_V5_GN_8_132761_novel01
LSAT_1_V5_GN_5_41401_novel04
LSAT_1_V5_GN_6_51400.MRNA1-
LSAT_1_V5_GN_6_51400_novel01
LSAT_1_V5_GN_3_6681_novel01
LSAT_1_V5_GN_3_6681_novel03
LSAT_1_V5_GN_3_6681_novel04
LSAT_1_V5_GN_8_4320_novel01
LSAT_1_V5_GN_4_23060_novel07
LSAT_1_V5_GN_4_23060_novel13
LSAT_1_V5_GN_9_96960_novel01
LSAT_1_V5_GN_1_71961_novel01
LSAT_1_V5_GN_1_71961_novel02
LSAT_1_V5_GN_8_3740_novel07
LSAT_1_V5_GN_8_3740_novel08
LSAT_1_V5_GN_8_146081_novel01
LSAT_1_V5_GN_8_146081_novel02
LSAT_1_V5_GN_8_146081_novel03
LSAT_1_V5_GN_8_146081_novel04
LSAT_1_V5_GN_6_5421_novel02
LSAT_1_V5_GN_8_114481_novel04
LSAT_1_V5_GN_6_95701_novel02
LSAT_1_V5_GN_4_62441_novel01
LSAT_1_V5_GN_9_41841_novel01
LSAT_1_V5_GN_9_41841_novel03
LSAT_1_V5_GN_1_7361_novel01
LSAT_1_V5_GN_8_102841_novel01
LSAT_1_V5_GN_8_102841_novel03
LSAT_1_V5_GN_6_46081_novel01
LSAT_1_V5_GN_6_7760_novel02
LSAT_1_V5_GN_6_7760_novel03
LSAT_1_V5_GN_6_7760_novel04
LSAT_1_V5_GN_4_159100.MRNA1-
LSAT_1_V5_GN_4_159100_novel01
LSAT_1_V5_GN_4_159100_novel02
LSAT_1_V5_GN_4_159100_novel03
LSAT_1_V5_GN_4_159100_novel04
LSAT_1_V5_GN_3_52761.MRNA1-
LSAT_1_V5_GN_7_27401_novel02
LSAT_1_V5_GN_9_54221_novel01
LSAT_1_V5_GN_4_101_novel04
LSAT_1_V5_GN_6_38701_novel05
LSAT_1_V5_GN_8_45940_novel01
LSAT_1_V5_GN_3_64241_novel01
LSAT_1_V5_GN_8_28320_novel01
LSAT_1_V5_GN_3_132000_novel03
LSAT_1_V5_GN_5_42161_novel01
LSAT_1_V5_GN_9_45721_novel01
LSAT_1_V5_GN_2_91481_novel02
LSAT_1_V5_GN_3_137680_novel01
LSAT_1_V5_GN_1_49481_novel02
LSAT_1_V5_GN_1_24901_novel01
LSAT_1_V5_GN_1_36540_novel01
LSAT_1_V5_GN_5_34360_novel01
LSAT_1_V5_GN_3_79841_novel02
LSAT_1_V5_GN_1_66140.MRNA1-
LSAT_1_V5_GN_1_66140_novel01
LSAT_1_V5_GN_2_3700_novel01
LSAT_1_V5_GN_5_41960.MRNA1-
LSAT_1_V5_GN_5_41960_novel01
LSAT_1_V5_GN_5_41960_novel02
LSAT_1_V5_GN_1_1441_novel04
LSAT_1_V5_GN_1_1441_novel11
LSAT_1_V5_GN_1_1441_novel12
LSAT_1_V5_GN_1_1441_novel13
LSAT_1_V5_GN_1_1441_novel14
LSAT_1_V5_GN_1_1441_novel16
LSAT_1_V5_GN_1_1441_novel17
LSAT_1_V5_GN_1_1441_novel18
LSAT_1_V5_GN_1_1441_novel19
LSAT_1_V5_GN_1_1441_novel20
LSAT_1_V5_GN_1_1441_novel21
LSAT_1_V5_GN_1_1441_novel22
LSAT_1_V5_GN_1_1441_novel23
LSAT_1_V5_GN_1_1441_novel24
LSAT_1_V5_GN_8_143020.MRNA1-
LSAT_1_V5_GN_8_143020_novel01
LSAT_1_V5_GN_1_79880_novel05
LSAT_1_V5_GN_1_79880_novel11
LSAT_1_V5_GN_1_79880_novel12
LSAT_1_V5_GN_1_59740_novel01
LSAT_1_V5_GN_3_59460.MRNA1-
LSAT_1_V5_GN_3_59460_novel01
LSAT_1_V5_GN_3_59460_novel02
LSAT_1_V5_GN_8_125881_novel01
LSAT_1_V5_GN_8_125881_novel05
LSAT_1_V5_GN_9_95861_novel15
LSAT_1_V5_GN_9_95861_novel16
LSAT_1_V5_GN_2_106500_novel01
LSAT_1_V5_GN_4_67020_novel07
LSAT_1_V5_GN_4_67020_novel09
LSAT_1_V5_GN_4_67020_novel11
LSAT_1_V5_GN_4_67020_novel12
LSAT_1_V5_GN_4_67020_novel15
LSAT_1_V5_GN_8_74461_novel02
LSAT_1_V5_GN_7_6720_novel01
LSAT_1_V5_GN_9_29201.MRNA1-
LSAT_1_V5_GN_5_104601_novel01
LSAT_1_V5_GN_4_64540_novel03
LSAT_1_V5_GN_6_9261_novel01
LSAT_1_V5_GN_4_163180_novel03
LSAT_1_V5_GN_4_88141_novel01
LSAT_1_V5_GN_4_88141_novel02
LSAT_1_V5_GN_4_88141_novel03
LSAT_1_V5_GN_8_65641.MRNA1-
[truncated: 204,472 more chars]
